# Supplementary material for: Glycocalyx dysregulation impairs blood–brain barrier in ageing and disease
Source: Nature. 2025 Feb 26;639(8056):985–94. doi: 10.1038/s41586-025-08589-9 (PMC11946907; doi:10.1038/s41586-025-08589-9)
Supplement: Supplementary file 3 — Young and aged luminal cerebrovascular proteomics. [file 41586_2025_8589_MOESM3_ESM.xlsx]

## Sheet: Sheet 1
Gene name	Protein name	Protein IDs	meanYoungInt	meanOldInt	Difference_YoungvOld	t_ratio	-Log(P)	Log2FC
4732456N10Rik		E9Q1Z0	874953	902423	-27470	0.0576	0.0821434	0.0445983
9530053A07Rik;Fcgbp		E9PVG8;E9Q9C6;E9Q0B5	272663333	347996667	-75333333	0.5041	0.0718628	0.351953
A830010M20Rik;Kiaa1107	Uncharacterized protein KIAA1107	E9QLA8;A0A1D5RL96;Q80TK0;F7CG54;D3YUW2;Q3TEG0	1104283	1360972	-256688	0.6946	0.126655	0.301527
Abcb11	Bile salt export pump	J3QNY6;Q9QY30	617857	1533845	-915988	2.654	1.4709	1.31181
Abcb1a	Multidrug resistance protein 1A	P21447;P06795;P21440;A0A0G2JF49;A0A0G2JDM4;F6SGP4;Q9DC29	40792500	79687167	-38894667	4.504	3.07973	0.966043
Abcc4	ATP-binding cassette, sub-family C (CFTR/MRP), member 4	E9Q467;E9Q236	162395	1344683	-1182288	2.469	1.78768	3.04969
Abcg2	ATP-binding cassette sub-family G member 2	S4R2E1;A0A0R4J0B6;Q7TMS5;D3YVG8;D3YZX5;A0A0N4SWA2;D3Z150	845783	160860	684923	1.217	0.0988865	-2.39448
Ablim1	Actin-binding LIM protein 1	E9Q9Q7;E9Q9D1;E9Q9D2;E9Q030;E9Q9C7;E9Q9C4;E9Q9C0;E9Q9C1;E9Q9C2;E9QK41;Q8K4G5-3;Q8K4G5-4;Q8K4G5-2;Q8K4G5	2047250	2518267	-471017	0.6534	0.221778	0.298744
Acaa2	3-ketoacyl-CoA thiolase, mitochondrial	Q8BWT1	0	139317	-139317	1.488	0.646622	#DIV/0!
Acaca	Acetyl-CoA carboxylase 1;Biotin carboxylase	Q5SWU9;Q5SWU9-2;V9GWS0;D3Z0B3;A0A0R4J1S9;V9GWR9;V9GWS1	10199733	11357367	-1157633	0.3886	0.215645	0.155097
Acat1	Acetyl-CoA acetyltransferase, mitochondrial	Q8QZT1	832552	1079200	-246648	1.075	0.36424	0.37435
Ace	Angiotensin-converting enzyme;Angiotensin-converting enzyme, soluble form	P09470;F6QCP8;P09470-2	65750	171797	-106047	0.8339	0.116547	1.38564
Ackr1	Atypical chemokine receptor 1	A0A0R4J0J4;Q9QUI6	126327	0	126327	1.534	0.0840539	#NUM!
Aco2	Aconitate hydratase, mitochondrial	Q99KI0	1039027	1443605	-404578	0.4836	0.0968788	0.474443
Acot13	Acyl-coenzyme A thioesterase 13;Acyl-coenzyme A thioesterase 13, N-terminally processed	Q9CQR4	1161083	1499500	-338417	0.599	0.346808	0.36901
Acta2;Actc1;Actg2;Acta1	Actin, aortic smooth muscle;Actin, alpha cardiac muscle 1;Actin, gamma-enteric smooth muscle;Actin, alpha skeletal muscle	P62737;P68033;P63268;P68134;D3YZY0;A0A1D5RM20;D3Z2K3;A0A0U1RQ96	648700000	625313333	23386667	0.1699	0.154361	-0.0529722
Actb;Actg1	Actin, cytoplasmic 1;Actin, cytoplasmic 1, N-terminally processed	P60710;E9Q1F2;E9Q5F4;G3UZ07;E9Q2D1;F6WX90;F8WGM8;V9GXQ2	192836333	183360667	9475667	0.2007	0.129147	-0.0726927
Actbl2	Beta-actin-like protein 2	Q8BFZ3	18153333	0	18153333	1	0.552561	#NUM!
Actg1	Actin, cytoplasmic 2;Actin, cytoplasmic 2, N-terminally processed	P63260;B1ATY1;G3UYG0;E9Q606	12048833	9748750	2300083	0.4404	0.180066	-0.305604
Actn1	Alpha-actinin-1	A1BN54;Q7TPR4;Q9JI91	17760333	14116167	3644167	3.65	2.3331	-0.33131
Actn4	Alpha-actinin-4	A0A1L1SV25;P57780;A0A1L1SVJ6;E9Q2W9;D3Z0L8;O88990;D3Z761	16396333	13161167	3235167	4.199	2.89997	-0.317086
Actr2	Actin-related protein 2	P61161	230257	215198	15058	0.07486	0.528634	-0.0975803
Actr3	Actin-related protein 3	A0A087WPR6;A0A087WQ14;A0A087WRA1;Q99JY9	141908	50660	91248	0.8853	0.112311	-1.48604
Acvrl1	Serine/threonine-protein kinase receptor R3	Q61288	56662	205008	-148347	1.022	0.412875	1.85523
Adam10	Disintegrin and metalloproteinase domain-containing protein 10	O35598;E9PYF2;D3Z1E6	1292300	3076917	-1784617	3.09	1.51163	1.25154
Adam15	Disintegrin and metalloproteinase domain-containing protein 15	O88839-3;O88839-2;O88839;O88839-4	47253	209688	-162435	1.532	1.60078	2.14977
Add1	Adducin 1 (alpha)	E9Q1K3;F6V4G5	146552	247085	-100533	0.4573	0.0210579	0.753595
Add1	Alpha-adducin	Q9QYC0;F8WHZ9;F8WGR0;Q9QYC0-2;F6RDR0	7067400	6806800	260600	0.4332	0.217279	-0.0542028
Add2	Beta-adducin	Q9QYB8-2;Q9QYB8;Q9QYB8-3;A0A0N4SWF0	2240367	2860017	-619650	0.8257	0.595005	0.352289
Add3	Gamma-adducin	Q9QYB5-2;Q9QYB5	4164917	3197250	967667	1.948	1.21622	-0.381456
Adgrf5	Adhesion G protein-coupled receptor F5	G5E8Q8;A0A286YDT5;A0A286YD74	9544233	15839850	-6295617	1.584	0.988381	0.730858
Agap2	Arf-GAP with GTPase, ANK repeat and PH domain-containing protein 2	Q3UHD9-2;Q3UHD9	1089050	936900	152150	0.3096	0.0894497	-0.217103
Agap3	Arf-GAP with GTPase, ANK repeat and PH domain-containing protein 3	F8VQE9;Q8VHH5;A0A1D5RMG4;A0A0G2JER6;A0A0G2JDW1;Q8VHH5-2	301475	405700	-104225	0.3935	0.0369965	0.428375
Agrn	Agrin;Agrin N-terminal 110 kDa subunit;Agrin C-terminal 110 kDa subunit;Agrin C-terminal 90 kDa fragment;Agrin C-terminal 22 kDa fragment	M0QWP1;Z4YK85;A2ASQ1-3;A2ASQ1-2;A2ASQ1;Z4YJS5	48233500	44467167	3766333	0.5404	0.182778	-0.117295
Ahnak	AHNAK nucleoprotein (desmoyokin)	E9Q616;G5E8K8	82451500	99080000	-16628500	1.824	1.06608	0.265048
Akap8	A-kinase anchor protein 8	Q9DBR0	41075	54898	-13823	0.2016	0.0678	0.418493
Alb	Serum albumin	P07724	193723333	182045000	11678333	0.2021	0.167899	-0.0897026
Alcam	CD166 antigen	F6QH25;E9Q4G8;E9Q3Q6;Q61490	143508	190480	-46972	0.3096	0.189618	0.408508
Aldh7a1	Alpha-aminoadipic semialdehyde dehydrogenase	G3UY72;G3UYR8;Q9DBF1-2;Q9DBF1	176225	113743	62482	0.552	0.876139	-0.631641
Aldh9a1	4-trimethylaminobutyraldehyde dehydrogenase	Q3U367;Q9JLJ2	418933	326520	92413	0.4353	0.222996	-0.359548
Aldoa;Aldoart1	Fructose-bisphosphate aldolase;Fructose-bisphosphate aldolase A	A6ZI44;P05064;Q9CPQ9;A6ZI46;D3Z510;A0A0U1RPN8;D3YV98;A0A0U1RPT5;D3YWI1;A6ZI47	14412483	12403750	2008733	0.9231	0.452449	-0.216543
Aldoc	Fructose-bisphosphate aldolase C	P05063	962685	871972	90713	0.1722	0.146487	-0.142782
Alpl	Alkaline phosphatase, tissue-nonspecific isozyme;Alkaline phosphatase	P09242;E9Q7P8;B1AXF5;B1AXF6	17655050	54267000	-36611950	5.335	3.7315	1.61999
Alyref;Alyref2	THO complex subunit 4;Aly/REF export factor 2	O08583-2;Q9JJW6-2;O08583;G3X9I4;Q9JJW6	1116992	990718	126273	0.537	0.287549	-0.173072
Amph	Amphiphysin	A0A0G2JEG8;Q7TQF7	124817	233635	-108818	0.9479	0.170576	0.904442
Ank1	Ankyrin-1	G3UY11;G5E8J2;B7ZW98;E9QNT8;G8JL84;D3YTV8;D3Z5M4;Q0VGY9;A0A0R4J1N7;Q02357-5;Q02357-2;Q02357;Q02357-3;Q02357-4;Q02357-6;F7D1P5	51848	40395	11453	0.1743	0.0446386	-0.360112
Ank2	Ankyrin-2	S4R2R5;Q8C8R3-4;Q8C8R3-5;Q8C8R3;Q8C8R3-3;S4R1I1;S4R2D6;Q8C8R3-8;Q8C8R3-6;S4R1U2;S4R241;A0A1D5RLB2;S4R2Q9;S4R1M4	429220	604195	-174975	0.7428	0.648711	0.493297
Ank2	Ankyrin-2	S4R2F3;Q8C8R3-2;S4R2T7;S4R1J9	21740283	23043667	-1303383	0.2384	0.252371	0.0839996
Ank3	Ankyrin 3	A0A087WNU5;A0A087WRU2;S4R162;A0A087WRP9	1253233	827383	425850	0.8488	0.0194614	-0.599027
Ank3	Ankyrin-3	S4R2K9;G5E8K5;G5E8K5-3;G5E8K5-2;S4R2S8;G5E8K3;G5E8K2;S4R1S2;A0A1W2P812;S4R236;G5E8K5-5;S4R187;S4R165;S4R2J6;S4R2C1;S4R2F5;S4R1X7;G5E8K5-4;G5E8K5-6;G3X971;Q3UVY0;S4R229;W4VSQ0;S4R208;S4R278;S4R1U4;D6RJ51	12494397	12547617	-53220	0.01665	0.278715	0.00613212
Anks1b	Ankyrin repeat and sterile alpha motif domain-containing protein 1B	Q8BIZ1;S4R2H3;S4R286;S4R2H2;S4R2I2;S4R2Q2;S4R1Q0;A0A0R4J2A8;S4R1H2;A0A0R4J2A6;S4R2N9;Q8BIZ1-2;Q8BIZ1-4;S4R2H8;A0A0R4J2A2;S4R235;S4R2E3;E9QPP6;A0A140T8U6;Q8BIZ1-3;K4DI73;Q8BIZ1-5;S4R1K4	92943	0	92943	1	0.494221	#NUM!
Anxa1	Annexin A1	P10107	2158650	1496217	662433	0.6766	0.022274	-0.52881
Anxa11	Annexin A11;Annexin	P97384;D3Z7U0	136340	137568	-1228	0.01143	0.0932308	0.012936
Anxa2	Annexin A2;Annexin	P07356;B0V2N7;B0V2N8;B0V2N5	16810067	15070950	1739117	0.5162	0.0305001	-0.157555
Anxa5	Annexin A5	P48036	847868	590387	257482	0.8024	0.226494	-0.522179
Aoc3	Membrane primary amine oxidase	O70423;O70423-2;A2A4I8	1034300	346733	687567	1.693	0.404245	-1.57676
Ap1b1	AP-1 complex subunit beta-1	Q5SVG5;Q5SVG4;O35643	45930	0	45930	1	0.536967	#NUM!
Ap2a1	AP-2 complex subunit alpha-1	P17426-2;P17426;A0A140LIG7;P17427;A0A140LHG0	3463717	2976650	487067	1.397	0.755666	-0.218631
Ap2b1	AP complex subunit beta;AP-2 complex subunit beta	H3BIY9;Q9DBG3;Q9DBG3-2;H3BKM0;H3BJ06	3238117	3432467	-194350	0.5768	0.151339	0.0840907
Ap2m1	AP-2 complex subunit mu	Q3TWV4;P84091	5295983	5325367	-29383	0.03466	0.00145962	0.00798246
Ap3d1	AP-3 complex subunit delta-1	O54774	219850	253410	-33560	0.1229	0.0206123	0.204954
Apoa4	Apolipoprotein A-IV	P06728	0	151198	-151198	1	1.14084	#DIV/0!
Apoe	Apolipoprotein E	P08226;A0A1B0GX15;G3UWN5;G3UZM8	262710	1581267	-1318557	4.581	3.24658	2.58954
App	Amyloid beta A4 protein;N-APP;Soluble APP-alpha;Soluble APP-beta;C99;Beta-amyloid protein 42;Beta-amyloid protein 40;C83;P3(42);P3(40);C80;Gamma-secretase C-terminal fragment 59;Gamma-secretase C-terminal fragment 57;Gamma-secretase C-terminal fragment 50;C31	A0A2I3BR03;A0A2I3BPT1;A0A2I3BQZ9;Q3TWF3;P12023-2;P12023-3;P12023	175342	305405	-130063	0.713	0.0592634	0.800552
Arf5	ADP-ribosylation factor 5	P84084	855550	672978	182572	0.5034	0.273483	-0.346293
Arfgap2	ADP-ribosylation factor GTPase-activating protein 2	Q99K28;Q99K28-2	183325	170612	12713	0.08026	0.389267	-0.103684
Arhgap32	Rho GTPase-activating protein 32	Q811P8-2;Q811P8	303817	256918	46898	0.1469	0.0361875	-0.241895
Arhgef12	Rho guanine nucleotide exchange factor 12	F8VQN6;Q8R4H2	53118	224430	-171312	1.502	0.171857	2.07899
Arhgef17	Rho guanine nucleotide exchange factor 17	Q80U35	113738	53517	60222	0.629	0.00644256	-1.08765
Arhgef2	Rho guanine nucleotide exchange factor 2	Q60875;Q60875-5;Q60875-4;H3BJ45;H3BJU7;H3BJ40;H3BJX8;H3BKH9;Q60875-2;Q60875-3;H3BL15;H3BJ59;H3BLF9;H3BLJ1;H3BJM4;H3BIX8;H3BJ48	2684433	3146467	-462033	1.076	0.610482	0.229115
Arhgef7	Rho guanine nucleotide exchange factor 7	D3Z0V2;A0A0R4J0X8;Q9ES28-6;Q9ES28-8;Q9ES28-4;Q9ES28-5;Q9ES28-3;Q9ES28-2;Q9ES28-7;Q9ES28;A0A1B0GRS3;A2AFJ8;F6WMJ3;Q8K4I3	562650	406885	155765	0.8788	0.571645	-0.467617
Asap1	Arf-GAP with SH3 domain, ANK repeat and PH domain-containing protein 1	H3BKD4;H3BKE6;E9QMI7;E9QMJ1;H3BL41;H3BJY2;E9QN63;Q9QWY8-2;Q9QWY8-4;Q9QWY8-3;Q9QWY8	52692	51195	1497	0.02037	0.311797	-0.041581
Atp11c	Phospholipid-transporting ATPase;Phospholipid-transporting ATPase 11C	E9QKK8;F6Q8D3;Q9QZW0-2;Q9QZW0	83898	445283	-361385	1.587	0.241377	2.40801
Atp1a1	Sodium/potassium-transporting ATPase subunit alpha-1	Q8VDN2	14120983	16333000	-2212017	1.383	0.659038	0.209949
Atp1a2	Sodium/potassium-transporting ATPase subunit alpha-2	D3YYN7;Q6PIE5;Q9Z1W8;Q91WH7;E9QNX7;Q64436	136490000	122389000	14101000	0.8592	0.362889	-0.157321
Atp1a3	Sodium/potassium-transporting ATPase subunit alpha-3	Q8VCE0;A0A0G2JGX4;Q6PIC6	11317900	8947467	2370433	0.7505	0.272737	-0.339055
Atp1b1	Sodium/potassium-transporting ATPase subunit beta-1	P14094;A0A0A6YX05	5062450	4534567	527883	0.4631	0.035694	-0.158871
Atp1b3	Sodium/potassium-transporting ATPase subunit beta-3	P97370	1814083	1507517	306567	0.7469	0.434274	-0.267066
Atp2a2	Sarcoplasmic/endoplasmic reticulum calcium ATPase 2	O55143-2;O55143;B1ATS4;B1ATS5;E9Q559;Q8R429;Q64518-2;Q64518-3;Q64518	6292700	7165733	-873033	0.6643	0.351138	0.187435
Atp2b1	Plasma membrane calcium-transporting ATPase 1	G5E829;A0A1W2P7C7;A0A1W2P867;A0A1W2P7R3;A0A1W2P6X7;A0A1W2P882;A0A1W2P772	7863950	7591550	272400	0.1942	0.0154786	-0.0508597
Atp2b2	Calcium-transporting ATPase;Plasma membrane calcium-transporting ATPase 2	S4R1C4;Q3UHH0;F8WHB1;Q9R0K7	989278	658250	331028	1.019	0.272998	-0.58774
Atp2b3	Calcium-transporting ATPase	Q8C048;A2ALL9;Q0VF55	465550	253550	212000	0.5429	0.139359	-0.876666
Atp2b4	Calcium-transporting ATPase	F7AAP4;E9Q828;Q6Q477-2;Q6Q477	1922600	2204950	-282350	1.012	0.490592	0.197687
Atp5a1	ATP synthase subunit alpha, mitochondrial;ATP synthase subunit alpha	Q03265;D3Z6F5;D6RJ16	49021000	49889000	-868000	0.1599	0.0397129	0.0253218
Atp5b	ATP synthase subunit beta, mitochondrial	P56480	8554733	9290400	-735667	0.4912	0.175676	0.119018
Atp5c1	ATP synthase subunit gamma;ATP synthase subunit gamma, mitochondrial	A2AKV1;A2AKV2;A2AKV3;Q8C2Q8;A2AKU9;Q91VR2;A2AKV0	3564667	4422950	-858283	0.7063	0.0769579	0.311242
Atp6v1a	V-type proton ATPase catalytic subunit A	P50516-2;P50516	139245	68022	71223	0.6198	0.00550534	-1.03355
Atp6v1b2	V-type proton ATPase subunit B, brain isoform	P62814	347693	191833	155860	0.7118	0.103257	-0.857963
Atp6v1h	V-type proton ATPase subunit H	A0A0A6YWP6;A0A0A6YX18;Q8BVE3;A0A0A6YVU0	397700	190383	207317	0.9587	0.0538072	-1.06278
Atp8a1	Phospholipid-transporting ATPase IA	F6Q8P7;E9Q4J5;Q3U9N5;A0A0J9YV34;A0A0M3HEP7;P70704-3;P70704-2;P70704	39825	34472	5353	0.1016	0.161109	-0.208249
Bag3	BAG family molecular chaperone regulator 3	Q9JLV1	890562	408087	482475	2.458	1.37584	-1.12584
Baiap2	Brain-specific angiogenesis inhibitor 1-associated protein 2	B1AZ46;Q8BKX1-4;Q8BKX1-3;Q8BKX1-2;Q8BKX1	473378	371853	101525	0.2682	0.126922	-0.34826
Basp1	Brain acid soluble protein 1	Q91XV3	111013	0	111013	1.534	0.0989127	#NUM!
Bcam	Basal cell adhesion molecule	Q9R069;D3YTK7	22945833	29709333	-6763500	1.176	0.566815	0.372684
Bcas1	Breast carcinoma-amplified sequence 1 homolog	F7BNZ5;Q80YN3	135732	159045	-23313	0.2038	0.278183	0.228674
Bcas2	Pre-mRNA-splicing factor SPF27	Q9D287	30567	47765	-17198	0.3033	0.0871716	0.643979
Bclaf1	Bcl-2-associated transcription factor 1	Q8K019-2;Q8K019;A0A087WRN1;A0A087WQA0;F8WI22;Q8K019-3	291867	272050	19817	0.1094	0.156616	-0.101439
Bgn	Biglycan	P28653	93931333	114394167	-20462833	0.6584	0.062199	0.284335
Blmh	Bleomycin hydrolase	Q8R016;E9PY26	179183	110685	68498	0.3252	0.451912	-0.694974
Brsk1	Serine/threonine-protein kinase BRSK1	D3Z5P0;Q5RJI5	44027	0	44027	1	0.437928	#NUM!
Bsg	Basigin	J3QP71;K3W4Q8;P18572-2;P18572	6090350	16021517	-9931167	3.085	2.10259	1.39541
Bsn	Protein bassoon	O88737;O88737-2;V9GX98	294093	473457	-179363	0.7291	0.744782	0.686961
Btbd17	BTB/POZ domain-containing protein 17	Q9DB72	243658	338202	-94543	0.4212	0.0626629	0.473028
C1qb	Complement C1q subcomponent subunit B	P14106	1757812	2074543	-316732	0.3504	0.0467729	0.239013
C1qc	Complement C1q subcomponent subunit C	Q02105	389352	917635	-528283	1.48	1.141	1.23685
C4b	Complement C4-B;Complement C4 beta chain;Complement C4 alpha chain;C4a anaphylatoxin;Complement C4 gamma chain	P01029	472998	2378100	-1905102	2.034	1.40174	2.3299
Ca14	Carbonic anhydrase 14	Q9WVT6	601300	2636750	-2035450	1.874	0.894461	2.1326
Ca4;Car4	Carbonic anhydrase 4	Q64444;F6ST32	3425233	9025217	-5599983	2.897	1.3918	1.39776
Cacna1e	Voltage-dependent R-type calcium channel subunit alpha-1E	E9QK20;A0A1D5RLU3;A0A087WS83;Q61290	56825	0	56825	1	0.284437	#NUM!
Cadm2	Cell adhesion molecule 2	G3UZM4;Q8BLQ9-3;Q8BLQ9-2;Q8BLQ9	72013	189838	-117825	0.8415	0.0472099	1.39844
Cald1	Caldesmon 1	E9QA15;S4R1T7;E9Q0M9;D3Z6I7;E9Q9F3	3804683	3883783	-79100	0.1955	0.123468	0.0296863
Calm1;Calml3	Calmodulin-like protein 3	P0DP28;P0DP27;P0DP26;Q3UKW2;Q9D6P8	1859833	2169350	-309517	0.4136	0.0169905	0.22209
Camk2a	Calcium/calmodulin-dependent protein kinase type II subunit alpha	P11798;F8WIS9;F8WHB5;D3Z7K9;P11798-2;F6WHR9	147251167	114975500	32275667	0.7972	0.262297	-0.356953
Camk2b	Calcium/calmodulin-dependent protein kinase type II subunit beta	P28652;Q5SVI0;Q5SVI3;Q5SVI2;Q5SVJ0;Q5SVI9;Q5SVJ1;Q68EG2;Q5SVI1	25361000	19926550	5434450	0.8427	0.385433	-0.34792
Camk2d	Calcium/calmodulin-dependent protein kinase type II subunit delta	E9Q1W0;E9Q1T1;A0A0G2JGS4;Q6PHZ2-5;Q6PHZ2-2;Q6PHZ2-4;Q6PHZ2;Q8CCM0;E9Q1V9;E9QAJ4;D6RDQ8;E9PXV3;F6RWZ9	2470133	1798800	671333	0.5672	0.0703489	-0.457554
Camk2g	Calcium/calmodulin-dependent protein kinase type II subunit gamma	A0A286YCW8;A0A286YDK9;A0A286YCH4;A0A286YCI7	1061317	1339317	-278000	0.5458	0.588711	0.335642
Camk2g	Calcium/calmodulin-dependent protein kinase type II subunit gamma	A0A2I3BQP6;Q923T9-3;Q923T9-2;Q923T9	3538817	2471483	1067333	1.088	0.543203	-0.51789
Camkv	CaM kinase-like vesicle-associated protein	Q3UHL1;A0A0A6YW88;A0A0A6YXI7	4806400	8568633	-3762233	2.442	1.47041	0.834108
Canx	Calnexin	P35564	1025383	327712	697672	1.664	0.655699	-1.64566
Cap1	Adenylyl cyclase-associated protein 1	P40124	253058	381552	-128493	0.5485	0.25697	0.592412
Capza1	F-actin-capping protein subunit alpha-1	Q5RKN9;P47753	585667	753200	-167533	0.3287	0.25998	0.362952
Capza2	F-actin-capping protein subunit alpha-2	P47754;A0A0N4SVM0;D6RCW7;A0A0G2JE27	4971467	4184183	787283	0.4285	0.0760587	-0.248726
Capzb	F-actin-capping protein subunit beta	P47757-2;P47757;A2AMW0;P47757-4;F7CAZ6;A0A0A0MQI9;F6YHZ8	1675867	2136817	-460950	0.4268	0.305374	0.350556
Casc5	Protein CASC5	A3KGI3;Q66JQ7	62214333	94608333	-32394000	0.5853	0.0224962	0.60472
Caskin1	Caskin-1	Q6P9K8-2;Q6P9K8-3;Q6P9K8;Q6P9K8-4	707367	758723	-51357	0.1157	0.00928825	0.101114
Cat	Catalase	P24270	550888	455533	95355	0.2479	0.0365054	-0.274203
Cav1	Caveolin-1;Caveolin	H3BKG0;P49817;D3Z148	4361000	6454767	-2093767	1.204	0.151164	0.565706
Cav2	Caveolin-2	Q9WVC3	116317	246137	-129820	0.9543	0.255252	1.0814
Ccar2	Cell cycle and apoptosis regulator protein 2	Q8VDP4	179730	57300	122430	1.201	0.61511	-1.64922
Ccdc141	Coiled-coil domain containing 141	E9Q8Q6;A2AST1;J3QNK9	1789617	2536067	-746450	0.9691	0.327475	0.502942
Ccdc177	Coiled-coil domain-containing protein 177	Q3UHB8	683557	677968	5588	0.01808	0.0910217	-0.0118445
Cct2	T-complex protein 1 subunit beta	P80314;A0A1W2P8B6;A0A1W2P6Q3;A0A1W2P7B7;A0A1W2P871;A0A1W2P828	1272683	1288772	-16088	0.03323	0.268366	0.0181239
Cct3	T-complex protein 1 subunit gamma	E9Q133;P80318;Q3U0I3	3840700	3757400	83300	0.1536	0.0241193	-0.0316346
Cct4	T-complex protein 1 subunit delta	P80315;G5E839;G3UYW5	2351283	2156917	194367	0.7703	0.272721	-0.124478
Cct5	T-complex protein 1 subunit epsilon	P80316;E0CZA1	955333	1018087	-62753	0.4373	0.121296	0.0917852
Cct6a	T-complex protein 1 subunit zeta	P80317	3363600	2657683	705917	1.754	1.01316	-0.339837
Cct7	T-complex protein 1 subunit eta	P80313;A0A0N4SV00;A0A0N4SUI8	2226700	1822567	404133	0.5197	0.25516	-0.288935
Cct8	T-complex protein 1 subunit theta	H3BL49;P42932;H3BJB6;H3BLL1;H3BKG2	1907917	1272483	635433	1.671	0.750643	-0.584352
Cd200	OX-2 membrane glycoprotein	E9PZI9;Q05D16;E9QMY1;Q80VX2;O54901	1518740	4167850	-2649110	2.759	1.92826	1.45643
Cd34	Hematopoietic progenitor cell antigen CD34	Q64314;Q64314-2	1101167	3493567	-2392400	2.438	0.907797	1.66567
Cd47	Leukocyte surface antigen CD47	A0A2R8VJU9;A0A2R8VI30;D3Z187;A0A2R8VI94;A0A2R8VK70;A0A2R8W6P0;Q61735;Q61735-2	718152	1131183	-413032	1.948	1.14961	0.655471
Cd93	Complement component C1q receptor	O89103	61772	0	61772	1	0.0812724	#NUM!
Cdc42	Cell division control protein 42 homolog	P60766-1;P60766;A0A2R8VH29;A0A1B0GSL4;G3UZM2;D3Z3L1;F2Z463;D3YX61;P84096;Q9ER71-2;Q8R527;Q9ER71	1668670	1520583	148087	0.407	0.0500764	-0.134074
Cdc42bpb	Serine/threonine-protein kinase MRCK beta	Q7TT50;A0A1Y7VLI0;Q80UW5	654117	565553	88563	0.2234	0.113421	-0.209886
Cdh1	Cadherin-1;E-Cad/CTF1;E-Cad/CTF2;E-Cad/CTF3	A0A0R4IZW5;P09803	691577	458317	233260	0.6345	0.376647	-0.593544
Cdh13	Cadherin-13	Q9WTR5	12840233	20158833	-7318600	1.932	1.43832	0.650741
Cdh3	Cadherin-3	P10287	414633	848417	-433783	0.8599	0.477764	1.03294
Cdh5	Cadherin-5	P55284	30739333	34470767	-3731433	0.4069	0.0595141	0.165288
Cdh6	Cadherin-6	P97326	34075	0	34075	1	0.0733874	#NUM!
Cdkl5	Cyclin-dependent kinase-like 5	A0A0G2JFE2;A0A0G2JF79;A0A0G2JGW6;Q3UTQ8	209878	0	209878	1.966	1.04028	#NUM!
Cds2	Phosphatidate cytidylyltransferase;Phosphatidate cytidylyltransferase 2	Q6PBC0;A2AMQ5;Q99L43	280258	373362	-93103	0.5305	0.310923	0.41382
Ceacam1;Ceacam2	Carcinoembryonic antigen-related cell adhesion molecule 2;Carcinoembryonic antigen-related cell adhesion molecule 1	Q3LFS9;Q925P3;Q925P2-2;P31809-3;Q925P2;P31809	524467	1611050	-1086583	1.666	0.791869	1.61908
Cenpv	Centromere protein V	Q9CXS4;Q9CXS4-2;F6SS03	4731833	4073167	658667	0.6995	0.525536	-0.216248
Cep170	Centrosomal protein of 170 kDa	H7BX26;Q6A065;A0A0A6YXK7;A0A0A6YVZ3;A0A0A6YX99;Q6A065-2;Q6A065-3	844108	651862	192247	0.5347	0.039901	-0.372861
Cep170b	Centrosomal protein of 170 kDa protein B	B9EIX2;Q80U49	673327	163345	509982	1.885	2.51744	-2.04339
Cep70	Centrosomal protein of 70 kDa	Q6IQY5-2;Q6IQY5	1315700	1641617	-325917	0.2801	0.266694	0.319287
Cep95	Centrosomal protein of 95 kDa	Q14B65;Q8BVV7	129715	53707	76008	0.9265	0.227699	-1.27216
Cfl1	Cofilin-1	P18760;F8WGL3	7535117	5338033	2197083	0.7956	0.325888	-0.497322
Cgnl1	Cingulin-like protein 1	B2RSU6;Q6AW69-5;Q6AW69-4;Q6AW69;D3Z3H4;Q6AW69-3	11061117	11458617	-397500	0.286	0.00497805	0.0509358
Chchd3	MICOS complex subunit Mic19	S4R238;Q9D9P1;D3Z0L4;Q9CRB9	138840	186367	-47527	0.2045	0.112962	0.424723
Chd4;Chd5	Chromodomain-helicase-DNA-binding protein 4;Chromodomain-helicase-DNA-binding protein 5	E9QAS4;E9PYU4;E9QAS5;E9PYL1;Q6PDQ2;A2A8L1;F6WR45	368592	648223	-279632	2.099	0.717601	0.814465
Chtf8	Chromosome transmission fidelity protein 8 homolog isoform 2	P0CG14	122180	522572	-400392	1.34	0.355937	2.09662
Chtop	Chromatin target of PRMT1 protein	E9PW20;Q9CY57-5;Q9CY57-4;Q9CY57-3;Q9CY57-2;Q9CY57;D3YZA1;D3Z7T7	948872	663222	285650	0.6923	0.0647488	-0.516722
Cic	Protein capicua homolog	E9Q6T8;Q924A2-2;E9QP01	24323	0	24323	1	0.0696365	#NUM!
Cit	Citron Rho-interacting kinase	F6SBR5;D3Z1U0;E9QL53;D3YU89;P49025-3;P49025-4;P49025;P49025-5	37615	0	37615	1	1.63987	#NUM!
Ckap4	Cytoskeleton-associated protein 4	Q8BMK4	819650	629183	190467	0.4844	0.217602	-0.381528
Ckap5	Cytoskeleton-associated protein 5	Z4YL78;A0A0R4J0K2;K3W4R5;A2AGT5-2;A2AGT5-3;A2AGT5	1152772	912583	240188	0.4466	0.18375	-0.33708
Ckb	Creatine kinase B-type	Q04447	655938	572550	83388	0.2089	0.309452	-0.196158
Clasp1	CLIP-associating protein 1	Q80TV8;A0A087WQF1;E9QKH0;A0A087WRE8;E9QNY9;A0A087WP42;A0A087WRK0;A0A087WNW8;A0A087WQ95;A0A087WS18;J3QP81;E9Q6L0;A0A0A6YXZ1;A0A087WQ31;Q80TV8-2;A0A0A6YWK1;A0A0N4SUT7	317883	412178	-94295	0.4801	0.34156	0.374772
Clasp2	CLIP-associating protein 2	E9Q8N5;Q08EB6;Q08EB5;F7DCH5;Q8BRT1;A0A1L1ST22;Q8BRT1-5	3194400	3134750	59650	0.05925	0.210731	-0.0271946
Clec10a	C-type lectin domain family 10 member A	A2CF65;F8WHB7;J3QPR7;P49300	0	0	0		NaN	#DIV/0!
Cltb	Clathrin light chain B	Q6IRU5-2;Q6IRU5	590907	658013	-67107	0.231	0.301665	0.155185
Cltc	Clathrin heavy chain 1;Clathrin heavy chain	Q68FD5;Q5SXR6;F6Z1R4	22883833	24253500	-1369667	0.8274	0.404857	0.0838642
Clu	Clusterin;Clusterin beta chain;Clusterin alpha chain	Q06890;E9Q9B8;E9PUU2;E9PXG5;E9Q8Y5;E9Q2G2	5564100	7888100	-2324000	2.912	1.71788	0.503529
Cnksr2	Connector enhancer of kinase suppressor of ras 2	A2AI78;Q80YA9-2;Q80YA9	381233	514777	-133543	0.3979	0.601611	0.433275
Cnp	2,3-cyclic-nucleotide 3-phosphodiesterase	P16330-2;P16330	7975933	5497433	2478500	0.7786	0.200871	-0.536895
Cntn1	Contactin-1	P12960	994785	864817	129968	0.2597	0.414135	-0.20199
Cntnap1	Contactin-associated protein 1	O54991	99875	301640	-201765	1.192	0.340888	1.59463
Cobll1	Cordon-bleu protein-like 1	B1AZ15;B1AZ14;Q3UMF0-3;Q3UMF0-4;Q3UMF0-2;Q3UMF0	142867	380907	-238040	1.193	0.791752	1.41477
Coch	Cochlin	Q62507	411650	2606833	-2195183	2.674	1.68728	2.66281
Col12a1	Collagen alpha-1(XII) chain	E9PX70;Q60847-2;Q60847-5;Q60847;Q60847-4;Q60847-3;F6WIM8	33173833	34523500	-1349667	0.2318	0.0845696	0.057533
Col14a1	Collagen alpha-1(XIV) chain	B7ZNH7;K3W4R4;Q80X19-2;Q80X19;F7D5Y4	3711717	7957667	-4245950	2.238	1.31615	1.10026
Col15a1	Collagen alpha-1(XV) chain;Restin	A2AJY2;O35206;A2AJY7;A2AJY5	702377	476312	226065	1.033	0.797715	-0.560339
Col18a1	Collagen alpha-1(XVIII) chain;Endostatin	E9QPX1;P39061-1;P39061;P39061-2	53265833	44664167	8601667	0.7601	0.227364	-0.254093
Col1a1	Collagen alpha-1(I) chain	P11087-2;P11087	8648833	8776200	-127367	0.06432	0.0982127	0.0210909
Col1a2	Collagen alpha-2(I) chain	Q01149;E0CXI2	3310483	3333433	-22950	0.02731	0.203007	0.00996701
Col4a1	Collagen alpha-1(IV) chain;Arresten	A0A1B0GRC0;A0A1B0GSI7;P02463	82225	0	82225	1	0.198706	#NUM!
Col4a2	Collagen alpha-2(IV) chain;Canstatin	P08122	6699183	4582717	2116467	2.26	1.26005	-0.547782
Col6a1	Collagen alpha-1(VI) chain	Q04857	11553583	13188583	-1635000	0.8209	0.333074	0.190949
Col6a2	Collagen alpha-2(VI) chain	Q02788;D3Z7D5	440172	582805	-142633	0.6328	0.188917	0.404946
Col6a3	Collagen, type VI, alpha 3	J3QQ16;A0A087WS16;E9PWQ3;D3YWD1	75250500	62428167	12822333	1.175	0.521068	-0.269504
Colec12	Collectin-12	Q8K4Q8	306803	160200	146603	0.8351	0.162248	-0.937438
Copa	Coatomer subunit alpha;Xenin;Proxenin;Coatomer subunit alpha	Q8CIE6;F8WHL2;F6XJN3	434888	915205	-480317	1.753	0.262267	1.07345
Copb1	Coatomer subunit beta	Q9JIF7	127872	355388	-227517	1.615	1.4239	1.47469
Cp	Ceruloplasmin	G3X9T8;G3X8Q5;E9PZD8;Q61147;G3UXG1	11440717	16475450	-5034733	1.634	0.707027	0.52614
Cpeb4;Cpeb3;Cpeb2	Cytoplasmic polyadenylation element-binding protein 4;Cytoplasmic polyadenylation element-binding protein 3;Cytoplasmic polyadenylation element-binding protein 2	Q5SU47;D3Z5R9;E9Q5X2;A0A0H2UH22;A0A0R4J102;Q5SU48;F6T0J8;E9Q969;D3Z1R6;Q7TN98-4;Q7TN98-5;Q7TN99-3;Q7TN98-3;Q7TN99;Q7TN99-4;Q7TN98-2;Q7TN98;Q812E0;Q7TN99-6;Q7TN99-2	246520	227733	18787	0.1162	0.271976	-0.114361
Cps1	Carbamoyl-phosphate synthase [ammonia], mitochondrial	Q8C196	3815667	1782817	2032850	1.396	0.751284	-1.09778
Cr1l	Complement component receptor 1-like protein	Q64735-2;Q64735;A0A0A6YVT1;A0A0A6YXN9;A0A0A6YY75	219250	1820883	-1601633	2.483	1.34978	3.05399
Cracr2b	EF-hand calcium-binding domain-containing protein 4A	Q80ZJ8;E9PXF1;E9PZB6;E9Q2F1	324432	301412	23020	0.1122	0.0693015	-0.106179
Crmp1;Dpysl3	Dihydropyrimidinase-related protein 1;Dihydropyrimidinase-related protein 3	Q6P1J1;P97427;D3YUS0;Q3TT92;E9PWE8;Q62188;Q3TMU8;A0A0R4J1N0;O35098;O35098-2	126003	135182	-9178	0.07493	0.630347	0.101445
Cs;Csl	Citrate synthase, mitochondrial;Citrate synthase	Q9CZU6;Q80X68	1109193	1116785	-7592	0.02005	0.164046	0.00984105
Csnk1e	Casein kinase I isoform epsilon	Q9JMK2	87408	146987	-59578	0.6884	0.635876	0.749851
Cspg4	Chondroitin sulfate proteoglycan 4	Q8VHY0;Q8VHY0-3;Q8VHY0-2	5998317	3883983	2114333	1.166	0.591818	-0.627021
Csrp1	Cysteine and glycine-rich protein 1	P97315	1174890	587298	587592	2.352	0.834136	-1.00036
Ctnna1	Catenin alpha-1	P26231;Q65CL1	6717500	6673950	43550	0.03919	0.0346558	-0.00938354
Ctnna2	Catenin alpha-2	E0CXB9;Q61301-2;Q61301-3;Q61301;Q8BS72	69323	84750	-15427	0.176	0.0602218	0.289879
Ctnnb1	Catenin beta-1	Q02248;E9Q6A9;F6QZ47;D3YUH4;F7CRC6;D3Z7S6;D3Z5Q1;E9PW26;F7BAC9	15001950	18572167	-3570217	1.003	0.482919	0.307992
Ctnnd1	Catenin delta-1	P30999-3;P30999-2;E9Q8Z5;P30999;E9Q903;E9Q8Z8;E9Q8Z6;G3X9V2;E9Q904;E9Q901;E9Q8Z9;D3Z2H2;E9Q8Z4;E9Q906;E9Q986;E9Q905;E9Q907;D3Z7H6;D3Z2H7	3706950	3965500	-258550	0.4587	0.183339	0.0972701
Ctnnd2	Catenin delta-2	B7ZNF6;E9QKH8;O35927-2;O35927;A0A2I3BQV6	249618	258135	-8517	0.05285	0.0129292	0.0484038
Cttn	Src substrate cortactin	Q921L6;Q60598	636727	619743	16983	0.05815	0.0349599	-0.0390049
Cyfip1	Cytoplasmic FMR1-interacting protein 1	A0A0R4J119;Q7TMB8-2;Q7TMB8;A0A0U1RQ05	1500467	1515933	-15467	0.0778	0.0108271	0.0147944
Cyfip2	Cytoplasmic FMR1-interacting protein 2	Q5SQX6;F6QD74	0	196153	-196153	1.581	0.440054	#DIV/0!
Dab2ip	Disabled homolog 2-interacting protein	F6QQP6;F6RK07;A2AUX5;A2AUX3;B7ZD29;Q3UHC7-2;Q3UHC7-4;Q3UHC7-3;Q3UHC7	53408	75412	-22003	0.2381	0.00796828	0.497738
Dag1	Dystroglycan;Alpha-dystroglycan;Beta-dystroglycan	Q62165	2030067	2166750	-136683	0.1863	0.0327787	0.0940054
Dapk3	Death-associated protein kinase 3	O54784	29355	0	29355	1	0.518214	#NUM!
Dars	Aspartate--tRNA ligase, cytoplasmic	Q922B2	33833	0	33833	1	0.239991	#NUM!
Dbn1	Drebrin	A0A0R4J1E3;Q9QXS6-2;Q9QXS6-3;Q9QXS6	72625	0	72625	1	0.406453	#NUM!
Dbt	Lipoamide acyltransferase component of branched-chain alpha-keto acid dehydrogenase complex, mitochondrial	P53395;A0A0G2JGU0	888983	1177133	-288150	0.65	0.439074	0.40505
Dclk1	Serine/threonine-protein kinase DCLK1	Q80VB6;A0A0G2JGQ6;Q9JLM8;Q9JLM8-2;A0A0G2JGR9;A8IP62;Q9CXL6;Q6PGI2;A0A0G2JGH1;Q1EDH1;H7BX36;A0A0G2JE54;Q8CCN4;A0A0G2JEN4;O88809	1361200	740667	620533	1.072	0.781393	-0.877982
Dcn	Decorin	P28654	38658833	37666950	991883	0.09739	0.138614	-0.0374989
Dctn1	Dynactin subunit 1	D3YX34;E9Q586;E9Q3M3;O08788-2;O08788	536253	618763	-82510	0.7853	0.550077	0.206473
Ddb1	DNA damage-binding protein 1	Q3U1J4	87473	0	87473	1	0.0361977	#NUM!
Ddost	Dolichyl-diphosphooligosaccharide--protein glycosyltransferase 48 kDa subunit	O54734	116068	109665	6403	0.0607	0.575941	-0.0818671
Ddx1	ATP-dependent RNA helicase DDX1	Q91VR5	269897	141625	128272	0.8448	0.660619	-0.930333
Ddx17	Probable ATP-dependent RNA helicase DDX17	Q3U741;Q501J6;Q3TU25;Q501J6-2;B1ARB9	6255317	5276517	978800	2.349	1.42356	-0.245497
Ddx23	RNA helicase	D3Z0M9	31207	98187	-66980	0.9158	0.821286	1.65366
Ddx39b	Spliceosome RNA helicase Ddx39b	Q9Z1N5;Q8VDW0-2;Q8VDW0	2540950	1814867	726083	0.6538	0.0104716	-0.485504
Ddx3x;D1Pas1;Ddx3y	ATP-dependent RNA helicase DDX3X;Putative ATP-dependent RNA helicase Pl10;ATP-dependent RNA helicase DDX3Y	Q62167;P16381;Q62095	5859433	4984200	875233	1.033	0.328355	-0.233399
Ddx46	Probable ATP-dependent RNA helicase DDX46	F8WHR6;Q569Z5-2;Q569Z5;A0A2R8VHK2	338120	508175	-170055	0.5416	0.0345092	0.58779
Ddx5	Probable ATP-dependent RNA helicase DDX5	Q61656;Q8BTS0;S4R1I6	1918250	1813750	104500	0.1822	0.162759	-0.0808151
Ddx50	ATP-dependent RNA helicase DDX50	Q99MJ9	0	131990	-131990	1.566	0.323453	#DIV/0!
Dek	Protein DEK	E9Q8Y1;D3YVJ6;Q7TNV0	258298	257382	916.7	0.007201	0.0995803	-0.00512531
Des	Desmin	P31001	32703000	30879667	1823333	0.536	0.23084	-0.0827658
Dgkb	Diacylglycerol kinase beta	Q3TSN3;Q6NS52-2;Q6NS52	50522	108987	-58465	0.6815	0.191028	1.10917
Dhx15	Pre-mRNA-splicing factor ATP-dependent RNA helicase DHX15	A0A0G2JG10;Q497W9;O35286	505170	289672	215498	0.8593	0.0942065	-0.802349
Dhx9	ATP-dependent RNA helicase A	A0A087WPL5;E9QNN1;O70133-3;O70133;O70133-2;Q3UR42;A0A0R4J2C3	5266000	4981883	284117	0.6257	0.188067	-0.0800164
Dkc1	H/ACA ribonucleoprotein complex subunit 4	A2AN81;F6YUI5;B7ZCL7;Q9ESX5	320850	158313	162537	1.129	0.16692	-1.01912
Dlat	Dihydrolipoyllysine-residue acetyltransferase component of pyruvate dehydrogenase complex, mitochondrial	Q8BMF4	148027	86757	61270	0.3571	0.128232	-0.770808
Dlg1	Disks large homolog 1	D3Z3B8;H7BWY4;E9Q9H0;Q811D0-2;Q811D0;Q811D0-3;F6UDT8;S4R2T8	570598	553430	17168	0.06263	0.0091955	-0.0440738
Dlg2	Disks large homolog 2	D3YUZ8;E9Q2L2;Q91XM9-3;Q91XM9-6;Q91XM9-8;Q91XM9;Q91XM9-2;Q91XM9-4;Q91XM9-7;D3YWU0;Q91XM9-5	233133	0	233133	1	0.165722	#NUM!
Dlg4	Disks large homolog 4	Q62108-3;Q62108;Q62108-2;B1AR31;G3UZL5;E9PXG2;E9Q3Z8;F6TPQ6	2502703	555162	1947542	0.9089	0.376988	-2.17251
Dlgap1	Disks large-associated protein 1	Q9D415-3;Q9D415;D3Z6F4;D3Z508;D3Z709;Q9D415-2;Q3UVU8;E9QAR5;Q9D415-4;Q9D415-5;Q9D415-6	1000238	662017	338222	0.5277	0.154279	-0.595403
Dlgap2	Disks large-associated protein 2	Q0VF59;Q8BJ42;Q8BJ42-2	136675	84827	51848	0.4564	0.299796	-0.688154
Dlgap3	Disks large-associated protein 3	B1AS06;Q6PFD5	647103	503577	143527	0.476	0.0526366	-0.361783
Dlgap4	Disks large-associated protein 4	B7ZNS2;B1AZP2-2;B1AZP2;B1AZP2-3;H3BJW9;I1E4X0;F6YMR0;E9PUF2;H3BL90;H3BKJ0	403983	188592	215392	0.5106	0.209494	-1.09903
Dmd	Dystrophin	A2A9Z1;A2A9Z2;P11531	253372	72022	181350	1.346	0.871133	-1.81475
Dmtn	Dematin	Q9WV69-4;Q9WV69-3;Q9WV69-2;Q9WV69	924233	1250622	-326388	0.9219	0.639026	0.436317
Dnaja2	DnaJ homolog subfamily A member 2	Q9QYJ0	588422	595557	-7135	0.2137	0.0914822	0.0173884
Dnajb11	DnaJ homolog subfamily B member 11	Q99KV1	269528	196165	73363	0.5598	0.216842	-0.458367
Dnajb6	DnaJ homolog subfamily B member 6	A0A0G2JER9;O54946-2;O54946;G3X8S5;A0A0G2JGN9;A0A0G2JEI3;A0A087WP03;F6YRQ2;Q9QYI5-2;Q9QYI5-1;Q9QYI8;Q9QYI5	6857183	6412067	445117	0.4111	0.110169	-0.0968265
Dnm1	Dynamin-1	A0A0J9YUE9;A0A0J9YUN4;P39053-3;P39053-5;P39053-4;P39053;P39053-6;E9QLL2;Q8BZ98-2;Q8BZ98;D6RH60;F6W8Z8;G3UY64	3040283	2265083	775200	0.9329	0.055094	-0.424642
Dnm1l	Dynamin-1-like protein	E9PUD2;Q8K1M6-3;Q8K1M6-2;Q8K1M6;Q8K1M6-4;A0A2U3TZ67;Q8K1M6-5	950823	143072	807752	1.647	0.621219	-2.73244
Dock6	Dedicator of cytokinesis protein 6	E9QPN7;A0A1L1SQR4;Q8VDR9;Q8VDR9-3;Q8VDR9-2	74773	69560	5213	0.05105	0.195903	-0.104259
Dock9	Dedicator of cytokinesis protein 9	E9QMR2;A0A1D5RLE0;A0A1D5RMM1;F8VPN7;Q8BIK4;Q8BIK4-2;A0A1D5RLB8	640683	1608967	-968283	2.546	1.5768	1.32845
Dpysl2	Dihydropyrimidinase-related protein 2	O08553;Q71H75	11162517	10458400	704117	0.2617	0.138485	-0.0940002
Dsg2	Desmoglein-2	O55111	52535	0	52535	1	0.128658	#NUM!
Dsp	Desmoplakin	E9Q557;E9PZW0	23723167	24395033	-671867	0.06623	0.0689752	0.0402908
Dst	Dystonin	S4R1P5;Q91ZU6-2;Q91ZU6;Q91ZU6-4;A0A087WSP0;E9Q9X1;Q91ZU6-3;A0A1D5RLZ3;A0A087WRB8;S4R1Y6;Q91ZU6-5;A0A0A6YX28;A0A0A6YXR1;Q91ZU6-6	2850233	4371217	-1520983	1.127	0.513967	0.616955
Dst	Dystonin	A0A087WPR7	43047	0	43047	1	0.243921	#NUM!
Dstn	Destrin	Q9R0P5	764677	421118	343558	1.363	0.280191	-0.860626
Dtna	Dystrobrevin;Dystrobrevin alpha	A0A1Y7VJN9;Q8CFR5;A0A1Y7VL34;Q9D2N4-7;Q9D2N4-4;Q9D2N4-3;Q9D2N4-2;Q9D2N4	230913	127870	103043	0.5306	0.0267969	-0.852672
Dync1h1	Cytoplasmic dynein 1 heavy chain 1	Q9JHU4;F6ZX84	15222550	18092850	-2870300	0.9279	0.456279	0.24921
Dync1li1	Cytoplasmic dynein 1 light intermediate chain 1	Q8R1Q8	70035	39610	30425	0.5116	0.99553	-0.822211
Dynll2	Dynein light chain 2, cytoplasmic	D6RIN4;Q9D0M5	131892	93157	38735	0.2399	0.0636009	-0.501621
E030010N08Rik		F6XLV1	3750650	528883	3221767	2.697	1.40709	-2.82612
Edc4	Enhancer of mRNA-decapping protein 4	G5E896;Q3UJB9;D6RE33;A0A0R4J1Q0;Q3UJB9-2	345103	387320	-42217	0.171	0.0247747	0.166499
Eef1a1;Eef1a2	Elongation factor 1-alpha 1;Elongation factor 1-alpha 2	P10126;P62631;D3Z3I8;D3YZ68	32020000	23704167	8315833	1.204	0.533328	-0.433833
Eef1b2;Eef1b	Elongation factor 1-beta	A0A087WS46;O70251	146655	100410	46245	0.4881	0.333723	-0.546523
Eef1d	Elongation factor 1-delta	A0A0R4J1L2;Q91VK2;Q80T06;P57776-2;P57776;E9QN08;F6ZFU0;A0A0R4J1E2;P57776-3;D3Z7N2;D3YY68;D3YUQ9;D3YZT9	1926583	1088085	838498	2.683	1.14544	-0.824253
Eef1g	Elongation factor 1-gamma	Q9D8N0	3093683	2560767	532917	1.233	0.533756	-0.272749
Eef2	Elongation factor 2	P58252	10850583	7153550	3697033	0.9686	0.346763	-0.601041
Efl1	Elongation factor like GTPase 1	A0A140LHB7	2300867	1499917	800950	0.9543	0.178049	-0.617295
Efnb1	Ephrin-B1	P52795	268683	970410	-701727	2.492	1.44931	1.85269
Ehd2	EH domain-containing protein 2	Q8BH64	688747	766620	-77873	0.2765	0.124043	0.154538
Ehd4	EH domain-containing protein 4	Q9EQP2	0	0	0		NaN	#DIV/0!
Eif2s3y;Eif2s3x	Eukaryotic translation initiation factor 2 subunit 3, Y-linked;Eukaryotic translation initiation factor 2 subunit 3, X-linked	Q9Z0N2;Q9Z0N1	358760	231360	127400	0.7915	0.00984928	-0.63288
Eif3d	Eukaryotic translation initiation factor 3 subunit D	O70194	247815	240263	7552	0.04448	0.859722	-0.044649
Eif4a1;Eif4a2	Eukaryotic initiation factor 4A-I;Eukaryotic initiation factor 4A-II;Eukaryotic initiation factor 4A-II, N-terminally processed	P60843;Q8BTU6;P10630;P10630-2;E9Q561	4352950	4080505	272445	0.1373	0.162837	-0.0932457
Eif4g3	Eukaryotic translation initiation factor 4 gamma 3	A2AMI7;Z4YKC4;A0A0R4J112;A2AMI2;A0A0N4SVL0;Q80XI3-2;Q80XI3-4;Q80XI3;Q80XI3-3	61457	59370	2087	0.02442	0.0922307	-0.0498432
Eif5a	Eukaryotic translation initiation factor 5A;Eukaryotic translation initiation factor 5A-1	J3QPS8;A0A0A0MQM0;P63242	1037552	554932	482620	1.013	0.718136	-0.902801
Eif6	Eukaryotic translation initiation factor 6	O55135	53602	0	53602	1	0.00901399	#NUM!
Elavl1	ELAV-like protein 1	P70372	473033	256942	216092	1.114	0.182945	-0.880498
Eln	Elastin	P54320;A0A0J9YV95	1897383	0	1897383	3.763	2.2244	#NUM!
Emb	Embigin	P21995	82583	304922	-222338	1.011	0.289249	1.88452
Emilin1	EMILIN-1	Q99K41	897250	537870	359380	0.7326	0.0111698	-0.738252
Endod1	Endonuclease domain-containing 1 protein	Q8C522	52462	505472	-453010	3.769	2.17275	3.26829
Eng	Endoglin	F7A1B4;Q3UAM9;Q63961;F7BZW0	3352983	6509733	-3156750	2.23	1.67419	0.957153
Eno1	Alpha-enolase;Enolase	P17182;Q6PHC1;B0QZL1;B1ARR7;A0A0N4SUX5;P17183;D3Z2S4;D3Z6E4;A0A0N4SUI6;B1ARR6;D3YVD3;Q5SX59;A0A0N4SUW8;Q5SX61;Q5SX60	60948667	39276833	21671833	1.208	0.483529	-0.633916
Eno3	Beta-enolase;Enolase	P21550;J3QPZ9	5932367	2569300	3363067	1.791	1.27494	-1.20723
Enpp6	Ectonucleotide pyrophosphatase/phosphodiesterase family member 6	A0A1B0GS66;D3YU63;Q8BGN3	40013	0	40013	1	0.865567	#NUM!
Entpd1	Ectonucleoside triphosphate diphosphohydrolase 1	P55772;Q8CDV7;D6RHQ2;D6RFA9;F7B9M9	4168183	7676783	-3508600	2.115	1.17017	0.881083
Epb4.1l1;Epb41l1	Band 4.1-like protein 1	A2AUK7;A2AUK8;A2AUK5;Q9Z2H5-3;Q9Z2H5-2;Q9Z2H5;E9PV14	2307060	2177450	129610	0.2905	0.0854414	-0.0834159
Epb4.1l2;Epb41l2	Band 4.1-like protein 2	Q80UE5;O70318;Q80UE4;A0A1W2P6I5;A0A1W2P7I4;A0A1W2P7H7;A0A1W2P7I2;A0A1W2P896;A0A1W2P6H2;A0A1W2P8C0	6187333	6586967	-399633	0.3909	0.209495	0.0902966
Epb41l3	Band 4.1-like protein 3;Band 4.1-like protein 3, N-terminally processed	Q9WV92-8;Q9WV92-7;A0A286YDY4;A0A286YCT6	1826100	1476700	349400	0.9203	0.438068	-0.306389
Epb41l3;Epb4.1l3	Band 4.1-like protein 3;Band 4.1-like protein 3, N-terminally processed	Q9WV92-3;Q9WV92;Q9WV92-2;A7YY80;Q9WV92-6;Q9WV92-4;Q9WV92-5;A0A286YD84;A0A286YCY1;A0A286YCY8;A0A286YDD0;A0A286YD94	19364650	20494333	-1129683	0.2607	0.320412	0.0817996
Epha2	Ephrin type-A receptor 2	Q03145	39017	151293	-112277	1.08	0.349779	1.95517
Ephb4	Receptor protein-tyrosine kinase;Ephrin type-B receptor 4	Q8C8K1;P54761;E9PWK7;P54754;E9PUK8;P54763-2;A2BDQ4;G1K381;P54763;Q03137;Q8CBF3;Q61772-2;Q61772-3;Q8CBF3-2;Q03137-2;Q61772;Q62413;P54763-4	1583832	3146117	-1562285	1.946	1.0971	0.990153
Eprs	Bifunctional glutamate/proline--tRNA ligase;Glutamate--tRNA ligase;Proline--tRNA ligase	Q8CGC7	1394765	1389268	5497	0.01003	0.0310091	-0.00569713
Erbb2ip	Protein LAP2	B2RUJ2;B7ZNX6;Q80TH2-1;Q80TH2;Q80TH2-2	0	93992	-93992	1	0.108928	#DIV/0!
Erc2	ERC protein 2	Q3UHT7;Q6PH08-2;Q6PH08;Q6PH08-3;Q6PH08-4	123850	0	123850	1	0.134754	#NUM!
Erh	Enhancer of rudimentary homolog	A0A1W2P7H9;A0A1W2P7T3;P84089	189347	205853	-16507	0.121	0.503433	0.120582
Erlin2	Erlin-2	Q8BFZ9;A0A1B0GT70;A0A0R4J1G5;Q91X78	1770533	1739467	31067	0.1291	0.0209388	-0.0255384
Esam	Endothelial cell-selective adhesion molecule	Q925F2;D3Z5Y0	12060933	24691833	-12630900	3.809	2.37203	1.03369
Esyt1	Extended synaptotagmin-1	Q3U7R1;Q3U7R1-2;A0A1W2P784	1402650	1335500	67150	0.2271	0.162329	-0.0707751
Esyt2	Extended synaptotagmin-2	Q3TZZ7;A0A1Y7VM39;Q3TZZ7-2	1245783	2528100	-1282317	2.805	1.36936	1.021
Etl4;Skt	Sickle tail protein	D3Z781;E9QAU4;A2AQ25-4;A2AQ25-3;A2AQ25;A2AQ25-9;A2AQ25-6;A2AQ25-5;A2AQ25-2;A2AQ25-8;Q8BHR1;A2AQ25-7	1090107	1174643	-84537	0.1286	0.028989	0.107753
Ewsr1	RNA-binding protein EWS	Q5SUT0;Q5SUS9;Q61545	2984400	2591483	392917	1.109	0.587189	-0.203663
Fabp5	Fatty acid-binding protein, epidermal	Q05816	879948	406738	473210	1.112	0.853081	-1.11332
FAM120A	Constitutive coactivator of PPAR-gamma-like protein 1	Q6A0A9	650487	698693	-48207	0.2435	0.0746483	0.103138
Farp1	FERM, RhoGEF and pleckstrin domain-containing protein 1	F8VPU2;E9Q805	3340650	3342533	-1883	0.01041	0.0124423	0.000812964
Fas	Tumor necrosis factor receptor superfamily member 6	P25446	91512	378117	-286605	1.112	0.584111	2.0468
Fasn	Fatty acid synthase;[Acyl-carrier-protein] S-acetyltransferase;[Acyl-carrier-protein] S-malonyltransferase;3-oxoacyl-[acyl-carrier-protein] synthase;3-oxoacyl-[acyl-carrier-protein] reductase;3-hydroxyacyl-[acyl-carrier-protein] dehydratase;Enoyl-[acyl-carrier-protein] reductase;Oleoyl-[acyl-carrier-protein] hydrolase	A0A0U1RNJ1;P19096	118488	64198	54290	0.5484	0.0554747	-0.884141
Fat1	FAT atypical cadherin 1	F2Z4A3;A0A087WRT4;A0A1L1SQU7	229462	278873	-49412	0.2505	0.350315	0.281353
Fbl	rRNA 2-O-methyltransferase fibrillarin	A0A140LIR6;P35550	1607350	1678817	-71467	0.1989	0.275012	0.0627609
Fbln2	Fibulin-2	P37889-2;P37889	202430	153715	48715	0.2972	0.671532	-0.397165
Fbln5	Fibulin-5	A0A1Y7VJW9;Q9WVH9	8534650	688383	7846267	5.746	3.60695	-3.63205
Fbn1	Fibrillin-1	Q61554	10861650	6606117	4255533	2.382	1.40853	-0.717369
Fbxo41	F-box only protein 41	Q6NS60	58208	112672	-54463	0.4295	0.203277	0.95284
Fcgrt	IgG receptor FcRn large subunit p51	Q6PKB0;Q61559	62132	271203	-209072	1.143	0.891772	2.12596
Fermt2	Fermitin family homolog 2	Q8CIB5	237890	173057	64833	0.403	0.166891	-0.459047
Fgd5	FYVE, RhoGEF and PH domain-containing protein 5	E9QKY4;E9QLU9;Q80UZ0	49863	42658	7205	0.1098	0.0655777	-0.225153
Fgg	Fibrinogen gamma chain	Q3UER8;Q8VCM7	143822	86585	57237	0.4531	0.216393	-0.732095
Fh	Fumarate hydratase, mitochondrial	P97807-2;P97807	417805	460575	-42770	0.2413	0.210666	0.140606
Flna	Filamin-A	B7FAU9;Q8BTM8;B7FAV1;F6XC15;J3JS91;Q8BTM8-2;F6Z2C0;F7AVL7	209160000	151071667	58088333	2.717	1.96826	-0.469374
Flnb	Filamin-B	Q80X90	54197333	62412167	-8214833	1.621	0.898256	0.203605
Flnc	Filamin-C	Q8VHX6-2;Q8VHX6	415915	438412	-22497	0.1164	0.32768	0.0759986
Flot2	Flotillin-2	Q5SS83;Q60634-3;Q60634-2;Q60634	42913	158478	-115565	1.051	0.856296	1.8848
Flt1	Vascular endothelial growth factor receptor 1	P35969;A0A0R4J0A4;O55095	1447772	1394703	53068	0.1219	0.16152	-0.0538765
Flt4	Vascular endothelial growth factor receptor 3	P35917	0	0	0		NaN	#DIV/0!
Fmnl3	Formin-like protein 3	Q6ZPF4;D3Z7A7;Q6ZPF4-2;E9PXE6;F8VPR2;A2AQW2;A2APV2-2;A2APV2;A2APV2-3	163418	894703	-731285	2.228	1.47278	2.45284
Fn1	Fibronectin;Anastellin	A0A087WS56;Q3UHL6;A0A087WR50;P11276;B7ZNJ1;B9EHT6;A0A087WSN6;A0A087WS99;Q4KL80	11742467	5549600	6192867	2.901	2.1013	-1.08128
Fnbp1l	Formin-binding protein 1-like	A0A0G2JFM9;E9PUK3;E9PUI5;Q8K012-2;Q8K012	35600	44702	-9102	0.1593	0.00243273	0.328462
Fscn1	Fascin	A0A0G2JDU7;Q61553	435550	0	435550	1.563	0.693943	#NUM!
Fus;Taf15	RNA-binding protein FUS	G3UXT7;Q8CFQ9;P56959;F6QCI0;Q8BQ46	3237783	2983350	254433	0.4947	0.219838	-0.118073
Fyco1	FYVE and coiled-coil domain-containing protein 1	A0A140T8V9;Q8VDC1	0	0	0		NaN	#DIV/0!
Fyttd1	UAP56-interacting factor	Q91Z49-2;Q91Z49;D3Z591;Q91Z49-3	3317050	2327450	989600	1.161	0.520421	-0.511151
Ganab	Neutral alpha-glucosidase AB	Q8BHN3;Q8BHN3-2	959887	907708	52178	0.1101	0.109396	-0.0806363
Gapdh;Gm3839	Glyceraldehyde-3-phosphate dehydrogenase	S4R257;A0A0A0MQF6;P16858;S4R1W1;A0A1D5RLD8;V9GXA7;A0A0R4J0X7;S4R2G5;Q64467	7648433	7624550	23883	0.01593	0.0667389	-0.00451201
Gfap	Glial fibrillary acidic protein	P03995;P03995-2	804963333	639638333	165325000	1.339	0.66068	-0.331667
Ggt5	Gamma-glutamyltransferase 5;Gamma-glutamyltransferase 5 heavy chain;Gamma-glutamyltransferase 5 light chain	Q9Z2A9-2;Q9Z2A9;A0A087WNR3;A0A087WSM3;Q80WV0	642035	1200285	-558250	1.161	0.989617	0.902653
Git1	ARF GTPase-activating protein GIT1	Q5F258;Q68FF6;D3Z409;F6WV69;F7BIK4;Q80XR8;J3QK07;D3Z1I2;E9PVA6;Q9JLQ2	931955	387245	544710	1.231	1.01755	-1.26701
Gja1	Gap junction alpha-1 protein	P23242	317642	235013	82628	0.3121	0.0505741	-0.434661
Gle1	Nucleoporin GLE1	Q8R322	0	0	0		NaN	#DIV/0!
Glud1	Glutamate dehydrogenase 1, mitochondrial	P26443;F7CFA5	5027900	7176717	-2148817	1.572	0.843829	0.513368
Glul	Glutamine synthetase	D3Z121;D3YVK1;P15105	1317850	899550	418300	0.4937	0.393213	-0.550911
Glyr1	Putative oxidoreductase GLYR1	D3YYT1;Q922P9	945153	1177517	-232363	0.738	0.105925	0.317128
Gm5478		A0A2R8VHP3;D3Z6R0	41450167	46475000	-5024833	0.2539	0.0515235	0.165077
Gm8797;Uba52;Kxd1;Ubc;Ubb;Rps27a	Ubiquitin-60S ribosomal protein L40;Ubiquitin;60S ribosomal protein L40;Ubiquitin-40S ribosomal protein S27a;Ubiquitin;40S ribosomal protein S27a;Polyubiquitin-B;Ubiquitin;Polyubiquitin-C;Ubiquitin;Ubiquitin-related 1;Ubiquitin-related 2	A0A0A6YW67;E9Q9J0;E9Q4P0;E9Q5F6;E9QNP0;Q5SX22;P62984;P62983;P0CG49;P0CG50;D3YYZ2	28252667	24893167	3359500	0.5456	0.231063	-0.182637
Gna13	Guanine nucleotide-binding protein subunit alpha-13	Q9D034;P27601	68572	86718	-18147	0.2586	0.848178	0.338712
Gnai2	Guanine nucleotide-binding protein G(i) subunit alpha-2	P08752;A0A0A6YWA9	7736850	10453233	-2716383	1.267	0.548296	0.434131
Gnao1	Guanine nucleotide-binding protein G(o) subunit alpha	P18872-2;P18872;D3Z2M7;F7BLT7	420115	499355	-79240	0.215	0.223558	0.249282
Gnas	Guanine nucleotide-binding protein G(s) subunit alpha isoforms short;Guanine nucleotide-binding protein G(s) subunit alpha isoforms XLas	Z4YKV1;P63094-2;P63094;Q6R0H7-4;Q6R0H7;P63094-3	103558	235572	-132013	1.296	0.186415	1.18573
Gnb1;Gnb4	Guanine nucleotide-binding protein G(I)/G(S)/G(T) subunit beta-1;Guanine nucleotide-binding protein subunit beta-4	H3BKR2;P62874;H3BLF7;P29387;Q61011	3272317	2884983	387333	0.5521	0.118583	-0.18175
Gnb2	Guanine nucleotide-binding protein G(I)/G(S)/G(T) subunit beta-2	D3Z1M1;E9QKR0;P62880;D3Z1T4;D3YZX3;E9PWM7	1039185	1357850	-318665	0.7499	0.495717	0.385872
Gnb2l1	Guanine nucleotide-binding protein subunit beta-2-like 1;Guanine nucleotide-binding protein subunit beta-2-like 1, N-terminally processed	P68040	1623753	1172783	450970	0.6839	0.431419	-0.469396
Got2	Aspartate aminotransferase, mitochondrial	P05202	236200	0	236200	1	0.698163	#NUM!
Gpc1	Glypican-1;Secreted glypican-1	Q9QZF2	995135	1904165	-909030	1.089	0.549443	0.936194
Gpd2	Glycerol-3-phosphate dehydrogenase;Glycerol-3-phosphate dehydrogenase, mitochondrial	A2AQR0;Q64521	1031933	3036250	-2004317	2.856	1.69286	1.55694
Gphn	Gephyrin;Molybdopterin adenylyltransferase;Molybdopterin molybdenumtransferase	A0JNY3;Q8BUV3	145172	0	145172	1	0.529222	#NUM!
Gpm6b	Neuronal membrane glycoprotein M6-b	A2AEG6;P35803-3;P35803-8;P35803	209270	44578	164692	1.089	0.518123	-2.23096
Gpr124;Adgra2	G-protein coupled receptor 124	Q91ZV8;J3QPB6;J3QMG7	0	290415	-290415	1.543	1.48662	#DIV/0!
Gprasp1	G-protein coupled receptor-associated sorting protein 1	Q5U4C1-2;Q5U4C1	66507	0	66507	1	0.754304	#NUM!
Gpx4	Glutathione peroxidase;Phospholipid hydroperoxide glutathione peroxidase, mitochondrial	S4R1E5;O70325-2;O70325;O70325-3	666683	775387	-108703	0.1376	0.0267471	0.217916
Gripap1	GRIP1-associated protein 1	A2AEW6;A2AEW5;A2AEW9;A2AEW8;Q8VD04	69738	206125	-136387	0.8865	0.0952309	1.5635
Gsk3b	Glycogen synthase kinase-3 beta	E9QAQ5;Q9WV60	205525	85853	119672	0.7671	0.607459	-1.25937
Gsn	Gelsolin	A0A0J9YUQ8;P13020-2;P13020	1009533	1069850	-60317	0.129	0.0288653	0.0837205
Gtf2i	General transcription factor II-I	Q3UHU8;Q9ESZ8-5;Q9ESZ8-4;Q9ESZ8-3;Q9ESZ8-6;Q9ESZ8-2;Q9ESZ8;G3UYD7;G3UZU4;G3UWV2;G3UYJ6;G3UYD0	85078	60688	24390	0.2334	0.228492	-0.487375
Gvin1	Interferon-induced very large GTPase 1	L7N451;Q80SU7	164212	704650	-540438	1.491	0.504523	2.10135
H1f0	Histone H1.0;Histone H1.0, N-terminally processed	P10922	841543333	921951667	-80408333	0.3166	0.130151	0.131654
H1fx	H1.10 Linker Histone	Q80ZM5	1809637	1302472	507165	1.496	0.512799	-0.474448
H2-D1;H2-L	H-2 class I histocompatibility antigen, D-B alpha chain;H-2 class I histocompatibility antigen, L-D alpha chain	P01899;P01897;P14430;Q8HWB2;P79568;P14429;E9PWT4;E9QJR9;P14431;L7N260;P01900;P01896;P01898;P01895;P01895-2;P01902;E9PX63;E9Q0G4;O19441;A7VMS6;Q3TH01;G3UZP7;P14428;G3UZL7;G3UXE9;P03991;A0A0B4J1G3;P04223-2;P14426;P04223;P01901;P14427;G3UX20	873152	3007258	-2134107	1.426	0.889646	1.78414
H2-T3	Histocompatibility 2, T region locus 3	Q05A75;S4R1D6;F6TIX5	52266520	106242625	-53976105	0.662	0.114373	1.0234
H2afx;Hist2h2ab	Histone H2AX;Histone H2A type 2-B	P27661;Q64522	2579000	1556450	1022550	1.12	0.609477	-0.728553
H2afy	Core histone macro-H2A.1	Q9QZQ8-2;Q9QZQ8	41631000	40027833	1603167	0.1881	0.0661746	-0.0566547
H2afy2	Core histone macro-H2A.2	Q8CCK0	13220333	12563400	656933	0.1763	0.118189	-0.0735316
H3f3a;Hist1h3b;Hist1h3a;H3f3c	Histone H3;Histone H3.3;Histone H3.2;Histone H3.1;Histone H3.3C	E0CZ27;F8WI35;A0A1W2P768;P84244;P84228;P68433;P02301;E0CYN1;E0CYR7	172023000	114708667	57314333	1.687	0.943215	-0.584627
Hadha	Trifunctional enzyme subunit alpha, mitochondrial;Long-chain enoyl-CoA hydratase;Long chain 3-hydroxyacyl-CoA dehydrogenase	Q8BMS1	1739900	2527850	-787950	1.486	0.649646	0.538906
Hadhb	Trifunctional enzyme subunit beta, mitochondrial;3-ketoacyl-CoA thiolase	Q99JY0	435273	498797	-63523	0.2677	0.405821	0.196532
haemaglobin alpha 2;Hba	Hemoglobin subunit alpha	Q91VB8;P01942	2400065	1448517	951548	1.016	0.478883	-0.728497
Hal	Histidine ammonia-lyase	P35492	196163	71613	124550	0.8692	0.434959	-1.45376
Hapln2	Hyaluronan and proteoglycan link protein 2	Q9ESM3	0	1682017	-1682017	8.996	3.84558	#DIV/0!
Hbbt1;Hbb-bs;Hbb-b1	Hemoglobin subunit beta-1	A8DUK4;E9Q223;P02088;P02089;P02104	15793183	8552883	7240300	1.672	0.725651	-0.884819
Hdgfrp2	Hepatoma-derived growth factor-related protein 2	Q3UMU9-4;Q3UMU9-2;Q3UMU9;Q3UMU9-3	590813	817147	-226333	0.8497	0.319397	0.467894
Hdlbp	Vigilin	A0A087WPH2;A0A087WQY9;A0A087WPC5;A0A087WS92;A0A087WP83;Q8VDJ3	295915	327867	-31952	0.1136	0.119532	0.147928
Hip1	Huntingtin-interacting protein 1	Q8VD75;A0A0J9YUA3;A0A0J9YUX9;A0A1D5RMM7	928375	734182	194193	0.5868	0.379934	-0.33857
Hist1h1a	Histone H1.1	P43275	18143883	8050383	10093500	1.795	0.97698	-1.17235
Hist1h1b	Histone H1.5	P43276	244671500	30643467	214028033	3.394	3.15739	-2.99719
Hist1h1c	Histone H1.2	P15864	130729667	129740667	989000	0.02692	0.00343157	-0.0109558
Hist1h1d	Histone H1.3	P43277	324012833	287241667	36771167	0.3911	0.0766768	-0.173786
Hist1h1e	Histone H1.4	P43274;I7HFT9;Q07133	1710450000	1938775000	-228325000	0.4378	0.164284	0.180769
Hist1h2aa;Hist1h2ah;Hist1h2af;Hist2h2aa1;Hist3h2a;H2afj;Hist2h2ac;Hist1h2ak	Histone H2A;Histone H2A type 1-H;Histone H2A type 1-F;Histone H2A type 2-A;Histone H2A type 3;Histone H2A.J;Histone H2A type 2-C;Histone H2A type 1-K	A0A0N4SV66;C0HKE7;C0HKE1;C0HKE2;C0HKE3;C0HKE4;C0HKE5;C0HKE6;C0HKE8;C0HKE9;Q8CGP4;Q8CGP6;Q8CGP5;Q6GSS7;Q8BFU2;Q8R1M2;Q64523;Q8CGP7	125335667	116739167	8596500	0.3871	0.145684	-0.102508
Hist1h2br;Hist1h2bp;Hist1h2bk;Hist1h2bc;Hist2h2bb;Hist1h2bh;Hist1h2bb;Hist1h2bm;Hist1h2bf;Hist1h2ba	Histone H2B;Histone H2B type 1-P;Histone H2B type 1-K;Histone H2B type 1-C/E/G;Histone H2B type 2-B;Histone H2B type 1-H;Histone H2B type 1-B;Histone H2B type 1-M;Histone H2B type 1-F/J/L;Histone H2B type 1-A	Q8CBB6;Q8CGP2;Q8CGP1;Q6ZWY9;Q64525;Q64478;Q64475;P10854;P10853;Q8CGP2-2;P70696	500378333	444210000	56168333	0.6529	0.221306	-0.171777
Hist1h4a	Histone H4	P62806	352596667	256938333	95658333	1.165	0.531923	-0.456597
Hk1	Hexokinase;Hexokinase-1	G3UVV4;P17710-3;P17710-4;P17710;P17710-2;D3YYR4;D3Z365;B4YB29;D3Z105	1959350	2528117	-568767	0.6393	0.309097	0.367688
Hnrnpa0	Heterogeneous nuclear ribonucleoprotein A0	Q9CX86	606905	396002	210903	1.109	0.135959	-0.615963
Hnrnpa1	Heterogeneous nuclear ribonucleoprotein A1;Heterogeneous nuclear ribonucleoprotein A1, N-terminally processed	Q5EBP8;P49312-2;P49312	2947083	1939817	1007267	1.483	0.648376	-0.603367
Hnrnpa2b1	Heterogeneous nuclear ribonucleoproteins A2/B1	O88569;O88569-3;O88569-2;A0A0N4SUM2	12406200	8738533	3667667	1.507	0.669271	-0.505598
Hnrnpa3;Gm6793;Gm9242	Heterogeneous nuclear ribonucleoprotein A3	A2AL12;B2RXM2;J3QNY1;Q8BG05-2;Q8BG05	6581817	5343150	1238667	1.242	0.428903	-0.300795
Hnrnpab	Heterogeneous nuclear ribonucleoprotein A/B	Q20BD0;Q80XR6;Q99020	634867	524672	110195	0.3866	0.325345	-0.275039
Hnrnpc	Heterogeneous nuclear ribonucleoproteins C1/C2	Q9Z204-4;Q9Z204-3;Q9Z204-2;Q9Z204-5;Q9Z204;A0A2I3BRM6;A0A2I3BQH3	6364633	5666683	697950	0.8934	0.403047	-0.167573
Hnrnpd	Heterogeneous nuclear ribonucleoprotein D0	E9Q5B6;F6ZV59;G5E8G0;G3X9W0;Q60668-4;Q60668-3;Q60668-2;Q60668;F6SHF3	2690650	2416717	273933	0.7645	0.222464	-0.154906
Hnrnpf	Heterogeneous nuclear ribonucleoprotein F;Heterogeneous nuclear ribonucleoprotein F, N-terminally processed	Q9Z2X1-2;Q9Z2X1;J3QMT0;J3QM80	513613	210715	302898	1.745	0.818887	-1.28539
Hnrnph1;Hnrnph2	Heterogeneous nuclear ribonucleoprotein H;Heterogeneous nuclear ribonucleoprotein H, N-terminally processed;Heterogeneous nuclear ribonucleoprotein H2	Q8C2Q7;O35737;P70333	3072217	2505200	567017	1.374	0.684158	-0.294354
Hnrnpk	Heterogeneous nuclear ribonucleoprotein K	P61979-2;P61979;P61979-3;B2M1R6;H3BLL4;H3BKD0;A0A286YDM3;H3BK96;A0A286YCM2;H3BKI8;A0A286YEC4;H3BLP7;A0A286YDH1;Q8BT23;H3BJS9;H3BJ43;A0A286YE41	16552767	12301150	4251617	1.188	0.556436	-0.428279
Hnrnpl	Heterogeneous nuclear ribonucleoprotein L	G3UY38;G5E924;Q8R081;G3UY56	3612417	2988067	624350	0.587	0.148662	-0.273752
Hnrnpm	Heterogeneous nuclear ribonucleoprotein M	Q9D0E1-2;Q9D0E1;B8JK33;B8JK32;F6W322	14454167	14332333	121833	0.1691	0.0597332	-0.012212
Hnrnpr	Heterogeneous nuclear ribonucleoprotein R	Q8VHM5;A2AW41;F7B5B5;A2AW40;V9GWW3	2687300	2001317	685983	1.172	0.642246	-0.425208
Hnrnpu	Heterogeneous nuclear ribonucleoprotein U	Q8VEK3-2;Q8VEK3	37748500	33561333	4187167	1.076	0.519999	-0.169619
Hnrnpul2	Heterogeneous nuclear ribonucleoprotein U-like protein 2	Q00PI9	1992017	1646900	345117	0.5356	0.0919467	-0.274477
Homer1	Homer protein homolog 1	Q9Z2Y3-3;Q9Z2Y3;D3Z6A8;Q3UVL6;D3Z6A7;D3Z6A9;Q9Z2Y3-5;Q9Z2Y3-4;Q9Z2Y3-2;E9Q0I8;E9Q0I7	253867	86502	167365	0.9155	1.20584	-1.55327
Hp1bp3	Heterochromatin protein 1-binding protein 3	Z4YKB8;Q3TEA8-2;Q3TEA8;Z4YKA3;Q3TEA8-3;A2AM65;A2AM63;A2AM62;A2AM70;A2AM69	29566500	34510833	-4944333	0.7877	0.257193	0.223086
Hsd17b10	3-hydroxyacyl-CoA dehydrogenase type-2	Q99N15;A2AFQ2;O08756	378487	79878	298608	1.134	0.237705	-2.24437
Hsd17b11	Estradiol 17-beta-dehydrogenase 11	Q9EQ06-2;Q9EQ06	50133	112235	-62102	0.6973	0.0840072	1.16269
Hsp90aa1	Heat shock protein HSP 90-alpha	P07901;B7ZC50;A2A6A2;B7ZC49	2084363	1501517	582847	0.7257	0.409526	-0.473186
Hsp90ab1	Heat shock protein HSP 90-beta	P11499;E9PX27;E9Q3D6;D3Z1R1;E9Q0C3	19946783	14604233	5342550	1.197	0.475849	-0.449769
Hsp90b1	Endoplasmin	P08113;F7C312	5079317	3915667	1163650	0.6537	0.152537	-0.375376
Hspa12a	Heat shock 70 kDa protein 12A	Q8K0U4	2244367	2708667	-464300	0.7585	0.474039	0.271274
Hspa12b	Heat shock 70 kDa protein 12B	Q9CZJ2;H7BX84	32832000	60361833	-27529833	3.241	2.34858	0.878534
Hspa1a;Hspa1b	Heat shock 70 kDa protein 1A;Heat shock 70 kDa protein 1B	Q61696;P17879	5875217	3247400	2627817	1.356	0.586394	-0.855357
Hspa2	Heat shock-related 70 kDa protein 2	P17156	979325	1305868	-326543	1.193	0.637901	0.415149
Hspa4	Heat shock 70 kDa protein 4	Q3U2G2;Q61316	146752	0	146752	1.502	0.664948	#NUM!
Hspa5	78 kDa glucose-regulated protein	P20029	9656200	8487983	1168217	0.5188	0.177154	-0.186034
Hspa8	Heat shock cognate 71 kDa protein	P63017;Q504P4;D3Z5E2	63313833	59346667	3967167	0.8138	0.297384	-0.0933537
Hspa9	Stress-70 protein, mitochondrial	P38647	2271683	2184717	86967	0.1195	0.0405693	-0.0563151
Hspb1	Heat shock protein beta-1	P14602-2;P14602;D3YZ06;P14602-3	5598450	5155267	443183	0.5811	0.321311	-0.11898
Hspd1	60 kDa heat shock protein, mitochondrial	P63038;P63038-2;D3Z7J9;D3Z2F2	9019167	8933283	85883	0.02856	0.0889996	-0.0138037
Hspg2	Basement membrane-specific heparan sulfate proteoglycan core protein;Endorepellin;LG3 peptide	E9PZ16;B1B0C7;Q05793	99977667	68725833	31251833	2.799	1.621	-0.540753
Htra1	Serine protease HTRA1	Q9R118	210038	824903	-614865	2.58	1.82372	1.97357
Iars	Isoleucine--tRNA ligase, cytoplasmic	Q8BU30	347700	153863	193837	0.9174	1.01737	-1.1762
Icam1	Intercellular adhesion molecule 1	P13597-2;P13597	5249350	5456217	-206867	0.1615	0.0963292	0.0557622
Icam2	Intercellular adhesion molecule 2	P35330;G5E8M9;G3UWJ5;B1ARJ2	6074800	17784117	-11709317	2.054	1.16123	1.54968
Ide	Insulin-degrading enzyme	F6RPJ9;Q9JHR7	98490	0	98490	1	0.872716	#NUM!
Idh2	Isocitrate dehydrogenase [NADP], mitochondrial	P54071;A0A0U1RP68;D6RIL6	372923	388133	-15210	0.06108	0.167733	0.0576733
Idh3a	Isocitrate dehydrogenase [NAD] subunit alpha, mitochondrial	A0A1L1STE6;Q9D6R2;Q9D6R2-2	507473	729920	-222447	0.4701	0.0363567	0.524407
Igf1r	Tyrosine-protein kinase receptor;Insulin-like growth factor 1 receptor;Insulin-like growth factor 1 receptor alpha chain;Insulin-like growth factor 1 receptor beta chain	E9QNX9;Q60751	4953583	10516683	-5563100	2.898	2.09729	1.08614
Ighm	Ig mu chain C region	A0A075B5P6;A0A075B6A0;P01872;P01872-2	145050	4427300	-4282250	3.987	3.01362	4.9318
Igsf8	Immunoglobulin superfamily member 8	G3UYZ1;A0A0R4J117;Q8R366;D3Z4Q8	548390	783730	-235340	0.6414	0.549552	0.515154
Il6st	Interleukin-6 receptor subunit beta	V9GX00;Q00560	107970	472475	-364505	1.5	1.40334	2.12961
Ilf2	Interleukin enhancer-binding factor 2	Q9CXY6	1115390	777128	338262	0.7964	0.523547	-0.521324
Ilf3	Interleukin enhancer-binding factor 3	Q45VK5;A0A1L1STE4;Q9Z1X4-2;Q9Z1X4;Q9Z1X4-3;A0A1L1SQR7;A0A1L1SU19	1389028	892225	496803	1.923	0.983492	-0.638596
Ilk	Integrin-linked protein kinase	O55222	263283	639305	-376022	1.387	0.0804684	1.27989
Immt	MICOS complex subunit Mic60	Q8CAQ8-2;Q8CAQ8;Q8CAQ8-5;E9QAY6;E9Q800;Q8CAQ8-3;A0A0U1RP81;A0A1B0GX08;A0A0U1RQ14;E9PVS5;Q8CAQ8-4	7210700	8891950	-1681250	2.732	1.65352	0.302361
Impdh2	Inosine-5-monophosphate dehydrogenase 2	A0A0A6YY72;P24547	34005	75368	-41363	0.5003	0.122348	1.14821
Ina	Alpha-internexin	P46660	934505000	939178333	-4673333	0.02202	0.176151	0.00719674
Inf2	Inverted formin-2	E9QLA5;Q0GNC1-3;Q0GNC1	207395	328842	-121447	0.6131	0.0305442	0.665013
Insr	Insulin receptor;Insulin receptor subunit alpha;Insulin receptor subunit beta	P15208	1527100	4404500	-2877400	2.018	1.37705	1.52818
Iqgap1	Ras GTPase-activating-like protein IQGAP1	Q9JKF1	5951917	7326167	-1374250	0.8317	0.387755	0.299704
Iqsec1	IQ motif and SEC7 domain-containing protein 1	A0A1D5RM83;E9PUA3;Q8R0S2;Q8R0S2-2;A0A0R4J1U6	1472758	1388808	83950	0.08089	0.0137658	-0.0846732
Iqsec2	IQ motif and SEC7 domain-containing protein 2	D3Z5I6;A4GZ26;E9QAD8;Q5DU25;D3Z6V7	485417	184467	300950	0.8368	0.182152	-1.39586
Itga1	Integrin alpha-1	Q3V3R4	9013450	10882000	-1868550	1.137	0.556003	0.271792
Itga3	Integrin alpha-3;Integrin alpha-3 heavy chain;Integrin alpha-3 light chain	Q62470-2;Q62470;Q62470-3	397063	679538	-282475	0.996	0.116027	0.775186
Itga6	Integrin alpha-6;Integrin alpha-6 heavy chain;Integrin alpha-6 light chain	Q61739;Q61739-2;F6VSK8	6188000	10555267	-4367267	2.862	1.88622	0.770418
Itga7	Integrin alpha-7;Integrin alpha-7 heavy chain;Integrin alpha-7 light chain	Q3TZS3;Q61738-2;Q61738-3;G3X9Q1;Q61738-4;Q61738-5;Q61738-6;Q61738	9627367	6507000	3120367	1.252	0.504921	-0.565149
Itga8	Integrin alpha-8;Integrin alpha-8 heavy chain;Integrin alpha-8 light chain	G3UYN5;A2ARA8;A2ARA8-2	1042653	875945	166708	0.348	0.155146	-0.251347
Itgav	Integrin alpha-V;Integrin alpha-V heavy chain;Integrin alpha-V light chain	A2AKI5;P43406	70252	618552	-548300	2.586	2.03154	3.13828
Itgb1	Integrin beta-1	P09055;P09055-2	19033050	21247333	-2214283	0.5546	0.202371	0.158775
Itgb4	Integrin beta;Integrin beta-4	A2A864;A2A863-2;A2A863-3;A2A863	1862627	2294517	-431890	0.9576	0.350901	0.300852
Itih1	Inter-alpha-trypsin inhibitor heavy chain H1	F8WJ05;Q61702	0	2478350	-2478350	5.349	2.8656	#DIV/0!
Itih2	Inter-alpha-trypsin inhibitor heavy chain H2	Q61703;G3X977;Q3UEG7	1661050	1972067	-311017	0.6574	0.430167	0.247613
Itih5	Inter-alpha-trypsin inhibitor heavy chain H5	Q8BJD1	13366933	12156267	1210667	0.5901	0.168	-0.136968
Itm2a	Integral membrane protein 2A	Q61500	486592	747503	-260912	1.144	0.798944	0.619367
Itpr1	Inositol 1,4,5-trisphosphate receptor type 1	P11881-8;P11881-7;P11881-6;P11881-5;P11881-4;P11881-2;P11881-3;P11881;A0A0N4SWI0;A0A0N4SWH7	2390783	2017233	373550	1.687	0.992348	-0.245105
Itpr2	Inositol 1,4,5-trisphosphate receptor type 2	B2KF89;Q9Z329-3;Q9Z329	47930	51490	-3560	0.05061	0.236178	0.103363
Itpr3	Inositol 1,4,5-trisphosphate receptor type 3	P70227	2205417	4458417	-2253000	3.542	1.49508	1.01548
Jam2	Junctional adhesion molecule B	Q9JI59;Q9CWD9	464540	2912500	-2447960	3.725	2.86804	2.64838
Jcad	Junctional protein associated with coronary artery disease	Q5DTX6	11812500	13806350	-1993850	1.25	0.471582	0.225018
Jup	Junction plakoglobin	Q02257	13305883	16605650	-3299767	0.6436	0.160859	0.31961
Kalrn	Kalirin	D3Z560;B1B1A7;A0A0A0MQF1;F6QYT9;A2CG49-10;A2CG49-5;A2CG49-9;A2CG49-8;A2CG49-2;A2CG49;A2CG49-7	15347	0	15347	1	0.0417836	#NUM!
Kank2	KN motif and ankyrin repeat domain-containing protein 2	Q8BX02-2;Q8BX02	3386017	3216100	169917	0.7183	0.292497	-0.074277
Kank3	KN motif and ankyrin repeat domain-containing protein 3	Q9Z1P7;G3UXN4	1521833	2380300	-858467	1.705	0.897492	0.645333
Kctd12	BTB/POZ domain-containing protein KCTD12	A0A0R4J2B2;Q6WVG3	40678	71352	-30673	0.3735	0.160554	0.810705
Kdr	Receptor protein-tyrosine kinase;Vascular endothelial growth factor receptor 2	Q8VCD0;P35918	0	189317	-189317	1.578	0.407887	#DIV/0!
Khdrbs1	KH domain-containing, RNA-binding, signal transduction-associated protein 1	Q60749	2471883	2684967	-213083	1.344	0.698689	0.119294
Khsrp	Far upstream element-binding protein 2	Q3U0V1	778168	424332	353837	1.29	0.133709	-0.874888
Kif13b	Kinesin-like protein	E9Q4K7;A0A286YCV9	0	0	0		NaN	#DIV/0!
Kif2a	Kinesin-like protein;Kinesin-like protein KIF2A	F8VQ42;E0CZ72;P28740-2;P28740;P28740-1	89858	142170	-52312	0.311	0.419075	0.661898
Kif5b;Kif5c;Kif5a	Kinesin-like protein;Kinesin-1 heavy chain;Kinesin heavy chain isoform 5C;Kinesin heavy chain isoform 5A	E9QAK5;Q61768;P28738;P33175	458133	382675	75458	0.2756	0.115246	-0.259647
Kl	Klotho;Klotho peptide	O35082	43338	0	43338	1	0.527939	#NUM!
Kpnb1	Importin subunit beta-1	P70168	795525	649103	146422	0.41	0.476919	-0.29346
Kras;Nras;Hras	GTPase HRas;GTPase HRas, N-terminally processed;GTPase KRas;GTPase KRas, N-terminally processed;GTPase NRas	B2KGV5;E9Q8V2;E9PVD5;A0A0G2JGM2;A0A0N4SVY1;C0H5X4;A0A0G2JE25;A0A0G2JGP4;Q9D091;Q61411-2;P32883-2;Q61411;P32883;P08556	207918	223733	-15815	0.08099	0.534556	0.105763
Krt1	Keratin, type II cytoskeletal 1	P04104	719988333	1015473333	-295485000	0.5907	0.0289153	0.496107
Krt10	Keratin, type I cytoskeletal 10	A2A513;P02535-3;P02535-2;P02535;B1ATJ5;Q62168;Q8VCW2;Q9Z320;A6BLY7;A1L317	258948000	332265000	-73317000	0.6446	0.194475	0.359672
Krt14	Keratin, type I cytoskeletal 14	Q61781	134255833	168545667	-34289833	0.5326	0.0243805	0.328155
Krt15	Keratin, type I cytoskeletal 15	B1AQ77;Q61414;Q9D312	1842533	1644517	198017	0.1288	0.0103655	-0.164027
Krt16	Keratin, type I cytoskeletal 16	Q9Z2K1	13466267	9529467	3936800	0.5497	0.116261	-0.498883
Krt17	Keratin, type I cytoskeletal 17	Q9QWL7	428670000	415480000	13190000	0.08186	0.0914076	-0.0450884
Krt18	Keratin, type I cytoskeletal 18	P05784	28990167	21579667	7410500	1.24	0.487044	-0.425891
Krt19	Keratin, type I cytoskeletal 19	P19001	4866267	4493350	372917	0.1828	0.237132	-0.115024
Krt2	Keratin, type II cytoskeletal 2 epidermal	Q3TTY5	221903333	269187833	-47284500	0.6189	0.0145701	0.278682
Krt222	Keratin-like protein KRT222	Q8CCX5;Q8CCX5-2	476407	113870	362537	1.484	0.973781	-2.06481
Krt31;Krt33a	Keratin, type I cuticular Ha1;Keratin, type I cuticular Ha3-I	Q61765;Q8K0Y2;Q6IFX3;E9PV64;B1AQ75	2957667	3318167	-360500	0.0811	0.00853078	0.165927
Krt34	Keratin, type I cuticular Ha4	Q9D646	624433	652907	-28473	0.03283	0.00383062	0.0643307
Krt42	Keratin, type I cytoskeletal 42	Q6IFX2	45300500	43823833	1476667	0.06143	0.100684	-0.0478113
Krt5	Keratin, type II cytoskeletal 5	Q922U2	388790000	438700000	-49910000	0.273	0.128368	0.174244
Krt6a;Krt6b	Keratin, type II cytoskeletal 6A;Keratin, type II cytoskeletal 6B	P50446;Q3UV11;Q9Z331;Q6IFZ8	66546167	34900300	31645867	1.103	0.429331	-0.931116
Krt7	Keratin, type II cytoskeletal 7	Q9DCV7	458207	555228	-97022	0.2796	0.193586	0.277081
Krt72	Keratin, type II cytoskeletal 72	Q6IME9	1492633	515217	977417	0.9978	0.485162	-1.53461
Krt73	Keratin, type II cytoskeletal 73	Q6NXH9	0	37985	-37985	1	0.248305	#DIV/0!
Krt76;Krt4	Keratin, type II cytoskeletal 2 oral;Keratin, type II cytoskeletal 4	Q3UV17;P07744;Q99M73	379866667	553380000	-173513333	0.9168	0.173444	0.542777
Krt77	Keratin, type II cytoskeletal 1b	Q6IFZ6;Q6IFZ9	1206683	1770645	-563962	0.6525	0.189922	0.553228
Krt78	Keratin, type II cytoskeletal 78	E9Q0F0	79986167	114896833	-34910667	0.5421	0.00381291	0.522517
Krt79	Keratin, type II cytoskeletal 79	Q8VED5	81792067	79568667	2223400	0.05682	0.132964	-0.0397605
Krt8	Keratin, type II cytoskeletal 8	P11679	63475000	48147000	15328000	1.323	0.623959	-0.398743
Krt80	Keratin, type II cytoskeletal 80	Q0VBK2;A0A2R8VHR6;Q3TBQ1	1273137	1605355	-332218	0.5676	0.047982	0.334505
Krt85;Krt83	Keratin, type II cuticular Hb5;Keratin, type II cuticular Hb3	Q9Z2T6;Q6IMF0	4342827	2673077	1669750	0.3473	0.230235	-0.700133
Krt86;5430421N21Rik;Krt81	Keratin, type II cuticular Hb6;Keratin, type II cuticular Hb1	P97861;E9Q1Y9;Q9ERE2	196900	712150	-515250	0.6973	0.0675189	1.85472
Ktn1	Kinectin	A0A087WS04;A0A087WP48;A0A087WPX0;A0A087WP14;A0A087WP85;A0A087WQQ5;A0A087WRS1;A0A087WQ25;A0A087WQI3;A0A087WQD0;A0A087WQF8;A0A087WNW3;A0A087WPW5;F8VQC7;A0A087WQG4;A0A087WS29;A0A087WS23;Q61595-16;Q61595-12;Q61595-5;Q61595;Q61595-11;Q61595-2;Q61595-7;Q61595-10;Q61595-14;Q61595-4;Q61595-15;Q61595-3;Q61595-13;Q61595-8;Q61595-9;Q61595-6;A0A087WPY8;A0A087WR91	1450555	1509343	-58788	0.1743	0.203704	0.0573157
Lama1	Laminin subunit alpha-1	P19137	50655833	34525500	16130333	2.759	1.64486	-0.553066
Lama2	Laminin subunit alpha-2	Q60675;A0A087WRP2;A0A1W2P7N3	4970383	4877083	93300	0.03921	0.0237992	-0.0273385
Lama4	Laminin subunit alpha-4	P97927	11773717	7782717	3991000	2.301	1.46955	-0.597224
Lama5	Laminin subunit alpha-5	Q61001	17498000	11519817	5978183	1.885	1.11702	-0.603072
Lamb1	Laminin subunit beta-1	E9QN70;P02469	5254617	1809033	3445583	3.565	1.8712	-1.53837
Lamb2	Laminin subunit beta-2	Q61292;A0A0A6YY71;A0A0A6YWY6;A0A0A6YWI2	123891500	98472833	25418667	1.769	0.91474	-0.33128
Lamc1	Laminin subunit gamma-1	F8VQJ3;P02468;F6TLW1;F6SFQ3	100193000	78301333	21891667	1.798	0.951212	-0.355673
Lamc3	Laminin subunit gamma-3	A2ATM9;Q9R0B6	233673	109672	124002	0.6572	0.436542	-1.0913
Lbr	Lamin-B receptor	Q3U9G9;A0A0A6YY12	1409900	1838067	-428167	1.27	0.582963	0.382597
Ldha;Ldhc	L-lactate dehydrogenase;L-lactate dehydrogenase A chain;L-lactate dehydrogenase C chain	A0A1B0GSR9;Q564E2;A0A1B0GSX0;P06151;A0A1B0GT41;A0A1B0GQX5;D3YVR7;D3YZQ9;D3YZE4;P00342;A0A1B0GSL7;A0A1B0GSR2;A0A1B0GRE9	2158533	1690503	468030	0.5984	0.593522	-0.352599
Ldhb	L-lactate dehydrogenase B chain;L-lactate dehydrogenase	P16125;D3Z7F0;A0A0N4SVV8	9303300	7447033	1856267	0.4841	0.0259904	-0.321077
Lemd3	Inner nuclear membrane protein Man1	E9QP59;D3YU56;Q9WU40;Q9WU40-2	49550	0	49550	1	0.0606925	#NUM!
Lifr	Leukemia inhibitory factor receptor	P42703	0	162185	-162185	1.58	0.687529	#DIV/0!
Lima1	LIM domain and actin-binding protein 1	Q9ERG0-2;Q9ERG0	450877	507228	-56352	0.1823	0.211575	0.1699
Lmna	Prelamin-A/C;Lamin-A/C	P48678;P48678-2;P48678-3;D3YUF7	100875500	106793000	-5917500	0.8369	0.371621	0.0822413
Lmnb1	Lamin-B1	P14733	23083500	15267667	7815833	8.578	5.50333	-0.596382
Lmnb2	Lamin-B2	A0A0R4J0Q5;P21619;P21619-2	6385417	8541767	-2156350	4.309	2.75833	0.419754
Lmo7	LIM domain only 7	F6TFN2;E9PYI7;F6VG99;E9PYF4;Q3UPW3	257903	278118	-20215	0.08375	0.039822	0.108869
Lonp2	Lon protease homolog 2, peroxisomal	Q9DBN5-2;Q9DBN5	76341000	88965167	-12624167	0.4037	0.00858292	0.220782
Lpp	Lipoma-preferred partner homolog	Q8BFW7-3;Q8BFW7-2;Q8BFW7-5;Q8BFW7	34847	60553	-25707	0.368	0.434558	0.797164
Lrp1	Prolow-density lipoprotein receptor-related protein 1;Low-density lipoprotein receptor-related protein 1 85 kDa subunit;Low-density lipoprotein receptor-related protein 1 515 kDa subunit;Low-density lipoprotein receptor-related protein 1 intracellular domain	A0A0R4J0I9;Q91ZX7;Q3U5J2;D3Z5M3	1690675	1619387	71288	0.05647	0.083736	-0.0621516
Lrrc59	Leucine-rich repeat-containing protein 59	Q922Q8	379703	203125	176578	1.399	1.121	-0.902504
Lrrc8a	Volume-regulated anion channel subunit LRRC8A	Q80WG5	89583	249960	-160377	0.882	1.38521	1.4804
Lrrc8c	Volume-regulated anion channel subunit LRRC8C	Q8R502	1302002	2101717	-799715	2.906	1.82799	0.690837
Lrrfip1	Leucine-rich repeat flightless-interacting protein 1	G5E8E1;Q3UZ39	561568	431873	129695	0.4048	0.491387	-0.378854
Lsm14a	Protein LSM14 homolog A	F6X2V9;Q8K2F8	128458	51725	76733	0.7921	0.0552803	-1.31236
Ltbp4	Latent-transforming growth factor beta-binding protein 4	D3Z598;E9QPS5;Q8K4G1-2;Q8K4G1-3;Q8K4G1;E9Q6B8;F6W6Z0	16264917	758722	15506195	3.639	4.5876	-4.42205
Luc7l2	Putative RNA-binding protein Luc7-like 2	Q7TNC4-2;Q7TNC4-3;Q7TNC4-4;Q7TNC4;E9Q715;Q05CX5	2229917	2063117	166800	1.323	0.683633	-0.112164
Lum	Lumican	P51885	754670	2702433	-1947763	3.148	2.06997	1.84034
Luzp1	Leucine zipper protein 1	Q8R4U7;F6XG76;E9Q9L3	3798483	3606100	192383	0.09646	0.0666112	-0.074984
Ly6c1;Ly6c2	Lymphocyte antigen 6C2;Lymphocyte antigen 6C1	A0A087WRP7;A0A087WNZ5;P0CW03;P0CW02	903350	1048450	-145100	0.1782	0.277706	0.214901
Ly6h	Lymphocyte antigen 6H	Q8K356;Q9WUC3	92405	277502	-185097	1.195	0.874536	1.58646
Lyz1	Lysozyme C-1	P17897	111720	1529065	-1417345	1.049	0.607459	3.77469
Macf1	Microtubule-actin cross-linking factor 1	Q9QXZ0-3	94245	79252	14993	0.1218	0.540355	-0.249969
Macf1	Microtubule-actin cross-linking factor 1	B1ARU4;E9PVY8;E9QA63;Q9QXZ0;A0A0A0MQA6;Q9QXZ0-2;Q9QXZ0-4;E9QNP1;F6Q750;F6SHS0	10752500	12070650	-1318150	0.3962	0.291749	0.166831
Macf1	Microtubule-actin crosslinking factor 1	A0A0A0MQH5	64990	0	64990	1	0.901016	#NUM!
Macf1	Microtubule-actin crosslinking factor 1	F7ACR9	47782	90385	-42603	0.5718	0.297556	0.919616
Maoa	Amine oxidase [flavin-containing] A	Q64133	355402	248810	106592	0.7884	0.0260051	-0.514407
Map1a	Microtubule-associated protein 1A;MAP1A heavy chain;MAP1 light chain LC2	A2ARP8;Q9QYR6;Q9QYR6-2	39287333	40222667	-935333	0.3222	0.12724	0.0339445
Map1b	Microtubule-associated protein 1B;MAP1B heavy chain;MAP1 light chain LC1	P14873	33240167	30691667	2548500	0.6492	0.176368	-0.115081
Map2	Microtubule-associated protein	G3UZJ2	478023	229093	248930	0.93	0.761193	-1.06115
Map2	Microtubule-associated protein 2	P20357;G3UZK9;Q80X35;Q80ZL4;G3UZE9;G3UWW1;G3UZV6;Q3TLQ0;E9Q8Y2;F7ALC8	18883333	16757167	2126167	1.682	0.904779	-0.172335
Map2k1	Dual specificity mitogen-activated protein kinase kinase 1	P31938	1064650	919207	145443	0.3307	0.0113984	-0.211918
Map4	Microtubule-associated protein 4	P27546-3;P27546-2;P27546;Q78TF3	4211200	5082867	-871667	2.737	1.71661	0.271411
Map4	Microtubule-associated protein;Microtubule-associated protein 4	A0A0G2JDN7;E9PZ43;P27546-4;A0A0G2JFT4;A0A0G2JG35;A0A140T8T5;A0A0G2JFK3;A0A0G2JDY5;A0A0G2JFH2;A0A0G2JE57;A0A0G2JDU1	891100	518612	372488	0.9863	0.322894	-0.780932
Map6	Microtubule-associated protein 6	Q7TSJ2;A0A140LIT9;D3Z6W1;Q7TSJ2-2;Q7TSJ2-3	17706767	13818633	3888133	0.8793	0.16451	-0.357686
Map6d1	MAP6 domain-containing protein 1	Q14BB9	650368	415608	234760	0.8191	0.519292	-0.646033
Map7d1	MAP7 domain-containing protein 1	A2AJI1;A8Y5P4;A2AJI0-2;A2AJI0;F6WF36	633055	1147488	-514433	2.331	1.07824	0.858076
Map7d2	MAP7 domain-containing protein 2	A2AG51;A2AG50-3;A2AG50-2;A2AG50	82508	265558	-183050	1.259	1.73079	1.68642
Mapk1	Mitogen-activated protein kinase 1	P63085	65725	0	65725	1	1.93839	#NUM!
Mapt	Microtubule-associated protein;Microtubule-associated protein tau	B1AQW2;P10637-5;A0A0A0MQC7;A2A5Y6;P10637-4;P10637-6;P10637-3;P10637-2;P10637;B1AQW4	1590450	1735350	-144900	0.2585	0.111194	0.125792
Matr3	Matrin-3	Q8K310;A0A087WSU2;A0A087WSP7;A0A087WQZ1;A0A087WQD6;A0A087WNP3;A0A087WPU5;A0A087WPQ5;A0A087WSF8;A0A087WQ54	8751333	8041800	709533	0.7363	0.318284	-0.121984
Mbl2	Mannose-binding protein C	P41317	0	841740	-841740	2.593	1.28661	#DIV/0!
Mbnl2	Muscleblind-like protein 2	A0A2K6EDM5;Q8C181-3;Q8C181-2;Q8C181;Q8C181-4	44837	42795	2042	0.03294	0.641418	-0.0672475
Mbp	Myelin basic protein	F6RT34;P04370-10;F7A0B0;F6ZIA4;P04370-7;P04370-5;F6VME3;P04370-9;P04370-4;F6TYB7;P04370-14;P04370;F6RWW8;P04370-8;P04370-11;P04370-6;P04370-13;P04370-2	21712500	19654000	2058500	0.3339	0.0490998	-0.143703
Mcam	Cell surface glycoprotein MUC18	Q8R2Y2-2;Q8R2Y2	1460300	2088083	-627783	1.124	0.73796	0.515914
Mccc1	Methylcrotonoyl-CoA carboxylase subunit alpha, mitochondrial	Q99MR8;A0A0G2JF64;A0A0G2JFQ5	53318167	58626333	-5308167	0.5471	0.114003	0.136922
Mccc2	Methylcrotonoyl-CoA carboxylase beta chain, mitochondrial	Q3ULD5;Q6PD20	7751417	9672217	-1920800	0.9701	0.333265	0.319387
Mcf2l	Guanine nucleotide exchange factor DBS	G3UYM8;F6VR53;D3YUF3;D3YUF4;G3UXP9;E9Q863;E9PY13;E9PY12;G3UX72;E9PXE1;E9QPM7;E9PXE2;Q64096	32327	216983	-184657	2.418	0.172924	2.74677
Mcm3	DNA replication licensing factor MCM3	P25206	347682	266678	81003	0.3455	0.126854	-0.38267
Mcm7	DNA replication licensing factor MCM7	Q61881	344250	0	344250	1.58	1.47666	#NUM!
Mcoln3	Mucolipin-3	Q8R4F0	86658	337575	-250917	1.425	0.679137	1.9618
Mdh1	Malate dehydrogenase, cytoplasmic	P14152;B1ATQ3	1521345	638628	882717	1.045	0.280576	-1.2523
Mdh2	Malate dehydrogenase, mitochondrial	P08249;A0A0G2JGY4;A0A0G2JF23	1893700	1947500	-53800	0.1065	0.158334	0.0404155
Mecp2	Methyl-CpG-binding protein 2	Q9Z2D6-2;Q9Z2D6;D3Z7U4;D3YY81	17462500	20122333	-2659833	0.8541	0.339382	0.204537
Mertk	Tyrosine-protein kinase Mer	Q60805	0	176588	-176588	1.578	0.824003	#DIV/0!
Mfge8	Lactadherin	P21956-2;P21956	843808	1450200	-606392	1.29	0.73843	0.781265
Mgp	Matrix Gla protein	P19788	0	646450	-646450	2.139	1.33953	#DIV/0!
Mif	Macrophage migration inhibitory factor	P34884	505883	0	505883	1.441	0.778848	#NUM!
Mink1;Map4k4	Misshapen-like kinase 1;Mitogen-activated protein kinase kinase kinase kinase 4	Q9JM52-3;Q5SXG1;Q9JM52;Q9JM52-2;F7AMS7;Q5SXG3;G3X9G2;A0A0A6YWM8;F8VPL5;E9PVG7;A0A0A6YW53;B2RUE8;A0A0A6YWR8;B7ZNR9;P97820;E0CY98;B9EKN8;E9PUL9;E0CYV5;E0CXD6;A0A0A6YVZ8;B2RQ80;E0CZD7;E0CZF8;P83510;P83510-2	374020	934410	-560390	2.926	1.77786	1.32094
Mlf2	Myeloid leukemia factor 2	Q99KX1	303883	578233	-274350	0.5563	0.167069	0.928135
Mllt4	Afadin	E9Q852;E9Q9C3;Q9QZQ1-2;Q9QZQ1;E9PYX7;F7C3I9;D3Z7L2;D3YUD2	4413000	6896817	-2483817	1.13	0.482151	0.644171
Mmrn2	Multimerin-2	A6H6E2	1977583	1269050	708533	1.961	1.18329	-0.639989
Mobp	Myelin-associated oligodendrocyte basic protein	Q9D2P8	886517	1509783	-623267	0.7913	0.598252	0.768121
Mog	Myelin-oligodendrocyte glycoprotein	Q61885;Q3UY21;Q29ZQ5	640600	1365117	-724517	1.767	0.764939	1.09153
Mpp6	MAGUK p55 subfamily member 6	Q9JLB0-2;Q9JLB0	208210	284247	-76037	0.4128	0.00754126	0.449106
Mprip	Myosin phosphatase Rho interacting protein	Q5SWZ5	2713183	3501433	-788250	0.8417	0.556152	0.367959
Msn	Moesin	P26041	5453133	6749117	-1295983	1.079	0.302294	0.307613
Mt2	Metallothionein-2	P02798	396300	290595	105705	0.5387	0.425579	-0.447583
Mta1	Metastasis-associated protein MTA1	F8WHY8;E9PX23;Q8K4B0	967990	491275	476715	1.59	1.10581	-0.978461
Mta2	Metastasis-associated protein MTA2	Q9R190	1181163	1021435	159728	0.5687	0.351519	-0.209611
Mtcl1	Microtubule cross-linking factor 1	H3BL83;Q3UHU5-3;Q3UHU5	33377	0	33377	1	0.124736	#NUM!
Mtco2	Cytochrome c oxidase subunit 2	P00405	218247	332307	-114060	0.6837	0.176349	0.606555
Mtdh	Protein LYRIC	F6ZQL0;F6QFT1;F6QHD1;Q80WJ7;E9PUX0;F6ZSG0	771792	1048107	-276315	1.377	0.650316	0.441502
Mvp	Major vault protein	E9Q3X0;Q9EQK5	479352	801735	-322383	0.9494	0.564746	0.74204
Mxra8	Matrix-remodeling-associated protein 8	A2AD97;Q9DBV4	64837	74338	-9502	0.09633	0.0608808	0.197283
Myadm	Myeloid-associated differentiation marker	A0A0N4SW94;O35682	900837	1105470	-204633	1.512	0.834862	0.295322
Mybbp1a	Myb-binding protein 1A	Q7TPV4	1433527	1484192	-50665	0.1614	0.0150064	0.0501087
Myef2	Myelin expression factor 2	Q8C854-3;Q8C854;G8JL68;A2ATP5;A2ATP6;Q8C854-1;Q8C854-2;F6XJA1	2189333	1847433	341900	0.9915	0.47115	-0.244969
Myh10	Myosin-10	Q61879;Q3UH59;Q8BXF2	510617	642507	-131890	0.2765	0.341215	0.331471
Myh10	Myosin, heavy polypeptide 10, non-muscle	Q5SV64	117792667	118260833	-468167	0.009517	0.0195011	0.00572262
Myh11	Myosin-11	A0A2R8VHF9;O08638-2	2797537	3411567	-614030	0.3473	0.000302456	0.286277
Myh11	Myosin-11	E9QPE7;O08638	835936667	776216667	59720000	0.2043	0.139704	-0.106934
Myh14	Myosin-14	K3W4R2;Q6URW6-2;Q6URW6;Q6URW6-3;A0A140LI60	12324850	11974367	350483	0.07615	0.041043	-0.0416207
Myh4	Myosin-4	Q5SX39	197493	1912543	-1715050	0.9756	0.506217	3.27562
Myh6;Myh7	Myosin-6;Myosin-7	Q02566;Q91Z83;B8JJH3;Q1WNP4	542583	36365050	-35822467	1.067	0.444625	6.06656
Myh9	Myosin-9	Q8VDD5;A0A2R8VKI5;F2Z494;A0A2R8W6V7	571928333	674643333	-102715000	0.4103	0.0480015	0.238291
Myl12a;Myl12b	Myosin regulatory light chain 12B	Q6ZWQ9;Q3THE2;D3YV37;Q9CQ19	184842	94552	90290	0.5883	0.0111152	-0.967113
Myl3	Myosin light chain 3	A0A0G2JDW2;P09542;A0A0G2JDM3;A0A087WRZ7;E9PWG4;P05977-2;P05977	9311667	13424767	-4113100	0.7326	0.129131	0.527786
Myl6	Myosin light polypeptide 6	A0A1W2P6F6;A0A1W2P7Q9;Q60605-2;Q60605;A0A1W2P6G5;Q8CI43	48820833	57898333	-9077500	0.4249	0.0296608	0.246025
Mylk	Myosin light chain kinase, smooth muscle;Myosin light chain kinase, smooth muscle, deglutamylated form	B1B1A8;Q6PDN3-3;Q6PDN3;Q6PDN3-2;Q6PDN3-4	3295767	2135467	1160300	2.294	1.48837	-0.626063
Myo18a	Unconventional myosin-XVIIIa	K3W4L0;B2RRE2;E9QAX2;Q9JMH9-4;Q9JMH9-1;Q9JMH9;Q9JMH9-6;E9Q405;A0A1C7ZN10;Q9JMH9-5;Q9JMH9-7;Q9JMH9-2;E9QA74	686572	1158193	-471622	0.7567	0.595338	0.754393
Myo1b	Unconventional myosin-Ib	E9QNH6;E9Q580;Q7TQD7;P46735-2;P46735;D3YV80;O88329	4336367	3135033	1201333	0.6971	0.378063	-0.468006
Myo1c	Unconventional myosin-Ic	Q9WTI7;Q9WTI7-4;Q9WTI7-2;Q9WTI7-3	8466183	8709333	-243150	0.2474	0.205154	0.0408506
Myo1d	Unconventional myosin-Id	Q5SYD0;Q5SYD0-2	15198833	16455000	-1256167	0.2382	0.0402078	0.114565
Myo5a	Unconventional myosin-Va	D3YZ62;D3Z4J3;Q99104;F6TDE5;B8JK05;F6Z2S4;E9Q1F5;D6RFU0;G5E8G6;G3X9Y9;P21271;P21271-3	36829150	35686817	1142333	0.05978	0.0728567	-0.0454569
Myo6	Unconventional myosin-VI	E9Q175;E9Q3L1;E9PVU0;E9Q174;V9GXM4;V9GX76;Q64331	192287	129445	62842	0.5145	0.170753	-0.570922
Myof	Myoferlin	E9Q390;A0A286YDF5;Q69ZN7;Q69ZN7-4;A0A286YCZ3;Q69ZN7-2;A0A286YDV5;Q69ZN7-3	2835800	2916650	-80850	0.1618	0.0027103	0.0405565
Naalad2	N-acetylated-alpha-linked acidic dipeptidase 2	G3UWC2;Q9CZR2	486667	2255233	-1768567	2.768	1.26667	2.21227
Naca	Nascent polypeptide-associated complex subunit alpha;Nascent polypeptide-associated complex subunit alpha, muscle-specific form	Q60817;P70670	424538	162332	262207	1.192	0.0298163	-1.38695
Nacc1	Nucleus accumbens-associated protein 1	Q7TSZ8	145282	62020	83262	0.75	0.321507	-1.22805
Nans	Sialic acid synthase	Q99J77	134035	151208	-17173	0.1001	0.306706	0.173925
Ncam1	Neural cell adhesion molecule 1	E9Q589;A0A0A6YY47;E9QB01;P13595-3;P13595-2;P13595;A0A0A6YWU2;A0A0A6YY91;P13595-4	1525317	879548	645768	1.035	0.418245	-0.794275
Ncdn	Neurochondrin	Q9Z0E0-2;Q9Z0E0	570925	71900	499025	2.264	2.02575	-2.98924
Nckap1	Nck-associated protein 1	A2AS98;P28660-2;P28660	30838	0	30838	1	0.628422	#NUM!
Ncl	Nucleolin	P09405	8694967	9247667	-552700	0.5145	0.302132	0.0889089
Ndrg1	Protein NDRG1	Q62433	143855	544035	-400180	3.424	1.71023	1.91908
Ndufa10	NADH dehydrogenase [ubiquinone] 1 alpha subcomplex subunit 10, mitochondrial	Q99LC3	1660767	1911917	-251150	1.061	0.452804	0.20317
Ndufa4	Cytochrome c oxidase subunit NDUFA4	A0A0N4SVQ1;Q62425	428433	412100	16333	0.04249	0.196069	-0.0560751
Nebl	LIM zinc-binding domain-containing Nebulette	Q9DC07	503968	201618	302350	1.389	0.593799	-1.32171
Nedd4l	E3 ubiquitin-protein ligase NEDD4-like	A0A286YCM8;G3X9H8;E9PXB7;Q8CFI0-2;Q8CFI0-3;Q8CFI0	209560	170693	38867	0.2253	0.137476	-0.295959
Nedd8	NEDD8	A0A2I3BRG0;P29595	1504030	851633	652397	1.006	0.692461	-0.82053
Nefh	Neurofilament heavy polypeptide	P19246	229146167	230325000	-1178833	0.02224	0.204461	0.00740286
Nefl	Neurofilament light polypeptide	P08551	1235338333	1097051667	138286667	0.4777	0.0121656	-0.171275
Nefm	Neurofilament medium polypeptide	P08553;A0A0R4J036;D3YZ35	1080796667	1040045000	40751667	0.1683	0.108516	-0.0554492
Nelfb	Negative elongation factor B	F6SWS9;A0A0X1KG62;Q8C4Y3	0	0	0		NaN	#DIV/0!
Nes	Nestin	Q6P5H2;Q6P5H2-2	2354540	3081460	-726920	0.414	0.348442	0.388169
Nfasc	Neurofascin	A0A087WNW2;E9Q171;A0A087WR56;E9PW06;A0A087WPX3;Q810U3	564140	753423	-189283	0.772	0.204575	0.417407
Ngef	Ephexin-1	E9QK62;Q8CHT1-2;Q8CHT1;F6SWQ9	168122	0	168122	1.581	0.125854	#NUM!
Nhsl2	NHS-like protein 2	E9Q0V6;A0A0G2JFH6;B1AXH1	317130	458505	-141375	0.6751	0.369098	0.531863
Nid1	Nidogen-1	P10493	38368500	26476667	11891833	2.727	1.68078	-0.535201
Nid2	Nidogen-2	O88322;A0A286YCQ5	13687850	10236833	3451017	0.8355	0.354399	-0.419126
Nme1;Gm20390;Nme2	Nucleoside diphosphate kinase;Nucleoside diphosphate kinase B;Nucleoside diphosphate kinase A	Q5NC80;E9PZF0;Q01768;P15532;Q5NC79	6106750	4798150	1308600	0.4662	0.00111119	-0.347927
Nono	Non-POU domain-containing octamer-binding protein	Q99K48;Q99K48-2	903700	885655	18045	0.06708	0.225676	-0.0290991
Nop56	Nucleolar protein 56	Q9D6Z1;F7CHQ7;A2APD7;F6U250;F6V095;E0CXZ0;F6USW7;F7CHP9	2773583	2656467	117117	0.4133	0.284814	-0.0622421
Nop58	Nucleolar protein 58	Q6DFW4;A0A0A0MQ76;A0A087WSU5;A0A087WQ46;A0A087WNW0;A0A087WSL8;A0A087WP00	1317283	978967	338317	0.7801	0.137552	-0.428233
Nostrin	Nostrin	Q6WKZ7	144500	643632	-499132	3.09	1.46251	2.15517
Npm1	Nucleophosmin	Q9DAY9;Q5SQB0;Q5SQB5;Q61937	5479283	4835367	643917	0.2758	0.00789743	-0.180362
Npr1	Atrial natriuretic peptide receptor 1	P18293	33875	203332	-169457	1.737	1.27605	2.58554
Nptn	Neuroplastin	A0A0A0MQN8;H3BIX4;Z4YLB7;P97300-3;P97300-1;P97300	177087	354310	-177223	0.8988	0.811428	1.00055
Nrp1	Neuropilin-1	P97333	752190	853133	-100943	0.2164	0.0160022	0.181674
Nrxn2;Nrxn1	Neurexin-1-beta;Neurexin-1	A0A140LI71;E9PUN2;E9PUM9;E9PUN0;E9Q5N7;E0CY11;A0A0H2UH29;E0CZA5;G3UWQ9;E9Q7X7;P0DI97;Q9CS84-5;Q9CS84-6;Q9CS84-4;Q9CS84-3;Q9CS84-2;Q9CS84	313717	566635	-252918	0.8883	0.564055	0.852956
Nsf	Vesicle-fusing ATPase	P46460;G3UX86;G3UX98	10054183	8137250	1916933	0.853	0.14376	-0.305183
Nudt21	Cleavage and polyadenylation specificity factor subunit 5	A0A1D5RLT7;A0A1D5RLS2;A0A1D5RM23;Q9CQF3	282605	280233	2372	0.01263	0.222738	-0.0121601
Numa1	Nuclear mitotic apparatus protein 1	E9Q7G0;A0A1B0GSW3;A0A1B0GT61	15596833	16732000	-1135167	0.9649	0.438201	0.101357
Numa1	Nuclear mitotic apparatus protein 1	F6ZQA3	417205	623975	-206770	0.7467	0.222449	0.580732
Nup205	Nucleoporin 205	E9Q880;B9EJ54;A0A0J9YUD5	214153	220040	-5887	0.0593	0.309457	0.0391239
Nup93	Nuclear pore complex protein Nup93	Q8BJ71	0	0	0		NaN	#DIV/0!
Nup98	Nuclear pore complex protein Nup98-Nup96;Nuclear pore complex protein Nup98;Nuclear pore complex protein Nup96	A0A1B0GRB5;A0A1B0GRA7;B2RQL0;A0A140T8J8;A0A1B0GSX7;Q6PFD9;A0A1B0GS62	3404317	2961150	443167	0.5728	0.0909437	-0.201208
Ocln	Occludin	E0CZ73;Q61146	3172667	3858367	-685700	0.7768	0.380995	0.282294
Opa1	Dynamin-like 120 kDa protein, mitochondrial;Dynamin-like 120 kDa protein, form S1	H7BX01;P58281;P58281-2;F6U775;E0CXD1	116357	284245	-167888	0.9803	0.345312	1.28858
Osmr	Oncostatin-M-specific receptor subunit beta	A0A0R4J268;G3X8V6;O70458-2;O70458	157753	168753	-11000	0.07418	0.0140168	0.0972457
P4hb	Protein disulfide-isomerase	P09103;E9Q8G8	318483	0	318483	2.135	1.68868	#NUM!
Pa2g4	Proliferation-associated protein 2G4	Q3TGU7;P50580;P50580-2	390130	75627	314503	0.8773	0.613514	-2.36698
Pabpc1;Pabpc6;Pabpc4;Pabpc2	Polyadenylate-binding protein 1;Polyadenylate-binding protein	P29341;Q9D4E6;Q91YZ8;Q62029;A3KFU5;A3KFU8;Q6PHQ9;A2A5N3;A0A2I3BR37;V9GXG3	1577450	859683	717767	2.481	1.17547	-0.875718
Pakap;Akap2	A-kinase anchor protein 2	F7AA26;A2API8;O54931-5;O54931-4;O54931-3;O54931-2;O54931;G3X9P1;A2APJ1;Q8BR92	504135	1220973	-716838	1.359	0.747968	1.27615
Palld	Palladin	Q9ET54-3;Q9ET54-5;Q9ET54-4;Q9ET54-6;Q9ET54;Q9ET54-2;D3Z1J5	1796400	1414217	382183	1.195	0.506431	-0.345105
Palm	Paralemmin-1	Q3UZP7;Q9Z0P4-2;Q9Z0P4	222920	546220	-323300	1.125	0.212633	1.29296
Papln	Papilin	B7ZN28;Q9EPX2	175032	507582	-332550	1.564	0.00433203	1.53602
Pard3	Partitioning defective 3 homolog	Q4JJC0;E0CXR8;G3XA13;F6S7Z1;B7ZNY3;E0CXL4;E0CY24;E0CZ83;E0CZE2;F6TSJ9;E0CX45;F6UGU7;A0A0R4J1Y4;E9PYJ2;A5D6P2;Q99NH2-5;Q99NH2-2;Q99NH2-4;Q99NH2-3;Q99NH2	53362	119555	-66193	0.7091	0.00412633	1.16379
Parp1	Poly [ADP-ribose] polymerase 1	Q921K2;P11103;P11103-2	868837	477687	391150	1.262	0.145859	-0.86302
Parva	Alpha-parvin	Q3UF75;Q9EPC1	65062	0	65062	1	0.437721	#NUM!
Pcbp1	Poly(rC)-binding protein 1	P60335	7777917	5133550	2644367	2.39	1.32359	-0.599427
Pcbp2	Poly(rC)-binding protein 2	A0A2R8VI25;B2M1R7;Q61990;Q61990-3;Q61990-2;A0A2R8VHP9;Q3TT81;A0A2R8W6L5;A0A2R8VHN3;A0A2R8VHY9;A0A2R8VHZ0;A0A2R8VI71;A0A2R8VKF0;A0A2R8VJY1;A0A2R8VI12;A0A2R8VI73;A0A2R8VHG2;A0A2R8VKN0;A0A2R8VHL8;A0A2R8W6U6;P57722;E9Q7D8;A0A2R8VI15;P57722-2;A0A2R8VI92;A0A2R8VHI3;A0A2R8W6H3	2688500	1861100	827400	3.086	2.29382	-0.530646
Pcca	Propionyl-CoA carboxylase alpha chain, mitochondrial	Q91ZA3;H3BL62;D3YZC0;D3YWM4;H3BK61;H3BJR0	131212333	145078000	-13865667	0.5655	0.178355	0.144925
Pccb	Propionyl-CoA carboxylase beta chain, mitochondrial	Q99MN9;E9Q1J7;D3YZC1	108059833	124770333	-16710500	0.7977	0.350433	0.207445
Pcdh1	Protocadherin 1	F7BJK1;Q8CFX3;E0CXD4	232317	1018883	-786567	1.473	0.875458	2.13282
Pcdhb9	Protocadherin beta 9	E9Q5G2	949150	1561667	-612517	1.081	0.601176	0.718379
Pcdhgc5;Pcdhgb4;Pcdhgc4;Pcdhga7;Pcdhgc3;Pcdhga11;Pcdhga6;Pcdhga5;Pcdhga12;Pcdhga8;Pcdhga9;Pcdhga1;Pcdhga2;Pcdhgb6;Pcdhga10;Pcdhgb7;Pcdhga3;Pcdhgb2;Pcdhgb5;Pcdhgb1;Pcdhga4	Protocadherin gamma-A4	A0A0A6YVS5;Q91XX6;Q91XX0;Q6DD96;Q91XX1;Q91XY8;Q91XY2;Q91XY3;Q91XY7;Q91XY0;Q91XX9;Q91XZ0;A0A140LI48;Q91XY6;Q91XX4;Q91XY9;Q91XX3;Q91XY5;Q91XX7;Q91XX5;O88689-3;Q91XX8;Q91XW9;Q91XY4	49445	166427	-116982	1	0.112108	1.75099
Pclo	Protein piccolo	S4R2E0;Q9QYX7-2;Q9QYX7	40033	37347	2687	0.04907	0.352019	-0.100197
Pcx;Pc	Pyruvate carboxylase;Pyruvate carboxylase, mitochondrial	G5E8R3;E9QPD7;Q05920;A0A286YCC5	289066667	295546667	-6480000	0.131	0.0161857	0.0319837
Pdhb	Pyruvate dehydrogenase E1 component subunit beta, mitochondrial	Q9D051	489125	755353	-266228	0.9884	0.833646	0.626948
Pdia3	Protein disulfide-isomerase A3	P27773;F6Q404	1418750	1256922	161828	0.2427	0.00128489	-0.174725
Pdia4	Protein disulfide-isomerase A4	A0A0R4J0Z1;P08003	33625	97697	-64072	0.9107	0.290927	1.53878
Pdia6	Protein disulfide-isomerase A6	Q922R8;Q3TML0	1008415	782283	226132	0.5988	0.255424	-0.366327
Pdlim7	PDZ and LIM domain protein 7	Q3TJD7;B8JJB1;B8JJB2;B8JJB3;Q8BVJ7;Q3TJD7-3;Q3TJD7-2	181120	81815	99305	0.603	0.313798	-1.14651
Pdpk1	3-phosphoinositide-dependent protein kinase 1	F2Z3V6;F2Z4A5;F2Z3Z9;F2Z400;Q3TRL2;F2Z3X6;Q9Z2A0	51355	73508	-22153	0.2471	0.969193	0.517397
Pecam1	Platelet endothelial cell adhesion molecule	B1ARB3;Q08481;Q08481-3;Q08481-4;Q08481-2;B1ARA9	14456117	27759167	-13303050	1.942	1.26947	0.941284
Pfn2	Profilin;Profilin-2	D3YWS3;Q9JJV2-3;Q9JJV2;Q9JJV2-2	160130	154683	5447	0.03813	0.0560894	-0.049929
Pgk1	Phosphoglycerate kinase 1	P09411;S4R2M7;P09041	3639267	1664767	1974500	1.684	1.00419	-1.12833
Phactr1	Phosphatase and actin regulator 1;Phosphatase and actin regulator	Q2M3X8;Q2M3X8-4;Q2M3X8-2;Q2M3X8-3;B1B1B8;Q501J7-2;Q501J7;Q501J7-3	411133	547767	-136633	0.3766	0.172528	0.413957
Phb	Prohibitin	P67778;Q5SQG5	1480083	1707283	-227200	0.6471	0.386986	0.206024
Phb2	Prohibitin-2	O35129;F6QPR1;F6Q8V7	2785450	2457217	328233	0.6085	0.378465	-0.180885
Phf8;Phf2	Histone lysine demethylase PHF8;Lysine-specific demethylase PHF2	Q80TJ7-2;Q80TJ7;Q9WTU0	176897	106217	70680	0.6709	0.0623967	-0.735895
Phgdh	D-3-phosphoglycerate dehydrogenase	Q61753;F6ZSB7	3049950	1395667	1654283	1.564	0.444687	-1.12783
Phldb1	Pleckstrin homology-like domain family B member 1	F6RYD0;F6RUK9;E9PWB1;D3Z4N0;D3Z0X5;Q6PDH0;Q6PDH0-2;F7B296;E9Q307;E9PWW4	134697	299307	-164610	0.7079	0.358034	1.15191
Phldb2	Pleckstrin homology-like domain family B member 2	D3Z069;Q8K1N2;Q8K1N2-2;F6QU68	137847	0	137847	1.517	0.652011	#NUM!
Pi4ka	1-phosphatidylinositol 4-kinase	A0A140T8I9;E9Q3L2	119063	348778	-229715	0.9129	0.0470545	1.55058
Pir	Pirin	A2AIH8;Q9D711	70003	0	70003	1	0.683922	#NUM!
Pkm	Pyruvate kinase PKM	P52480;P52480-2;A0A1L1SU37;A0A1L1SQV8;A0A1L1SUV0;A0A1L1SSN6;A0A1L1STV8;A0A1L1ST52;A0A1L1SVH2;E9Q509;G3X925;P53657	16739983	9777133	6962850	1.434	0.464195	-0.775815
Pkp1	Plakophilin-1	P97350	1205917	1289783	-83867	0.1952	0.16202	0.0969977
Pkp4	Plakophilin-4	A2AS45;Q68FH0-2;Q68FH0;A2AS44;A2AS47;Q68FH0-3	6590483	6039983	550500	0.6599	0.339141	-0.12584
Plcb1	1-phosphatidylinositol 4,5-bisphosphate phosphodiesterase beta-1	Q9Z1B3-2;Q9Z1B3-3;Q9Z1B3	74102	116662	-42560	0.4069	0.20982	0.65475
Plcb4	Phosphoinositide phospholipase C	V9GXQ9;Q91UZ1	88230	0	88230	1	0.679047	#NUM!
Pld1	Phospholipase D1	F6WKY8;Q6NVF2;D6RH77;Q9Z280-2;Q9Z280	272183	524137	-251953	0.6723	0.152191	0.945367
Plec	Plectin	Q9QXS1-13;Q9QXS1-4;Q9QXS1-15;Q9QXS1-10;Q9QXS1-9;Q9QXS1-12;Q9QXS1-5;Q9QXS1-11;Q9QXS1-16;Q9QXS1-14;Q9QXS1-2;Q9QXS1;Q9QXS1-3;E9Q3W4;A0A0R4J218;A0A0R4J223;E9PW24;A0A2I3BRT4;Q8R0W0	289053333	302161667	-13108333	0.604	0.273075	0.0639849
Plekha5	Pleckstrin homology domain containing, family A member 5	A0A0N4SUY3;A0A0N4SWF5;A0A0N4SUU0;A0A0N4SWD7;E9Q6H8;A0A0N4SV65;A0A0N4SUV0;A0A0N4SW19;A0A1L1SQF5;A0A0N4SVR9	391945	278975	112970	0.4394	0.18825	-0.490515
Plin4	Perilipin-4	O88492-2;O88492	1464875	1105472	359403	1.026	0.479651	-0.406115
Plp1	Myelin proteolipid protein	P60202;P60202-2	20496833	35851500	-15354667	4.737	3.03689	0.806632
Pls3	Plastin-3	A0A1C7CYV0;B1AX58;Q99K51	414213	465115	-50902	0.2044	0.174644	0.167215
Plvap	Plasmalemma vesicle-associated protein	G3X924;Q91VC4	4654557	9752700	-5098143	1.183	0.588081	1.06716
Plxna2	Plexin-A2	P70207;Q80UG2	140230	739050	-598820	1.64	0.835876	2.39788
Plxnb2	Plexin-B2	B2RXS4	147587	253433	-105847	0.3609	0.327271	0.780039
Plxnd1	Plexin-D1	Q3UH93	108592	461823	-353232	1.509	0.86491	2.08842
Poc1b	POC1 centriolar protein homolog B	A0A1W2P6E5;A6H699;Q8BHD1	14887450	30232833	-15345383	0.6228	0.188907	1.02202
Podxl	Podocalyxin	Q9R0M4	33591667	58325000	-24733333	1.915	1.17427	0.796011
Pof1b	Protein POF1B	Q8K4L4	241600	141740	99860	0.3565	0.0668578	-0.769374
Postn	Periostin	Q62009-3;Q62009;Q62009-5;Q62009-4;Q62009-2;F7C9H0	2459717	809568	1650148	4.058	2.2654	-1.60327
Ppfia3	Liprin-alpha-3	A0A1B0GRM4;P60469	190963	156902	34062	0.1549	0.206489	-0.283429
Ppia;Gm5160	Peptidyl-prolyl cis-trans isomerase A;Peptidyl-prolyl cis-trans isomerase A, N-terminally processed;Peptidyl-prolyl cis-trans isomerase	P17742;F8VPN3;A0A1L1SST0;V9GXC1;V9GX31	22561900	16921533	5640367	0.5108	0.0348118	-0.415028
Ppib	Peptidyl-prolyl cis-trans isomerase B	P24369	2060350	1316800	743550	1.083	0.471121	-0.645853
Ppig	Peptidyl-prolyl cis-trans isomerase;Peptidyl-prolyl cis-trans isomerase G	A2AR01;A2AR02	30310	0	30310	1	0.00481757	#NUM!
Ppp1cb	Serine/threonine-protein phosphatase PP1-beta catalytic subunit	P62141;A0A0J9YUG2;A0A0G2JFF1	155788	220470	-64682	0.4595	0.00103982	0.500998
Ppp1cc	Serine/threonine-protein phosphatase PP1-gamma catalytic subunit	A0A0G2JGC1;P63087;P63087-2	44533	0	44533	1	1.28786	#NUM!
Ppp1r12a	Protein phosphatase 1 regulatory subunit 12A	Q9DBR7;Q9DBR7-2;A0A1W2P750	532495	527087	5408	0.02113	0.230126	-0.0147269
Ppp1r12b	Protein phosphatase 1 regulatory subunit;Protein phosphatase 1 regulatory subunit 12B	A6H644;Q8BG95	332115	447405	-115290	0.5283	0.359502	0.429898
Ppp1r9a	Protein phosphatase 1, regulatory subunit 9A	Q3UXW4;H3BKQ7;H3BJD0;H3BL28;Q7TN74;H3BJD6;Q8BMP0;H3BKE7	71907	0	71907	1	1.82338	#NUM!
Ppp1r9b	Neurabin-2	Q6R891;Q6R891-2;H3BJA6	285067	203385	81682	0.5076	0.58232	-0.487088
Prdx1	Peroxiredoxin-1	B1AXW5;B1AXW6;P35700;B1AXW4	5712267	4612950	1099317	0.8277	0.232353	-0.308374
Prdx2	Peroxiredoxin-2	Q61171	0	0	0		NaN	#DIV/0!
Prdx4	Peroxiredoxin-4	B1AZS9;O08807	582852	578163	4688	0.04121	0.0432695	-0.0116533
Prdx6;Prdx6b	Peroxiredoxin-6	D3Z0Y2;Q6GT24;O08709;Q8BG37	1277728	776367	501362	0.7957	0.331264	-0.71877
Prelp	Prolargin	Q9JK53	18203117	33444333	-15241217	2.983	1.64559	0.877576
Prickle2	Prickle-like protein 2	A7YQ68;Q80Y24	32550	0	32550	1	1.14181	#NUM!
Prkcg;Prkca	Protein kinase C gamma type;Protein kinase C;Protein kinase C alpha type	P63318;Q2NKI4;Q4VA93;P20444	540000	725380	-185380	0.5446	0.341812	0.425778
Prnp	Major prion protein	P04925	485048	950100	-465052	0.7696	0.0016428	0.969952
Prom1	Prominin-1	Q8CDK8;A0A0G2JDH9;Q8R056;G3X9J8;G5E8G5;O54990-6;O54990-3;O54990-2;O54990;A0A0G2JE90;A0A0G2JE50;A0A0R4J0B0;O54990-4;O54990-5	5689617	12063750	-6374133	2.855	2.06361	1.08427
Prpf19	Pre-mRNA-processing factor 19	Q99KP6-2;Q99KP6;Q99KP6-3	1229433	949250	280183	1.354	0.602457	-0.373133
Prpf6	Pre-mRNA-processing factor 6	Q91YR7-2;Q91YR7	41557	0	41557	1	0.500681	#NUM!
Prpf8	Pre-mRNA-processing-splicing factor 8	Q99PV0	1466917	1493683	-26767	0.2344	0.0634324	0.0260868
Prrc2c	Protein PRRC2C	S4R294;S4R2J9;A0A0A0MQ79;Q3TLH4-5;Q3TLH4	60532	232262	-171730	1.399	0.0124584	1.93998
Prss1	Serine protease 1	Q9Z1R9	427830000	380626667	47203333	0.3695	0.245985	-0.168661
Psd3	PH and SEC7 domain-containing protein 3	E9PUC5;Q8C0E9;F6Z9E6;A0A1D5RLK2;A0A1D5RMH7;Q2PFD7-3;Q2PFD7-5;Q2PFD7-2;Q2PFD7;Q2PFD7-4	2499367	1276067	1223300	1.128	0.490744	-0.969859
Psip1	PC4 and SFRS1-interacting protein	A2BI12;Q99JF8-2;Q99JF8;F6RB63	955233	935950	19283	0.04387	0.0182158	-0.0294212
Psma2	Proteasome subunit alpha type-2	P49722	75340	82418	-7078	0.06339	0.594425	0.129543
Psma4	Proteasome subunit alpha type;Proteasome subunit alpha type-4	E9Q0X0;E9PW69;Q9R1P0	759937	437247	322690	0.9432	0.481184	-0.797431
Psma6	Proteasome subunit alpha type-6	E0CXB1;Q9QUM9	461492	472858	-11367	0.04894	0.216611	0.0351014
Psma7;Psma8	Proteasome subunit alpha type-7;Proteasome subunit alpha type-7-like	Q9Z2U0;Q9CWH6	294783	185452	109332	0.587	0.0424958	-0.668608
Psmb6	Proteasome subunit beta type-6	Q60692	151480	56755	94725	0.8486	1.17183	-1.41631
Ptbp1	Polypyrimidine tract-binding protein 1	Q8CB58;Q8BGJ5;Q922I7;P17225	1096875	739890	356985	1.636	0.768486	-0.568016
Ptk7	Inactive tyrosine-protein kinase 7	Q8BKG3	117217	408983	-291767	1.026	0.457977	1.80286
Ptma	Prothymosin alpha;Prothymosin alpha, N-terminally processed;Thymosin alpha	A0A087WP98;A0A087WPN6;A0A087WQN2;P26350	1918333	821700	1096633	1.259	0.383258	-1.22317
Ptms	Parathymosin	Q9D0J8	122470	219558	-97088	0.5202	0.61003	0.842174
Ptprg	Protein-tyrosine-phosphatase;Receptor-type tyrosine-protein phosphatase gamma	F8VQD7;Q05909;E9Q6E7;D6RD11	1601732	4279050	-2677318	2.245	1.76319	1.41766
Ptprm	Protein-tyrosine-phosphatase;Receptor-type tyrosine-protein phosphatase mu	Q68FM4;P28828;A0A286YDL1;A0A286YCL1;B1AQN2;Q99M80-4;Q99M80-3;Q99M80-5;Q99M80;Q99M80-2	2277433	4744550	-2467117	1.563	1.13628	1.05886
Ptrf	Polymerase I and transcript release factor	O54724	14056500	16969000	-2912500	2.745	1.66179	0.271664
Pura	Transcriptional activator protein Pur-alpha	P42669	712997	788682	-75685	0.2818	0.0605423	0.145548
Purb	Transcriptional activator protein Pur-beta	O35295	131147	460317	-329170	1.03	0.37626	1.81144
Rab1;Rab1A	Ras-related protein Rab-1A	Q5SW87;Q5SW88;P62821	411147	289008	122138	0.6364	0.411021	-0.508545
Rab10	Ras-related protein Rab-10	P61027;Q5SW86;Q3TYH2;Q9D1G1;Q9DD03;P61028;P55258;Q8K386	1557550	1510367	47183	0.09384	0.0268739	-0.0443793
Rab11b;Rab11a	Ras-related protein Rab-11A;Ras-related protein Rab-11B	G3UY29;E9Q3P9;F8WGS1;P62492;P46638;G3UZD3;G3UZL4	6968467	7517750	-549283	0.4237	0.171371	0.10946
Rab14	Ras-related protein Rab-14	Q91V41;Q50HX3;A0A2R8VHW9	489435	817288	-327853	0.8699	0.139268	0.739727
Rab2a	Ras-related protein Rab-2A	P53994;G3UXQ7;G3V022;Q3TEG7;P59279	881000	1280433	-399433	1.352	0.768478	0.539418
Rab5a	Ras-related protein Rab-5A	Q9CQD1	158822	316975	-158153	0.8859	0.648384	0.996958
Rab5c	Ras-related protein Rab-5C	Q8C266;P35278;A2A5F6;A2A5F5	884753	1100308	-215555	1.902	1.07527	0.314561
Rab6b;Rab6a	Ras-related protein Rab-6B;Ras-related protein Rab-6A	P61294;P35279-2;P35279;A0A1L1SRS6;D3YV69;Q8BHD0	1268433	1197783	70650	0.1232	0.00112872	-0.0826808
Rab7a	Ras-related protein Rab-7a	P51150;A0A0N4SVR6;A0A0N4SVG9	782493	1025857	-243363	1.343	0.625762	0.39068
Rac1;Rac2;Rac3	Ras-related C3 botulinum toxin substrate 1;Ras-related C3 botulinum toxin substrate 2;Ras-related C3 botulinum toxin substrate 3	Q3TLP8;P63001;Q05144;P60764;A0A2R8VHH0;A2AC13	159887	655733	-495847	1.471	0.483072	2.03606
Rad21	Double-strand-break repair protein rad21 homolog	Q61550	60248	105585	-45337	0.5024	0.0120356	0.80942
Rad54l2	Helicase ARIP4	E9QKL0;Q99NG0	378718333	336948050	41770283	0.2936	0.423687	-0.168599
Rai14	Ankycorbin	A0A2I3BPY7;Q9EP71	303725	1005933	-702208	2.456	0.530161	1.7277
Rala;Ralb	Ras-related protein Ral-A;Ras-related protein Ral-B	A0A1Y7VL93;P63321;Q9JIW9	578065	743470	-165405	0.5308	0.0244888	0.363043
Ran;1700009N14Rik;Rasl2-9	GTP-binding nuclear protein Ran;GTP-binding nuclear protein Ran, testis-specific isoform	P62827;Q14AA6;Q61820	3946317	3150533	795783	0.5112	0.260358	-0.324911
Ranbp2	E3 SUMO-protein ligase RanBP2	Q9ERU9	4682417	3880483	801933	0.6447	0.156838	-0.271017
Rap1a;Rap1b	Ras-related protein Rap-1A;Ras-related protein Rap-1b	P62835;A0A0G2JDL9;A0A0G2JE52;Q99JI6;A0A0G2JED9;A0A1W2P777	2166083	3258933	-1092850	2.065	0.904707	0.589311
Rapgef2	Rap guanine nucleotide exchange factor 2	E9QNQ4;A0A0A6YWG7;Q8CHG7	48132	0	48132	1	0.951194	#NUM!
Rasal2	RAS protein activator like 2	D3YUS5;E9PW37	95860	0	95860	1	0.462929	#NUM!
Rasip1	Ras-interacting protein 1	Q3U0S6	550188	960283	-410095	0.985	0.321702	0.803535
Rbbp4	Histone-binding protein RBBP4	Q60972	91557	198735	-107178	0.9899	0.672385	1.1181
Rbm14	RNA-binding protein 14	Q8C2Q3;E9QL13;Q8C2Q3-2;J3QN51;J3QPT3;B0LM42;F7BGR7	8031650	7603233	428417	0.4184	0.0858288	-0.0790834
Rbm15	RNA-binding protein 15	Q0VBL3-2;Q0VBL3	110757	106753	4003	0.04112	0.0508452	-0.0531213
Rbm39	RNA-binding protein 39	F7AA45;E9Q8F0;Q8VH51-3;Q8VH51-2;Q8VH51;B7ZD61;B7ZD63	2066350	1836067	230283	1.722	0.941256	-0.170466
Rbmxl1;Rbmx	RNA binding motif protein, X-linked-like-1;RNA-binding motif protein, X chromosome;RNA-binding motif protein, X chromosome, N-terminally processed	A0A2I3BRL8;Q91VM5;Q9WV02;A2AFI4;A2AFI3;Q9WV02-2;A0A2I3BQC0;S4R1F6	8935917	5689000	3246917	1.875	0.804966	-0.651441
Rcn2	Reticulocalbin-2	Q8BP92	319187	330908	-11722	0.0392	0.0514821	0.0520283
Rdx	Radixin	P26043;Q7TSG6	1351900	1969017	-617117	1.68	0.702458	0.542487
Reck	Reversion-inducing cysteine-rich protein with Kazal motifs	Q9Z0J1	27706500	34580500	-6874000	1.312	0.918465	0.319734
Rev1	DNA repair protein REV1	Q920Q2	21590000	25827833	-4237833	0.4843	0.365933	0.258563
Rims1	Regulating synaptic membrane exocytosis protein 1	Q7TPL9;A0A087WSA4;F6TZK4;F6Y0S3;F6VBV0;F6VBT9;F6VBR4;Q99NE5-6;Q99NE5-5;Q99NE5-4;Q99NE5-3;Q99NE5	39603	0	39603	1	0.327416	#NUM!
Rnps1	RNA-binding protein with serine-rich domain 1	Q99M28-2;Q99M28	904152	456733	447418	1.6	1.02869	-0.985214
Robo4	Roundabout homolog 4	A0A0R4J197;A0A1L1SUF8;D3Z4M4;Q8C310-2;Q8C310;Q8C310-3;A0A1L1SSV2;E9QN68	112397	595750	-483353	1.503	0.485748	2.4061
Rpap1	RNA polymerase II-associated protein 1	Q80TE0	20133717	14901717	5232000	0.3949	0.54845	-0.434135
Rpl10;Rpl10l	60S ribosomal protein L10;60S ribosomal protein L10-like	I7HLV2;Q6ZWV3;A0A1B0GXC3;P86048	543725	295870	247855	0.9518	0.501973	-0.877914
Rpl11;Gm10036	60S ribosomal protein L11	Q9CXW4;E9PYL9;A2BH06	3605433	2129567	1475867	1.224	0.303931	-0.759612
Rpl12	60S ribosomal protein L12	P35979;F8VQK7	1508330	786100	722230	1.231	0.589794	-0.940167
Rpl13	60S ribosomal protein L13	P47963	16200617	17967767	-1767150	0.4911	0.177137	0.149362
Rpl13a	60S ribosomal protein L13a	P19253;A0A1B0GSB2;A0A1B0GSQ6;A0A1B0GS68;A0A1B0GSL5;A0A1B0GSC2;A0A1B0GRH1;A0A1B0GT00;A0A1B0GTA1;A0A140T8K2;A0A1B0GQW6;A0A1B0GSJ2;A0A1B0GSF0	4893933	4673683	220250	0.301	0.0219172	-0.0664345
Rpl14	60S ribosomal protein L14	Q9CR57;A0A1L1SUF6	12278433	12680933	-402500	0.2807	0.0657902	0.0465344
Rpl15	60S ribosomal protein L15;Ribosomal protein L15	Q9CZM2;B8JKK2	6875367	7113700	-238333	0.2655	0.127588	0.0491634
Rpl18	60S ribosomal protein L18	A0A1B0GQU8;P35980;A0A1B0GSF7;A0A1B0GSS8;A0A1B0GSA8;A0A1B0GRZ3;A0A1B0GS28	15742117	15455667	286450	0.08561	0.0153437	-0.0264937
Rpl18a	60S ribosomal protein L18a	A0A1D5RLW5;A0A1D5RM85;P62717;A0A1D5RM79;A0A1D5RME4;A0A1D5RMC7	4357433	4204917	152517	0.3857	0.0984804	-0.0514012
Rpl19	Ribosomal protein L19;60S ribosomal protein L19	A2A547;P84099	517250	821800	-304550	0.5933	0.232201	0.667926
Rpl22	60S ribosomal protein L22	P67984	1917433	980083	937350	1.513	0.59145	-0.9682
Rpl23	60S ribosomal protein L23	A2A6F8;P62830	814067	684820	129247	0.3482	0.0902352	-0.249423
Rpl23a	60S ribosomal protein L23a	P62751	6298417	6118400	180017	0.1237	0.304021	-0.0418348
Rpl24	60S ribosomal protein L24	Q8BP67	6281700	6008250	273450	0.4442	0.126471	-0.0642102
Rpl27a	60S ribosomal protein L27a	P14115	11504950	13032000	-1527050	0.9367	0.40403	0.179804
Rpl28	60S ribosomal protein L28	P41105	10399133	9906283	492850	0.3558	0.0502394	-0.0700475
Rpl3	60S ribosomal protein L3	P27659;A0A2R8VHN4;A0A087WNS0;A0A087WQK0	2746433	2737983	8450	0.02196	0.0138815	-0.00444561
Rpl30	60S ribosomal protein L30	A0A2I3BQF4;P62889	700640	512407	188233	0.5623	0.140431	-0.451383
Rpl31	60S ribosomal protein L31	P62900;A0A0A6YX26;A0A0A6YXL3	4048333	4210100	-161767	0.2514	0.0976017	0.0565265
Rpl32	60S ribosomal protein L32	P62911	1942622	1797533	145088	0.4449	0.0392821	-0.111987
Rpl35	60S ribosomal protein L35	Q6ZWV7	4145683	2421033	1724650	1.697	0.695375	-0.775987
Rpl36a	60S ribosomal protein L36a	A0A2I3BPG9;P83882	2849633	1968083	881550	1.351	0.69813	-0.533985
Rpl37a	60S ribosomal protein L37a	P61514	1349893	468553	881340	1.434	0.627042	-1.52656
Rpl38	60S ribosomal protein L38	Q9JJI8	974320	657767	316553	0.7407	0.445871	-0.566819
Rpl4	60S ribosomal protein L4	Q9D8E6	21255333	18242333	3013000	0.8214	0.242616	-0.220535
Rpl5	60S ribosomal protein L5	D3YYV8;P47962	1059483	743660	315823	0.6261	0.511664	-0.510645
Rpl6	60S ribosomal protein L6	P47911	10057283	7994333	2062950	1.076	0.51569	-0.331191
Rpl7	60S ribosomal protein L7	P14148;F6XI62	5302633	5781617	-478983	0.5204	0.223307	0.124764
Rpl7a	60S ribosomal protein L7a	P12970;A0A140T8L3;V9GX35	21277167	22238333	-961167	0.2358	0.0494409	0.0637426
Rpl8	60S ribosomal protein L8	P62918	6840967	6498417	342550	0.2744	0.217585	-0.0741119
Rpl9	60S ribosomal protein L9	A0A140T8T4;P51410;A0A0G2JES3;D3Z629;D3YZT0;S4R1R7;A0A0G2JFQ3	7433633	5978117	1455517	1.07	0.407719	-0.314376
Rplp0	60S acidic ribosomal protein P0	P14869;S4R1N1;D3YVM5	6218867	4722983	1495883	1.987	1.18742	-0.396953
Rplp1	60S acidic ribosomal protein P1	P47955	1651828	360902	1290927	1.305	0.878021	-2.19438
Rplp2	60S acidic ribosomal protein P2	P99027	3107033	2554617	552417	0.3806	0.0663225	-0.282431
Rpn1	Dolichyl-diphosphooligosaccharide--protein glycosyltransferase subunit 1	Q91YQ5;A0A0N4SUJ8	533470	558830	-25360	0.08871	0.344369	0.0670023
Rps11	40S ribosomal protein S11	P62281;A0A1B0GRR3;A0A1B0GSE8	3771683	2460867	1310817	1.599	0.857802	-0.616042
Rps12	40S ribosomal protein S12	Q6ZWZ6;F7AEH4;P63323	1372287	263283	1109003	1.329	0.787284	-2.3819
Rps13	40S ribosomal protein S13	Q921R2;P62301	978220	500125	478095	1.253	0.523055	-0.96787
Rps14	40S ribosomal protein S14	P62264;D3YVF4;D3Z7I1	2372667	2862850	-490183	0.8695	0.483291	0.270942
Rps16	40S ribosomal protein S16	P14131	1607130	1389542	217588	0.4785	0.0899564	-0.209877
Rps17	40S ribosomal protein S17	P63276	411322	60820	350502	1.272	0.8134	-2.75765
Rps18;Gm10260	40S ribosomal protein S18	S4R1N6;F6YVP7;A0A1Y7VKY1;P62270	161367	202883	-41517	0.1602	0.343965	0.330302
Rps2	40S ribosomal protein S2	D3YVC1;D3YWJ3;P25444	2922333	2322977	599357	0.5195	0.0283251	-0.331146
Rps21	40S ribosomal protein S21	Q9CQR2	336822	62948	273873	1.63	0.613345	-2.41975
Rps23	40S ribosomal protein S23	P62267	3870800	3204250	666550	0.5966	0.121334	-0.272645
Rps24	40S ribosomal protein S24	P62849-2;P62849-3;P62849;A0A286YEB7	2279650	2305167	-25517	0.07319	0.0514003	0.0160589
Rps25	40S ribosomal protein S25	A0A1L1SQA8;P62852	1367753	978433	389320	0.7686	0.332339	-0.483263
Rps26	40S ribosomal protein S26	P62855	1444390	1396577	47813	0.2269	0.0855597	-0.0485652
Rps27	40S ribosomal protein S27	A0A0G2JDW7;Q6ZWU9;A0A0G2JEX7;A0A0G2JG29	678683	897487	-218803	0.4936	0.286435	0.403153
Rps3	40S ribosomal protein S3	P62908;A0A140LI77;D3YV43	5656367	4972183	684183	0.5826	0.111868	-0.185996
Rps3a	40S ribosomal protein S3a	P97351	1510072	463292	1046780	1.724	0.918884	-1.70462
Rps4x;Gm15013	40S ribosomal protein S4, X isoform;40S ribosomal protein S4	P62702;V9GWY0	2543983	2318183	225800	0.4063	0.0665716	-0.134095
Rps6	40S ribosomal protein S6	P62754	9376100	9388417	-12317	0.006515	0.0754983	0.00189397
Rps8	40S ribosomal protein S8	P62242	21720833	23985833	-2265000	1.434	0.681982	0.143103
Rps9	40S ribosomal protein S9	Q6ZWN5;F7CJS8;D3YWH9;Q9CXW7	1670350	1325600	344750	0.6506	0.29817	-0.333505
Rpsa	40S ribosomal protein SA	P14206;A0A1L1SRW0;A0A1L1SUK3	1037143	1024533	12610	0.02489	0.0709166	-0.0176484
Rras2;Rras	Ras-related protein R-Ras2;Ras-related protein R-Ras	P62071;A0A1B0GRG1;A0A1B0GRT5;P10833	1089100	1417583	-328483	3.258	2.01138	0.380297
Rrbp1	Ribosome-binding protein 1	A2AVJ7;Q99PL5;Q99PL5-12;Q99PL5-11;Q99PL5-10;Q99PL5-9;Q99PL5-8;Q99PL5-7;Q99PL5-6;Q99PL5-5;Q99PL5-4;Q99PL5-3;Q99PL5-2	29654833	29864333	-209500	0.04872	0.0618934	0.0101563
Rsl1d1	Ribosomal L1 domain-containing protein 1	Q8BVY0	780593	624360	156233	0.588	0.491727	-0.322192
Rtn1	Reticulon-1	Q8K0T0;Q7M6W1;A3QM89	793183	779400	13783	0.0315	0.391977	-0.0252898
Rtn3	Reticulon-3	Q9ES97-3;Q9ES97-4;Q9ES97-5;Q9ES97-2;Q9ES97	431167	244700	186467	0.5062	0.354522	-0.817233
Rtn4	Reticulon-4	Q99P72-3;Q99P72;Q8BH78;Q8BHF5;Q99P72-1	2159567	1606150	553417	1.465	0.611875	-0.427135
Rufy3	Protein RUFY3	A0A0G2JFT8;Q9D394;Q9D394-3;Q9D394-4;Q9D394-2	298213	150667	147547	0.967	0.92338	-0.98498
S100a1	Protein S100-A1	P56565	6589400	3754100	2835300	1.072	0.344988	-0.81168
S100a11	Protein S100-A11	P50543	1605063	836283	768780	1.508	0.331979	-0.940567
S1pr4	Sphingosine 1-phosphate receptor 4	Q9Z0L1	0	801650	-801650	1	0.510275	#DIV/0!
Safb;Safb2	Scaffold attachment factor B1;Scaffold attachment factor B2	S4R1M2;D3YXK2;Q80YR5	1257768	1438397	-180628	0.4847	0.189754	0.193596
Samm50	Sorting and assembly machinery component 50 homolog	Q8BGH2	66752	59067	7685	0.08622	0.023116	-0.176459
Sbf1	Myotubularin-related protein 5	Q6ZPE2;Q6ZPE2-2;H3BKD9;E9Q0D4;E9Q305;E9PXF8	231067	314643	-83577	0.3993	0.139689	0.445405
Sbspon	Somatomedin-B and thrombospondin type-1 domain-containing protein	Q3UPR9	342240	751883	-409643	1.254	0.839181	1.1355
Sdc4	Syndecan-4	O35988	971267	1062792	-91525	0.2349	0.28435	0.129919
Sdcbp	Syntenin-1	A2AKJ9;A2AKJ6;H3BLG5;Q3TMX0;O08992	0	56095	-56095	1	0.0672166	#DIV/0!
Sdpr	Serum deprivation-response protein	Q63918	518673	825583	-306910	0.8535	0.625436	0.670588
Sec22b	Vesicle-trafficking protein SEC22b	E9Q6R3;O08547	71018	106237	-35218	0.3533	0.516529	0.58103
Sema3f	Semaphorin-3F	O88632;O88632-2;A0A0A6YXX2	0	58562	-58562	1	0.090857	#DIV/0!
Sema7a	Semaphorin-7A	Q9QUR8	3019667	5900750	-2881083	2.074	1.50415	0.966509
Sept11	Septin-11	A0A0J9YTY0;A0A0J9YUL3;Q8C1B7-3;Q8C1B7-2;Q8C1B7	1091518	1512017	-420498	0.7863	0.415174	0.470138
Sept2	Septin-2	E9Q3V6;P42208;F6UKN5;D3YZU7;D3Z1S1;F6WYM0;D3YYB1;D3Z3C0	61112	217910	-156798	1.04	0.0103016	1.8342
Sept5	Septin-5	Q9Z2Q6	178467	91863	86603	0.5932	0.0231594	-0.958102
Sept7	Septin-7	E9Q9F5;E9Q1G8;O55131;A0A0R4J233;S4R2P6;A0A1W2P6J7;Q8C650-2;Q9DA97;Q8C650	1791933	1910883	-118950	0.8241	0.369788	0.0927228
Sept9	Septin-9	A2A6U3;Q80UG5-2;Q80UG5-3;Q80UG5;A2A6U5	0	57832	-57832	1	1.01287	#DIV/0!
Serpinb5	Serpin B5	P70124;A0A087WQM9	1239883	647733	592150	1.128	0.0577096	-0.936733
Serpinh1	Serpin H1	P19324;A0A140LHR4	1469717	1051190	418527	2.922	1.67407	-0.483515
Set	Protein SET	A2BE92;A2BE93;Q9EQU5-2;Q9EQU5;Q9EQU5-3	3170500	2248433	922067	0.6053	0.0897747	-0.49579
Sf1	Splicing factor 1	D3YVH4;E9Q4Q2;D3YZC9;D3YZD0;Q64213-2;Q64213-3;Q64213	1508733	1947633	-438900	0.674	0.117032	0.368384
Sf3b1	Splicing factor 3B subunit 1	G5E866;Q99NB9	637430	654167	-16737	0.0404	0.0393237	0.0373921
Sf3b2	Splicing factor 3b, subunit 2	Q3UJB0	42467	47672	-5205	0.08153	0.810085	0.1668
Sfn	14-3-3 protein sigma	O70456	219358	215322	4037	0.02044	0.213364	-0.0267916
Sfpq	Splicing factor, proline- and glutamine-rich	Q8VIJ6	5734783	4957133	777650	0.7847	0.322672	-0.210233
Sfxn3	Sideroflexin-3	Q3U4F0;Q91V61-2;Q91V61	947017	1590333	-643317	1.384	0.654961	0.747867
Sgcd	Delta-sarcoglycan	A2ACH6;P82347	541337	1270337	-729000	2.485	1.13665	1.23061
Sh2d4b	SH2 domain-containing protein 4B	A6X942-2	54035	59088	-5053	0.06311	0.332211	0.128971
Sh3d21	SH3 domain-containing protein 21	Z4YK11;Q7TSG5;Q7TSG5-2	497265000	463380000	33885000	0.2275	0.205505	-0.101819
Sh3gl2;Sh3gl1	Endophilin-A1;Endophilin-A2	Q8BXU5;A2ALV3;Q62420;A2ALV1;F6ZL13;Q62419	1297047	976512	320535	1.172	0.613317	-0.409521
Shank3	SH3 and multiple ankyrin repeat domains protein 3	A0A0A0MQD5;Q4ACU6-3;Q4ACU6;Q4ACU6-10;Q4ACU6-9;Q4ACU6-8;Q4ACU6-7;Q4ACU6-11;Q4ACU6-12;Q4ACU6-6;Q4ACU6-2;E9Q1P5;A0A2R8VH81	295967	629283	-333317	0.6686	0.29146	1.08827
Shmt2	Serine hydroxymethyltransferase	Q9CZN7-2;Q9CZN7	1428420	775215	653205	1.109	0.0149514	-0.881752
Sipa1l1	Signal-induced proliferation-associated 1-like protein 1	Q4VBF8;Q8C0T5-2;Q8C0T5	61997	231013	-169017	1.058	0.10818	1.8977
Sirt2	NAD-dependent protein deacetylase sirtuin-2	A0A140LHL5;Q8VDQ8-3;Q8VDQ8-2;Q8VDQ8	140670	0	140670	1.336	0.173726	#NUM!
Slc12a5	Solute carrier family 12 member 5	A0A076FR46;Q91V14-2;Q91V14;A0A0J9YU26;A0A0J9YV84;Q6P6P5;Q3V0N8;Q924N4-2;Q924N4	631915	502627	129288	0.5973	0.177058	-0.330242
Slc13a3	Solute carrier family 13 member 3	A2A4U9;Q91Y63	0	0	0		NaN	#DIV/0!
Slc16a1	Monocarboxylate transporter 1	P53986	7058050	18477667	-11419617	3.303	2.44655	1.38844
Slc1a2	Excitatory amino acid transporter 2;Amino acid transporter	P43006;A2APL5;P43006-2;P43006-3;F6ZRK3;F7CAM6	7474483	7564583	-90100	0.05045	0.141113	0.0172868
Slc1a3	Excitatory amino acid transporter 1	P56564	509925	382368	127557	0.4222	0.00385025	-0.415323
Slc25a11	Mitochondrial 2-oxoglutarate/malate carrier protein	Q9CR62;Q5SX46	2789333	3112400	-323067	0.7425	0.400219	0.158107
Slc25a12	Calcium-binding mitochondrial carrier protein Aralar1	Q8BH59;V9GXX9	3871200	5540083	-1668883	2.831	1.54988	0.517127
Slc25a13	Calcium-binding mitochondrial carrier protein Aralar2	Q9QXX4	83125	301642	-218517	1.981	0.278211	1.85948
Slc25a3	Phosphate carrier protein, mitochondrial	G5E902;Q8VEM8	5790683	6687917	-897233	1.239	0.637084	0.207823
Slc25a4	ADP/ATP translocase 1	P48962;Q3V132	49121667	45435167	3686500	0.7587	0.374145	-0.11255
Slc25a5	ADP/ATP translocase 2;ADP/ATP translocase 2, N-terminally processed	P51881	15595500	14905500	690000	0.4069	0.155719	-0.065285
Slc2a1	Solute carrier family 2, facilitated glucose transporter member 1	P17809	21627667	47036333	-25408667	3.441	2.59128	1.1209
Slc30a1	Zinc transporter 1	Q60738	108298	520630	-412332	1.597	0.89018	2.26525
Slc38a3	Sodium-coupled neutral amino acid transporter 3	A0A0A6YWF5;A0A0A6YX60;Q9DCP2;A0A0A6YWH4	405033	1668733	-1263700	3.156	2.13319	2.04264
Slc39a10	Zinc transporter ZIP10	Q6P5F6;A0A087WRC8;A0A087WQF7	1385500	3676083	-2290583	3.995	1.61211	1.40776
Slc3a2	4F2 cell-surface antigen heavy chain	P10852;P10852-2;A0A0U1RP98;A0A0U1RPL8;A0A0U1RPK4;A0A0U1RPG5;A0A0U1RP32	13282567	23793833	-10511267	2.618	1.7601	0.841054
Slc4a10	Anion exchange protein;Sodium-driven chloride bicarbonate exchanger	B1AWV9;Q5DTL9-2;Q5DTL9;Q8JZR6-2;Q8JZR6	1724635	1424017	300618	0.1907	0.0439463	-0.276325
Slc4a2	Anion exchange protein 2	A0A0R4J1K4;A0A0R4J1K9;A0A0R4J101;P13808-2;P13808-3;P13808;P13808-4;P13808-5;D3YUF1;D3Z5G3;F6Q7T0;D3Z5A2;F8WHM3;P16283-2;P16283-3;P16283	2807492	4348733	-1541242	0.5741	0.215006	0.631313
Slc4a4	Anion exchange protein;Electrogenic sodium bicarbonate cotransporter 1	A7E1Z5;E9Q8N8;O88343;D3Z7G8;O88343-2	425783	314782	111002	0.3313	0.242919	-0.435765
Slc5a3	Sodium/myo-inositol cotransporter	Q9JKZ2	56752	78803	-22052	0.2271	0.07262	0.473579
Slc6a1	Sodium- and chloride-dependent GABA transporter 1	P31648	491308	263432	227877	0.5613	0.0800712	-0.899197
Slc6a11	Sodium- and chloride-dependent GABA transporter 3	P31650	638837	129802	509035	0.9489	0.382321	-2.29914
Slc7a1	High affinity cationic amino acid transporter 1	Q09143;E9Q3N1;D3Z161	233467	905617	-672150	1.086	0.623795	1.95568
Slc7a5	Large neutral amino acids transporter small subunit 1	Q9Z127	1100733	4225883	-3125150	2.241	1.16262	1.94079
Slc9a1	Sodium/hydrogen exchanger 1	Q61165	98322	464500	-366178	1.175	0.112664	2.24009
Slc9a3r2	Na(+)/H(+) exchange regulatory cofactor NHE-RF2	A0A0R4IZX2;Q9JHL1;A0A0R4J006;Q9JHL1-2	6629367	12956050	-6326683	4.332	2.70014	0.966683
Slco1c1	Solute carrier organic anion transporter family member 1C1	A0A0N4SUZ6;Q9ERB5;Q66L38;A0A0N4SVD7	1268950	3014567	-1745617	2.108	1.25613	1.24832
Slco3a1	Solute carrier organic anion transporter family member 3A1	D3YUC4;F7B851;D3YXA8;Q8R3L5-2;Q8R3L5	0	0	0		NaN	#DIV/0!
Slit2	Slit homolog 2 protein;Slit homolog 2 protein N-product;Slit homolog 2 protein C-product	A0A140T8T2;G3UYX7;G3UY21;Q9R1B9;G3X909;G3UZ61;G3UZW0;E9Q117;E9QAW9;E9Q2P0;Q80TR4	1634667	11380367	-9745700	2.191	2.02399	2.79948
Sltm	SAFB-like transcription modulator	A0A1L1SRL0;A0A1L1STF9;Q8CH25-2;Q8CH25	0	0	0		NaN	#DIV/0!
Smarca2	Probable global transcription activator SNF2L2	E9QAB8;F2Z4A9;H3BLH0;Q6DIC0;H3BJK2;G3UX35;A0A0R4J170;Q3TKT4;Q3TKT4-2	608630	302387	306243	1.036	0.514512	-1.00917
Smarca5	SWI/SNF-related matrix-associated actin-dependent regulator of chromatin subfamily A member 5	Q91ZW3	313078	650435	-337357	1.141	0.0899188	1.05488
Smc1a	Structural maintenance of chromosomes protein 1A	Q9CU62	3484050	3482183	1867	0.004863	0.0148428	-0.000773305
Smc3	Structural maintenance of chromosomes protein 3	Q9CW03	1444397	1564767	-120370	0.6195	0.338655	0.115481
Sms	Spermine synthase	E9PZ58;P97355	0	0	0		NaN	#DIV/0!
Smtn	Smoothelin	D3Z3Q3;Q921U8-2;Q921U8;Q921U8-4;Q921U8-3;D3Z525;D3YZ10;D3YVS1	16709167	11094700	5614467	3.132	2.11885	-0.590769
Snap47	Synaptosomal-associated protein 47	Q8R570;B2FDF6;Q8R570-2;I7HPB1;I7HFU4	365222	251730	113492	0.3898	0.0755934	-0.536897
Snap91	Clathrin coat assembly protein AP180	A0A087WSI9;Q3TWS4;E9Q9A3;E9QQ05;E9QLK9;Q61548-3;Q61548-2;Q61548	174100	0	174100	1	0.0746514	#NUM!
Snd1	Staphylococcal nuclease domain-containing protein 1	Q78PY7;Q3TJ56;E9Q3E9	1194583	969758	224825	1.086	0.512376	-0.30081
Snrnp200	U5 small nuclear ribonucleoprotein 200 kDa helicase	Q6P4T2	597907	307402	290505	1.042	0.284169	-0.959795
Snrpd2	Small nuclear ribonucleoprotein Sm D2	P62317	687137	442937	244200	0.958	0.314205	-0.633496
Snrpd3	Small nuclear ribonucleoprotein Sm D3	P62320	533633	321700	211933	0.9261	0.41386	-0.730132
Snta1	Alpha-1-syntrophin	A2AKD7;Q61234	698257	483258	214998	0.9313	0.188457	-0.530965
Sntb1	Beta-1-syntrophin	Q99L88;Q99L88-2	278533	367270	-88737	0.3466	0.166929	0.398993
Sntb2	Beta-2-syntrophin	B7ZNU9;Q61235	2660800	2938867	-278067	0.7014	0.385817	0.1434
Son	Protein SON	H9KV01;H9KV15;H9KV00;Q9QX47-2;Q9QX47-4;Q9QX47-3;Q9QX47;H9KV02	4314750	4220450	94300	0.231	0.0691619	-0.0318801
Sorbs1	Sorbin and SH3 domain-containing protein 1	E9QNA7;A0A286YCI8;A0A286YCQ0;A0A286YDN0;E9Q6A3;E9PYX6;D3Z5J3;Q62417-2;Q62417;Q62417-5;Q62417-6;Q62417-4;Q62417-3;Q62417-7;A0A286YD34;A0A286YCN8	1186285	1030698	155587	0.2673	0.0150408	-0.202829
Sorbs2	Sorbin and SH3 domain-containing protein 2	B7ZWM6;B9EKP8;Q3UTJ2;Q3UTJ2-2;Z4YJR7;A0A0R4J1T1;A0A0R4J1X5	20702500	18706167	1996333	1.227	0.577883	-0.146291
Spock2	Testican-2	F6SLR4;Q9ER58	490305	754610	-264305	0.8016	0.391773	0.622052
Sprr2k;Sprr2b;Sprr2g;Sprr2d;Sprr2h	Small proline-rich protein 2K;Small proline-rich protein 2G;Small proline-rich protein 2D;Small proline-rich protein 2B;Small proline-rich protein 2H	G5E8D1;A9JTY7;O70562;O70558;O70555;O70554;O70559	132962	0	132962	1	0.484427	#NUM!
Sptan1	Spectrin alpha chain, non-erythrocytic 1	P16546-2	1466483	1479050	-12567	0.01695	0.111724	0.0123105
Sptan1	Spectrin alpha, non-erythrocytic 1	A3KGU5;E9Q447;A3KGU4;P08032	320806667	326920000	-6113333	0.1291	0.131954	0.0272335
Sptb	Spectrin beta chain, erythrocytic	Q3UGX2;E9Q397;P15508	245047	376607	-131560	0.5725	0.349769	0.620001
Sptbn1	Spectrin beta chain, non-erythrocytic 1	Q62261;Q62261-2;A0A0A0MQG2	249453333	259283333	-9830000	0.2791	0.191446	0.0557595
Sptbn2	Spectrin beta chain	Q68FG2	31509333	30307000	1202333	0.1604	0.0982978	-0.0561282
Sptbn4	Spectrin beta chain	E9PX29;Q91ZE6;E9PZC2	2000650	2023417	-22767	0.03418	0.177428	0.0163249
Sqrdl	Sulfide:quinone oxidoreductase, mitochondrial	H3BLH2;Q9R112	252823	325207	-72383	0.5267	0.541625	0.363231
Srcin1	SRC kinase signaling inhibitor 1	B1AQX9;B1AQX6;B1AQX7;Q9QWI6-2;Q9QWI6;Q9QWI6-3;B1AQX8	2485500	1978833	506667	0.3996	0.0329834	-0.328886
Srrm2	Serine/arginine repetitive matrix protein 2	Q8BTI8-3;Q8BTI8-2;Q8BTI8	4696417	4354233	342183	0.4382	0.139199	-0.109142
Srsf1	Serine/arginine-rich splicing factor 1	H7BX95;Q6PDM2-3;Q6PDM2-2;Q6PDM2	521503	517962	3542	0.01469	0.0101258	-0.00982929
Srsf2	Serine/arginine-rich splicing factor 2	Q62093	193077	96607	96470	0.6188	0.272541	-0.998977
Srsf3;Gm12355	Serine/arginine-rich splicing factor 3	P84104;P84104-2;A2A4X6	4178683	4054750	123933	0.07153	0.144458	-0.0434354
Srsf7	Serine/arginine-rich splicing factor 7	Q8BL97-3;Q8BL97-4;Q8BL97-2;Q8BL97	1202333	1262768	-60435	0.1192	0.305586	0.0707531
Ssfa2	Sperm-specific antigen 2 homolog	A2AQD6;A2AQD5;Q922B9-3;Q922B9;Q922B9-2	7280933	3948650	3332283	0.9182	0.338042	-0.882764
Stab2	Stabilin-2;Short form stabilin-2	Q8R4U0	434750	529067	-94317	0.2066	0.109283	0.283264
Steap3	Metalloreductase STEAP3	D3YTP0;A0A0R4J1G9;E9QN92;Q8CI59;Q8CI59-2	633553	982268	-348715	1.31	0.670947	0.632651
Steap4	Metalloreductase STEAP4	Q923B6	131198	279033	-147835	0.4795	0.181894	1.08869
Stip1	Stress-induced-phosphoprotein 1	Q60864	1037860	842983	194877	0.5119	0.478516	-0.300036
Stmn1	Stathmin	D3Z1Z8;D3Z5N2;P54227	399915	260595	139320	0.6315	0.28971	-0.617884
Stom	Erythrocyte band 7 integral membrane protein	P54116	2088933	3820867	-1731933	1.628	0.531795	0.871134
Stoml2	Stomatin-like protein 2, mitochondrial	Q99JB2	0	0	0		NaN	#DIV/0!
Stx1b	Syntaxin-1B	P61264;A0A0U1RNT8	560492	541802	18690	0.05294	0.0818173	-0.0489281
Stxbp1	Syntaxin-binding protein 1	O08599;O08599-2	5833717	4573300	1260417	0.744	0.296204	-0.35118
Sub1	Activated RNA polymerase II transcriptional coactivator p15	P11031	1978217	2020600	-42383	0.1233	0.0869629	0.0305831
Sucla2	Succinyl-CoA ligase [ADP-forming] subunit beta, mitochondrial	Q9Z2I9	1262883	1585117	-322233	0.6269	0.0674017	0.327868
Suclg1	Succinyl-CoA ligase [ADP/GDP-forming] subunit alpha, mitochondrial	Q9WUM5;A0A0N4SVU4	991385	1073633	-82248	0.266	0.116047	0.114984
Sumo3;Sumo2	Small ubiquitin-related modifier;Small ubiquitin-related modifier 2;Small ubiquitin-related modifier 3	G3UZX6;H7BWX9;D3Z794;G3UZ60;G3UWI9;G3UWX9;G3UZA7;P61957;Q9Z172-2;Q9Z172	1217977	1295533	-77557	0.2459	0.114101	0.0890589
Sun1	SUN domain-containing protein 1	Q9D666-3;Q9D666;Q9D666-5;Q9D666-2;Q9D666-4;D3Z5Q2;D3Z3N5;D3YUW9;F7BX07;Q3TSM1;F6XYA0;F6RMJ1;D3Z1X3	876950	1573083	-696133	1.203	0.394898	0.843028
Sun2	SUN domain-containing protein 2	Q8BJS4-3;Q8BJS4-2;Q8BJS4	924863	666297	258567	1.08	0.598144	-0.473074
Supt16;Supt16h	FACT complex subunit SPT16	G3X956;Q920B9	843595	608763	234832	0.8348	0.271072	-0.47067
Svil	Supervillin	F6R6A4;Q8K4L2;E9Q3Z5;A0A1B0GS91;Q8K4L3-3;Q8K4L3	89292	121827	-32535	0.3367	0.717202	0.448231
Syn1	Synapsin-1	O88935;O88935-1;O88935-3	9955800	8750633	1205167	0.5616	0.1932	-0.18615
Syn2	Synapsin-2	Q64332-2;Q64332	1728000	1532933	195067	0.4845	0.390923	-0.172809
Syncrip	Heterogeneous nuclear ribonucleoprotein Q	G3UZ48;G3UZI2;A0A0R4J259;G3V018;Q7TMK9-2;Q7TMK9;G3UXJ6;G3UWM1;G3UXU5;S4R1E9	1083563	1107933	-24370	0.0548	0.166419	0.0320876
Syne1	Nesprin-1	A0A1L1STC6;Q6ZWR6-4;Q6ZWR6;A0A1L1SRV6;Q6ZWR6-5;Q6ZWR6-3;Q6ZWR6-2	139608	467213	-327605	1.3	0.463594	1.7427
Syne2	Nesprin-2	E9QP46;Q6ZWQ0;Q6DFZ2;Q6ZWQ0-3;F6W8R9	1292867	956290	336577	0.6901	0.672702	-0.435054
Syngap1	Ras/Rap GTPase-activating protein SynGAP	A0A2R8VH83;A0A140T8K9;A0A0A6YVS6;A0A0J9YVH8;A0A2R8VHH2;J3QQ18;F6SEU4;A0A0J9YUM2;A0A0J9YUY7;A0A0J9YUZ2	2928467	2365217	563250	0.3926	0.222497	-0.308173
Synj1	Synaptojanin-1	E9Q7S0;F7BQW7;D3Z656;Q8CHC4;D3Z1M7	869163	571567	297597	1.523	0.823735	-0.604704
Synm	Synemin	Q70IV5-2;Q70IV5;A0A140LJ79;A0A140LJ61;Q70IV5-3;A0A140LHQ9	8749250	9537967	-788717	0.9405	0.5068	0.124522
Synpo	Synaptopodin	Q8CC35-3;Q8CC35-2;E9Q3E2;Q8CC35;E0CYK1	3110117	2286483	823633	0.9691	0.411989	-0.443839
Syt1	Synaptotagmin-1	P46096;A0A0R4J2C2;P46097	293400	376350	-82950	0.3525	0.731236	0.359206
Tagln2	Transgelin-2	Q9WVA4	539070	394315	144755	0.5634	0.108647	-0.451124
Taok2	Serine/threonine-protein kinase TAO2	Q6ZQ29-2;A0A1L1SSV8;Q6ZQ29	129077	120863	8213	0.07343	0.595464	-0.0948593
Taok3	Serine/threonine-protein kinase TAO3	Q3V3K3;Q8BYC6	3363900	5954650	-2590750	0.5132	0.166233	0.823882
Tardbp	TAR DNA-binding protein 43	A0A087WRZ5;Q8R0B4;Q8BLD4;Q6VYI5;Q6VYI4;Q921F2;A0A087WQA5;A0A087WR97;A0A087WS17;A0A087WQX8;A0A087WNY6;A0A087WS74;A0A087WRP4;H3BJV1;A0A087WSE4;A0A087WSH7	1014728	865172	149557	1.76	1.01741	-0.230034
Tarsl2	Probable threonine--tRNA ligase 2, cytoplasmic	Q8BLY2	101383	0	101383	1.499	1.05043	#NUM!
Tbr1	T-box brain protein 1	Q64336;A2AR81	125753	136427	-10673	0.08259	0.427982	0.117536
Tbx18	T-box transcription factor TBX18	G3X919;Q9EPZ6	3308183	2341000	967183	0.7617	0.213825	-0.498914
Tcof1	Treacle protein	H3BL37;O08784	975900	1270793	-294893	1.116	0.5619	0.380924
Tcp1	T-complex protein 1 subunit alpha	P11983;P11983-2;F2Z483	7808600	7816717	-8117	0.007467	0.0165286	0.0014989
Tecr	Very-long-chain enoyl-CoA reductase	G3UWE1;Q52L67;Q9CY27	577538	794605	-217067	1.693	0.932998	0.460322
Tek	Receptor protein-tyrosine kinase;Angiopoietin-1 receptor	B1AWS8;Q80YS4;Q02858;K3W4P7;Q497X0;F6WVU1;J3QPS3;E9PVV8;Q61006-2;Q61006;Q61006-3;Q61006-4	3283400	4700950	-1417550	0.8157	0.408003	0.517762
Tfrc	Transferrin receptor protein 1	Q62351;Q8C872	5991867	13455367	-7463500	2.5	1.72119	1.1671
Tgfbi	Transforming growth factor-beta-induced protein ig-h3	P82198;Q3UXJ2	1773050	1977067	-204017	0.2356	0.125927	0.157129
Tgm1	Protein-glutamine gamma-glutamyltransferase K	A0A0R4J293;Q9JLF6	90182	279870	-189688	1.201	0.605916	1.63385
Tgm2	Protein-glutamine gamma-glutamyltransferase 2	P21981;G3UXE8	15583000	9844167	5738833	3.135	2.13467	-0.662632
Thbd	Thrombomodulin	P15306	2992283	5352817	-2360533	2.871	2.03582	0.839052
Thbs1	Thrombospondin-1	Q80YQ1;P35441	154200	596818	-442618	1.942	0.902653	1.95249
Thrap3	Thyroid hormone receptor-associated protein 3	Q569Z6;Q8BZN7;F6YH92	820238	850892	-30653	0.476	0.193459	0.0529334
Thsd7a	Thrombospondin type-1 domain-containing protein 7A	E9PWD2;E9QNR5;Q69ZU6	487470	458548	28922	0.07771	0.0574198	-0.0882407
Thy1	Thy-1 membrane glycoprotein	A0A1L1SUX8;P01831	579983	549435	30548	0.08519	0.040899	-0.0780618
Tie1	Tyrosine-protein kinase receptor Tie-1	Q06806;Q6PAP2	521968	780567	-258598	0.4949	0.131998	0.580561
Tinagl1	Tubulointerstitial nephritis antigen-like	H3BJ97;Q99JR5	5135183	4265667	869517	0.5261	0.0544075	-0.267644
Tjp1	Tight junction protein ZO-1	P39447;B9EHJ3;A0A0U1RPW2	31743833	38729000	-6985167	2.257	1.3751	0.286938
Tjp2	Tight junction protein ZO-2	Q9Z0U1	3800283	5192017	-1391733	0.8721	0.00711261	0.450188
Tkt	Transketolase	A0A286YE28;P40142	1066163	751977	314187	0.5818	0.118352	-0.503668
Tktl1	Transketolase-like protein 1	Q99MX0	2444083	3042750	-598667	0.5207	0.0391128	0.316083
Tln1	Talin-1	P26039;A2AIM2;F6S1V7;F6SX70	49551500	53165333	-3613833	0.7878	0.43693	0.101557
Tln2	Talin-2	E9PUM4;A0A1L1SQ51;Q71LX4;Q8CDM9;A0A1L1SRI1;A0A1L1SQP9;A0A1L1SVA8	5224267	6150833	-926567	0.9598	0.465765	0.235553
Tmem30a	Cell cycle control protein 50A	D3YVV1;Q8VEK0	730620	1449633	-719013	1.854	0.784379	0.988495
Tmod2	Tropomodulin-2	A0A1L1SU70;Q9JKK7;Q9JKK7-2;A0A1L1SRR7;Q9JKK7-3	1541267	3284110	-1742843	1.23	0.85557	1.09139
Tmod3	Tropomodulin-3	Q9JHJ0;A0A1L1SQ12;A0A1L1SR42	2148250	1914450	233800	0.2422	0.0829917	-0.166232
Tmpo	Lamina-associated polypeptide 2, isoforms beta/delta/epsilon/gamma;Lamina-associated polypeptide 2, isoforms alpha/zeta	Q61029-3;Q61029;Q61033-2;Q61029-4;Q61029-2;Q61033	2623783	3152333	-528550	1.898	1.09647	0.264772
Tmsb4x	Thymosin beta-4	P20065-2	661990	544700	117290	0.2276	0.351003	-0.281348
Tnks1bp1	182 kDa tankyrase-1-binding protein	P58871;Z4YJL4	215775	291305	-75530	0.3499	0.594717	0.433003
Tnpo1;Tnpo2	Transportin-2;Transportin-1	Q3TKD0;Q99LG2;Q8BFY9-2;Q8BFY9	387068	311705	75363	0.2839	0.396834	-0.312406
Tnr	Tenascin-R	Q8BYI9-2;Q8BYI9	3487983	2658383	829600	1.382	0.616101	-0.391844
Tns1	Tensin 1	A0A087WQS0;A0A1D5RM59;E9Q0S6;A0A087WQM0;A0A087WRU0;A0A087WQ94;Q9DBT6;A0A087WS32;A0A087WP40;Q5SSZ5-2;Q5SSZ5;A0A087WRZ8;A0A087WR29;A0A087WPC7	16408000	15496167	911833	1.151	0.571064	-0.082488
Tns2	Tensin-2	A0A2R8VHQ0;Q8CGB6-2;Q8CGB6-4;Q8CGB6;Q8CGB6-3;A0A2R8W6Z5	12764533	12194167	570367	0.3909	0.0869839	-0.0659495
Tnxb	Tenascin X	O35452;E9Q2T3	272000	1223733	-951733	2.521	1.0535	2.16961
Tomm70a	Mitochondrial import receptor subunit TOM70	Q9CZW5	212815	519872	-307057	1.708	0.308627	1.28856
Top1	DNA topoisomerase 1	Q04750;Q8R4U6	14236300	15308233	-1071933	0.5328	0.225049	0.104734
Top2b;Top2a	DNA topoisomerase 2-beta;DNA topoisomerase 2-alpha	Q64511;Q01320	1581417	1142383	439033	0.8361	0.330606	-0.469171
Tpi1	Triosephosphate isomerase	P17751;H7BXC3	3427267	2906433	520833	0.4917	0.0147861	-0.237809
Tpm1	Tpm1 protein	B7ZNL3	13040033	16400767	-3360733	0.5092	0.0508036	0.330816
Tpm1	Tropomyosin 1, alpha	G5E8R1;G5E8R0;E9Q455;S4R261	4195883	6114883	-1919000	0.6406	0.222899	0.54335
Tpm1	Tropomyosin alpha-1 chain	P58771-2;E9Q452;Q8BSH3;E9Q454;P58771	119163	799323	-680160	2.28	2.31611	2.74584
Tpm2	Tropomyosin beta chain	P58774-2;A2AIM4;P58774;A2AIM5	25464500	25678400	-213900	0.02184	0.216209	0.0120679
Tpm3	Tropomyosin alpha-3 chain	E9Q7Q3;D3Z6I8;A0A0R4J1P2;P21107;D3YVR0	68578	101678	-33100	0.2699	0.170202	0.56819
Tpm3;Tpm3-rs7	Tropomyosin alpha-3 chain	P21107-2;D3Z2H9;E9Q5J9	12260667	15005317	-2744650	0.5598	0.0923222	0.291436
Tpm4	Tropomyosin alpha-4 chain	Q6IRU2	384433	1189133	-804700	0.9466	0.243018	1.62911
Tppp	Tubulin polymerization-promoting protein	Q7TQD2	780030	382530	397500	1.467	0.257107	-1.02796
Tpr	Nucleoprotein TPR	Q7M739;F6ZDS4	825967	602270	223697	0.5855	0.484506	-0.455674
Tpt1	Translationally-controlled tumor protein	P63028	382967	0	382967	1.57	0.99533	#NUM!
Tra2b	Transformer-2 protein homolog beta	F8WJG3;P62996	665340	430227	235113	0.7485	0.245244	-0.628994
Trim28	Transcription intermediary factor 1-beta	Q62318;Q62318-2	429978	428600	1378	0.005497	0.177394	-0.004631
Trio	Triple functional domain protein	Q0KL02-2;Q0KL02-3;Q0KL02;Q0KL02-4;A0A2I3BQT2;A0A2I3BRP6	54983	52333	2650	0.03491	0.289604	-0.0712647
Try10	Trypsin 10	Q792Z1	2573833	3041800	-467967	0.3895	0.154651	0.241007
Tuba1b	Tubulin alpha-1B chain	P05213;A0A2R8VHF3;Q3UX10	93231500	89486667	3744833	0.2535	0.130764	-0.0591447
Tuba1c;Tuba1a;Tuba3a;Tuba8	Tubulin alpha-1C chain;Tubulin alpha-1A chain;Tubulin alpha-3 chain;Tubulin alpha-8 chain	P68373;P68369;P05214;Q9JJZ2	906473	655683	250790	0.6136	0.172905	-0.467266
Tuba4a	Tubulin alpha-4A chain	A0A0A0MQA5;P68368;A0A087WQS4;A0A087WSB0;A0A087WSL5;A0A087WRB4;A0A087WS35	13583500	14802483	-1218983	0.5141	0.123105	0.123984
Tubb2a;Tubb2b	Tubulin beta-2A chain;Tubulin beta-2B chain	Q7TMM9;Q9CWF2	7317650	7228533	89117	0.06734	0.0946862	-0.0176775
Tubb3	Tubulin beta-3 chain	Q9ERD7	1534517	951850	582667	0.7718	0.120682	-0.688978
Tubb4a	Tubulin beta-4A chain	Q9D6F9	4343050	5099950	-756900	0.4281	0.0796843	0.231775
Tubb4b	Tubulin beta-4B chain	P68372;A2AQ07;G3UZR1	60377167	60357833	19333	0.002305	0.0173285	-0.000462054
Tubb5	Tubulin beta-5 chain	P99024;A0A1D5RM76	26927833	27439333	-511500	0.1434	0.0232392	0.0271473
Tufm	Elongation factor Tu, mitochondrial	Q8BFR5-2;Q8BFR5;A0A0U1RNQ6;A0A0U1RPC4	1860717	2046783	-186067	0.2974	0.10553	0.1375
U2af1l4;U2af1	Splicing factor U2AF 26 kDa subunit;Splicing factor U2AF 35 kDa subunit	E9PWX6;E9PWM2;E9Q809;F8WH71;E9Q5Y2;E9PUZ3;E9Q1I7;E9Q5J3;G3UW94;Q8BGJ9-4;Q8BGJ9-2;Q8BGJ9;Q9D883;Q8BGJ9-3	394498	553263	-158765	0.6069	0.119047	0.487947
U2af2	Splicing factor U2AF 65 kDa subunit	Q3KQM4;Q80XR5;P26369	220135	216828	3307	0.01626	0.0360486	-0.0218375
U2surp	U2 snRNP-associated SURP motif-containing protein	Q6NV83-3;Q6NV83-2;Q6NV83	88170	0	88170	1.58	1.29257	#NUM!
Uaca	Uveal autoantigen with coiled-coil domains and ankyrin repeats	A0A1L1SVG0;A0A0R4J0S7;Q8CGB3-2;Q8CGB3;Q8CGB3-3;A0A1L1STY4	1044577	937737	106840	0.5144	0.263056	-0.155664
Uba1	Ubiquitin-like modifier-activating enzyme 1	Q02053;P31254	522385	761482	-239097	0.667	0.215071	0.543696
Ubap2l	Ubiquitin-associated protein 2-like	A0A0H2UH17;A0A0G2JDV6;Q80X50-2;Q80X50-3;Q80X50-4;Q80X50;Q80X50-5	35008	145168	-110160	1.486	0.354565	2.05197
Ube2n	Ubiquitin-conjugating enzyme E2 N	P61089;A0A1W2P7Z3	684515	251757	432758	1.48	0.735977	-1.44305
Upp2	Uridine phosphorylase;Uridine phosphorylase 2	A0A2R8W6J9;Q8R093;Q8CGR7	10162700	10004133	158567	0.02897	0.442599	-0.0226876
Uqcrc1	Cytochrome b-c1 complex subunit 1, mitochondrial	A0A0A6YWX6;Q9CZ13	331523	500980	-169457	0.7145	0.215945	0.595644
Uqcrc2	Cytochrome b-c1 complex subunit 2, mitochondrial	Q9DB77;A0A140LI98	4997233	5169783	-172550	0.239	0.121411	0.0489742
Uqcrh	Cytochrome b-c1 complex subunit 6, mitochondrial	P99028	39083	72625	-33542	0.5289	0.386331	0.893925
Uso1	General vesicular transport factor p115	Q9Z1Z0-4;Q9Z1Z0-2;Q9Z1Z0	291428	64248	227180	1.54	1.45212	-2.18142
Utrn	Utrophin	E9Q6R7;A0A1W2P8G5;A0A1W2P7C0;Q61636;A0A1W2P8A5;A0A1W2P6L4	20427833	23600167	-3172333	1.655	0.908478	0.208261
Vars	Valine--tRNA ligase	Q9Z1Q9;G3UY93;G3UZ22	578892	552918	25973	0.1497	0.111877	-0.0662287
Vat1	Synaptic vesicle membrane protein VAT-1 homolog	Q62465	135340	148367	-13027	0.1193	0.0199859	0.132582
Vcam1	Vascular cell adhesion protein 1	Q3UPN1;P29533;A0A0G2JFP9;P29533-2	21229267	23363333	-2134067	0.4209	0.253275	0.138192
Vcan	Versican core protein	Q8BS97;E9QMK3;E9QMK2;G3XA35;E9PYH0;Q62059-4;Q62059-3;Q62059-2;Q62059	0	194597	-194597	1.384	0.442459	#DIV/0!
Vcl	Vinculin	Q64727;A0A286YDJ4	3378517	3257317	121200	0.2869	0.0914147	-0.052706
Vcp	Transitional endoplasmic reticulum ATPase	Q01853	1145483	770397	375087	0.8143	0.1409	-0.572282
Vdac1	Voltage-dependent anion-selective channel protein 1	Q60932;Q60932-2;F2Z471	6300450	6253717	46733	0.1102	0.0495358	-0.0107409
Vdac2	Voltage-dependent anion-selective channel protein 2	G3UX26;Q60930;D3YZT5;A0A286YCR8;D3YUN8	11888667	12627833	-739167	0.712	0.33984	0.0870201
Vdac3	Voltage-dependent anion-selective channel protein 3	J3QMG3;Q60931	5002317	6535417	-1533100	2.115	1.21902	0.385683
Vim	Vimentin	P20152;A0A0A6YWC8;A2AKJ2	723096667	678785000	44311667	0.6831	0.315016	-0.0912338
Vwa1	von Willebrand factor A domain-containing protein 1	Q8R2Z5;Q8R2Z5-2	4861900	2444667	2417233	2.713	1.36822	-0.991882
Vwf	von Willebrand factor;von Willebrand antigen 2	Q8CIZ8;E9QPU1;S4R195	19937000	22286500	-2349500	1.006	0.60438	0.160722
Wdr47	WD repeat-containing protein 47	Q8CGF6	51388	106973	-55585	0.6528	1.43874	1.05774
Ybx1	Nuclease-sensitive element-binding protein 1	P62960;A2BGG7;A0A0A0MQD2;B2RUF0;Q9Z2C8-2;Q9JKB3-2;Q9Z2C8;Q9JKB3	5861617	3919950	1941667	1.676	0.67627	-0.580463
Ywhab	14-3-3 protein beta/alpha;14-3-3 protein beta/alpha, N-terminally processed	Q9CQV8;Q9CQV8-2;A2A5N1	718250	401827	316423	0.727	0.374259	-0.837912
Ywhae	14-3-3 protein epsilon	P62259;D6REF3;F6WA09	5931683	3912467	2019217	1.163	0.0752842	-0.600363
Ywhag	14-3-3 protein gamma;14-3-3 protein gamma, N-terminally processed	P61982	753133	453650	299483	0.652	0.100663	-0.731325
Ywhah	14-3-3 protein eta	P68510	0	0	0		NaN	#DIV/0!
Ywhaq	14-3-3 protein theta	F6YY69;F6VW30;P68254-2;P68254	1837350	1814567	22783	0.08995	0.0181838	-0.0180011
Ywhaz	14-3-3 protein zeta/delta	P63101;A0A2I3BQ03;D3YXF4;D3YXN6	4582283	3461817	1120467	1.679	0.90097	-0.404537
Zbtb20	Zinc finger and BTB domain-containing protein 20	Q8K0L9-2;Q8K0L9	339275	298728	40547	0.1911	0.10697	-0.183623
Zfml;Znf638	Zinc finger protein 638	A0A0N4SVM8;Q3TZK9;A0A0N4SV38;A0A0N4SVI8;E9QKZ7;A0A0N4SV80;E9QML5;Q61464-7;Q61464-2;Q61464-5;Q61464-4;Q61464;Q61464-3	471237	321173	150063	0.5085	0.520774	-0.553102
Zfp715	Zinc finger protein 175	S4R1I9	239767	412350	-172583	0.4852	0.0155124	0.782236
Znf512	Zinc finger protein 512	A0A0J9YTU9;Q69Z99;A0A0J9YV10;A0A0J9YTW0	71877	323200	-251323	1.545	0.746151	2.16883
