# Supplementary material for: Glycocalyx dysregulation impairs blood–brain barrier in ageing and disease
Source: Nature. 2025 Feb 26;639(8056):985–94. doi: 10.1038/s41586-025-08589-9 (PMC11946907; doi:10.1038/s41586-025-08589-9)
Supplement: Supplementary file 4 — Human samples information. [file 41586_2025_8589_MOESM4_ESM.xlsx]

## Sheet: Sheet1
Case ID	Condition	Sex	Age	Clinical Diagnosis	AD in histopathology	Tissue location
NCI1	Control	M	63	Waldenstrarr’s macroglobulinerria	No	cingulate
NCI2	Control	M	82	Cardio/respiratory conditions	No	cingulate
NCI3	Control	M	77	Lung cancer	No	cingulate
NCI4	Control	M	58	Cardiomyopathy	No	PVWM
NCI5	Control	F	75	Metastatic renal cancer	No	PVWM
NCI6	Control	M	84	Magnetic stomach neoplasia	No	PVWM
NCI7	Control	F	80	febrile illness, metastatic breast cancer	No	cingulate
NCI8	Control	M	78	Acute renal failure, metastatic colon cancer	No	cingulate
AD1	AD	F	81	AD	AD	cingulate
AD2	AD	M	75	AD	AD	cingulate
AD3	AD	M	80	AD	AD	cingulate
AD4	AD	M	84	AD	AD	cingulate
AD5	AD	F	84	AD	AD	cingulate
AD6	AD	M	85	AD	AD	cingulate
AD7	AD	F	79	AD	AD	PVWM
AD8	AD	M	80	AD	AD	PVWM
AD9	AD	F	84	AD	AD	PVWM
AD10	AD	M	75	AD	AD	cingulate
