# Supplementary material for: Glycocalyx dysregulation impairs blood–brain barrier in ageing and disease
Source: Nature. 2025 Feb 26;639(8056):985–94. doi: 10.1038/s41586-025-08589-9 (PMC11946907; doi:10.1038/s41586-025-08589-9)
Supplement: Supplementary file 5 — Bulk RNA-seq DEGs. [file 41586_2025_8589_MOESM5_ESM.xlsx]

## Sheet: Sheet1
gene_name	sal_1	sal_2	sal_3	sal_4	sal_5	StcE_1	StcE_2	StcE_3	StcE_5	StcE_6
Gm23935	62347.8	30208.1	36671.7	38217	30571.7	32163.5	45621.1	38888.7	51784.2	38727.6
Eef1a1	4165.33	4282.53	4180.04	4247.88	4405.59	4318.79	4228.19	4199.4	4241.73	4001.45
Rplp1	2667.69	2684.95	2664.92	2610.88	2806.52	2912.94	2673.77	2725.1	2663.38	2497.43
mt-Co1	2296.93	2467.24	2359.94	2553.61	2456.71	2756.52	2597.28	2604.58	2458.53	2649.56
Fth1	1879.28	1902.83	1897.83	1862.94	1954.45	2079.06	1974.62	1970.74	1925.58	1877.67
Ftl1	1472.65	1367.67	1521.28	1409.24	1642.11	1743.66	1668.51	1578.58	1654.89	1530.85
Gm8730	1484.04	1493.93	1475.45	1481.09	1521.29	1565.03	1460.48	1483.79	1464.28	1383.38
Eef2	1533.82	1470.52	1469.49	1532.03	1449.75	1363.17	1463.19	1389.59	1440.06	1379.65
mt-Cytb	1238.49	1382.72	1265.68	1403.94	1338.05	1456.17	1415.84	1378.44	1301.22	1443.42
mt-Nd1	1203.88	1340.2	1188.7	1344.37	1275.19	1422.4	1353.1	1368.37	1260.52	1327.27
Gm24270	1740.33	627.477	1201.29	947.738	1015.66	1190.83	1494.21	1272.33	1654.93	1244.77
S100a11	1227.69	1277.85	1220.76	1236.34	1277.47	1190.16	1183.57	1198.19	1101.18	1165.79
Hsp90ab1	1161.6	1167.87	1142.47	1217.98	1196.11	1173.14	1181.79	1169.48	1196.56	1141.78
Actb	1146.13	1134.71	1163.53	1144.49	1137.07	1131.92	1163.3	1133.37	1160.86	1126.17
Vim	1167.07	1120.13	1145.83	1156.83	1199.27	1079.86	1103.11	1068.29	1109.69	1043.49
Rps15	1052.89	1079.16	1070.92	1029.46	1121.99	1152.5	1053.96	1077.33	1031.08	1002.27
Plvap	1104.78	987.385	1072.97	1006.96	1020.42	1075.3	1096.17	1039.43	1084.35	1086.48
Rps2	1016.49	1035.4	1041.45	1015.23	1115.65	1133.71	1054.21	1067.94	1075.15	989.409
Rpl8	878.975	904.736	912.6	874.642	963.774	965.776	917.438	909.79	920.656	857.625
Rpl4	901.355	915.439	895.714	907.877	926.56	889.85	907.554	894.536	891.511	851.612
S100a6	844.968	872.412	901.465	795.335	897.212	1028.56	894.283	956.295	910.944	863.306
Apln	849.646	825.737	802.619	844.111	835.927	864.662	890.163	860.202	911.832	834.775
Procr	786.786	803.542	765.189	792.431	770.252	937.847	856.783	946.536	897.916	892.818
Tmsb4x	792.931	828.477	852.97	736.153	826.797	883.477	815.036	853.346	831.236	786.339
Actg1	828.974	780.184	827.104	786.384	824.923	815.662	834.763	829.054	845.142	787.523
Rpl41	770.623	837.084	775.75	803.773	795.272	823.675	786.163	807.484	800.882	773.244
Sparc	802.806	810.094	756.567	798.208	754.352	748.614	725.406	662.811	706.272	695.86
Ccnd1	722.639	668.862	710.59	724.599	698.272	737.297	779.171	738.195	779.844	758.398
Rpl34-ps1	706.825	716.264	704.785	673.468	754.93	769.134	735.987	751.204	758.445	673.284
mt-Nd2	661.811	733.243	670.737	732.388	700.478	769.024	742.373	728.458	667.857	737.12
Rpl36	666.87	703.316	736.008	631.354	738.699	789.355	711.812	744.618	713.168	661.321
Rpl32	685.015	718.975	687.89	690.817	732.814	756.092	716.256	734.047	703.476	663.718
Rpsa	691.951	707.949	686.137	695.023	728.795	731.009	709.924	707.175	700.038	660.227
Rplp0	683.997	709.066	661.676	688.121	685.672	695.802	669.163	679.238	659.571	651.552
Pgk1	623.297	655.011	627.681	614.449	649.869	682.83	674.799	671.287	668.152	643.215
Gm12191	612.908	661.304	605.178	663.906	645.689	659.527	672.884	682.702	631.312	617.007
Rps6	630.938	668.331	628.838	630.421	663.192	661.903	636.727	640.43	646.258	612.638
Cfl1	636.004	643.114	634.822	648.285	659.931	638.32	645.049	641.156	636.651	611.508
Fau	590.83	623.823	616.907	601.794	656.573	650.007	612.547	638.215	605.482	582.069
Rps11	568.309	611.926	620.871	591.052	661.765	660.441	610.016	646.795	591.64	596.814
Rpl19	590.294	612.878	591.648	584.042	616.993	646.11	594.473	621.528	614.228	582.855
Cav1	654.047	671.48	642.994	641.779	652.092	530.99	554.513	532.973	546.705	540.613
Pkm	577.584	567.808	568.616	591.925	576.023	608.044	612.27	627.111	605.448	599.308
mt-Nd5	547.512	568.845	571.504	589.611	580.199	638.359	595.856	589.337	562.418	641.986
Ifitm3	592.663	569.052	595.608	560.248	574.895	588.583	551.147	641.199	546.798	574.983
Ptma	576.41	594.415	579.54	605.308	590.232	555.91	591.889	549.582	562.204	521.61
Tubb5	566.528	550.978	559.823	585.285	580.995	561.851	591.968	553.459	570.17	545.447
Ybx1	549.124	541.474	528.191	555.971	566.619	554.401	557.525	555.542	553.876	536.137
Rps4x	541.843	565.173	538.594	533.792	566.209	555.508	546.375	544.137	552.859	507.2
Mif	536.494	542.224	529.396	515.54	572.292	539.359	558.985	541.499	535.907	511.462
Serpine1	559.145	549.912	608.608	425.33	476.059	514.838	613.08	523.9	516.687	572.469
Rps5	528.524	520.004	530.914	520.717	556.827	561.313	537.311	543.562	536.78	514.492
Eif5a	501.111	511.557	513.39	519.538	546.846	545.564	548.591	533.061	546.592	515.709
Aldoa	499.896	493.657	508.711	494.913	513.813	565.196	542.504	547.143	538.528	524.797
Eef1g	494.552	521.66	502.681	515.073	531.119	533.46	523.289	512.728	527.175	486.082
Rps12-ps3	533.666	426.345	489.242	445.537	543.897	556.925	525.87	525.179	555.175	521.631
Rps3a2	490.5	470.464	475.986	469.477	529.862	537.887	520.331	516.064	538.279	485.064
Col4a1	563.099	528.464	538.955	561.667	495.597	420.906	492.903	443.254	496.211	491.39
Anxa2	478.649	505.618	492.865	473.331	505.148	509.157	525.658	516.947	496.478	492.536
Rps8	484.912	503.108	478.891	484.027	525.89	508.065	496.556	484.5	486.335	465.573
Rpl18a	487.867	493.996	484.658	492.969	509.088	500.991	485.25	492.949	472.636	464.235
Tpm4	466.99	491.191	466.793	480.813	485.07	496.356	490.078	507.792	502.065	484.651
Cdh5	531.218	493.28	488.079	542.937	490.192	427.365	479.547	454.846	480.706	470.854
CT010467.1	654.905	380.167	462.085	558.267	385.801	395.022	536.656	422.707	498.315	542.521
mt-Nd4	441.135	485.249	453.4	493.401	471.062	510.713	493.117	490.883	446.636	501.917
Tpt1	460.885	486.904	475.297	460.755	475.447	507.802	467.298	490.044	471.852	455.186
Arhgdia	452.222	455.633	448.291	463.521	456.964	445.659	455.724	443.728	439.992	431.786
Tuba1b	452.918	430.719	436.33	435.168	466.105	447.266	454.048	448.705	460.814	432.317
Atp5b	431.753	450.028	445.373	445.771	456.29	454.21	442.848	442.158	442.274	422.499
Gm10123	717.52	657.896	328.134	355.478	267.619	394.67	329.543	315.726	461.995	555.658
Rpl6	417.072	419.402	417.332	420.676	446.778	447.512	436.177	437.794	447.871	417.46
mt-Nd6	398.107	437.188	409.328	467.425	417.567	442.718	437.03	420.04	428.203	443.425
Rps16	416.998	447.38	427.326	423.848	446.239	438.324	431.343	434.887	423.771	402.547
Gm6472	419.055	422.986	435.031	418.324	443.571	452.907	421.556	433.781	414.619	413.001
Pfn1	406.084	423.012	414.272	427.358	430.299	449.912	432.532	439.891	430.87	412.514
Tubb6	407.284	384.594	386.109	430.099	413.407	441.624	445.766	444.571	451.95	426.316
Rps14	388.501	415.077	398.406	408.503	417.022	450.211	412.657	427.249	410.27	364.445
Ldha	380.255	384.34	386.304	386.082	394.258	429.908	418.224	420.772	422.824	404.666
Rps26	396.71	397.323	386.808	387.491	434.381	415.807	410.833	400.455	408.251	380.282
Rpl10	380.289	391.953	396.433	380.873	425.492	433.31	403.084	421.571	406.049	375.469
Fez2	389.415	401.656	392.39	374.339	387.732	410.006	402.2	406.146	401.022	388.569
Col4a2	444.954	419.536	420.579	447.849	379.797	320.554	381.418	348.978	380.341	386.234
Ccdc85b	407.732	360.6	390.568	389.899	397.68	407.023	385.931	374.916	400.364	365.788
Cox6a1	385.285	399.391	384.495	377.064	379.812	398.631	383.457	386.617	382.016	362.331
Fkbp1a	362.114	384.08	363.394	383.712	373.538	394.824	392.128	405.178	398.575	380.532
Gnai2	391.079	375.823	384.901	397.897	392.43	358.57	363.093	357.853	364.108	364.398
Cavin1	396.401	359.156	376.713	382.122	385.057	362.56	369.093	356.604	379.149	370.963
Hspa8	364.095	363.887	370.045	373.032	375.109	376.122	381.074	379.1	368.535	360.372
Rpl7	352.783	373.76	362.747	354.613	387.712	388.6	372.865	375.427	378.903	340.278
Rps17	360.569	395.14	351.065	370.639	380.684	380.391	356.869	363.597	350.786	347.065
Gsto1	372.973	375.48	365.485	354.498	376.359	373.088	352.508	374.4	350.078	344.717
Gm9794	347.532	396.945	375.404	355.195	365.453	360.822	353.599	347.533	349.896	344.747
Emp1	337.774	352.629	350.432	343.074	337.829	366.055	368.156	372.663	339.749	372.162
Rtn4	362.366	350.321	362.801	337.503	352.354	346.309	356.806	338.159	347.703	346.898
Rps23	324.054	378.599	329.219	347.601	343.578	341.766	343.463	350.24	334.433	324.762
Clic1	320.465	325.266	322.819	329.682	327.203	372.721	355.214	362.078	356.271	341.979
Ubb	325.148	347.132	323.677	340.995	348.282	336.597	323.491	324.703	313.153	314.121
Ly6a	338.758	335.626	343.659	328.397	349.521	325.35	316.381	317.125	330.025	300.755
Ppp1ca	315.447	320.844	323.953	313.772	343.373	352.814	334.209	341.286	322.959	316.614
Rps9	320.898	332.542	324.11	315.611	338.388	338.439	325.83	340.819	323.826	311.461
Rpl26	313.816	334.311	316.52	318.489	319.966	358.861	328.16	338.205	331.416	305.217
Tubb4b	320.485	323.192	313.502	317.67	338.629	346.883	326.149	328.963	330.642	309.775
Prnp	336.91	331.76	335.477	328.856	314.823	308.441	321.29	323.154	319.296	322.804
Rpl23a	302.169	305.505	316.944	310.609	325.333	323.313	321.571	320.874	326.764	308.492
Rps3a3	313.248	327.62	302.685	314.034	328.497	321.739	314.251	317.741	322.029	297.01
Slc25a5	303.929	313.456	314.395	306.025	322.946	325.563	328.179	321.909	322.278	295.237
Msn	319.081	306.711	313.608	317.298	314.401	301.074	329.621	304.987	320.581	315.443
Cldn5	334.929	295.111	312.307	320.569	285.293	325.855	267.116	335.525	320.286	328.048
Cyr61	331.356	319.198	332.602	283.76	304.919	309.435	316.239	307.728	303.988	310.389
Rpl14	291.976	301.137	301.051	292.633	315.663	323.676	311.604	320.306	321.579	299.289
Rpl13	301.304	294.574	307.137	286.957	318.626	330.163	310.752	312.73	313.088	295.52
Rpl27	292.042	311.794	312.503	305.431	301.909	322.717	308.894	311.129	302.859	290.48
Ran	296.019	307.614	292.605	293.109	307.26	325.871	306.212	312.576	319.451	296.61
Plau	274.249	284.164	264.432	293.046	286.373	329.967	315.113	330.951	343.186	314.692
Rpl35	292.448	327.002	293.88	302.323	301.883	325.262	297.816	303.278	301.587	284.141
Arf1	303.128	303.066	298.85	300.549	307.484	302.505	306.248	300.384	303.013	295.662
Psap	325.3	319.391	313.498	324.382	296.691	279.816	289.778	283.075	297.065	285.829
Fn1	349.149	320.024	328.358	334.054	294.461	230.469	293.39	269.951	269.878	314.186
Nos3	293.134	272.542	276.102	305.964	289.05	298.24	312.565	308.32	313.172	306.935
Ehd4	330.243	312.24	308.68	328.054	311.313	265.465	273.285	275.414	276.927	271.955
Ywhae	286.393	297.502	288	290.025	297.782	295.633	299.818	300.791	302.238	292.623
Calm1	279.563	287.749	282.351	294.975	292.081	311.871	305.77	301.86	299.247	291.708
Npm1	279.621	303.053	287.941	285.539	290.216	301.396	301.097	300.75	301.747	285.437
Txn1	274.395	304.662	287.679	283.466	303.057	311.068	302.461	297.717	286.864	283.198
Pabpc1	302.591	291.199	295.674	307.224	298.254	280.032	297.404	278.846	291.141	285.235
Rpl28	282.714	307.881	290.592	298.545	301.128	296.273	288.701	293.438	281.223	279.598
Rpl17-ps10	321.749	357.033	332.182	273.23	343.553	122.071	325.955	340.681	323.059	173.193
Tuba1c	279.975	257.62	269.562	278.475	291.388	317.796	307.531	310.729	311.809	285.646
Rpl3-ps1	286.381	290.504	279.102	290.79	305.197	289.933	297.013	294.39	287.889	285.622
Tm4sf1	279.317	289.978	276.58	281.995	280.74	312.273	294.819	310.035	300.223	280.817
Pecam1	310.622	299.633	300.426	312.268	286.339	263.657	289.495	273.734	285.758	283.505
Actn4	308.375	294.969	301.843	302.037	293.437	261.802	293.044	272.811	276.028	280.525
Itga3	295.977	266.518	278.549	300.859	268.171	275.375	298.408	294.128	300.611	302.588
Rps21	272.578	329.294	266.815	311.394	290.005	261.629	295.255	291.565	259.352	256.472
Calr	282.55	296.463	280.68	286.946	292.11	267.916	279.172	270.438	269.337	273.804
Pdia3	280.731	284.301	278.725	280.702	288.614	271.685	273.53	275.518	279.766	270.129
Cox8a	283.189	277.626	277.042	277.363	289.987	281.455	274.777	275.08	275.447	267.719
Pgam1	275.286	257.815	269.692	252.412	277.26	289.581	289.349	294.582	290.729	280.561
Ehd2	298.983	284.169	291.01	296.831	290.861	249.554	268.364	257.846	266.147	261.824
Ctla2a	251.591	275.66	256.96	261.438	261.263	298.065	278.498	297.211	296.097	286.472
Rps10-ps2	281.136	254.966	276.407	246.572	285.535	307.032	277.704	278.652	278.023	257.247
B2m	284.717	313.955	284.74	262.719	282.283	258.576	268.96	260.899	254.532	258.43
P4hb	267.51	270.976	272.309	262.396	274.649	273.454	270.087	270.39	267.094	259.759
Gm14303	283.805	277.418	241.708	305.204	269.496	217.237	241.207	262.054	280.497	294.85
Pcbp1	280.557	268.277	269.573	276.494	274.668	261.358	267.265	259.793	255.785	256.802
Rps12	226.218	235.901	246.189	280.747	275.763	305.614	254.624	300.979	259.814	246.803
Hmox1	268.597	256.194	275.84	257.295	260.601	263.731	270.831	263.543	259.808	251.591
Bsg	256.985	255.274	257.589	256.027	257.289	264.671	261.943	261.4	259.709	251.397
Hnrnpab	258.678	230.095	251.853	246.965	258.518	268.309	271.995	253.72	263.02	256.563
Capns1	261.433	259.955	255.524	262.765	257.459	255.103	256.188	249.746	250.812	248.357
Ppia	189.753	198.719	273.752	252.953	299.812	281.067	283.146	295.586	247.473	223.94
Rps18	239.557	261.629	249.401	246.813	260.918	269.094	252.192	258.865	257.998	242.06
Banf1	249.767	257.712	252.711	256.871	254.906	266.628	251.59	251.964	242.889	235.7
Itgb1	251.059	247.211	253.281	251.678	248.39	244.738	254.517	252.353	254.954	253.358
Igfbp4	271.408	256.38	256.611	274.587	262.457	236.057	236.807	234.247	245.764	232.549
Gpx1	328.776	327.481	342.866	325.264	339.907	169.54	162.4	171.195	166.608	167.024
Fscn1	269.098	254.223	254.221	261.603	264.063	238.338	256.498	218.731	248.178	235.366
Thbd	251.002	230.606	244.411	244.2	231.129	256.09	243.607	270.5	257.338	268.405
Fst	236.629	236.309	230.585	238.725	228.479	271.846	251.564	274.398	267.849	256.718
Rps2-ps13	256.366	226.318	234.692	242.868	262.786	256.463	254.826	253.378	272.428	231.895
Rps3	231.34	248.449	243.33	249.29	259.122	269.826	241.984	262.329	250.319	234.176
Taldo1	246.092	248.644	251.405	239.833	256.714	251.611	254.067	248.952	240.766	243.506
S100a10	229.807	254.235	249.031	235.846	243.619	273.639	245.834	265.259	239.523	242.7
Rack1	240.674	244.143	244.251	238.496	254.04	261.261	248.475	255.463	245.934	243.023
Ppp1r14b	263.755	209.354	258.208	220.802	263.444	262.463	258.188	238.972	239.775	228.942
Cct2	236.19	245.083	234.918	240.8	244.367	250.563	249.631	252.724	252.076	237.145
Rps7	239.721	241.474	232.937	245.829	250.757	250.925	239.262	240.592	249.431	237.572
Nptx1	234.628	224.802	227.912	234.458	223.895	240.801	273.553	238.272	258.953	256.693
Mrfap1	242.609	234.711	237.156	245.412	245.679	235.055	240.973	232.928	244.915	235.278
Hnrnpa0	245.678	212.85	234.761	240.308	232.665	234.432	264.184	224.131	243.415	238.775
Gm10275	234.716	217.909	237.717	218.003	249.146	254.75	230.875	248.217	244.006	222.472
Rpl18	222.807	242.346	227.378	236.789	244.445	246.05	233.257	242.528	234.887	215.827
Rps13-ps1	231.137	237.554	216.102	223.27	233.494	245.458	234.033	231.278	251.595	240.038
Rpl27a	224.221	243.908	235.771	227.245	235.367	240.324	233.064	238.547	231.574	220.78
Rpl5	223.458	235.877	232.253	224.954	237.473	242.505	232.712	236.743	231.587	221.204
Tmsb10	226.938	224.456	227.155	220.087	246.33	251.486	235.8	234.35	222.251	220.68
Rps16-ps2	224.269	232.041	212.899	233.327	250.05	239.404	229.475	230.689	242.194	214.818
Rpl31	226.341	252.427	227.275	235.842	236.381	240.338	212.536	239.034	214.37	224.567
S1pr1	241.828	239.462	233.488	244.77	228.966	222.561	227.8	223.721	226.183	218.373
Rpl37a	228.853	256.43	224.843	241.287	225.838	232.53	217.086	229.278	219.272	222.169
Phlda3	232.838	212.369	228.662	225.302	236.901	234.488	229.618	221.274	221.903	215.199
Sox18	254.982	229.785	252.008	223.063	248.071	205.273	224.099	199.396	215.909	205.456
Hint1	204.557	224.12	221.196	220.353	232.911	242.539	224.596	231.482	217.567	232.009
Rplp2	211.529	229.902	223.068	220.843	242.191	229.786	224.42	221.587	228.887	213.704
Crip2	228.264	220.895	224.921	231.38	234.626	218.427	224.084	218.338	219.985	215.808
Lmna	225.637	208.454	219.693	220.639	214.732	230.155	232.158	222.677	232.884	219.971
Lamp1	227.418	223.378	229.677	216.601	229.835	215.597	223.605	213.247	215.127	214.978
Tagln2	217.399	216.827	213.126	215.029	224.664	217.843	225.827	209.9	224.647	208.832
Rpl17-ps3	217.386	222.7	206.337	223.649	216.388	225.816	216.696	224.828	218.237	200.827
Ddb1	216.097	223.039	220.445	224.645	226.24	204.331	217.948	211.61	213.287	213.978
Atp5a1	218.172	217.62	209.005	221.813	224.631	214.765	213.393	210.214	219.643	205.219
Thbs1	243.711	231.426	248.207	212.259	209.905	181.076	217.896	190.936	199.097	217.587
Akr1a1	213.265	221.874	218.199	214.721	222.998	214.709	215.257	214.236	210.288	200.279
Rps27l	210.536	235.586	211.763	200.05	217.581	220.484	215.224	218.426	207.481	208.245
Hspa5	207.954	217.523	211.475	212.693	219.567	218.012	218.207	211.262	215.915	209.69
Serpinh1	213.551	202.688	212.796	205.296	223.248	226.589	216.908	211.638	221.1	206.675
Ckap4	224.976	210.686	219.118	216.916	212.991	201.768	228.612	199.78	214.993	208.93
Flnb	229.273	209.587	223.243	231.318	212.799	180.598	210.375	201.451	203.653	229.683
Tnc	219.418	205.509	201.246	238.457	205.006	191.115	218.543	208.349	221.45	222.507
Col18a1	237.437	230.951	232.905	228.187	217.827	183.59	207.212	186.751	204.189	197.885
Gm15427	211.212	214.025	204.104	214.226	216.347	220.679	208.569	213.311	204.37	212.596
Oaz1	210.532	209.022	214.397	205.492	221.189	220.623	209.25	214.895	209.341	203.752
Calu	211.833	217.751	205.333	212.056	213.435	206.344	222.525	201.117	220.812	203.154
Rpl23	206.846	227.823	207.215	215.81	206.359	211.458	210.218	204.182	215.339	202.982
Flna	215.014	202.835	221.664	217.715	208.874	195.048	208.426	205.101	208.088	223.035
Hsp90b1	207.481	214.527	207.785	211.428	213.487	205.336	212.178	200.873	213.315	203.734
Eif4a1	200.701	206.921	200.643	203.888	211.447	211.416	215.917	214.76	219.254	200.759
Atp6v0c-ps2	199.754	207.344	222.013	211.158	223.34	213.428	200.202	217.976	191.135	198.36
Tpi1	205.293	205.189	198.516	209.466	200.097	214.877	215.496	214.726	213.771	204.453
Slc9a3r2	212.008	199.089	210.073	211.454	196.379	205.829	196.663	224.224	202.434	206.496
Cnbp	193.511	203.324	204.074	197.064	206.856	218.422	209.876	214.656	213.048	203.738
Gm9800	188.766	184.962	214.74	177.127	221.651	254.005	210.948	231.633	203.848	175.539
Hsp90aa1	203.067	199.585	205.847	204.405	201.859	204.535	212.456	207.684	210.189	205.218
Rpl12	199.975	201.935	198.616	202.14	210.695	219.26	201.268	208.769	208.162	198.002
Plpp2	207.935	196.381	191.697	206.035	205.557	210.561	208.971	211.598	204.29	195.074
Eef1b2	197.124	207.026	195.012	203.607	206.43	215.318	207.712	207.718	204.996	192.569
Rps27a	223.673	169.272	244.755	213.161	223.008	236.007	190.703	229.533	95.1203	211.114
Tuba1a	201.383	185.204	181.206	192.515	190.921	220.105	219.615	216.471	212.506	214.326
Eif3b	205.16	199.713	197.8	212.986	199.14	191.758	207.56	194.803	206.885	193.178
Rpl38	192.366	228.816	200.308	195.559	204.289	205.927	187.581	201.055	193.375	187.805
Ctsd	203.573	196.513	206.177	193.393	196.421	201.342	197.926	197.425	204.736	194.666
Ywhah	197.217	191.384	188.724	196.584	200.828	206.762	203.595	205.647	204.426	195.165
Gm13841	208.852	151.039	208.688	155.265	206.583	229.058	214.015	213.435	209.016	194.168
Rpl9	190.097	209.557	195.525	192.856	203.114	213.383	201.914	203.612	190.8	187.923
Gm6136	197.907	193.096	197.983	187.517	192.94	200.875	194.427	197.645	198.636	197.567
Timp2	219.239	202.886	212.996	201.652	192.889	181.205	188.947	178.812	185.014	192.685
Ybx3	187.923	175.905	199.666	186.327	189.393	199.867	243.019	187.711	192.454	185.66
Ctnnb1	203.701	196.4	204.296	197.151	203.853	189.077	189.414	185.674	190.99	186.913
Gm14287	197.841	186.719	187.06	194.898	196.588	201.616	205.026	182.382	201.806	182.267
Uba1	189.112	190.261	189.704	201.554	197.936	191.012	196.026	190.352	196.969	193.246
Slc25a4	190.083	197.704	192.122	194.136	193.788	198.714	187.886	192.024	190.936	188.099
Rpl10a	189.3	194.199	184.83	179.173	198.386	207.776	188.153	195.578	192.091	182.569
Odc1	174.799	172.303	168.441	179.46	173.805	220.815	201.339	211.456	210.377	195
Gm11808	179.6	166.888	196.491	160.301	191.771	225.839	195.478	205.4	181.613	180.179
Cd81	190.735	186.621	187.611	194.226	194.012	184.775	190.959	182.331	186.169	180.897
Lrrc59	186.312	180.062	181.973	182.688	191.846	188.282	193.491	186.285	189.281	183.085
Hspd1	183.702	185.615	179.489	187.555	186.139	178.264	196.777	183.625	192.03	178.04
Tpm3	179.037	176.359	175.561	179.54	182.585	191.504	191.423	188.252	196.128	184.966
Arpc2	185.78	193.075	185.135	187.742	186.949	180.716	186.102	179.187	185.122	174.208
Capg	178.766	181.746	180.859	177.35	184.548	194.969	186.714	189.47	184.828	181.2
Myl6	177.925	193.493	185.323	175.948	189.283	196.017	179.611	190.678	172.065	178.912
Btf3	172.284	188.142	177.772	176.257	188.364	188.831	186.689	191.605	190.003	179.248
Snx3	180.479	186.897	181.299	182.703	193.297	183.788	183.491	181.506	183.447	178.749
Rhoc	182.242	191.367	188.584	182.001	185.463	187.296	180.391	182.088	181.379	173.054
Eng	192.276	178.795	189.028	181.597	182.343	172.657	185.097	181.885	179.492	184.716
Ctnna1	189.073	187.464	183.276	198.077	180.251	168.713	179.77	174.397	184.282	174.812
Esam	185.972	188.158	183.237	187.025	182.74	177.75	177.258	176.436	180.555	170.995
Hdgf	185.56	176.854	183.573	174.433	184.435	183.933	184.293	177.362	181.609	172.334
Cd93	195.704	187.311	194.241	194.443	183.3	153.716	180.64	163.766	176.037	174.224
Vat1	190.195	179.703	179.912	195.903	184.816	167.737	175.607	173.089	174.813	172.151
Gm7665	201.265	181.5	185.933	180.274	182.041	161.568	175.301	173.211	164.959	176.569
Egfl7	163.408	171.389	170.248	159.158	167.492	205.298	166.275	196.208	185.184	187.962
Degs1	178.587	180.365	173.069	182.177	180.831	171.406	177.54	179.305	175.259	170.01
Hnrnpa1	167.987	181.659	179.07	174.402	177.739	176.401	178.92	168.8	173.205	165.742
Atox1	167.681	177.997	176.114	171.904	172.495	182.425	171.877	183.73	173.784	164.413
Ifitm2	184.127	171.46	169.82	176.399	183.179	167.805	184.827	174.425	161.583	167.205
Anp32b	174.746	177.129	169.063	186.217	178.085	168.08	173.251	166.211	176.711	170.332
Eif3h	168.52	172.191	169.724	170.02	179.492	180.189	171.95	179.653	172.1	169.076
Rps25	170.142	179.143	158.978	166.738	184.111	182.663	174.747	167.134	173.298	169.083
Rpl15	165.942	172.659	169.759	165.975	181.639	183.658	174.731	177.506	173.266	160.683
Fam129b	174.428	161.093	168.249	172.302	168.848	168.037	173.742	173.979	173.705	177.48
Rps3a1	163.558	186.028	166.031	174.625	181.178	174.797	158.389	164.251	170.31	171.372
Myh9	184.593	169.7	179.807	190.172	167.809	147.511	168.392	156.491	164.808	176.482
Rps29	163.403	218.108	178.06	177.988	168.444	165.228	157.359	162.031	154.7	155.978
Rpsa-ps10	167.223	169.943	163.736	160.164	182.392	177.648	173.219	164.186	179.53	155.999
Marcksl1	168.374	167.39	169.482	176.793	170.456	170.488	164.111	171.346	175.092	157.638
Esd	162.837	172.109	168.464	155.581	177.824	177.866	177.197	167.714	165.476	161.578
Cap1	161.078	158.389	162.829	163.546	159.239	173.843	176.225	181.575	176.402	172.585
Selenow	227.568	239.387	218.867	229.199	229.771	112.148	96.9415	111.936	103.147	106.096
Cgnl1	163.1	154.853	163.356	172.779	159.423	161.867	158.963	170.667	164.402	179.401
Gpx4	163.675	172.533	163.619	155.713	171.841	171.91	161.241	170.106	159.214	155.241
Gm7993	147.484	153.916	146.88	154.146	150.315	187.393	172.043	184.455	177.121	167.029
Calm3	167.792	160.273	159.21	183.939	160.102	150.014	166.182	159.628	168.723	163.198
Rpl3	161.531	166.974	160.247	166.822	171.765	167.803	160.803	166.432	162.329	153.271
Bst2	175.724	171.665	173.817	155.62	166.453	160.221	156.464	157.401	154.262	160.395
Nid1	168.226	154.815	155.466	170.816	152.679	152.932	173.62	161.607	169.494	171.734
Eno1b	160.507	157.824	155.076	165.816	164.726	160.916	171.494	165.434	165.453	158.191
Eif4g1	167.651	160.402	164.677	174.671	162.923	147.453	163.476	154.694	164.437	162.721
Rpl7a	243.876	145.844	154.483	93.4437	177.453	158.318	157.015	204.718	140.925	118.936
Eif4g2	154.797	156.943	157.37	158.778	159.906	154.091	161.163	157.308	159.603	155.939
Actn1	163.205	155.845	158.114	160.013	153.415	148.871	162.249	153.358	157.18	160.694
Rap1b	140.173	147.862	147.077	140.492	149.134	172.9	168.109	172.477	165.076	166.152
Rpl21-ps15	146.088	138.874	158.4	136.128	160.837	183.475	169.819	168.002	153.807	151.494
Arpc1b	153.909	151.281	156.018	146.776	152.656	170.435	155.165	160.958	161.775	151.763
Cct5	150.301	150.648	151.533	152.665	163.231	161.898	158.119	160.788	160.651	149.179
Ndufa8	154.814	157.963	151.862	147.31	163.868	162.311	156.196	154.931	158.736	150.219
Sqstm1	158.903	153.645	155.576	147.327	155.941	162.007	161.898	156.734	154.833	150.863
Trir	151.605	146.586	150.536	150.04	149.03	164.97	162.133	159.078	160.605	158.639
Slc25a3	151.099	151.027	153.361	148.76	156.274	162.583	155.363	158.583	155.819	152.981
Rac1	154.11	154.313	152.366	157.645	157.191	152.352	155.483	152.018	155.371	151.648
mt-Tp	149.677	160.677	152.403	134.706	155.373	149.712	156.604	175.168	151.275	156.777
H2-D1	153.206	153.116	153	146.659	150.338	155.822	157.617	158.515	154.321	157.091
Prdx1	149.986	159.574	150.655	148.826	160.461	153.67	156.364	160.498	152.473	143.233
Bax	150.192	149.477	147.827	152.215	153.698	162.73	151.772	159.769	155.398	146.052
Nedd4	167.243	161.802	160.812	163.348	158.072	134.767	147.913	142.546	145.147	147.017
Crim1	175.725	165.134	166.324	170.984	155.162	126.991	139.938	133.093	142.638	148.799
Gm9625	146.049	172.558	162.741	150.753	157.993	152.432	145.065	149.766	138.328	143.568
Laptm4a	156.499	164.34	158.229	150.426	157.298	146.159	145.928	152.784	136.505	145.741
Stip1	148.799	153.832	147.778	150.505	154.057	151.195	154.481	152.925	150.965	148.774
Usmg5	142.222	167.795	143.777	156.629	148.537	163.156	148.119	156.019	143.339	142.394
Anxa3	145.997	156.197	150.574	147.533	160.158	154.984	149.134	146.365	153.317	142.699
Cd34	152.429	154.402	151.774	154.079	157.152	146.533	147.146	151.49	145.486	144.039
Gnb2	151.304	147.626	149.124	147.065	158.175	152.246	151.126	152.114	149.03	144.022
Gm10020	142.748	153.739	141.881	145.549	155.845	158.969	150.636	151.248	155.629	144.95
Ephx1	166.473	176.177	164.754	160.517	164.374	137.535	135.224	131.3	133.909	130.541
Gm15920	152.703	174.41	132.232	168.328	156.09	127.086	155.164	129.978	148.434	154.805
Canx	150.885	154.096	148.386	150.888	152.574	143.177	151.963	143.369	149.804	146.127
Rpl14-ps1	143	143.362	149.587	132.738	159.481	175.219	146.885	160.564	143.103	137.185
Tpt1-ps3	138.995	147.553	139.24	136.178	147.778	160.102	148.628	158.626	158.156	147.401
Rpl31-ps8	152.222	142.19	135.563	142.913	147.06	144.375	142.044	154.326	152.119	158.447
Cox6b1	146.427	154.504	136.27	145.397	150.23	149.961	150.754	148.05	144.003	145.619
Rab1b	153.004	144.475	146.888	147.672	152.006	149.096	144.803	145.406	144.044	141.811
Clta	143.612	135.498	142.779	137.996	149.018	158.63	144.563	147.817	144.466	144.326
Cct8	138.888	145.679	138.552	148.013	150.088	147.315	145.076	147.309	147.154	138.193
Pebp1	144.91	144.218	150.629	132.109	150.831	146.693	141.511	149.97	133.645	142.297
Hmga1b	132.45	116.918	125.874	133	133.51	165.228	158.364	159.574	159.451	151.531
Rab5c	143.748	146.806	144.635	144.375	147.181	143.646	143.537	142.222	139.578	137.341
Tspo	138.871	141.525	147.018	135.572	141.604	158.041	136.737	145.141	145.768	134.867
Myo1c	146.494	136.607	142.391	146.196	138.948	136.506	147.713	140.187	143.308	144.219
Rpl17	105.513	121.913	106.421	140.928	115.05	272.567	122.128	110.656	109.597	212.05
Mtch1	147.971	143.196	143.992	140.437	143.941	144.507	132.454	142.347	137.803	140.055
Arf6	144.787	130.665	136.678	143.364	137.387	146.654	148.026	141.981	147.462	138.242
Anxa5	135.905	150.988	140.993	147.339	145.089	136.861	136.05	142.006	139.7	136.692
Ywhaz	141.173	144.816	137.372	146.99	141.014	138.676	141.131	139.426	142.378	136.827
Gm26917	177.111	137.348	132.514	137.625	128.111	143.494	140.855	139.841	129.279	142.989
Hmga2	130.641	125.894	124.939	133.538	128.348	145.86	157.958	154.021	154.271	151.703
Cox4i1	137.841	143.894	135.412	136.287	145.525	150.954	136.157	147.064	135.385	136.508
Eif4a-ps4	135.704	136.269	132.84	131.911	141.512	144.259	148.318	141.008	143.901	140.392
Gm10443	106.938	194.914	116.375	146.581	140.877	124.473	142.14	134.98	137.315	150.624
Atp5d	136.346	141.924	141.867	137.247	144.674	142.367	140.389	140.486	137.822	131.516
Cd151	141.164	143.707	141.15	139.264	144.98	140.301	140.236	137.931	131.722	132.522
Map7d1	144.376	137.099	137.446	142.943	139.821	132.862	138.918	136.553	139.118	142.434
Rpl37	134.214	150.194	132.372	143.1	140.86	138.412	137.57	138.461	139.379	135.178
Akt1	138.107	131.791	143.859	134.717	142.687	140.089	149.712	136.785	135.967	135.995
Pdia6	137.226	146.078	136.509	141.059	141.666	137.882	140.686	135.41	138.994	131.911
Polr2m	140.54	139.595	140.173	141.378	138.342	135.381	142.157	137.055	136.875	135.478
Aes	145.317	137.863	144.892	140.61	143.975	138.332	133.188	137.529	130.216	133.727
Akr1b8	126.606	131.138	125.268	133.507	132.936	150.787	146.462	152.279	147.172	138.534
Kpnb1	139.268	135.271	135.339	142.717	137.887	130.385	146.761	135.91	140.47	138.997
Pa2g4	132.845	134.487	133.668	136.431	140.431	141.166	146.608	139.583	138.069	137.163
Psmd2	138.978	134.775	136.272	141.048	140.242	138.424	136.714	136.746	139.507	133.049
Cyb5r3	137.334	139.137	138.309	137.953	136.669	141.244	130.262	136.626	133.579	139.775
Tmem158	164.918	135.069	148.539	141.447	154.419	124.157	127.902	122.031	129.261	122.039
H2afz	128.039	135.464	132.047	131.317	141.718	147.994	139.407	139.472	136.692	129.671
Rpl39	133.629	156.662	128.119	137.582	136.293	135.6	132.159	132.879	135.366	132.707
Abhd17a	140.17	129.644	135.699	128.491	134.796	137.125	134.995	133.108	133.451	132.391
Ywhab	131.967	135.744	132.446	126.895	140.399	133.88	137.674	132.627	137.266	129.005
Atp1a1	144.929	137.059	135.673	143.907	135.725	119.153	133.707	126.095	130.921	129.63
Plec	135.753	113.304	129.623	141.203	117.583	124.517	133.071	137.246	137.499	164.086
Tln1	139.605	125.474	134.021	149.108	132.284	118.198	135.429	126.171	132.793	139.244
Nus1	135.222	127.594	132.815	139.446	132.696	131.002	128.897	134.618	134.88	129.957
Eif1	122.712	132.51	126.775	127.31	133.833	140.798	135.049	138.27	137.269	129.815
Sh3bgrl3	137.447	133.43	131.14	134.572	137.121	134.498	128.947	129.394	131.207	124.273
Gm10241	88.4078	59.1502	92.5385	97.5676	184.295	147.72	165.471	150.129	170.904	162.848
Calm2	130.152	133.192	130.483	130.742	136.201	134.694	135.229	132.721	128.818	125.642
Eif3c	133.823	129.543	130.103	134.316	133.33	126.504	136.635	126.522	132.913	130.756
Set	130.502	127.67	125.119	133.919	133.185	131.696	135.39	129.472	135.1	130.474
Cxcl12	138.927	134.738	142.026	132.391	133.132	117.366	134.869	119.196	126.993	129.066
Mapk3	143.48	138.271	141.479	133.236	143.237	122.65	124.91	119.957	121.286	118.914
Csrp1	133.268	135.336	136.9	133.187	135.535	131.876	124.303	127.58	125.252	123.656
Rps19	124.41	133.678	129.649	123.291	134.953	140.89	128.614	134.8	128.944	123.389
Rpl28-ps1	137.079	131.064	126.948	121.955	143.118	121.657	132.839	126.558	127.926	130.116
Bag1	128.059	125.404	128.428	122.948	124.201	140.017	134.988	132.744	128.107	128.786
Rab7	129.643	132.095	129.09	131.336	127.916	122.46	129.531	129.475	126.541	121.981
Tspan9	135.611	132.695	130.369	133.86	125.631	119.837	130.063	120.375	124.756	123.359
Cdk4	124.547	124.891	128.104	124.226	133.19	132.048	127.163	126.66	126.188	123.464
Lasp1	132.011	128.683	125.747	133.681	126.226	120.323	128.725	123.886	128.009	122.173
Tie1	138.969	135.896	135.396	137.683	125.916	116.029	117.042	117.631	121.925	122.549
Cdc34	119.033	121.988	129.577	119.929	130.323	133.646	130.063	128.277	129.077	125.848
Pitpna	120.053	121.548	119.431	121.699	125.561	134.992	129.766	133.258	133.307	127.179
Mcam	122.068	122.985	119.771	133.327	122.604	128.549	119.862	131.94	135.568	129.894
Esm1	122.269	123.697	130.613	104.604	110.901	127.995	140.238	136.714	129.914	135.85
Gm4294	126.218	116.438	125.889	123.701	134.094	130.208	125.985	128.635	127.548	122.723
Grn	138.798	132.989	134.115	138.57	128.745	110.87	119.979	116.996	121.402	116.061
Cdkn1a	121.303	118.434	121.063	124.433	123.531	128.047	126.567	127.121	128.932	124.391
Ttc9	116.029	108.364	116.833	117.67	113.846	134.634	128.822	140.698	130.479	136.177
Eno1	121.727	125.14	117.807	124.528	123.653	123.779	130.801	124.774	127.127	123.254
Spns2	122.887	110.062	121.558	117.005	118.128	127.217	131.786	130.649	130.145	130.816
Hnrnpa2b1	117.647	129.77	118.62	124.696	123.801	124.423	126.188	122.886	123.252	119.883
Cct6a	117.16	120.621	119.144	114.409	124.291	130.115	126.674	123.477	128.328	120.808
Cst3	127.858	125.028	126.38	120.883	129.874	124.454	114.345	126.505	115.262	112.182
Rps27	134.451	127.563	110.354	107.852	133.104	126.042	120.546	128.228	109.768	124.234
Akap12	122.354	115.688	117.421	135.363	114.841	117.595	115.481	127.546	123.451	127.404
Snrpb	119.539	118.041	119.575	116.415	124.501	129.057	128.831	124.188	120.011	115.303
Mtpn	120.194	121.019	120.916	120.309	121.787	120.017	123.847	122.08	123.431	121.796
Erg	125.733	123.409	123.019	127.418	125.956	111.444	111.038	123.647	109.985	119.234
Mbd3	124.917	113.041	121.501	122.529	117.62	119.444	119.833	122.165	118.498	120.27
Vcp	129.649	118.309	116.715	129.705	117.315	105.254	125.436	115.535	123.754	111.192
Tinagl1	114.536	112.147	117.376	108.031	105.972	126.563	130.668	124.396	124.324	127.909
Vasp	118.528	118.376	119.32	122.605	121.615	119.144	118.746	123.19	115.435	113.128
Eif3a	121.934	121.34	117.444	128.645	116.022	108.86	119.483	115.913	121.919	117.941
Rapgef1	125.718	116.517	122.63	128.936	118.458	106.151	112.511	116.613	114.396	119.311
Rps28	98.5723	148.36	108.339	110.401	125.434	117.58	117.391	125.488	110.594	117.397
Rars	112.014	112.327	108.714	111.595	111.228	120.833	125.277	120.829	125.47	118.226
Crtap	127.122	110.801	119.443	115.448	119.724	115.852	119.753	107.501	116.538	109.854
Myadm	118.823	115.035	109.94	122.802	110.14	115.327	116.821	113.903	117.325	119.241
Cnn2	118.247	116.489	123.609	112.05	111.346	112.719	119.706	116.306	111.974	115.143
Gm4332	108.143	136.65	113.598	125.635	113.925	116.576	118.268	112.511	111.232	100.699
Tnfaip1	118.397	117.122	113.386	123.721	121.959	110.669	113.079	110.562	114.149	110.621
Ddx5	111.365	115.282	114.396	109.632	114.39	121.334	112.553	117.736	117.183	117.15
Vdac1	115.946	120.995	113.61	116.274	115.115	112.016	118.873	109.39	116.131	109.095
Rras2	112.249	109.946	112.146	106.499	111.861	120.202	118.764	119.507	117.263	116.293
Gm6863	116.889	113.774	106.483	115.651	117.81	112.606	116.507	111.49	117.883	112.619
Psma6	107.832	117.15	113.777	108.259	115.47	122.17	110.361	120.018	114.619	108.024
Ptms	120.37	122.149	117.583	118.629	117.238	109.316	106.308	109.484	106.337	107.26
Tnfrsf12a	105.651	106.911	109.318	101.577	107.679	129.643	117.232	125.912	114.675	115.159
Mdh2	112.624	113.274	112.98	115.342	115.318	111.555	113.541	114.818	113.016	109.021
Scpep1	114.507	112.659	108.182	114.542	109.253	108.132	118.084	113.474	113.576	111.939
Hspa12b	112.63	110.114	109.28	117.325	114.986	109.539	110.831	110.532	116.666	111.19
Trim28	114.787	107.944	114.237	114.832	115.156	111	113.146	107.251	114.697	109.972
S100a16	111.491	113.521	110.532	111.388	117.103	113.84	109.908	113.044	115.138	106.265
Eif4b	117.39	117.815	112.436	118.877	111.909	102.709	111.304	107.851	111.435	108.827
Tmem14c	102.345	113.339	108.514	103.611	118.982	122.254	114.045	114.871	115.951	102.998
Ssr3	106.198	115.2	113.071	110.036	114.474	112.706	114.432	109.988	111.54	105.907
Bzw1	106.393	111.837	109.671	108.282	114.614	111.774	113.567	115.516	111.661	108.063
Sh3bp5	112.846	110.93	111.199	116.837	107.323	107.308	111.839	111.715	109.679	111.542
Icam2	112.178	113.185	115.756	115.413	119.96	109.427	108.828	106.757	107.844	101.51
Hnrnpf	107.704	109.358	108.285	108.221	114.391	109.5	116.748	111.303	112.984	111.486
Hspa9	112.554	113.968	107.962	112.162	109.626	107.381	115.389	110.651	112.322	105.708
Cd63	108.016	109.486	110.307	109.7	112.923	115.423	109.673	115.916	108.953	106.577
Cdc42	109.526	115.655	109.495	108.119	113.367	110.972	112.276	110.464	108.225	102.93
Prkar1a	107.588	108.773	107.139	111.156	111.403	112.941	108.309	110.546	113.74	106.502
Prelid1	108.096	108.536	105.805	109.225	111.847	114.521	111.742	110.531	111.73	103.748
Gm6969	115.753	108.154	111.085	100.97	110.325	132.107	102.83	98.9027	105.604	109.642
mt-Rnr2	106.662	110.823	108.35	105.694	109.03	115.768	109.526	105.83	109.311	112.449
Mgat4b	113.248	105.103	111.986	107.999	112.316	109.001	107.944	103.753	111.21	105.079
Actr1a	106.566	106.436	109.5	109.431	112.124	108.164	109.823	106.731	109.163	106.843
Ppm1f	113.83	110.745	110.966	114.485	111.359	100.463	107.411	101.975	109.452	103.814
Ptbp1	112.409	103.301	109.255	106.693	107.006	107.808	112.665	110.812	109.426	105.099
Gm3375	107.066	106.857	105.736	108.235	112.635	114.16	103.589	112.301	105.522	107.56
Chchd2	108.479	101.477	107.41	99.5568	110.836	119.304	108.017	113.387	110.226	102.58
Ccng1	103.592	104.625	107.223	100.708	106.779	113.095	111.974	109.999	113.097	109.038
Itga5	114.763	112.617	113.991	114.786	110.827	98.4123	105.257	97.8194	106.105	103.076
Rps20	106.279	114.038	106.273	106.554	113.384	108.716	106.415	106.743	108.387	98.9587
Cav2	105.019	114.292	112.036	105.87	114.309	106.009	104.193	108.946	102.662	101.775
Dpysl3	113.796	109.275	109.811	116.277	111.026	96.8374	106.331	98.4615	106.432	103.046
Cavin3	112.053	111.349	112.237	111.153	114.774	101.91	103.754	96.4152	105.39	94.3487
Glud1	105.411	103.061	104.881	99.8566	107.528	112.718	106.532	106.783	109.353	106.156
Brk1	100.411	111.026	98.5994	106.314	109.085	108.8	106.726	107.233	106.458	103.312
Hmga1	100.342	90.8548	94.6549	99.758	94.2201	116.848	119.576	115.127	111.891	114.642
Bcl6b	101.071	104.845	97.7727	102.254	100.658	112.446	104.476	108.071	113.411	111.24
Phgdh	101.166	97.743	98.9098	97.0051	102.303	118.293	111.541	113.616	110.998	103.527
Ap2m1	106.979	109.275	106.216	108.081	110.626	102.038	103.327	106.477	103.191	98.4694
Kctd17	107.063	101.68	104.776	114.895	108.477	105.396	101.594	102.35	103.539	103.049
Timp1	90.9381	87.2599	91.8642	83.4204	89.1039	122.244	119.707	129.503	121.34	117.039
Rnf187	112.186	103.308	109.039	105.165	111.173	103.847	98.9641	101.54	105.794	100.854
Emcn	105.752	108.612	108.318	100.929	102.132	103.723	103.433	108.942	101.297	106.243
Actr3	101.011	107.205	101.986	102.227	104.976	107.097	107.02	106.963	107.143	103.173
Tnk2	110.026	99.8551	105.052	105.673	97.2724	100.139	108.524	106.444	106.052	109.277
Zfp36l2	108.047	93.9478	100.902	103.11	99.5204	104.812	110.624	108.842	108.258	109.852
Rpl38-ps2	106.667	126.817	97.6404	109.513	102.769	99.3729	103.957	93.9542	105.624	100.863
Ddx3x	110.964	105.522	104.469	112.517	102.066	94.0105	106.006	104.328	103.49	103.62
Plaur	95.8254	89.1736	95.4218	92.3658	92.1507	116.237	115.082	118.947	116.09	113.34
Ctsz	107.447	105.603	103.607	109.107	103.708	103.086	101.864	102.897	104.89	101.722
Cdc20	104.501	104.347	104.924	105.407	112.822	104.323	105.037	98.8732	104.619	96.8242
Raly	100.168	99.6858	102.13	97.4522	106.378	110.815	104.916	104.194	106.102	103.562
Ly6c1	107.6	110	112.353	107.194	110.239	96.715	97.9498	98.1321	99.6631	93.6702
H3f3b	98.8938	103.036	101.155	98.3796	105.645	107.043	109.297	103.697	106.94	99.2279
Fstl1	106.682	110.565	107.763	103.27	107.588	99.4761	101.18	98.6788	98.9567	99.0302
Adamts1	100.668	94.2774	87.861	117.932	97.6196	101.88	97.338	111.439	112.748	107.894
Gng11	97.2086	109.719	100.938	102.668	107.813	103.922	101.299	106.213	104.074	95.4501
Eif6	97.0334	98.0875	98.3804	96.899	98.8607	111.48	108.248	108.503	102.79	103.422
Bex3	103.979	113.235	97.3814	106.559	107.327	101.256	101.069	102.867	94.9533	94.4302
Psmc5	100.904	106.363	100.745	107.719	103.84	103.361	102.158	99.168	97.8174	100.232
H2afx	105.696	90.6628	103.969	99.3928	112.112	110.956	101.354	97.6551	100.319	99.7821
Sf3b2	104.064	102.398	103.024	107.038	105.126	99.7522	102.798	97.3519	101.407	98.0949
Atp2a2	104.766	99.9099	101.17	107.557	97.7875	98.2368	105.967	99.359	103.169	101.933
Fosl1	95.5963	87.5299	89.0018	97.7755	88.2464	111.249	108.903	115.226	108.248	115.454
Ssrp1	101.473	102.029	99.5821	104.259	105.91	98.4493	104.157	98.7155	101.084	97.6787
Eif3f	99.8908	102.314	103.324	92.5852	108.85	106.632	100.233	102.667	104.238	91.5195
Gm2000	103.59	97.033	94.2307	100.33	99.3059	102.484	100.982	97.4595	109.005	107.245
Gm12751	110.635	113.436	113.015	106.655	110.803	123.827	102.75	52.5256	75.7601	100.603
Rps27rt	60.8366	125.997	112.922	128.237	83.5027	101.598	100.417	92.368	122.905	75.3544
Elob	101.109	103.915	100.699	95.5282	105.367	103.369	98.812	99.2555	98.2523	96.7981
Ubxn1	96.5154	102.054	100.916	96.5907	102.981	107.372	98.1427	95.6613	100.889	101.618
Hnrnpk	97.1498	98.3215	99.0996	98.8396	101.809	100.315	104.397	101.702	102.506	97.8319
Bcap31	102.632	100.767	101.042	97.824	102.106	101.707	97.9173	99.3059	100.782	96.8023
Ehd1	104.799	96.2901	98.9831	100.77	100.25	99.9076	100.887	99.7238	100.324	98.6721
Cnih1	95.3578	100.71	95.2505	92.1441	103.588	109.072	102.011	104.151	101.941	96.0785
Oaf	91.4234	93.0714	87.0613	96.1401	96.6601	111.261	101.8	108.006	105.449	104.063
Rpl23a-ps3	105.736	92.6856	95.8565	107.045	101.723	103.351	94.1634	100.68	94.9855	97.4855
Nap1l4	97.7789	100.024	94.2758	97.0936	98.517	102.85	101.305	100.395	100.056	100.658
Gnb1	100.273	98.6854	100.228	103.219	101.179	96.9161	96.5647	97.0279	99.8801	97.0701
Myl12a	94.3046	98.1612	101.918	90.7306	101.347	106.548	99.0132	101.982	96.6725	96.287
Ganab	100.172	101.239	100.792	104.553	99.2326	91.3779	98.1534	94.4303	98.478	97.9965
Plscr3	96.6134	96.5419	99.2413	99.4447	100.814	99.9925	97.6704	98.3523	98.4396	97.4075
Nes	94.3504	90.9748	98.2335	102.185	93.9708	98.8576	99.3625	98.1757	103.718	101.757
Ppp2cb	98.3263	92.2352	99.8693	94.0276	96.0173	97.0709	119.848	95.4987	98.8288	87.8833
Rpl9-ps6	90.2175	104.148	90.5643	98.6849	101.347	102.597	99.4847	96.6906	98.2536	97.5746
Nckap1	95.9505	93.9763	96.4753	95.0095	96.8479	97.8662	99.4905	100.81	100.197	101.642
Rpl36a	93.8319	112.987	99.5559	98.2659	99.9693	97.8722	95.0544	96.9101	92.7591	90.8917
Gm7536	91.3084	107.199	92.4983	86.2191	96.3787	97.2588	91.8379	117.098	93.8825	100.523
Mfge8	101.105	98.3989	101.969	101.004	98.2462	94.6581	95.7633	94.3654	95.5963	92.7952
Ptges3-ps	90.2142	99.3231	98.8565	91.4703	89.4074	116.086	101.91	91.3743	95.5254	96.5348
Tspan4	96.9942	94.8178	96.4882	96.1894	100.145	101.515	99.1739	95.2332	97.8558	91.9424
Id1	99.3767	94.1645	110.032	81.7886	96.3036	100.028	102.211	93.5681	96.3089	94.2083
Arl6ip5	95.4703	98.8572	95.6214	96.3022	91.4235	101.983	95.2449	101.066	96.8779	95.1089
Ctsl	93.071	94.3025	95.0573	94.6257	93.8774	101.453	100.904	98.8488	98.904	96.1413
Tceal9	94.5178	102.139	98.2857	95.1476	104.195	96.9328	94.4126	95.2397	98.6467	86.6912
Anxa1	92.1091	97.5858	93.5056	89.9763	96.3972	101.58	97.292	101.236	97.1901	96.1158
Mybbp1a	93.0757	90.0386	93.395	94.5793	95.7433	96.5562	98.667	99.4132	99.2062	97.7115
BC002163	93.4861	83.9352	96.4989	87.8845	100.479	97.7966	92.6642	94.2822	100.509	107.109
Paics	91.8417	96.2032	91.9077	92.382	98.8219	98.1263	96.9361	97.8534	94.9745	93.6586
Psmc3	93.5192	91.467	94.9095	93.0379	97.9651	99.4016	95.192	96.8724	95.7051	93.0358
Cpe	101.652	98.8634	99.3404	97.4119	95.3666	93.1512	92.0127	89.8903	91.6923	91.3692
Dynlrb1	96.6193	96.4538	94.3162	98.004	95.5866	99.1172	94.0922	93.5958	91.6504	90.2361
Psmb4	91.3593	91.3378	92.129	92.8774	94.377	103.044	94.8569	98.0072	99.466	91.5877
Prrc2a	100.355	90.4216	97.0906	105.188	90.5747	85.0447	94.2622	89.2743	92.7753	99.7985
Ap1s1	92.327	95.785	92.7922	94.1637	97.1936	97.0334	91.7036	96.4789	94.2506	91.4845
Myof	102.282	96.8769	98.7466	100.641	95.2897	80.3484	95.5727	85.895	91.2086	94.7089
Psmc1	88.5189	96.1867	89.0056	96.7197	92.3184	99.21	98.8286	95.7573	93.2287	88.9751
Cnn3	95.0453	96.0193	93.9685	94.4367	91.6816	93.1369	93.1748	96.1836	92.6741	91.1006
Mcl1	95.2151	90.5194	90.2266	88.3491	88.3598	98.1869	94.5491	99.1124	96.285	95.7432
Cyb5b	84.5676	82.2478	83.4747	85.7856	84.5879	98.1434	104.051	104.124	104.933	103.191
Podxl	98.7296	91.3696	99.6997	94.1845	89.5576	84.6572	100.216	89.5978	91.5095	95.0717
Ncl	93.9536	94.4306	91.0359	101.927	91.1252	87.7425	96.2306	89.6019	95.3423	91.6636
Gm10036	97.9662	106.478	86.4758	101.166	90.5678	81.2066	89.3408	95.3685	93.7862	90.0526
Eif4h	94.5645	94.1474	92.5831	93.4062	95.4199	91.9122	93.3107	91.2355	94.0713	90.9365
Adgra2	99.6702	90.919	95.642	100.564	91.0776	85.6387	93.9265	86.7929	92.1034	94.6642
Nap1l1	89.1655	94.0434	93.2723	91.7148	91.4463	93.7208	94.0098	95.0482	97.0456	90.9671
Dynlt1-ps1	93.5443	94.2022	89.3506	96.2527	107.197	90.474	89.0772	94.6026	84.2325	87.3888
Ppp2r1a	94.2634	94.5202	92.745	95.6885	95.1153	90.4635	93.6082	88.9683	92.5319	87.3172
Mdm2	86.3817	87.7653	86.2551	83.7957	88.8656	98.8947	95.5526	99.7208	96.3293	99.9252
Rpl11	87.9236	97.2459	90.6288	92.1965	92.911	98.2751	90.4458	94.2171	90.7012	85.8894
mt-Rnr1	92.5113	94.2688	90.2543	94.9624	90.4356	90.2574	90.5094	96.6537	90.2855	90.2333
Pea15a	89.9024	93.0328	92.3683	89.5499	94.7931	91.2364	91.9285	93.7303	91.9962	91.6466
Sae1	90.3849	95.7367	91.9647	94.0173	93.51	92.3705	93.8728	90.4611	92.5997	84.6636
Hspa4	90.9907	88.8538	90.9446	93.0771	88.3067	91.9102	93.712	92.4497	94.2509	91.6232
Clic4	94.0919	88.7074	95.7989	89.7354	89.2546	86.6226	93.6291	90.4001	91.2992	94.4084
Prpf8	96.9298	91.6045	93.6725	101.302	90.8682	79.1895	92.065	87.1962	87.5459	92.8922
Ppic	87.5434	93.8615	93.2673	85.3703	97.2985	99.0853	88.7082	88.6833	92.8448	84.2074
Aplp2	99.4736	96.8084	93.4965	99.1792	91.2922	80.2454	87.7952	83.7105	90.0205	87.9388
Uqcr11	84.1233	99.7834	88.3752	95.1594	93.5259	91.7691	90.8759	92.8513	86.7206	85.9542
Srsf9	92.9111	85.7851	89.0478	94.4546	89.1876	97.1164	91.6673	92.0033	89.3479	86.7573
Rrm2	86.157	87.3343	88.9672	82.9842	90.5634	95.9114	98.7633	91.2431	96.635	89.3748
Tmed2	90.0391	86.1545	84.2914	85.3032	93.4625	97.8222	94.8982	92.8643	93.696	88.8441
Abcf2	89.7446	88.0461	92.3971	90.3748	90.525	90.6309	93.8538	92.1318	92.1086	87.1293
Rpn2	95.2626	93.0559	92.2156	91.6202	94.1442	85.1689	92.1595	86.2088	90.1759	85.3244
Psmb2	84.3572	92.7539	89.2988	86.7665	93.6385	97.4672	90.4826	92.2323	90.2283	87.8684
Morf4l2	90.1339	88.0493	90.2647	89.927	93.3962	92.137	92.9512	89.9207	89.932	87.4309
Plp2	90.0623	84.3652	87.66	87.0703	93.3657	95.1695	94.6022	92.9499	94.1912	84.6836
Sipa1	92.9444	88.2156	87.1835	97.5263	90.792	86.8958	85.813	91.5553	90.7521	90.0973
Nhp2	85.4418	87.5726	84.4824	91.3861	96.008	96.7998	92.4731	90.4084	92.3782	84.7407
Gabarap	91.3291	97.0227	92.8739	87.7449	92.2891	89.7539	88.098	89.5263	83.7008	84.8646
Rpl6l	87.6923	91.9511	87.1059	91.9065	89.851	92.5694	89.1856	91.077	91.1585	83.053
Pabpc4	90.4748	89.9616	89.8099	90.3951	89.8332	89.0692	92.0653	85.8423	89.4163	87.16
Upp1	86.1987	94.3508	84.0783	89.4022	94.798	93.3286	87.6573	88.4199	89.3934	86.3099
Prmt1	88.7901	86.0514	86.4362	87.0356	90.8942	92.7245	90.743	90.8442	92.5955	87.5621
Fam120a	90.9688	89.5268	89.2587	91.0444	89.0468	85.422	90.2222	87.1522	88.8339	91.5049
Sfr1	86.8628	86.938	86.7722	90.3134	88.0109	89.0063	94.738	91.208	87.7438	90.2932
Atp5c1	86.6802	91.7221	88.342	84.5046	92.4929	93.2257	89.6751	89.6216	87.3126	88.0219
Prr13	87.6306	98.1041	87.6745	94.5981	86.4546	84.8153	85.4493	92.8773	89.0514	84.7317
Adgrf5	94.9211	91.8612	91.8095	96.86	90.9146	77.1373	84.6459	84.844	84.1243	89.9133
Atp6v1g1	85.1111	92.6253	87.7487	84.3968	90.5218	92.7948	88.9702	91.0305	87.2616	85.8413
Pcna	83.8437	86.3101	84.3252	83.2589	88.2416	94.4804	94.1309	89.4399	92.48	88.954
Cavin2	95.6692	98.4482	92.5178	91.8537	93.6869	84.5606	78.2126	82.5344	82.9415	83.0903
Arpc3	83.164	84.8491	86.8106	83.6808	87.447	95.0544	85.4485	93.1587	91.7504	88.4175
Gm15500	88.3788	93.9593	77.6229	83.7781	98.848	88.0923	80.1379	89.9323	86.5483	91.879
Rps24	82.41	90.7361	87.1123	82.1552	90.0141	94.0825	87.0692	90.5829	89.759	85.1809
Ywhag	89.0328	86.0869	86.5409	92.2667	86.0556	84.403	89.5645	86.1465	90.3443	87.4196
Pgp	87.1141	71.5716	83.6709	81.8518	86.5795	98.2077	92.5135	91.0288	93.7415	90.9703
Elk3	91.6952	92.6557	89.7835	91.7336	92.7374	83.3804	85.0691	80.2911	84.974	83.1873
Arl6ip1	87.7239	92.9912	87.4532	91.5049	92.488	83.2933	87.814	81.222	87.7797	82.0865
Rps13	84.784	85.344	87.0782	84.6735	87.6136	92.5397	88.2005	88.3192	88.2086	84.3428
Nono	89.6663	89.2955	85.0688	89.8121	87.2019	83.7914	88.1824	83.6938	86.9503	84.2045
Hspe1	81.6644	93.474	83.7911	84.2431	86.9264	92.9354	86.8197	87.1147	85.7291	84.2776
Dusp1	85.3756	80.373	76.5702	83.79	79.3481	93.7679	83.3894	100.386	91.9504	90.9011
Srsf2	86.357	79.7868	80.3985	82.558	87.4811	94.4748	86.9421	88.38	90.5163	86.3779
Atp5g3	84.8003	89.1548	83.515	85.6218	89.8577	90.9495	86.214	85.6621	84.6961	81.6384
Uqcr10	80.6796	91.8314	84.7231	81.1537	86.8017	93.6664	84.0093	90.7546	84.5761	82.6016
Klf2	86.8193	75.1734	82.7231	81.0163	81.0673	90.4826	90.7562	90.8641	85.7753	92.4956
Carhsp1	82.6714	85.2691	82.9883	82.5634	81.5871	90.0918	85.0089	89.9892	88.279	88.6929
Tcp1	82.6508	85.4366	83.7383	82.0262	86.2354	89.7461	87.5825	87.7179	89.08	82.2388
Lgals1	85.8227	87.7319	82.564	93.5746	90.1299	85.853	87.2271	82.0375	78.7591	82.6996
Plxnd1	96.8608	82.5019	91.0822	96.0991	82.7096	74.0497	79.6617	78.376	85.4366	88.2392
Drap1	87.9504	87.0889	83.7059	85.8738	87.7756	90.9869	84.0622	86.7401	81.6011	78.7521
Ndufs2	83.1451	87.1015	85.7766	84.9202	85.797	86.7514	84.1877	86.3462	88.4413	80.9895
Chmp4b	86.62	83.4193	86.619	86.1256	85.4389	85.1735	84.6961	85.4413	87.525	82.385
Snx9	81.5134	79.2922	80.6024	86.1885	79.2552	88.3313	89.4572	92.4795	89.4642	86.1688
Dstn	82.5697	90.1131	83.4887	80.4705	85.673	85.6063	86.6375	88.0625	85.3678	84.7309
Midn	86.387	83.1702	84.6425	86.7455	78.433	86.338	87.8106	83.2276	85.7246	88.1844
Ripor1	85.9376	83.897	85.654	88.8037	85.5378	81.0121	85.265	82.3667	86.159	85.3739
Kdr	90.4507	86.4393	88.1722	90.8948	84.7076	73.6764	89.1303	77.2283	83.3784	84.5652
Tmem184b	89.8848	84.4273	88.9569	83.4827	80.8487	78.1359	87.9133	83.2579	84.8805	86.4328
Cttn	87.9726	87.1262	86.3914	88.2516	83.6864	82.7549	83.8844	81.3766	84.5075	82.0463
Cdc42ep1	92.7701	89.1413	90.493	95.802	91.5183	76.1233	82.2835	76.0214	79.2055	74.5223
Robo4	88.6244	85.5161	83.4924	95.589	82.2305	81.6469	83.2873	81.6188	83.9877	80.9654
Gm8430	78.5348	94.4395	59.2995	90.8113	86.5732	65.2433	93.9477	71.5086	119.476	85.9242
Scand1	89.5425	73.6715	82.6978	76.7461	83.2684	91.4456	84.9944	87.9899	92.0464	82.5136
Fam162a	76.3974	84.0165	80.3365	73.7619	84.1805	95.5565	85.898	94.0735	87.8014	82.4934
Surf4	88.1073	86.5229	86.1451	82.9221	84.5374	79.2929	86.6756	82.1138	84.6945	80.8463
Rab2a	84.9359	89.9964	85.0424	83.8283	84.8003	82.5747	83.4894	81.0466	81.0204	78.4767
Gm4204	78.3402	91.6164	76.2092	82.6675	86.7047	86.7666	86.8227	82.1512	83.4019	78.2776
Adgrg1	86.2241	78.2269	81.528	85.7614	77.4576	78.9059	89.348	83.1943	85.9255	85.8419
Arf4	79.6126	80.7932	84.2394	76.6125	85.5016	86.3388	85.6475	85.0756	83.5359	84.3914
Hprt	75.8865	81.4367	81.6919	77.0874	86.57	91.6005	86.1159	85.0541	84.9429	79.8908
Gm10073	84.8514	84.9092	71.1452	91.1568	86.0256	69.7527	80.1672	75.3459	95.0342	90.6237
Itm2b	86.4	87.6573	89.5639	81.2004	85.0939	80.9142	79.7651	81.0724	80.3324	76.7512
Sdcbp2	79.9553	81.6293	82.326	77.9761	84.2925	90.7174	82.681	85.2097	84.7741	79.0774
Nedd8	79.1099	83.8079	80.6479	79.0757	84.8703	88.1067	82.6913	84.9761	83.4328	81.8533
Ahnak	85.4544	72.9848	79.8891	88.8893	73.541	70.1665	82.0517	88.6994	81.6854	104.359
Ctsb	84.7292	87.3454	85.2927	85.025	82.9794	82.1118	79.5193	80.4751	81.3344	78.6993
Bmp4	92.0286	90.9356	89.075	88.52	88.1863	76.6867	78.6068	77.1057	72.3416	73.9331
Rasip1	86.9438	74.6798	85.3277	86.139	86.2247	82.8687	79.1643	80.8527	84.5282	80.5508
Atp6ap1	84.8184	84.0014	83.9635	84.8813	82.8365	81.4381	84.1514	79.3993	78.3112	83.2317
Gm5518	80.6268	73.0858	83.8867	71.591	90.9282	91.1713	89.1125	86.1077	86.2685	74.1375
Ctps	83.9945	86.6324	82.8358	80.7057	84.9852	82.0962	80.9272	82.5515	81.6394	80.4233
Ephb4	88.2301	83.7452	91.3835	86.0735	83.2148	74.7098	78.7015	77.3416	78.5879	83.2994
Edf1	80.3897	81.8612	86.6822	79.7191	84.1671	85.1348	84.6696	80.9249	80.3838	80.6602
Gars	79.7699	81.0289	81.2193	79.7223	81.9628	86.4639	85.7255	83.1152	84.7912	80.572
D8Ertd738e	78.8904	81.5556	78.0061	84.5822	84.4968	85.5577	80.7612	84.1676	87.3666	78.3106
Cdipt	86.056	80.9969	81.4824	82.0033	82.991	81.4639	84.3247	79.6552	83.5148	81.2026
Mgat2	84.7406	78.0524	83.8413	81.7635	83.9926	83.7538	82.2308	82.4707	81.5559	80.868
Sema3f	84.7969	77.7592	82.4777	84.3151	79.949	80.1887	81.9416	83.2346	84.1299	83.8978
Mcm5	81.9568	81.2075	79.8099	83.9799	86.8678	82.0466	85.8268	78.2828	83.428	77.8364
Ier5l	83.2475	67.0649	77.5994	74.6881	78.75	93.275	91.4842	82.6068	84.6514	84.0772
Lrrc32	90.3636	81.5082	84.9464	92.0373	79.7385	75.196	76.1052	77.5708	79.5494	79.9099
Pdia4	82.0833	84.8831	85.1115	82.6211	84.0077	77.4761	81.9389	77.385	80.7603	77.1774
Rps6ka4	82.0469	80.8646	82.1942	82.8256	85.3399	78.5738	84.2986	77.5403	76.1501	78.4624
Scd2	68.5455	65.3151	63.6941	71.0018	63.4662	87.0869	98.7032	92.7429	98.961	97.2738
Coro1b	81.4235	82.275	83.8962	79.003	85.7619	84.4861	78.8752	78.2416	75.204	77.0532
Hmgn1	77.6011	79.4914	75.8851	77.3872	79.9421	84.214	82.6289	80.9219	81.5831	78.7343
H1f0	79.5518	72.6881	77.6018	74.28	82.3326	83.9923	80.2497	82.5652	83.0259	80.9732
Rbbp7	78.4868	80.0734	76.2552	81.4156	80.9488	78.6062	81.2922	79.7973	82.2853	77.0956
Skp1a	75.0245	86.1616	76.558	79.2737	81.1388	81.7955	81.0677	81.7479	77.9426	75.3138
Mrpl34	78.1642	73.9946	80.1522	79.228	81.8858	85.706	79.8128	80.2375	83.0647	71.309
Lamc1	87.5419	78.1281	81.675	90.3899	78.9648	65.08	79.6402	73.0175	76.8677	82.0694
Itgb3	79.1324	78.3858	77.2566	81.7039	74.5946	73.4383	83.797	77.4777	81.7182	84.3942
Eif3l	76.6113	77.3282	79.4755	78.9339	80.393	80.4389	82.0362	80.2402	79.3359	77.021
Cct4	75.551	78.2475	77.6366	75.7638	79.2171	81.8289	81.6807	80.811	81.506	78.8606
Mest	78.2867	75.9582	75.3854	84.1175	79.5599	77.6472	76.1131	81.5962	84.5227	75.6687
Litaf	80.9754	80.5802	78.8742	82.5417	81.3429	77.1168	77.9688	76.4134	77.1297	73.5484
Gm13835	71.8078	79.1548	78.7527	74.8529	73.9432	84.6955	81.3941	85.5821	82.1089	73.4314
Nectin2	80.5247	80.1762	76.5851	83.6696	79.5722	75.7242	76.2452	75.6142	79.515	73.9098
Ywhaq	74.5571	79.0216	78.0243	72.9287	81.9834	82.5064	80.116	78.4349	78.8615	74.873
Ndufc2	80.1502	81.1158	72.8404	78.3538	80.71	82.2436	74.1375	79.0889	80.6156	71.6531
Ecscr	79.0292	80.0876	78.6785	75.3407	82.0721	79.7941	75.1833	78.544	75.2681	75.8782
Ddost	77.8106	79.6482	78.3922	76.1364	80.6234	79.753	78.7961	77.5038	77.8407	72.4887
Atp1b3	77.7612	77.8766	77.5008	77.1268	79.6746	78.1562	75.4667	80.0506	78.0868	77.0359
Slc12a2	78.352	78.5222	77.4703	79.6713	82.4251	73.337	79.7148	72.5855	80.1167	76.1084
Atp5g2	78.0677	79.997	78.4427	77.7261	81.5802	73.2572	80.7863	79.2088	73.5326	75.5841
Marcks	82.6709	77.172	81.7858	76.3871	81.3676	74.947	76.6165	72.311	77.4138	76.0444
Mlf2	77.8035	77.3784	76.9643	79.3326	77.8733	78.7018	78.1602	77.0554	78.4966	73.4739
Dysf	78.5241	74.1604	73.9134	87.8241	73.9675	69.7562	81.1032	74.7875	79.1825	79.9516
Kpna2	76.6892	79.4023	74.5059	77.6554	78.526	78.0526	80.573	74.2833	78.9736	73.5915
Prdx2	76.9821	77.0311	78.0718	77.5375	81.8878	78.5676	76.1581	76.5149	76.6559	70.1526
Ptges3	77.7134	75.3274	72.6087	73.5132	81.4759	72.2952	77.9108	79.7707	83.2306	73.179
Cks1b	75.5128	76.5556	71.0468	72.9515	78.4922	77.8716	81.9053	78.2877	79.0338	73.6786
Mcm3	76.451	73.3913	70.2683	79.8336	74.9011	75.3996	81.9473	73.0893	81.436	74.2893
Tmem59	76.2027	76.0859	76.1216	74.6256	80.9317	76.1165	75.4064	75.0215	76.3477	73.1836
Psmb5	72.4528	78.9109	78.5468	73.6214	81.5603	82.6891	71.1144	77.3667	75.1715	68.5616
Lmo1	72.8569	68.8562	71.1865	71.188	75.0814	79.6655	77.7472	82.7179	78.7348	79.6333
Adam9	72.0162	74.0372	73.8675	72.2614	71.4035	78.0132	79.906	76.8939	78.8592	80.2294
Eif4a3	75.7074	73.3478	74.2494	76.2496	78.8023	78.2157	76.2495	77.9063	74.0269	71.7666
Tnfrsf1a	79.8838	77.5125	75.9212	83.0951	78.5924	72.145	76.0765	68.7458	73.3764	70.9076
Ndufb6	70.2003	75.6956	73.9416	74.5642	80.7941	82.4904	77.4131	75.9627	77.0735	68.0881
Uqcrfs1	75.4814	73.8619	73.8139	69.2554	78.3077	77.0852	79.2107	75.782	77.252	75.9605
Dnaja2	77.3534	77.7933	74.8916	77.5284	74.3952	71.9049	77.0564	74.6152	76.0069	73.6932
Psmc4	72.8587	73.0513	71.0023	73.494	76.2053	79.5038	77.2297	78.096	79.3951	72.0189
Cs	73.5147	76.7858	74.3014	73.8244	76.2121	73.5618	77.5898	74.7523	76.3884	72.4031
Psma5	71.2107	78.9267	72.2959	73.1406	80.3925	79.2465	72.7181	76.9471	72.4246	71.9543
Hcls1	74.289	75.7435	72.5683	76.0117	72.89	76.3537	75.9586	76.0587	75.0456	73.3576
Cct7	71.2754	74.3116	72.7713	73.0042	74.3583	79.7823	76.6751	76.4424	76.8523	72.7143
Ptpn12	73.359	73.2706	67.1855	78.5903	71.235	73.6684	75.2594	78.915	78.4347	75.469
Txnip	74.7089	75.8871	74.4798	76.814	77.4177	73.5873	74.7834	69.8419	75.7051	72.0031
Selenot	74.8027	79.0277	77.3753	73.4332	77.2151	71.6958	73.5835	73.9029	72.6477	71.5235
Sar1a	75.5183	75.2927	74.0169	74.6922	76.2416	72.4367	74.0647	74.8582	75.4071	71.6979
Srp14	71.9781	76.8871	76.0547	71.5487	72.0662	78.2835	71.4234	77.4351	73.6819	74.3998
Selenof	74.1507	77.3829	75.0422	70.3498	77.9156	78.2275	73.3009	75.5219	71.4868	69.1466
Rassf3	74.9036	72.9509	78.5347	75.5203	72.0544	74.1301	72.0594	72.4218	74.3165	74.4997
Epn1	75.8227	74.4325	74.9206	75.9208	76.7283	73.6767	74.1904	71.1358	72.6058	71.8278
Ndufb11	70.757	79.9527	73.7992	77.7415	76.9	74.8481	71.6846	74.2497	71.4393	69.8465
G3bp1	75.0131	74.6133	72.6682	77.1342	74.7728	72.7194	75.9935	72.2127	74.735	70.8869
Sdhd	71.636	70.4421	74.7149	68.5354	80.5545	78.3075	75.4775	75.3111	75.4468	69.3582
Ndufa2	72.7726	79.8321	79.8719	73.8618	74.3798	73.8599	71.9193	74.1571	73.323	65.4164
Tbca	69.0843	75.3661	72.3961	75.5886	77.0161	75.8344	73.9235	77.0858	70.7955	71.8956
Dusp4	74.4718	66.9506	72.8339	72.0364	69.303	73.6975	75.4123	78.3205	77.743	77.5977
Kif1c	75.9726	72.9867	79.0227	76.7983	73.1822	71.4418	69.5226	72.9066	72.6164	73.256
Trp53	72.7016	74.9675	74.4498	74.4066	75.0398	71.8083	76.6644	74.0114	72.8551	69.6039
Kdelr2	74.0652	73.2398	75.7582	72.3974	73.0015	72.4571	76.3382	71.9877	75.2867	71.6689
Acvrl1	86.0351	79.5327	83.9445	78.4196	78.4046	64.7459	69.9782	63.818	66.0311	65.0563
Hnrnpu	76.047	73.7198	73.126	78.9764	74.0307	69.9929	73.4694	70.0852	74.1985	72.0583
Ctgf	79.4473	74.5667	81.9565	65.1036	70.1687	75.1414	73.184	70.4927	70.4334	74.3297
F11r	72.2543	76.3645	73.8544	75.9366	73.5163	72.1735	70.5686	75.4524	73.0971	70.4789
Rab1a	71.9913	76.1163	73.3417	69.412	75.4475	70.9985	77.343	74.3104	70.3656	71.054
Ipo5	73.036	71.6979	70.9271	74.1594	73.4407	69.8206	76.281	71.5784	76.9024	71.6798
Rhob	80.2191	78.1955	82.7839	69.2337	77.7558	70.3677	68.0339	64.7922	69.5836	67.565
Phb	67.9401	67.3814	71.1462	69.0614	73.6086	81.4752	73.6648	76.043	75.2595	72.3939
Galnt1	72.468	72.1292	71.6731	75.3036	74.2855	70.2811	74.4074	71.8681	74.5708	70.6716
Ppp1r11	66.742	74.7939	69.9678	72.4321	72.8133	77.0002	74.8352	76.2879	71.8462	70.2042
Capn2	70.6309	70.6136	69.2472	71.0115	69.9195	73.3702	75.772	73.6377	77.4262	73.822
Arhgap29	74.8162	75.5208	74.0971	75.1769	75.767	67.9901	69.0169	70.3875	70.0404	70.9615
Actr2	71.3325	75.5253	71.0628	74.6756	72.4883	71.4888	72.7931	69.5302	72.0457	71.8341
Anapc5	73.4054	72.1173	71.18	73.0671	74.7716	70.7755	71.4976	71.1818	73.5792	70.2274
Fasn	68.9225	59.8185	64.1037	71.0426	61.9581	70.4421	82.3236	76.5827	80.3834	85.1887
Cltc	71.5164	71.165	71.7637	76.4228	73.5927	66.7974	71.9874	71.7187	71.9088	73.7398
Cdk2ap1	73.2124	54.3491	94.6098	52.371	88.213	75.7811	97.6087	61.516	62.2809	60.6204
Tmbim6	74.9673	73.9486	70.8414	73.7914	74.0058	69.5384	71.2082	68.8085	72.6798	68.2797
Crk	69.0478	70.4884	70.2316	69.2078	71.4101	74.3396	72.4768	76.376	72.2516	72.203
Myct1	77.9525	77.1899	82.8924	67.6153	75.2782	67.3622	67.5676	70.433	64.4269	66.9316
Hnrnpm	72.2505	71.8544	70.7367	75.6633	71.2642	67.746	72.8007	69.4127	73.2561	68.4999
Pdcd6ip	73.6523	69.2186	70.0287	72.9202	71.0329	70.6042	71.5811	71.3696	71.7838	70.6511
Prdx6	70.0033	74.6478	70.8845	72.0534	76.4255	71.717	72.1436	70.6436	68.6545	65.2325
Stab1	76.6068	69.0776	71.6545	80.967	65.071	62.4777	66.3096	69.2677	72.2533	77.8194
Txnrd1	75.2349	74.9158	75.118	74.9011	74.0993	67.1373	70.4626	65.1884	67.1941	66.8183
Ctbp1	71.8789	69.9513	72.5815	73.0377	72.4748	70.6387	70.2684	71.1045	70.4451	68.4896
Rps2-ps10	63.3066	50.6302	70.257	61.4926	82.2499	88.0008	76.7862	73.3901	74.3794	70.2802
Atf4	64.8953	65.4716	66.4997	62.3314	64.6161	79.2197	74.0806	80.4549	76.7886	74.9724
Gm6793	75.6812	74.9826	67.1936	78.0678	68.6968	66.0067	71.1665	68.6565	71.7146	66.7468
Inf2	69.0269	69.5328	69.8633	72.8705	69.909	70.9487	68.9081	68.3162	71.4204	75.2314
Rras	71.5966	73.9422	69.9237	66.7038	73.0429	72.4179	72.362	66.0838	68.2819	71.4613
Hnrnpl	65.7543	67.1489	67.5135	69.462	71.4824	74.3675	73.1825	71.0657	72.7888	71.2457
Uqcrc1	69.7992	67.633	69.2523	68.1581	72.2821	73.1235	72.082	70.9221	72.1463	65.865
Gtse1	72.7267	71.7483	70.6039	72.5722	71.1882	66.8545	72.7579	66.18	70.6788	64.2851
Map2k3	68.9744	69.8356	68.7826	66.8349	69.6904	74.1812	72.1874	70.3064	70.4287	67.9131
Slc25a39	73.4548	70.8115	72.0161	71.0328	74.6336	68.5351	68.3055	67.3295	67.9163	65.066
U2af2	67.8463	71.3887	68.2537	69.1799	68.4271	71.6855	70.286	70.7546	71.4215	69.6675
Shmt2	68.1499	64.5725	67.5341	65.3097	70.1035	74.5065	72.9206	72.1598	72.4921	70.0452
Gcsh	64.5937	68.5778	66.4744	67.3751	68.5337	74.9117	74.5389	73.0855	71.0238	67.6781
Gm10039	66.7998	75.7008	67.4084	69.8033	74.5839	70.1142	71.6578	79.6325	59.9492	59.505
Tpm1	70.9314	72.0748	72.4875	68.7994	70.4467	67.4147	69.2656	68.4107	67.5396	67.5403
Dynll2	70.8552	72.6262	70.1551	72.4285	68.9832	68.5235	68.3816	68.296	65.1988	68.9027
Ulbp1	68.1552	70.8232	68.0037	69.3097	65.5673	69.41	71.2324	68.2917	70.7821	71.6205
Ddx21	69.6404	68.4773	67.3581	70.1129	65.745	65.1952	73.3265	70.3607	72.5097	70.4631
Psmd7	67.6067	71.6988	67.1444	66.7603	70.1361	71.2266	71.2419	70.1325	70.6503	66.145
Ptgs2	62.9887	58.9867	66.999	52.7871	51.4508	76.9228	73.0256	88.5482	74.1878	86.7447
Coa3	66.3907	69.7875	67.4965	69.1408	69.6607	74.404	66.9308	70.17	72.3109	65.0491
Rasgrp3	68.399	69.0507	67.4294	70.5795	64.1568	67.0839	72.0679	70.0363	69.4705	72.3728
Tm9sf2	68.7335	70.7188	68.9309	69.4353	71.2346	65.4027	69.6255	68.5773	70.0394	67.105
Rabac1	70.9411	70.711	70.9152	72.1141	70.1891	68.4009	65.4489	69.6951	65.6307	65.0915
Hexa	71.7065	72.7228	71.6202	68.1968	67.7388	67.2465	68.3741	65.8347	67.5573	64.3818
Arpc5	65.8898	68.229	66.8998	65.056	68.553	72.1391	70.2796	72.1789	67.8013	68.0079
Fkbp4	66.5597	68.737	68.2578	69.1681	73.1653	69.1451	71.5077	64.0687	69.6654	63.917
Tfdp1	68.0712	65.8335	67.45	68.4778	68.3791	68.5026	69.7002	68.9002	70.0228	68.4753
F2r	75.8032	79.5762	76.1049	71.6481	75.4102	58.4032	67.6442	56.7127	61.7226	60.4787
Ppp1r2	69.3662	68.5912	72.3837	70.3599	72.284	65.2668	62.6404	70.512	64.9461	64.9204
Gm48583	67.4038	66.8577	61.0885	72.1391	68.8265	69.7434	74.9934	70.1241	64.6281	63.2404
Cops6	64.666	66.139	68.5094	65.9965	69.1583	71.5058	67.1462	69.6177	67.8881	65.5399
Cisd1	64.2129	65.48	67.5312	63.1484	66.4262	75.7132	66.9215	68.3926	68.6899	66.8798
Slc39a1	69.223	66.1562	68.7606	67.5956	67.1499	67.1524	67.4032	65.1861	69.4199	64.8559
Jund	74.2952	63.1692	71.4574	71.3606	71.0933	73.4117	65.551	64.3971	68.5864	49.5711
Wsb2	67.545	64.8158	66.2806	67.5782	68.0666	69.6795	66.3144	67.5287	68.0738	66.5256
Sfpq	69.5518	68.092	65.9154	71.0405	68.9241	63.5079	69.2039	63.8187	67.2922	64.1577
Aco2	68.1826	66.2358	68.5711	67.9041	67.6016	67.7062	67.6355	65.6755	69.0138	62.912
Wwtr1	67.8857	65.0871	66.495	68.2884	66.7346	66.3824	68.3949	68.1651	66.8868	66.7516
Git1	68.3152	62.761	66.2583	69.1138	63.4459	66.5217	68.361	68.9551	66.9032	69.608
Galk1	64.5438	66.5265	62.9323	68.5949	70.3818	72.0977	67.8587	68.6857	66.6247	61.9095
Nudc	65.7137	64.9753	64.6486	70.5564	64.4769	69.4661	72.362	67.4663	64.8548	64.7002
Rtl8b	71.3643	63.1512	68.1639	69.3645	67.3971	69.9987	62.4357	68.3921	68.7577	60.036
Cdkn2a	65.339	61.1354	64.2223	60.9366	69.8644	74.0174	68.3797	67.2924	67.5274	69.9413
Adcy4	70.4398	67.2952	67.8974	69.1617	64.7666	65.9741	63.34	66.6032	65.0393	67.7373
Mapk6	66.08	61.5399	62.6011	64.7639	60.9212	68.4376	67.4783	74.0493	69.4623	72.7674
Rpl19-ps11	59.5288	56.1811	75.1444	58.2816	73.381	65.5163	68.9949	68.6992	74.7822	66.7338
Sf3b4	70.4287	61.5943	65.3051	67.1755	65.3164	65.2681	69.2995	64.6344	67.2166	67.3587
Glo1	66.4735	68.7997	68.2518	65.7726	68.7472	64.8196	66.3225	65.0935	66.9721	61.8843
Ubtd1	64.6832	65.1802	65.2225	65.358	62.8916	65.2713	68.1919	69.4936	70.0956	66.4785
Tnfrsf23	68.0835	66.4059	62.9148	73.2692	65.1154	58.3905	67.3851	65.6563	67.7301	67.2904
Mmrn2	75.407	69.9959	72.9932	73.6843	66.2855	58.0858	58.9421	60.669	62.0368	63.9253
Itga6	65.6942	62.1017	63.8874	67.1956	63.3265	62.8525	70.999	66.43	72.0107	67.3471
Cox7a2l	71.665	72.6099	67.7823	62.2648	66.0062	63.2541	64.823	62.4488	69.7211	61.1674
Ap2s1	68.4849	70.1338	64.6756	67.5631	69.7698	66.1509	67.7902	61.9427	66.4305	58.7298
Rad21	67.4691	67.173	66.0062	68.2855	69.0309	64.7586	67.1042	62.1488	66.0333	63.4094
Cdc42bpb	68.1182	61.1099	64.6764	69.9619	63.7809	62.4259	65.9206	67.3024	67.0812	70.456
Gm9825	64.9017	62.0271	67.3323	67.3403	68.3331	62.3678	71.7612	63.3162	70.208	62.8188
Cct3	61.8214	65.966	64.3668	64.9354	66.0795	70.053	67.3183	67.3823	67.4143	64.4971
Cox7a2	63.8441	71.0973	67.0876	62.7681	72.6598	66.0055	64.0833	67.8748	61.3958	61.9762
Ssb	60.6452	66.8726	65.1917	64.2704	68.2152	68.6736	62.63	67.4711	68.8253	65.586
Ppp1cc	64.329	65.0584	65.0379	66.9671	66.9949	66.1128	64.0142	66.835	66.6235	66.3333
Dynll1	64.4581	66.7126	64.1855	62.6884	65.7494	70.026	64.4562	69.1844	65.8204	64.1441
Psmb6	64.0912	66.3334	66.0367	63.3978	64.4229	67.5687	64.3991	71.166	65.1233	61.8072
Vars	67.2842	64.5365	66.3317	69.3426	65.8282	62.4962	65.6974	63.0198	68.2759	61.2521
Rflnb	72.3788	69.6823	73.4347	68.1693	58.6499	58.1026	56.1053	63.6824	61.8487	69.8968
Tnfaip2	62.5074	59.9335	61.6811	59.7495	59.9279	72.4783	69.1751	68.9775	67.8419	69.422
Timm13	60.9633	65.0034	63.5531	64.3672	66.6564	70.6211	68.2979	64.8654	66.5555	59.9339
Etf1	62.7103	64.7904	66.8521	64.5721	64.4096	64.4705	67.8748	65.2835	65.5993	64.1324
Rtcb	65.2694	64.9032	63.4527	65.3591	66.2746	65.5341	64.1296	63.5386	66.9928	62.9356
Sdha	66.1184	68.8414	64.8905	68.6767	64.2823	62.4461	63.7508	62.5434	63.1697	63.5301
Map3k11	69.5573	65.2245	63.0118	72.4726	64.5935	59.097	63.4524	61.4274	63.6961	63.2475
Fkbp9	68.012	67.551	66.3245	69.1636	68.573	59.9452	65.866	58.3248	62.0031	58.4043
Sh2b3	65.069	59.2036	61.8593	67.0289	61.4241	63.8383	63.6235	65.5305	66.3071	69.0674
Gm4737	63.6862	59.1973	61.1624	62.6198	66.585	65.8155	68.0577	65.9937	66.1042	63.4433
Sap18b	64.3846	62.024	65.5649	58.3551	62.6842	67.606	67.7764	63.5929	64.6639	65.5105
Ndfip1	62.6132	62.924	68.3397	60.0093	64.6395	69.33	66.2152	62.9123	63.3945	61.2469
Rps6-ps4	61.5073	57.3626	62.1169	50.5766	67.425	73.785	68.5027	67.0919	66.7702	64.9533
Sptbn1	65.1094	62.649	66.2151	69.0923	65.302	58.7197	59.8584	63.2145	61.6925	68.0316
Ppp1r9b	66.7107	61.3341	62.8431	68.8705	63.4477	60.7483	65.3294	61.3199	66.2454	62.8919
Rsl1d1	61.1292	61.1586	62.5951	60.8052	63.9608	65.9943	66.5135	67.646	66.0026	63.6523
Rdx	62.8964	63.3622	62.0765	62.6235	66.7973	62.8427	66.107	63.7141	64.6034	63.9128
Afap1l1	64.5983	61.1969	62.9822	66.2302	63.8662	61.7909	63.8575	64.6069	67.1559	62.2358
U2af1	60.5611	63.9681	64.9056	65.8037	65.3102	64.758	62.2952	63.7117	61.3808	64.7473
Rraga	63.0977	64.1708	61.1366	63.8648	63.8301	63.5442	63.082	64.498	65.7474	64.038
Exoc3l2	66.2838	57.4417	62.1623	64.174	62.0063	61.5212	65.2988	64.357	67.317	65.1814
Aprt	59.1024	62.2634	61.2037	61.6077	67.1079	70.3995	63.9609	63.8322	64.8266	61.0153
Nxn	66.3486	62.9061	63.8037	66.2152	64.1775	62.1075	62.1969	62.0879	64.1352	59.6955
Adam10	67.4998	66.2496	68.1275	67.26	63.675	57.7202	62.214	58.3471	62.5753	59.8078
Pls3	66.877	64.6307	65.0713	65.2465	59.8456	57.4361	67.5555	60.2577	64.1478	61.6267
Mtap	60.7249	62.255	60.6512	59.3865	61.4006	65.6515	67.3712	65.8331	65.4645	63.3641
Rpl35a	58.2066	67.6834	61.272	59.181	66.0254	71.0109	63.7837	65.2124	61.9918	56.9724
Hdlbp	64.3249	63.745	65.2845	66.5024	63.1297	57.8407	62.7319	60.6882	62.3724	63.9178
Ube2c	62.3201	61.6831	57.6823	65.5685	64.9636	64.8986	62.9411	63.761	65.5016	59.4416
Fam43a	73.6937	71.147	71.4062	68.8392	66.7172	55.3436	56.2894	54.8308	54.3993	55.5704
Naxe	65.8684	67.7492	65.8198	64.1043	63.4867	63.3798	59.6907	60.7527	56.2207	60.8974
Tjp2	62.5797	58.3039	61.7394	64.9309	60.5973	61.6152	63.6406	64.1474	63.5337	65.6198
Prdx5	61.1944	65.446	62.8131	63.5561	63.922	65.6718	62.23	61.5547	60.3846	59.5587
Ece1	70.028	68.7928	67.6578	70.1393	66.3775	50.7228	60.9343	53.1781	58.5233	59.6588
Gm11942	60.6134	64.9224	59.5206	63.3156	62.1368	65.7871	54.7435	59.4274	72.6591	62.7313
Lgals9	66.6214	67.8692	65.384	64.044	64.7905	56.9622	60.7645	59.5883	60.2407	59.2806
Jpt1	62.6233	64.9579	61.9967	61.6575	62.38	62.6962	61.7047	60.4498	67.1184	59.5767
Maea	63.7087	62.2776	63.7859	63.4521	62.9167	61.3535	60.9531	62.5312	62.8134	61.1229
Eif5	57.9689	61.7232	60.0977	59.6918	61.1764	66.5151	64.8924	64.8008	64.4523	63.1358
Gm11216	57.4005	63.3832	62.5674	55.5476	58.6974	69.9977	58.7686	66.3067	63.7145	67.9667
Rnf126	62.5374	60.2842	62.281	59.8228	60.995	65.1012	63.3805	67.9272	59.2458	60.9688
Dynlt3	59.9522	64.0029	63.5244	59.3753	62.4222	64.2823	61.5751	64.1871	60.6699	60.6109
Uqcrq	63.3894	57.4381	60.1549	58.7214	63.3936	64.7641	62.5214	66.2238	62.122	61.6108
Strap	60.6735	60.4519	60.903	61.7886	63.1176	62.4338	64.0369	61.5076	62.7188	61.6632
Smurf2	61.1816	56.6225	66.0583	53.0254	58.5076	61.7195	67.8409	62.8104	62.1236	67.9801
Bnip2	58.0894	61.8724	60.2385	60.4098	63.6547	63.4406	61.8167	63.214	62.1006	61.3441
Tm9sf3	63.5924	62.5904	62.2191	60.93	60.8421	58.981	62.6337	60.5351	62.8865	60.9278
Arpc4	58.1384	60.4839	60.6049	58.1215	61.5687	65.7046	60.2809	65.1887	65.0106	60.1485
Nop2	58.7616	58.3963	57.2857	59.7856	60.2648	63.739	65.0788	64.6419	63.3633	63.4893
Acot7	59.7845	59.9114	59.5451	60.6795	62.0487	65.1351	62.1584	63.6186	60.7304	60.4646
Imp3	58.9988	54.8825	59.6828	59.1722	63.0553	67.2042	61.3981	66.1607	60.7781	62.2023
Cyc1	58.6312	60.5599	61.5914	58.2353	66.5523	62.3336	61.2423	63.1208	61.727	57.3958
Gpx4-ps2	62.4966	59.9429	59.5176	56.9655	66.5267	64.0213	59.1805	61.005	61.8356	59.407
Pgrmc1	59.8283	65.3827	61.6779	59.5193	64.3229	61.9118	62.3475	57.1287	58.4233	60.2359
Polr2g	58.7899	59.2411	60.4193	61.6837	62.5253	60.6205	62.6498	62.5557	61.7389	60.4158
Spop	62.5332	63.1011	61.0938	62.9786	61.8432	59.5094	59.0647	59.8447	60.5716	59.965
Ly6e	67.1935	67.6851	66.1224	67.037	64.8728	55.8693	55.5528	54.9364	58.5649	52.5537
Capzb	62.3612	61.7859	62.3815	61.2179	62.5987	61.7123	59.7497	61.0112	60.2253	57.24
Gm9843	61.9156	60.7197	56.6842	66.7023	61.5147	59.1023	61.5617	52.7944	58.2375	70.796
Ccnyl1	64.1615	60.6107	62.8933	64.1897	64.4697	56.7935	61.5266	57.6304	59.9512	57.3465
Hnrnpc	60.4954	64.287	59.8024	62.8687	62.1193	60.7549	60.2068	60.3609	61.6195	56.6413
Gipc1	57.5636	56.4248	60.4685	60.5969	60.3273	64.5041	62.2548	62.7256	63.0952	60.8667
Gna12	66.1352	58.9655	66.1683	62.5673	64.5259	56.5253	63.2532	54.4897	58.3046	57.6235
Snrpd1	56.3319	65.0158	58.9344	59.4363	60.0234	65.1508	61.2095	61.9097	61.8425	58.2966
Rtl8a	66.1175	61.6746	63.1433	68.4839	57.7081	56.9076	55.3161	64.3081	60.2787	54.1662
Emc4	60.6028	63.8358	61.4493	56.8631	57.8473	63.9159	61.9067	63.8122	58.5124	58.7786
Ncln	61.5087	59.6112	62.264	61.456	57.391	57.8603	63.2985	59.2617	62.4816	62.3339
Kdelr1	61.7595	62.6433	63.8628	62.1203	63.0807	59.7853	59.4071	58.9955	58.3961	55.5015
Rpl36a-ps2	56.746	65.7225	60.9301	65.0612	57.9381	61.1724	61.6543	60.2773	55.5001	60.5064
Gpi1	62.1824	59.8287	59.5224	63.9141	61.0307	58.3855	60.4961	60.0454	60.0128	59.6719
Vdac2	58.3896	60.1218	58.0464	58.4022	60.4813	63.2062	63.1821	61.4029	60.9206	58.8958
Dctpp1	59.4854	60.1419	61.975	57.2741	62.3281	61.1136	61.4435	62.0232	57.7769	58.4014
Mta2	59.269	58.5577	59.2227	62.2743	58.0451	60.4573	60.6317	61.3639	61.2306	59.849
Itpripl2	60.8554	55.3103	61.0107	58.5829	56.3521	60.1603	61.9056	59.6884	61.4097	65.453
Kars	57.724	58.9912	58.329	61.533	59.3045	61.3074	61.9875	59.539	60.0751	60.5401
Arl1	58.1401	63.4032	59.9633	56.3181	61.3981	63.3506	59.365	58.0738	59.4994	59.0636
Rpl9-ps4	56.7306	53.3953	54.5925	51.5827	64.6686	62.5431	64.6759	60.9592	65.829	63.0509
Phb2	59.0034	57.273	58.5522	59.0917	61.2989	63.6743	59.867	60.2936	61.4321	57.0901
Sptan1	63.1121	60.3956	61.4689	64.8983	61.9473	53.7441	56.8304	57.5146	56.3939	61.2456
Cstb	60.1435	59.5753	58.7075	57.1218	63.3912	61.675	57.6016	61.7848	56.2962	61.0016
Rrp1	58.3798	61.6141	58.6562	60.4815	58.7663	60.7675	59.1994	59.9362	59.6764	59.2608
Bcar1	65.3259	60.8977	62.2179	62.8358	58.6111	57.2345	60.2433	55.9091	56.8186	56.4624
Chmp2a	54.6395	61.1525	58.5721	59.0221	60.7634	64.6322	56.5134	60.5756	59.2387	61.4353
Scarf1	61.6939	57.8731	60.5952	60.0319	58.42	60.1106	59.4662	58.4512	59.9097	59.5735
C1qbp	58.0692	57.6432	57.4132	55.7889	62.593	61.5134	60.5321	62.4782	60.9301	57.914
Serpinb6a	54.5324	58.3884	58.3824	54.4584	58.2392	65.1176	60.79	65.5462	59.7244	59.4019
Ndufs8	56.9509	57.5737	59.4098	61.575	60.8862	62.5847	56.9579	63.3316	57.0715	57.6663
Nfic	63.0025	58.1094	60.914	65.026	60.0376	54.1511	58.8283	55.3888	58.703	59.3911
Jun	61.4191	54.0742	57.8469	55.0578	55.481	63.3878	62.9906	60.3216	60.9687	61.7252
Notch4	64.5769	57.4014	60.1876	67.4589	58.2714	51.8671	58.7173	54.2094	60.4198	58.9921
Rbmxl1	57.9617	58.2546	56.211	59.3945	60.9062	59.1781	61.3049	60.3771	58.7687	59.3516
Snx17	62.0899	60.8916	59.5473	60.7107	59.5163	57.1472	57.7421	58.7263	59.0593	55.9367
Tmem160	61.85	60.7356	55.7792	57.6238	62.7679	67.0034	56.4637	57.7701	55.4844	55.3943
Rhog	63.0275	60.511	57.6061	60.6723	64.2404	55.7925	57.8132	59.1546	56.7392	54.9068
Kif5b	57.5476	55.8681	58.5367	58.4701	59.1071	59.0442	58.9318	61.8835	60.3365	59.8347
Rpn1	58.9317	58.5909	58.3408	59.8638	59.7679	57.961	60.9512	58.503	61.1825	55.2225
Amfr	61.2082	58.0337	61.7437	59.3018	60.0465	57.49	59.0349	57.1418	57.9855	57.2792
Gna11	62.5737	56.6814	60.5485	60.6598	60.0673	57.5558	59.8484	56.8698	56.23	57.6234
Srm	60.0228	58.4967	55.5476	56.1163	60.4971	60.8969	60.5732	59.2591	57.9046	57.9323
Parva	58.8582	58.9387	59.6167	60.578	60.575	55.496	58.8293	56.8744	57.95	57.6129
Clptm1l	58.0757	57.9035	58.7824	56.8598	58.7421	58.9333	59.9204	58.5181	57.9014	58.4232
Sar1b	54.9134	62.528	56.5649	55.5516	58.2277	62.1795	59.3599	59.6941	57.3059	57.5144
Dnajc10	56.2125	59.3551	56.7683	57.1843	58.6853	59.1252	60.2366	57.4474	58.7957	59.742
Psmb3	57.1395	57.4529	55.1028	56.9461	59.2685	63.2184	58.5975	57.6095	58.0073	59.1122
Otub1	56.3674	57.4691	58.6486	59.1734	58.9305	58.4185	56.8092	59.4624	58.5931	57.985
Rnf7	56.8218	61.2585	56.3107	56.2408	61.0378	59.8177	57.7316	57.5419	55.9832	58.2032
Palld	61.6099	58.8322	63.9304	60.1011	61.0158	53.4218	54.377	57.053	52.2077	58.2745
Lama5	63.1786	52.9208	56.7425	65.7798	55.4832	49.7211	56.0094	56.2086	57.0936	67.0308
Cd164	58.1181	59.9347	56.779	57.7322	59.7726	55.2088	58.659	58.3333	58.3525	57.2339
Erh	55.5366	58.1109	55.4216	57.0238	59.5977	62.7315	57.6436	62.3423	56.3923	55.3235
Ranbp1	53.9775	57.3987	53.832	57.4449	59.9412	57.1722	63.4145	60.2338	60.4257	55.7928
Gprc5a	54.9472	56.3768	53.7425	56.9968	54.6773	60.2141	60.238	61.5068	59.0474	61.4834
Nop10	54.8789	58.3858	56.0229	58.4617	57.5083	61.0907	58.105	61.8325	56.2515	55.5788
Por	61.4341	58.4883	56.8662	59.1605	55.9634	56.667	57.7313	56.5176	59.9555	54.8089
Slc38a2	58.9368	56.9996	57.4448	57.2658	56.5238	53.7033	57.9191	61.2188	57.5372	59.6183
Slc48a1	59.3774	60.6625	59.7972	58.3401	59.4535	55.4191	60.0518	55.2718	52.3894	53.0522
Gm9616	54.435	62.5584	64.2177	55.994	54.7915	56.5979	56.9816	57.7829	57.1377	52.2246
Ecm1	59.7473	60.5815	58.9985	60.5496	58.7244	53.4616	56.9625	52.6278	54.7795	54.9679
Ube2m	60.4309	55.7122	57.8954	55.569	59.0223	54.1339	60.711	55.8982	57.2101	54.7733
Cox7b	52.3262	57.9809	58.6917	54.1954	58.8385	61.6887	56.2981	59.7149	55.6665	55.9306
Acly	50.6994	49.2414	51.1372	51.0339	52.8845	60.2077	63.6783	63.4732	64.3158	62.7268
Nars	57.0776	58.1464	53.5008	57.2009	56.6074	53.7745	62.0658	55.1742	58.8367	55.5111
Os9	60.0068	62.0976	58.0884	62.2415	57.4232	51.3462	55.2693	51.3543	55.9174	53.916
Eif3g	56.2472	56.7055	55.5349	55.0501	58.173	59.9411	58.1559	58.8204	56.2809	52.6041
Eif4a2	52.4304	57.3921	54.7283	52.3484	53.6335	62.5202	56.8472	61.0646	56.8123	59.7167
Cfdp1	54.1486	59.5185	54.3667	56.7769	58.995	58.5948	54.6708	56.6196	56.3498	55.8228
Psma1	53.6192	59.0434	55.8656	53.8656	56.4228	60.5148	56.1713	57.6819	58.3004	54.247
Dazap2	56.4174	57.3961	56.1165	56.7559	59.2081	54.1252	57.5777	56.3298	57.0814	54.1399
Grasp	60.9887	52.759	57.0585	54.238	56.2245	57.9319	56.4338	54.8779	58.6599	55.9376
Srsf1	55.4697	56.4293	56.8235	57.2458	57.3093	55.745	57.8136	55.334	58.1661	54.4518
AI837181	59.9967	55.862	55.8073	57.1455	59.2302	53.1217	57.9512	54.9375	55.2712	55.2182
Timm8b	53.4457	58.9219	53.9916	52.186	58.9393	61.621	56.6463	59.3422	55.0618	53.5647
Rnh1	55.7589	55.821	56.3975	53.7695	57.976	58.5275	55.4013	58.6726	57.3212	53.7113
Fis1	59.2759	56.4124	58.1504	52.8091	58.8147	59.4396	52.0762	58.7489	54.4193	52.9584
Arap3	54.1599	54.2588	54.8591	58.2147	55.1269	57.6604	57.0973	56.3363	58.6369	56.4369
Hoxd8	62.7762	59.3658	61.5094	56.9318	63.039	54.1044	54.1001	49.097	52.2733	49.0562
Ets2	58.5126	58.1542	53.6607	65.2499	61.0859	50.5917	54.7723	51.6954	56.5676	51.7693
Parvb	58.9917	57.7394	55.6136	58.292	55.7096	51.7908	59.3103	54.0481	55.2973	55.1573
Tufm	55.0371	56.209	54.0759	57.1629	57.721	55.9438	59.3539	57.4415	56.9936	51.4453
Tsen34	56.4561	54.9524	57.2488	58.0483	56.7563	58.2763	58.8351	52.032	54.0112	54.7224
Gm10221	57.9921	56.0236	57.5863	59.9684	56.4596	55.0199	56.0864	57.3922	52.0193	52.4657
Rps2-ps6	69.5669	24.0291	67.2215	55.6863	54.6211	77.0023	70.1616	45.9354	41.3733	55.1685
Srsf7	53.4389	58.2764	55.3141	54.2759	59.1647	58.1128	54.7875	55.8754	55.9987	55.0826
Magoh	52.437	54.2851	55.0431	55.2651	56.9636	60.884	58.9704	56.5487	55.9146	52.8677
Gm12338	46.5799	55.6587	61.1987	46.3256	56.3618	71.0595	56.7213	57.522	60.0751	46.2442
Gchfr	53.7803	56.124	56.398	50.4955	50.8428	59.1746	57.7774	59.2816	54.4895	58.0127
Psma4	54.2865	59.067	52.9684	54.6754	57.2402	54.9309	56.363	56.9178	54.7641	54.6568
Smarca4	57.1983	54.2812	57.0035	61.1081	56.48	50.3011	55.3416	52.8001	54.1072	57.1459
Mob1a	53.9768	55.8682	56.201	55.5602	56.5354	55.5002	56.03	54.9293	55.773	55.1325
Pkn3	54.1688	55.9761	54.6123	55.2	53.2436	58.4752	53.2299	56.7369	57.497	56.2849
Serinc3	59.7832	59.3762	60.3678	56.2606	57.2619	49.3432	52.3777	51.582	53.4951	52.8815
Asna1	54.1356	56.645	57.6578	52.5246	56.4586	57.6195	54.435	56.0931	53.0788	53.9463
Ddah2	56.7607	59.9548	57.8071	57.2856	58.6845	54.3493	50.2628	52.4408	53.2299	51.6562
Atxn2l	53.1497	52.7677	54.7641	55.9367	52.745	57.3993	56.8062	55.3385	55.1249	58.2301
Gm7964	53.9488	56.3458	50.8621	53.5673	54.583	59.8063	54.4553	55.3075	56.5003	56.7817
Pfdn1	51.8385	55.3241	54.6201	54.3286	54.1358	58.6832	55.3633	59.1715	56.1998	52.0408
Gm13509	49.7975	55.5023	58.4919	48.2339	55.3336	62.877	62.5423	47.024	49.3741	62.3357
Sh3bgrl	53.9956	58.6959	57.301	54.2429	58.5255	54.514	54.0192	54.1048	54.2184	51.272
Plk2	55.3196	52.5429	53.2972	53.8041	47.7246	55.9418	53.4941	61.6467	56.618	59.6113
Flnc	54.6704	50.6487	54.6576	58.6859	53.1287	49.9664	56.0917	55.4118	55.1182	61.5648
Tma7-ps	48.8983	59.2514	58.3321	55.8981	55.4947	60.8118	58.4463	57.3764	49.4876	45.9393
P4ha1	50.8544	54.8752	54.5586	55.428	53.5782	56.6567	57.2969	55.261	57.2677	54.1191
Cox5b	53.391	56.9015	57.2923	53.5185	55.7692	56.0813	54.3057	56.4911	53.701	52.4009
Lims1	55.2458	56.5178	54.5415	55.0021	56.0114	52.5833	54.5415	56.1039	55.3032	53.796
Mfsd5	55.9183	56.0477	52.4796	56.8994	54.1423	55.2974	57.1181	53.2169	54.8223	53.4682
Rnd1	58.745	54.8507	58.4047	50.0223	54.9172	54.5074	53.8508	55.6992	52.4149	54.7342
Top2a	53.1886	56.9255	53.4388	56.7054	59.0511	52.8869	56.3931	51.1806	56.5341	51.8156
Ndufa1	56.3431	62.9618	53.8468	54.5267	50.279	54.8784	52.3286	56.9839	50.4916	55.3417
Epas1	66.8065	60.9217	64.8419	59.7054	56.5849	42.1186	50.7993	45.6033	49.3894	51.203
Mcm4	52.6408	54.5191	51.7972	54.8135	57.1967	52.8533	57.2404	53.5585	59.4478	53.3659
Rps15a	53.1794	56.1063	52.9877	52.8144	56.0889	56.6502	55.9911	56.6282	54.5739	52.1551
Uqcrc2	54.5765	52.9385	53.5304	53.8344	58.6399	56.0765	54.5125	54.2371	54.9979	52.9489
Rab11a	52.4408	55.5127	53.3747	54.2821	55.3935	58.7966	53.4371	55.4073	53.8949	53.4952
Tomm5	48.9411	52.6991	54.6239	49.8794	52.9498	63.2647	55.6054	58.8017	54.8973	54.2966
Polr2a	57.2921	52.5352	55.7768	61.3443	54.3688	45.8167	54.3304	51.674	54.0954	58.2032
Pfkl	53.9674	54.4625	53.2371	56.4684	53.3576	53.3467	57.2338	53.1577	55.0908	54.8161
Cald1	54.8344	54.0594	56.2997	53.6271	51.6746	53.2866	53.636	55.7036	53.7934	58.2207
Gnai3	52.7066	53.13	52.7776	52.2752	54.9458	57.6825	55.9575	56.0102	54.9655	53.369
Nacc1	57.3487	55.537	56.4765	58.303	55.1264	50.1139	55.2139	50.9192	52.4467	52.3128
Gspt1	52.4697	52.038	54.0076	53.2556	54.8516	55.7752	56.6778	54.575	55.1287	54.6518
Atp5h	52.7874	58.41	54.5041	53.0647	56.8746	57.5602	50.851	53.204	55.3666	50.1358
Mta1	56.4382	52.4425	54.9319	58.7568	53.7924	51.7456	53.4439	53.1851	53.4955	53.3783
Maged1	58.014	55.2848	56.082	55.6756	57.7712	52.2519	51.9224	50.1831	53.0328	51.1439
Mertk	55.7882	54.2029	54.9514	56.9743	52.5336	49.1587	52.1938	54.7859	53.3874	57.2537
Prdx3	51.9227	54.5612	54.7867	52.9519	55.7618	53.2005	55.1528	56.1894	52.8707	52.5913
Pold2	53.9154	55.9265	53.8753	55.9264	53.4945	53.3976	57.0767	49.581	55.3092	51.2407
Rab10	56.1008	55.1373	53.5483	54.2618	54.9437	51.4318	55.5435	50.7771	55.6464	51.5191
Cdc42se2	53.5365	53.393	52.6448	54.2476	55.0041	54.4956	55.6798	53.6551	55.0891	50.9522
Rhoa	53.4178	54.0619	53.1197	52.7989	54.4609	54.3905	54.1991	55.4058	54.8305	51.7503
Hsd17b12	46.9771	50.41	48.5515	47.2233	49.6764	59.331	59.9009	57.8998	59.8767	58.4111
9530068E07Rik	53.8688	55.2739	57.2332	50.7306	55.128	53.8636	53.6458	54.0239	52.6747	51.5557
Hsd17b10	51.5743	57.6616	50.0925	55.6931	54.7772	57.1726	52.4597	52.4292	52.7899	52.6469
Cenpb	55.9012	52.5	56.7179	54.4516	55.4624	54.142	52.287	52.6143	51.1175	52.0014
Endod1	56.1542	53.9759	56.4763	53.4658	53.4414	49.2832	57.9909	50.7254	52.7555	52.4381
Grina	57.345	57.6336	58.0814	55.3919	54.8418	49.7409	50.3594	50.8503	52.7087	49.5713
Slc3a2	54.9427	54.6415	53.4438	50.2228	56.5484	55.1249	54.5227	51.4948	52.5382	52.5098
Sec61b	52.6699	51.8747	54.9372	52.7597	58.9839	56.9826	53.261	52.9758	51.0361	50.0229
Nomo1	55.4073	54.6861	53.2561	57.0274	52.7637	49.6774	54.3508	50.4048	52.8205	52.9195
Naa50	50.4305	53.0757	51.7877	53.9472	52.6014	52.3788	55.9996	52.8827	55.0372	54.5703
Id3	56.9294	56.5852	62.5464	47.9825	61.1795	50.2393	52.6857	47.2712	47.6799	49.1324
Epha2	53.8431	48.1571	49.7326	51.5949	46.7891	54.6245	55.2314	57.302	56.3437	58.5918
Kctd10	54.2734	53.1215	57.1332	54.946	55.2862	51.9526	52.9681	51.0896	50.1384	51.2672
Sept7	50.1382	52.9611	52.5392	51.6901	53.6801	55.0736	54.0647	54.4962	54.1088	53.314
Tmed9	53.4741	57.4016	53.1177	55.1504	53.6493	50.1284	54.0032	49.6561	51.655	52.4894
Prkaca	55.1478	51.5108	53.2778	55.2717	54.4593	51.3861	54.3733	50.3704	53.9454	50.5351
Rangap1	51.9263	52.0996	52.1382	54.3953	53.4487	53.0434	54.7365	51.2859	56.3672	50.5764
Shank3	51.4757	45.3213	50.0171	53.4983	50.4959	53.8953	52.0961	56.5205	54.4477	61.9436
Itm2c	55.847	54.504	56.1373	53.5774	53.6669	52.5698	49.0644	53.2848	51.3016	49.7582
Nfe2l1	56.9793	54.2256	55.6448	55.7648	52.2628	47.6351	52.5858	47.7086	52.0217	53.8874
Mmp3	41.7708	41.6668	39.604	47.7403	44.5275	63.3885	59.545	68.6718	66.8346	54.3398
Caprin1	52.687	53.0822	52.8814	52.8548	52.2311	51.9193	54.4043	53.3125	52.8796	51.6662
Got2	52.9459	51.6298	52.1317	52.3315	55.8682	51.8422	56.2891	51.9755	52.1119	50.7634
Plk1	55.8166	56.021	51.0441	58.0151	55.1611	52.8049	51.532	49.6862	49.2461	48.4523
Pip4k2b	54.5387	52.2244	51.1456	53.5707	52.603	50.3599	54.2924	52.131	52.1909	54.1708
Tcf19	51.903	51.892	54.3093	51.6258	55.7622	53.8084	53.5812	51.3451	51.8941	50.5817
Wdr1	53.0941	53.3121	53.4231	53.9091	51.9611	51.974	52.57	52.5426	52.6159	50.7422
Rbm3	49.0819	51.8226	50.821	49.2896	54.4413	56.9419	53.2935	55.4502	53.0537	51.1631
Piezo1	57.347	49.924	53.9509	59.8514	49.9926	45.6002	51.684	48.3959	52.2617	56.3429
Arhgdib	49.5991	54.4954	51.0875	52.8213	53.0298	53.085	55.3631	52.4692	53.1873	49.855
Slc30a4	52.6126	50.8924	52.243	51.6573	54.6265	50.2018	51.1299	54.0479	52.5649	53.4049
Rnf10	55.5381	52.585	53.439	54.9623	52.5982	48.7804	52.021	50.9554	51.4787	50.5336
Mrpl54	49.7383	47.846	54.2402	46.0844	57.2557	58.6797	57.6265	49.0039	51.5986	50.6404
Dab2	52.3786	50.2989	51.4941	53.3397	50.4101	50.2138	52.7981	54.1177	52.8936	53.7665
Cks2	50.6978	57.2128	54.0864	52.9255	53.9896	50.5489	47.1608	52.4633	51.1187	50.4638
BC005537	51.5769	51.2723	50.2679	51.04	50.7909	53.2794	53.0065	52.466	54.1187	52.6698
Enc1	49.601	48.2159	49.1822	49.6109	45.4807	52.3996	55.5509	55.919	55.4557	58.5406
Eif4ebp1	49.26	52.56	48.4299	52.6741	48.6785	57.3092	53.4148	53.2338	53.2268	50.9011
Rad23b	52.3108	50.9409	53.7536	52.0347	50.1176	51.2733	53.9907	51.6565	51.8273	51.2741
Hspg2	59.0721	46.6907	52.9612	59.4079	49.1271	39.9718	49.8927	49.993	48.163	62.8687
Rrs1	53.7028	47.1353	48.9052	51.0731	48.9416	53.7927	55.0135	50.1956	56.2507	52.8763
Tpm3-rs7	49.7104	50.4168	50.0947	51.947	49.5595	53.2919	53.1846	51.964	54.5612	53.0782
Ruvbl2	50.1016	50.6303	50.4377	50.1061	52.5884	52.1986	56.0045	52.1077	53.5593	50.0596
Hnrnph1	48.9765	54.351	50.8871	50.0637	50.9927	53.6415	50.2211	52.8842	51.4174	54.0967
Psmd12	49.0282	52.0272	50.6066	49.5423	50.3261	53.1727	52.093	52.3708	53.7492	54.3917
Ramp2	55.4805	53.8761	52.5748	53.0577	52.8133	49.5073	49.7503	50.9283	50.8651	48.2595
Sorbs3	54.193	52.2521	48.7302	56.3564	52.9801	50.3478	50.9923	50.4671	51.0371	49.5965
Ube2z	52.3923	52.6536	51.2436	51.9345	50.8744	51.2331	51.6781	50.4	52.8867	50.9134
S100a13	50.7684	54.159	49.8789	50.1864	51.5048	53.7974	50.8558	55.575	51.95	47.1774
Dek	49.5212	50.465	52.3445	50.0208	53.445	51.4972	53.9591	50.3477	54.6091	49.1211
Bag6	53.6712	50.0993	53.1788	54.8462	51.6728	49.0681	50.8979	49.483	51.9009	50.3972
Ghitm	50.9393	50.0058	52.2828	47.942	51.9149	53.717	50.3124	53.0274	51.8942	52.2384
Abcf1	51.4298	51.9789	49.7304	55.3361	51.3256	48.6518	51.9661	50.2049	51.3327	51.6012
Ppm1g	51.6433	51.8452	50.0977	53.4131	50.6266	49.7863	52.2879	51.307	51.9795	49.7166
Tmem88	57.3839	53.3175	51.0189	55.8374	55.7113	52.6853	46.3584	45.8789	48.9077	45.2754
Cox14	48.2966	52.1962	49.5347	49.3295	53.2682	52.673	54.7469	50.2936	51.2567	50.2738
Txndc17	48.103	52.5978	48.9954	49.7257	51.5261	52.7755	52.1127	52.9024	52.0552	51.0143
Psmd8	50.4331	53.7389	52.1784	50.147	53.1523	52.4717	49.1882	51.2201	49.4802	49.7775
Tkt	48.6605	47.3363	48.703	48.8943	51.2105	53.0491	55.3611	52.5048	54.2364	51.7152
Lap3	48.8847	49.1582	50.5305	50.0604	51.8379	51.0364	53.2671	53.5673	52.1154	51.0635
Kitl	50.6854	52.0754	52.3953	51.0136	50.3626	50.2183	51.2325	51.5303	50.5998	51.2523
Tulp4	55.5538	50.4003	53.358	55.8615	50.5543	44.0567	49.6041	48.8763	48.9885	53.7968
Tspan6	50.6446	53.2926	53.3402	49.6327	54.1293	51.478	48.9146	49.4413	51.0029	48.8739
Fads3	51.6483	49.4215	50.9994	49.0023	50.02	50.0049	53.0153	53.3498	50.184	52.9879
Nop56	46.6768	49.8138	46.6714	47.7383	49.5783	54.9043	51.8221	56.0823	53.5488	53.2341
Sod1	50.4545	52.4754	53.0767	51.1345	53.1689	52.2668	49.5689	50.5176	48.5288	48.3742
Shisa5	54.8996	55.3169	50.942	56.5736	51.3798	48.3427	48.801	48.3662	48.1991	46.695
Flii	53.3687	50.9763	49.9893	55.3162	51.7044	49.0567	51.1661	47.9953	50.0697	49.2504
Pycr2	48.9308	47.6855	49.7366	48.391	50.3965	56.3688	51.9598	51.7158	53.5106	49.6881
Dazap1	51.6317	50.2697	49.1698	51.5979	50.8458	50.6021	52.8828	52.1283	50.4775	48.6587
Tomm22	46.9201	50.2771	50.8649	45.5284	54.355	57.357	50.4474	52.1879	50.4434	49.4813
Ggta1	53.2754	51.3833	51.8104	52.4521	52.0074	49.9583	48.9201	48.2112	50.0984	49.6042
Avpi1	46.3404	48.0157	47.0774	48.5391	47.0719	56.8424	51.315	56.4123	52.3427	52.5298
Reep5	52.7624	50.4705	53.0677	49.8529	53.9707	50.1986	49.5957	48.9038	48.6267	48.6502
Eif3k	50.0511	51.0823	50.6893	49.4829	51.8065	51.9077	50.5569	53.6107	47.937	48.8789
Sgta	52.8411	50.6767	52.5775	50.0436	50.6603	50.9709	49.8558	50.3228	48.2957	49.4371
Pxn	52.4835	49.8031	49.6477	54.1881	49.6015	47.9435	52.2958	48.4249	49.9835	51.0045
Cox7c	48.6076	58.296	51.1493	51.5034	49.8048	53.3635	47.8895	51.9865	47.6095	45.1052
Naca	48.9551	50.8608	49.4453	50.3601	51.2862	52.49	51.3552	52.9982	50.8372	46.6859
Serinc1	51.0692	51.8225	50.9967	49.3236	50.4142	49.6582	51.8337	50.8187	49.7999	49.4358
Selp	53.0564	52.0329	51.2534	52.3048	49.8641	47.9542	51.4471	47.949	49.6869	48.9253
Atp6v1f	47.232	49.4495	48.8414	47.7432	50.6684	56.2573	49.3192	54.8781	48.7481	51.3092
Srp72	50.4557	50.8076	50.6274	50.9677	50.8193	49.4838	51.161	50.3585	50.1395	49.504
Anapc2	51.6343	53.2839	49.9086	51.5739	52.7078	49.2762	49.1516	49.1594	48.4406	49.1188
Eif2b2	49.6774	48.1988	51.999	50.077	49.4629	51.477	50.8262	52.6392	51.3001	48.3856
Pcna-ps2	46.3248	50.6957	47.0375	49.9828	47.4966	54.4389	52.9907	52.1435	54.3301	48.3097
Emc6	49.7962	47.8497	49.3995	47.2981	49.0557	56.5604	51.6762	51.3751	50.019	50.5908
Psma7	48.1796	50.8103	48.0288	45.4888	51.9319	54.3223	51.9918	50.9585	51.7647	49.8733
Ccnd2	49.671	48.0251	52.5981	50.6812	49.0616	47.5125	49.0091	51.1106	52.322	53.0724
Gm15772	48.8694	47.2662	52.4538	44.7951	49.9768	62.3958	50.3891	54.3804	45.8895	46.4252
Ogdh	51.1579	51.0048	51.6456	54.8043	50.2187	46.4758	50.4452	47.7413	49.7228	49.2931
Dnmt1	52.0364	51.1508	49.1837	54.4874	50.6729	44.8075	52.729	46.1721	51.2339	49.863
Bop1	48.1023	48.7818	49.3726	48.2894	48.0481	53.0244	51.806	50.7776	51.3369	52.3456
Sdcbp	48.0435	51.6108	49.6715	49.4548	50.6044	50.8262	49.948	52.564	51.1503	47.6125
Hyal2	49.0752	47.8758	48.0399	49.7838	48.5434	51.925	51.2885	52.7333	51.8557	49.5805
Gm3608	47.042	48.4433	47.9829	48.2382	49.914	50.7715	52.7524	53.8886	52.0263	49.3185
Timp3	57.556	57.0197	57.4584	55.7267	53.6912	42.5655	46.0393	41.3138	44.0914	44.4125
Npm3	45.3172	47.6391	48.2934	49.2572	51.6148	54.2476	50.6595	55.2185	49.765	47.7525
Arf3	51.7736	49.3818	50.0228	53.0997	50.0681	45.0756	51.2189	47.6776	49.3124	51.7412
N4bp3	48.4279	45.6636	47.4622	54.0532	50.6485	52.2249	49.7754	52.0276	51.3345	47.702
Akirin2	50.0213	44.4808	49.147	47.4739	51.006	52.3896	54.3244	49.6331	51.361	49.3678
Atp5f1	48.1544	52.1041	47.7829	48.9855	50.0772	52.3598	49.1286	50.4438	52.0378	48.029
Smdt1	48.1527	47.8054	52.3891	50.0861	50.6052	54.4577	48.3147	50.9067	49.6112	46.606
Srsf6	49.6821	48.5745	47.4914	45.214	50.7528	52.5498	48.5548	52.2467	52.406	51.3809
Akt1s1	51.3641	48.1366	51.2148	49.7744	49.9997	49.9326	49.2071	49.684	49.2014	49.5216
Gatad1	50.5031	50.1623	50.5193	48.0464	48.9747	49.8552	51.242	48.4775	49.8059	50.0894
Selenoh	67.3587	71.1965	69.2722	65.9598	76.3626	30.6652	29.8149	29.091	28.7777	29.1589
Arf5	50.9147	50.8066	50.3951	51.3055	50.2731	49.479	49.7276	49.537	49.8998	45.146
Cacybp	46.2657	48.7226	46.3522	46.1545	50.3741	54.4179	51.8342	51.0966	52.6931	48.8093
Arsa	50.2669	48.7775	47.4356	51.8941	48.6152	50.5068	50.8304	48.1045	51.5539	48.7287
Anxa7	47.4456	47.5822	48.0989	48.0472	49.3948	52.1584	51.1402	51.6556	50.9916	50.0982
Cad	51.568	48.0835	48.4498	54.0118	49.1111	44.8973	51.8463	46.7481	50.786	51.0889
G6pdx	50.5048	48.0884	48.7294	51.5138	50.8985	47.7053	49.8429	50.1167	50.0562	49.0583
Rpl22	46.7728	54.0094	50.3333	48.7529	49.9805	52.5628	47.7276	50.9064	47.7248	47.0045
Tdrd7	47.6003	46.7164	47.5847	48.4475	46.7912	51.8454	49.8837	52.3829	52.9823	51.5052
Hk1	51.8055	49.0608	48.3599	53.9488	49.5617	45.8057	49.6874	48.0973	49.3645	49.4684
Rela	50.8694	50.0904	51.0445	53.1843	49.7512	47.3071	49.5424	48.6051	48.66	45.7966
Ipo7	47.8671	46.5936	48.4406	46.9733	48.3706	50.5438	51.4743	51.1428	51.1349	51.3919
Fkbp8	49.4687	49.9166	50.7695	50.4549	49.9134	50.5643	47.1256	49.5925	49.7192	46.0444
Cd44	46.1173	46.3821	48.366	43.7164	45.4698	50.5819	53.8817	52.9399	52.2345	53.5135
Hdac7	50.1498	48.0499	50.417	49.0675	48.6507	48.9522	49.1108	48.6478	49.0072	50.9982
Ruvbl1	47.2508	51.5813	47.6422	49.8685	49.4015	49.2845	49.8037	50.8238	49.0426	48.1332
Arrb1	52.3195	48.9258	49.6777	54.9152	49.6075	44.7012	49.19	45.9777	49.227	47.4697
Psmd3	49.727	48.8651	48.2728	49.9558	49.4716	48.527	50.3125	48.4356	49.8758	48.3523
Adipor1	51.0047	47.6812	49.0603	49.8131	46.395	49.9462	49.8038	49.2251	48.9933	49.3718
Dbnl	46.1384	46.7789	49.4458	48.8229	47.9514	53.3188	50.8477	49.1295	49.6045	48.6772
Tmem147	46.4813	50.2493	49.2887	44.9729	51.9879	49.6122	51.7336	49.2184	48.1149	48.6562
Maz	51.5406	48.0463	50.4071	48.7136	49.7876	49.0297	50.0528	48.2927	46.7592	47.5095
Dusp6	51.22	48.4231	48.0163	50.0181	45.5342	48.7996	47.7908	49.1834	50.0637	50.9142
Rps19-ps6	44.2152	57.3496	44.0543	47.1841	57.1163	52.1097	50.8847	46.7434	43.3473	46.8777
Csnk1d	50.6751	50.2538	50.166	52.7079	49.5115	46.1844	49.0122	46.7739	47.209	47.2861
Nrarp	52.1851	45.1912	44.781	51.5709	52.5404	49.9269	46.032	47.699	51.2517	48.3883
Vti1b	46.9742	49.879	49.0215	47.7929	48.4209	49.0154	51.1517	48.7816	49.6092	48.8589
Edn1	53.0014	59.2148	62.6025	43.4579	52.8227	40.9331	49.0533	42.3846	39.8026	46.1793
Klc1	47.9626	46.4482	49.0424	48.1427	47.6063	52.5177	48.0043	51.2602	48.3045	50.1074
Ap2a1	51.392	48.063	49.9288	51.3168	49.2798	46.7235	48.5499	47.6198	48.2836	48.0909
Tma7	45.2673	51.5624	47.4849	52.1025	46.5356	48.4764	47.0433	51.349	51.3028	47.8046
Bcl2l1	50.7251	50.9299	51.9803	49.9514	49.4186	46.2657	47.7706	46.681	47.9806	46.6043
Tmem120a	49.5289	50.0783	47.978	47.4817	52.0869	53.3129	46.0105	48.3713	48.4534	44.7473
Ch25h	46.7138	46.0642	51.2775	46.4426	49.2841	52.0424	48.1878	52.0758	48.7686	46.9782
Ssr2	48.1909	51.5978	47.7916	48.536	46.8414	50.8028	49.0307	48.8078	49.0751	46.868
Rab18	50.6674	52.4848	50.88	49.8789	49.5323	47.8699	49.1658	45.1386	47.677	43.7474
Nde1	49.1916	49.1904	46.3838	48.5796	48.1302	48.4175	49.8632	49.1428	48.4335	49.2227
Sat1	49.8177	53.5636	54.1183	46.1939	47.6134	49.0453	44.4763	50.25	43.5257	47.8398
Abce1	46.6693	48.3789	46.2315	47.217	48.8835	49.1006	50.3063	49.6323	50.5864	48.2468
Psat1	45.2543	47.0347	45.9769	45.6094	48.4102	51.7148	50.895	49.565	51.8259	48.6668
Eif2b5	48.87	49.1589	48.6941	47.7842	49.3597	47.482	48.2135	49.0602	48.5635	47.7488
Ctdnep1	50.7212	49.2828	48.4654	50.9539	48.4629	48.7556	46.9259	47.0469	48.1513	45.124
Grwd1	46.2908	45.1079	49.4395	46.4196	48.3274	50.7266	50.0941	49.1068	51.4937	46.4401
Ass1	51.3357	51.2113	51.412	49.5247	50.4357	49.6513	49.5803	47.0527	39.4433	43.004
Sertad1	40.8308	41.8981	46.3948	42.5949	43.8098	56.2278	50.745	53.7673	52.81	52.88
Mcm6	48.9605	50.8765	47.895	49.0296	51.4196	45.1081	49.9912	44.1008	49.4954	44.8708
Ddx17	47.5195	49.2983	48.2284	47.782	48.8393	48.7924	45.7861	48.1909	48.3824	48.9004
Lamb2	52.0175	48.368	51.5579	52.2318	48.0536	44.9348	45.1103	44.1881	46.0508	49.0879
Uqcc2	44.3505	49.0445	48.9775	47.872	49.8475	49.3074	49.4949	51.4364	43.5251	47.6412
Mknk2	51.7191	48.3192	49.9928	51.1847	50.2382	46.0521	48.3963	42.7503	47.4253	44.5366
Eif2s3x	46.9565	46.0023	47.093	47.192	49.0906	49.1258	49.8201	49.2679	48.84	46.8958
Gm13456	47.5735	42.9002	49.0913	50.9152	49.5865	50.6609	49.3016	46.5602	45.409	47.6526
Cwc15	47.3002	51.1556	45.3544	49.0124	50.3132	46.6422	49.3545	47.8888	45.7245	46.1475
Nfkbia	51.3008	46.6099	47.0072	46.5795	47.7399	47.5715	46.7432	50.9915	45.0425	48.3287
Fam171a1	51.3258	47.2811	49.144	49.2543	48.0194	43.8329	48.4233	44.4356	48.302	47.8207
Snrpf	49.5681	47.8148	45.999	46.7908	51.8032	48.2785	48.5355	50.3041	43.5719	44.2876
Hars	48.9806	45.6254	46.4768	49.8762	47.6485	49.2837	48.6723	47.4119	48.6236	44.1064
Tns2	50.8879	47.5054	47.5521	51.1739	47.4405	44.7559	46.2615	46.3958	46.6329	47.7952
Lmnb1	49.4087	46.2498	48.0472	50.2834	53.6346	44.9423	48.8236	44.0135	48.32	42.1136
Get4	46.9326	43.4563	47.9486	44.569	49.626	50.0384	48.0876	50.4127	47.4003	45.736
Eif3m	44.3561	45.9195	48.0344	44.7284	49.6774	49.7563	47.9433	48.2642	48.2604	46.8768
Glg1	53.3406	49.5783	49.1414	54.1532	47.4372	38.1147	46.5862	41.977	46.1158	46.9729
Rexo2	46.8866	47.0173	47.2555	45.5841	48.4517	48.668	48.0882	49.0086	45.799	46.6287
Colgalt1	49.0766	46.2063	49.082	45.7271	47.7282	47.9361	46.2508	47.0069	48.0132	45.9968
Nudc-ps1	46.7837	45.5883	38.9031	52.7796	45.0294	47.054	50.3645	48.1997	49.4842	48.774
Ppp1r18	46.3304	44.0738	47.1321	46.4891	45.4925	48.1542	49.7751	49.0554	47.6173	48.783
Srrt	45.4136	44.8327	46.9399	45.1221	46.9918	48.8329	47.648	48.786	48.145	49.1694
Utp3	46.9482	46.3325	46.4819	47.3744	44.1268	48.6344	46.9309	47.9362	49.6173	47.3757
Snrpd2	45.9791	48.5011	45.3124	46.2319	48.6274	46.9999	48.0387	48.4089	47.1989	46.3451
Rgl2	45.4773	47.3458	46.6313	49.2097	45.5678	47.3643	46.7263	46.9981	50.0514	46.1171
Fam96a	43.5659	46.5888	48.9539	42.7567	50.371	52.066	48.1441	47.1609	46.0493	45.5196
Cdc42ep2	47.9636	46.4421	44.8169	47.6068	48.5697	46.9499	45.1353	47.6347	49.614	45.8321
Pcbp2	45.4998	46.2167	47.0428	47.6983	49.7583	46.1707	47.3768	47.5964	45.682	47.0962
Uqcrh	44.1234	49.5708	44.6419	45.7506	48.2313	51.0241	46.2427	49.1635	47.5458	43.3229
Romo1	44.9403	50.0441	48.6468	45.2932	48.4722	52.6307	44.1728	44.0455	44.8324	46.536
Ankrd1	46.7956	44.4157	48.4091	40.6856	37.5795	48.3064	50.4279	53.3917	48.7058	50.2604
Gm1821	50.114	51.7539	46.0285	50.5013	47.278	38.7025	48.4521	46.3215	45.3053	44.282
Psme3	46.46	45.1566	44.7074	45.9365	47.0622	47.3888	47.1372	48.3144	47.7973	48.3343
Gosr2	50.0447	47.7041	46.5175	47.5654	46.7274	45.5741	47.3699	44.4902	47.1705	44.5653
Ctdsp2	50.552	48.9349	48.142	53.6246	47.7905	41.3564	46.2611	41.6933	44.4074	44.668
Psmd14	44.726	45.81	43.1848	43.8015	46.5741	51.9982	47.7538	49.6246	47.7867	45.6398
Ubap2	47.9504	46.5696	47.2812	49.8564	47.0329	42.5206	48.8918	44.299	45.7392	46.6377
Fxyd5	46.6295	46.1782	46.9882	46.0135	45.0037	47.1364	45.8822	48.6196	45.2709	48.8666
Gtf2f1	43.259	45.7723	47.576	47.5111	48.2876	47.5032	46.6328	49.6108	43.8984	46.4943
Nifk	45.7139	45.3134	43.1572	47.417	47.1141	47.1533	46.7867	48.8379	47.7441	47.1419
Slc25a24	48.8359	48.7661	46.4687	48.4422	45.6675	42.4162	48.73	44.1324	47.257	44.4092
Arhgap23	50.2983	44.6085	46.8789	50.0319	44.928	43.0344	47.4164	44.5597	45.6929	47.5452
Cuta	49.2439	43.2006	45.6964	43.8693	47.7398	47.873	50.6757	46.8753	45.8833	43.8521
Ubqln1	46.6557	45.779	46.785	45.0651	47.1137	45.802	47.8746	47.181	46.2991	46.0163
Ssbp4	50.3383	44.693	47.8629	45.8329	45.8539	48.1986	44.7231	46.1979	46.2458	44.5989
March5	46.5753	47.5967	47.6619	45.1655	47.4144	47.5408	47.2195	46.2388	46.1623	42.9631
Gadd45g	43.1391	41.7531	44.1332	40.7756	41.8128	54.4964	48.704	49.781	46.7324	52.9857
Sf1	47.4538	46.2967	45.5006	48.5004	46.9827	45.0075	48.0181	44.8814	45.8114	45.0944
Srpr	45.6839	47.7914	46.4903	47.748	47.9469	45.0172	45.8823	46.0229	45.1513	45.6943
Gyg	44.7329	47.8619	41.3361	46.1675	46.8337	44.2255	49.0697	45.2102	50.1218	47.5181
Sigmar1	43.8678	44.9285	45.6926	46.7288	45.6073	46.3791	48.1798	49.2218	46.34	46.0588
Trim8	48.6887	44.7686	47.6403	46.5162	44.624	46.7005	45.9824	46.1645	46.5825	45.2584
Amotl2	50.1903	48.0676	51.2219	46.8936	46.6813	43.1652	45.547	40.3632	45.2569	45.4679
Ddah1	49.9926	45.8094	48.2474	46.4686	47.5925	43.7194	47.8992	44.0179	44.7075	43.8873
She	49.2789	47.1269	48.524	49.523	46.7069	42.0909	44.1166	43.346	45.771	45.6039
Mrpl28	44.5969	45.3764	43.0212	44.593	46.8305	48.4079	45.2405	48.3921	47.3303	47.665
Dusp3	48.0488	45.9945	47.8677	49.0948	45.1801	43.0112	44.0864	46.3644	46.1736	45.2678
Acsl5	46.1765	45.6842	46.3776	45.6981	46.3657	44.8797	47.681	45.4239	46.3829	46.0758
Azin1	46.2505	48.4346	47.8497	45.4892	49.3545	43.9568	45.1627	45.0057	44.1813	44.4976
B4galt1	45.6855	45.6456	46.0256	46.6281	45.6457	44.1191	48.4607	44.589	48.3687	44.8056
Gstp1	53.9456	48.7579	46.4172	44.5797	46.3643	45.0295	44.2106	42.7399	44.6927	42.5701
Ano1	46.4342	44.4921	44.8573	43.7402	40.1446	44.4088	49.4621	47.2904	47.0051	51.2042
S100a4	47.9123	49.4269	36.7048	57.935	46.2896	35.4433	41.0134	42.1185	50.159	51.5835
Cers5	45.5881	45.7682	45.2669	46.0255	45.9672	45.4068	47.0496	45.4197	47.9604	44.0806
Psmd4	44.8469	44.4189	44.1448	43.3366	45.4104	50.283	46.605	48.0293	46.9132	44.4797
Mrpl43	45.7012	41.7741	46.6702	46.4042	49.0838	46.6025	45.189	47.0221	46.7683	43.1671
Jag1	47.8838	46.7693	48.2736	45.8378	42.9469	41.7953	47.519	42.7667	46.8411	47.4607
Babam1	47.0377	46.8744	44.0936	46.3188	47.5594	46.6542	42.5721	44.0212	46.7892	46.0795
Plod3	49.1343	48.4214	47.7002	49.0904	43.3406	42.5217	44.7319	43.7614	45.1792	44.0148
Smim15	40.1171	45.5414	42.522	42.8304	44.0161	48.8937	47.1762	51.9258	48.9161	45.6877
Rgs2	45.0184	46.3591	44.8891	40.2467	43.0408	46.9911	49.9472	45.8658	48.6076	46.5666
Actr1b	46.6888	43.244	47.4657	46.0897	46.0946	45.0785	45.3913	46.5871	45.5313	45.2024
Brd2	45.752	44.7599	46.3471	45.1566	43.6484	45.7526	46.6653	46.9492	46.0375	46.178
Api5	45.0408	47.0165	44.4125	45.3944	45.9987	45.6263	47.1428	45.1226	45.8065	45.359
Ptprb	51.1435	45.8455	50.6077	50.1015	43.7972	35.9551	42.2596	43.2747	42.3729	50.7179
Ppp2ca	45.3163	45.0142	45.67	44.8637	46.5903	47.1674	46.1562	45.9414	45.254	44.0039
Farsb	44.7393	45.5442	45.6646	45.8971	46.4545	45.3743	46.1653	44.4208	46.2475	44.4338
Ykt6	45.6176	45.6313	42.7488	44.8279	46.7446	47.132	45.6628	44.5104	46.8539	45.1904
2610507B11Rik	49.2974	45.825	46.0615	51.0887	46.4357	40.3773	43.6368	43.4278	44.549	44.1748
Hsbp1	45.9541	47.4007	45.0848	46.248	43.6005	47.2077	44.366	46.1284	43.8767	44.3876
Prkcsh	43.4322	45.4661	46.3745	45.9259	44.3032	46.8277	45.4823	45.4497	46.3421	44.5706
Myc	45.5381	43.8892	42.9566	43.5845	43.7662	46.9612	47.9395	45.0318	46.8452	47.2241
Tbcb	42.639	47.528	47.1208	48.3174	47.3667	46.2462	45.841	41.4744	43.2416	43.7611
mt-Tc	40.3526	47.7982	47.7787	47.5642	51.7446	43.1469	41.663	41.5065	48.0168	43.8419
Uhrf1	46.3978	44.4518	43.8868	46.5489	46.9139	44.888	47.743	42.6008	46.2078	43.705
Ppa1	45.207	46.4859	44.4224	44.1114	46.1513	45.6225	44.7213	46.5133	46.4463	43.3667
Etfa	43.4696	45.7085	45.5804	46.832	46.1466	44.7496	45.4087	45.022	45.572	44.4549
Col13a1	42.7474	42.5419	41.6246	42.2087	40.9497	46.4163	52.0441	43.7582	52.3334	48.1422
Gm4735	45.153	41.6747	44.7198	41.1225	48.3832	47.2037	47.2965	47.5729	44.3827	45.1482
Trap1	43.1668	44.3838	45.7985	45.2781	47.0632	46.3848	44.6462	44.5822	46.7927	44.3981
Nudt4	44.5261	44.851	46.7092	44.171	46.2864	45.7204	45.8067	44.2243	45.3251	44.3549
Ndufs7	45.339	47.8114	43.1781	45.5293	45.2896	47.9209	42.1831	46.8628	43.4075	44.1831
Rpl7a-ps5	31.0117	61.092	47.5891	59.2901	36.6784	33.5408	45.8658	36.2636	48.846	51.4492
Ddit4	45.6572	45.4777	48.7491	38.1598	38.8252	46.959	43.376	48.093	45.0302	50.6597
Mapkapk2	47.3358	43.9461	44.5029	45.7368	47.0726	44.5155	45.4256	42.927	46.5672	42.688
Rock2	45.1404	44.0672	43.8967	46.487	43.6926	43.4571	45.4625	45.6061	45.9085	46.7714
Ndufb10	42.9303	48.9597	46.0541	43.2781	48.3477	45.8207	44.5053	45.6828	42.8376	42.0155
Pno1	42.0717	43.2689	41.6727	42.7372	45.4358	48.5924	46.7803	49.1406	46.7251	43.6086
Gm4202	41.7615	40.6708	45.2227	42.8273	48.4437	45.2282	48.5211	46.657	46.6235	43.3151
Ube2i	45.5117	44.5914	45.3379	44.2855	44.1003	46.1677	43.9341	46.0513	45.7101	43.3598
Ddx39b	44.118	44.4057	43.048	45.6751	46.3018	46.3116	43.1724	45.5523	45.1692	45.2855
Ddx39	43.1616	42.042	42.3249	42.9831	43.7643	48.2661	45.9509	47.0271	46.988	45.7277
H2afj	43.0258	39.9073	44.1423	41.3622	45.2362	51.6488	43.8282	47.0575	44.3617	47.4312
Pes1	43.144	44.2975	44.033	44.1628	44.752	45.2436	45.9561	44.7703	45.8943	45.5364
Il24	38.3362	35.9909	36.4028	35.7675	34.437	56.2105	46.7012	59.503	50.427	53.7371
Dnph1	43.2688	44.9012	43.1873	43.3441	45.7796	47.2889	45.7583	44.5626	48.44	40.2374
Csnk2b	46.0509	43.0392	41.8266	45.8787	44.9086	45.978	47.0511	43.8749	45.2914	42.5719
Npepl1	45.0426	42.4456	45.1412	44.6622	45.3735	45.5226	43.6996	44.341	46.0542	44.1464
Dda1	45.646	44.0336	41.9725	41.7928	44.3703	45.6689	44.9911	47.3374	44.772	45.7799
1110004F10Rik	43.6286	45.8632	43.2393	43.3379	45.641	48.2041	44.3181	44.4817	43.8922	43.0604
Ergic3	43.6228	46.015	46.0892	42.9838	46.0737	46.8914	42.6121	44.8108	44.4075	42.1234
Rcc2	46.7678	41.958	47.6958	45.1956	47.5039	42.554	48.2762	42.057	42.2864	40.859
Itpr3	46.255	40.745	46.5518	46.3941	42.6612	40.0066	44.9305	43.6807	44.3852	49.1131
Gm13092	44.7672	39.4335	49.9577	38.2343	45.2609	45.4454	50.0968	43.8087	46.3397	41.1624
Nop53	43.5892	44.9175	45.6984	44.3599	47.2214	43.1768	45.0687	44.1873	43.5049	42.6877
Rpa1	44.1032	44.5023	43.5706	45.5312	45.1444	43.6611	46.9938	41.786	45.4721	43.397
B4galt5	42.7027	40.358	40.0152	45.0984	40.8311	45.4824	45.3522	47.4711	47.9952	48.6549
Emp3	41.1997	45.0669	44.3755	43.3156	43.8356	48.0191	44.728	44.4792	43.5856	44.6713
Mtmr10	44.5986	44.1317	43.8107	43.7224	44.2507	43.7284	43.3042	46.5194	44.6408	44.0533
Vps26a	43.3072	44.6591	44.261	42.8383	46.1097	44.5983	43.607	46.4503	44.6726	42.2296
Vcp-rs	40.3278	48.415	45.9348	41.2991	51.7492	47.7848	42.6322	41.5762	39.2659	43.5259
Dnajb11	46.6374	45.5874	43.9441	44.9883	43.613	42.1745	45.1145	43.0492	43.2758	44.0108
Snrk	46.0262	43.5474	42.4311	48.5942	42.2639	42.5396	43.7365	42.7103	45.8587	43.6222
Ldb1	44.7086	43.9238	43.5859	44.7444	44.844	44.6262	41.9268	45.246	43.6585	43.7311
Cdc37	43.8305	43.3509	44.3851	44.0315	44.1893	44.1161	44.4469	44.4929	44.4042	43.6094
Gm15501	43.2202	43.0564	40.5914	39.3894	51.9538	40.7006	46.3662	53.0869	41.9683	40.3849
Twf1	42.774	43.5137	43.2071	46.0133	43.8948	43.6858	43.9409	45.3408	44.2188	43.7133
Ndufa9	43.2087	44.4823	44.5446	43.3723	44.1622	45.8003	44.3437	44.1531	43.7703	42.4489
Srp68	44.5446	45.355	43.356	44.7634	43.7621	42.3942	44.8396	43.8494	43.9785	43.0991
Rpl7l1	43.0684	43.4276	42.3847	42.353	44.2543	46.5647	45.1874	46.41	43.6468	42.598
Tubb2a	46.0931	49.1572	45.2817	48.5022	49.0689	40.4437	42.4284	36.6451	42.0988	40.1549
Cers2	43.9174	43.1988	45.6388	43.6005	45.6683	43.9944	43.1593	43.7013	44.2005	42.6571
Mrpl2	42.3504	44.0509	41.1982	44.7185	42.9047	47.2981	44.7469	45.2258	44.0703	42.3143
Sec13	42.7005	43.8301	45.0037	41.4506	46.0182	44.9858	43.1468	45.9801	43.1128	42.6132
Chtf8	44.8254	43.1612	45.3304	43.5718	45.8355	43.0909	45.1905	43.4061	41.9795	41.5832
Hbegf	41.1518	40.4638	38.98	38.4008	34.7654	48.2165	47.0978	50.211	48.3302	50.1111
Tmem109	45.7704	45.5178	44.3507	46.4475	43.8439	41.0369	44.0402	41.1055	44.7277	40.8276
Manf	42.6114	44.6592	41.7376	40.5817	44.182	46.9051	44.0353	44.8252	44.3976	42.7086
Ehmt2	45.7168	43.5715	44.4959	45.5625	43.6575	42.2938	42.9044	42.3952	42.0274	43.8479
Impdh2	43.3412	43.9958	42.6524	42.6512	43.4463	45.4727	46.0935	43.7086	44.4357	40.4237
Psmd13	41.9542	42.5279	42.554	42.1287	44.5822	46.2283	43.7344	45.2907	44.1659	42.4314
E2f4	44.2377	40.2215	42.2866	44.0273	40.9953	42.8669	46.3034	46.6175	44.6888	43.0973
Sumo1	39.0092	45.6828	42.7303	43.2015	45.3085	43.6494	44.3723	44.7543	43.2247	43.3993
Arhgef15	44.2304	43.2838	42.8157	47.2659	42.1491	41.9784	43.5646	43.4298	42.9602	43.5204
Eif1a	40.6002	41.8989	41.6218	39.2541	41.0605	46.9613	45.531	48.9582	45.1414	44.1125
Higd2a	43.5862	46.4926	41.7116	41.8511	44.1942	44.0115	42.0437	42.1861	42.3412	46.6112
Nolc1	43.2653	41.5974	43.0254	44.5245	42.3211	42.6735	45.7045	44.3508	43.969	42.7856
Card19	41.2279	43.3849	43.4625	42.8625	43.5978	45.1503	41.5457	46.3486	43.7827	42.7778
Chd4	44.9059	42.325	44.174	49.054	42.6959	37.722	42.5383	42.5295	42.2188	45.9303
AC115954.1	42.7541	40.4509	43.1192	44.2305	47.5157	46.933	44.0968	42.9714	42.1334	39.8015
Arpc1a	43.0884	42.5058	43.8289	41.6642	46.4358	44.7878	44.1022	43.4282	42.52	41.6144
Ddx18	41.9507	42.6415	41.8493	43.3898	40.3509	43.8552	44.9093	45.0484	47.0745	42.6231
Ercc1	40.0562	42.9319	39.1815	41.4703	41.4373	48.2546	44.2406	46.8459	45.1706	43.2819
Anln	42.8023	43.0231	43.4099	43.6198	43.3573	43.1172	43.6304	42.0307	44.5317	43.1586
Gm5854	34.3686	54.8906	36.9091	50.1998	48.0661	41.2932	43.1083	33.9467	44.5064	45.381
Rab21	41.2188	43.848	43.9521	42.3911	43.5024	42.2671	47.8734	42.8799	42.5232	42.1432
Ddx6	44.0513	42.7413	42.7685	44.4633	43.5429	39.3238	43.3497	42.4628	44.4728	44.9953
Gm38158	39.7663	36.7581	40.6411	37.9415	34.4706	43.882	49.0952	48.9958	50.4477	49.8104
Snu13	41.4597	41.9419	40.9812	40.3499	44.4813	46.8927	44.4838	45.4829	43.7827	41.2646
Orai1	45.9029	41.1689	42.0387	42.7266	43.3336	45.3549	42.9127	43.3735	42.5335	41.4514
Slc12a4	44.4213	42.9078	42.5324	42.8873	43.8099	42.3638	41.7616	43.1901	42.2287	44.4919
Cops2	41.1624	43.2668	44.4371	41.598	42.781	42.0478	44.7344	43.4532	43.4654	43.2677
Grb2	43.6256	43.0712	44.2091	42.5987	41.6684	44.0333	42.8812	42.8091	43.2371	42.0031
Pigt	45.3207	44.2911	45.7183	45.4549	45.66	38.9426	42.6553	40.1282	41.1969	40.3986
Scyl1	44.8498	42.3196	42.9074	42.0463	41.3803	42.7285	42.6708	43.6314	42.9287	44.2225
Stt3b	42.8817	42.1801	42.2363	43.2907	42.2088	39.0894	44.3155	42.9023	44.6961	45.0751
Agpat1	46.9807	39.7357	43.1196	44.3124	43.7651	41.5823	43.0772	42.8361	41.004	41.8172
Ier2	43.2926	40.2885	41.6842	39.9051	39.7405	44.9603	43.8118	45.073	46.2962	43.1537
Bloc1s2	38.7593	43.7451	41.0892	40.8693	43.7706	47.3922	42.7332	42.1375	41.8828	45.4617
Gm14681	42.3999	51.3307	44.5736	43.6005	41.6468	38.9868	40.4946	40.9739	41.8186	41.6632
Fam111a	40.508	43.1235	40.9623	43.7485	42.5029	42.812	45.3381	42.0692	43.8883	42.4534
Cdkn2aipnl	39.4122	40.7627	42.0461	40.2826	45.16	44.2829	43.6464	42.5325	45.6401	43.626
Cdr2l	45.3831	38.2505	41.6394	42.3868	42.4029	43.6746	44.0333	42.0149	42.7718	44.8229
Syngr2	45.8023	42.2755	43.3321	44.5825	44.2971	40.5405	44.9411	39.9094	41.5076	40.1289
Snx2	39.8381	41.1378	39.7783	40.7415	41.0032	46.1768	44.6286	45.5533	44.776	42.8081
Ctsa	44.2257	44.1839	44.8495	43.3879	43.3716	41.3581	38.9819	43.7403	40.7761	41.4117
Sec31a	43.1601	41.2341	44.1971	43.0752	44.2098	42.0608	42.3076	41.2937	41.4461	42.8154
Dctn3	38.5597	43.0287	42.5843	40.8807	41.8571	44.42	41.2852	44.112	45.374	42.3768
Gatad2a	43.8928	40.3296	43.1087	42.7268	42.9573	42.6626	43.2308	42.003	42.0979	41.418
Mgst3	41.3022	42.7765	48.0805	39.8247	42.8341	44.6726	38.6876	43.977	39.2733	42.9621
Fbl	41.6213	42.6283	41.4024	42.2953	43.121	42.9371	43.2814	42.271	43.5686	40.6361
Cd109	46.9658	48.6118	45.6742	46.6652	47.5806	35.647	39.4897	36.1203	39.0605	37.5411
Ube2g2	42.6451	42.2397	41.54	41.807	41.5356	44.3037	41.6283	43.6871	42.1623	41.513
Tbkbp1	42.0532	39.5129	39.5898	44.5329	39.0036	43.7218	43.1715	43.1489	44.6179	43.0782
Dctn1	44.9175	43.3532	43.2156	45.034	43.5168	40.1782	40.2888	39.5881	41.2884	41.0202
Ndufa11	40.9493	43.2613	42.3877	41.8437	42.9172	46.94	39.163	46.0268	41.4663	37.097
Wnk1	43.4332	38.5334	42.2936	45.2777	39.2246	38.3355	42.5676	42.6648	41.7707	47.7947
Ube2n	40.5215	42.8621	42.0229	39.8096	43.5735	44.0737	43.6469	43.3668	42.261	39.7506
Ccnb2	42.9522	44.25	43.1801	44.8821	43.9413	41.67	40.4112	40.815	40.7652	38.9647
Psmd6	39.5851	42.4473	39.8733	40.1125	42.4835	44.2334	43.0813	44.0471	44.4063	41.4216
Gemin7	41.5704	38.0836	43.9868	40.0039	42.8549	47.4878	40.729	44.1441	41.0795	41.6176
Gm4610	34.0062	37.1241	36.7108	35.844	37.9182	49.5945	47.2952	50.7579	46.3118	45.9011
Sf3a2	42.9863	40.0418	42.1306	44.1255	45.0937	41.3516	43.0687	39.8801	41.7839	40.8905
Pttg1ip	42.3868	41.3762	41.5879	40.1818	42.7064	42.3275	41.7244	42.1571	43.7279	43.1242
Uaca	46.1009	44.3975	44.4253	47.6475	44.4694	36.6841	38.8726	37.5162	40.4438	40.6003
Cdv3	42.5533	41.0688	41.5414	42.7053	41.2519	41.5441	43.8053	41.7447	42.7429	42.1651
Creld2	40.462	44.4276	42.2948	43.3133	42.2005	42.9696	42.326	38.9899	44.3098	39.5218
Pfdn5	40.3805	43.2807	42.307	41.0984	45.3081	44.6067	41.6575	41.4131	39.3441	41.344
Dmwd	42.2705	39.5106	43.2684	42.5941	40.9531	41.6548	43.3861	43.491	42.0439	41.2817
Tmem30a	40.9106	43.4565	42.2612	41.361	42.9391	43.0825	41.0321	41.8036	42.219	41.2035
Nutf2	42.4335	42.3416	41.527	43.1504	43.4726	42.8372	43.6698	42.5878	40.8888	36.6173
Gm10131	41.636	40.5051	40.2948	39.3353	43.2707	43.2536	41.3919	43.2149	44.843	41.3613
Ewsr1	43.2109	45.001	41.6968	39.9616	43.8559	41.6538	42.0427	41.3332	42.0646	38.0811
Cops7a	43.6013	41.5426	42.3593	41.8475	41.6623	43.2084	42.9741	39.3983	41.8306	40.4274
Rtn3	42.404	42.7967	43.7051	42.6384	41.5471	39.0046	42.4965	40.7947	42.9507	40.2919
Gm10076	42.5555	47.0327	39.1046	32.1327	57.1119	38.1862	31.7526	46.4832	45.8742	37.7799
Wdr43	38.9984	40.5765	40.3478	40.896	39.572	42.6014	43.564	43.4965	44.1582	43.7281
Fyn	41.2676	41.7563	42.376	44.6099	41.599	41.1293	40.2361	40.1775	41.9719	42.6541
Pcdh1	43.2593	40.1597	41.1336	47.9175	40.4026	38.6183	40.4666	41.5447	41.6331	42.445
Thap12	40.1334	40.6093	42.5913	40.2393	43.7497	42.6677	42.084	42.216	42.8847	40.0607
Incenp	42.0274	42.1793	40.131	42.6654	44.088	41.1288	42.2993	40.1124	41.8185	40.7591
Crlf2	42.9528	40.0402	39.248	40.7424	40.6509	44.0665	41.6505	41.6628	42.7208	43.3498
mt-Tl1	40.3327	35.2273	30.5329	39.5312	47.7297	48.1699	58.372	35.3723	39.9708	41.7519
Gm10698	41.9164	38.5848	39.8401	36.815	39.1707	49.4694	43.549	45.3548	40.746	41.016
Gm11249	38.277	26.5797	41.9981	32.7385	48.5708	51.904	45.4474	41.156	45.0361	43.8832
Spcs1	42.0038	44.2288	40.2601	39.7086	41.3592	44.2624	40.1595	40.5123	41.8286	41.1762
Qdpr	41.3389	41.1758	39.2621	40.7475	42.2969	43.6201	41.7053	41.7865	44.4546	39.1058
Gm9493	45.146	50.2624	36.6327	42.8475	39.9382	38.0984	38.993	43.5778	40.1384	39.7063
Nubp2	39.6398	40.7571	43.0534	40.3076	42.067	42.6218	42.1015	40.8545	40.7694	42.9641
Tmem123	43.4239	43.0483	40.6557	40.1086	42.6021	40.0284	42.2209	41.6078	41.3978	39.9949
Zc3h15	38.409	41.6392	42.1977	41.9591	39.7005	42.1981	41.2793	41.7394	43.1585	42.523
Nudcd2	40.7877	40.547	40.1723	38.8244	43.9508	43.1444	40.7257	42.4258	43.3123	40.8151
Fxr2	41.8202	38.8367	41.767	40.7525	40.2722	42.5593	40.6964	42.6875	43.076	41.964
Chmp5	39.352	41.0949	42.3596	38.0034	41.5526	44.9652	40.5637	42.4093	42.1586	41.9081
Rbm17	41.8347	43.9917	41.0057	40.8993	40.0171	41.2481	42.4093	42.0251	40.5525	40.3631
Map3k3	41.7966	40.2079	42.2995	42.3759	41.402	41.0977	40.9206	41.1934	42.0984	40.9286
Tmed10	42.4819	45.0659	41.7202	43.1579	43.5396	39.6138	41.1558	38.8798	40.0916	38.5192
Fam91a1	42.0736	41.5518	40.8657	41.9952	40.9103	39.9695	42.0392	41.8465	41.109	41.6117
Ftl1-ps1	40.6227	33.5652	41.316	34.6166	41.8528	46.8818	45.2633	44.657	45.9424	38.6332
Casp3	40.5196	42.1705	42.2148	39.5353	44.0389	41.5027	42.3567	42.7173	40.3467	37.8904
Rab6a	39.1684	41.7606	40.078	41.4018	40.5172	39.8464	42.14	44.6	42.3663	41.3178
Tecr	38.2523	38.9835	38.5685	39.5211	39.4186	44.8113	44.6689	44.6558	41.8941	42.1526
Sulf2	45.7888	41.1059	42.8988	44.9373	42.4849	35.7557	41.2406	38.4235	40.2509	39.8877
Atxn10	42.2499	42.1818	43.8585	40.3142	41.3162	39.409	41.4111	40.3735	41.654	38.9831
Ier5	41.1501	38.9761	39.8323	41.6042	40.2545	42.9051	40.7423	43.7206	42.669	39.7226
Larp1	43.9346	41.1023	42.0317	45.4904	39.8388	36.4906	41.601	39.4263	39.9766	41.3386
Nadk	42.2253	39.8439	39.8848	41.6689	41.4977	42.0605	41.6753	40.6414	40.9933	40.7275
Leprot	42.8409	44.9808	41.0215	42.6817	42.0568	37.6659	39.5932	39.0001	41.4419	39.8467
Cdk17	41.9593	38.6968	39.2569	41.0997	40.5327	41.4581	40.462	43.4006	42.2269	41.9179
Dync1h1	45.139	37.0234	42.1053	46.3879	40.0216	32.53	41.0104	39.8416	38.5354	48.1816
Ltbr	41.065	42.097	41.32	40.4889	40.7268	41.4195	41.9755	40.3019	41.4189	39.6379
Nup62	41.2208	41.506	41.4865	42.7145	41.0886	38.3926	43.8128	39.8896	40.4049	39.5684
Cttnbp2nl	43.1342	40.8193	41.6183	44.8971	41.0957	37.6979	39.9867	39.321	40.2297	41.2404
Map4k4	42.7827	41.673	42.5842	44.9114	41.1162	37.875	39.2443	39.1947	39.3252	41.0448
Dpp3	40.5515	40.2272	41.1224	40.7079	43.0786	41.2356	39.4579	41.1207	41.7138	40.1993
Copa	42.2238	42.2027	41.7576	41.4221	41.6046	38.2918	41.1589	38.9824	41.2949	40.4494
Hnrnpul2	43.4743	40.7213	41.7298	44.7656	39.0696	38.8063	41.6025	38.2786	39.9788	40.7524
Abracl	37.6749	41.0392	39.9223	39.224	41.419	47.7755	39.3332	43.0084	42.3662	37.3107
Ccm2l	42.5239	40.6294	39.1625	41.608	40.1206	41.8495	40.2095	39.8578	40.6611	41.3835
1810037I17Rik	38.4071	42.629	38.2524	40.8191	38.7697	43.0158	39.3625	42.1852	42.8504	41.5856
Mat2a	37.7027	41.13	38.9547	38.1286	39.0825	44.1136	39.7943	46.0503	41.8266	41.0781
Ccni	41.9087	41.4631	44.0984	39.0068	42.5913	40.7657	39.8287	39.1902	39.1652	39.5659
Mki67	43.1939	41.6441	39.8911	47.5831	39.4532	33.2512	42.2442	38.0937	39.1722	42.9788
Tpx2	40.4092	40.8921	39.9805	42.6497	43.5744	38.8587	41.8901	38.183	41.1868	38.6717
Bag3	41.0806	41.2343	41.7311	41.7796	42.2063	40.5453	41.9994	39.2247	37.9894	38.493
Socs5	41.287	39.64	40.0961	39.8282	38.1203	40.6255	42.1123	39.9516	42.4878	41.127
Mars	40.1321	40.0441	38.7797	37.3974	41.7834	42.3042	41.54	40.2172	42.0627	40.9233
Tram1	40.8451	39.3088	39.2382	39.5466	42.2133	40.6479	40.3346	40.9925	42.6091	39.0989
Hif1a	38.741	38.7847	40.342	39.8957	40.5322	39.5112	41.1762	41.1217	43.4602	41.164
Pip4p2	41.1877	42.9571	40.6059	39.2013	41.674	38.1236	40.373	39.759	40.8301	39.6887
Gm13736	40.4176	41.9273	34.8696	38.2582	39.3573	37.295	42.4734	47.0723	42.6566	39.7946
Gusb	41.6276	42.2948	40.999	43.2842	40.5763	38.961	40.2701	36.584	40.5345	38.4613
Metap2	40.608	40.8864	39.4827	43.3898	40.8184	38.6491	41.2815	39.0722	39.9723	38.7057
Fam171a2	42.7681	38.5864	39.0329	42.0489	41.4497	39.0552	39.6843	40.7255	40.3589	38.6212
Psmb1	38.5829	38.7727	40.0894	38.7803	42.3462	41.8739	41.0865	40.1634	40.5859	39.0513
Rcn2	39.7331	40.6219	40.3807	38.6478	40.6347	41.7594	39.8334	39.4711	40.7109	39.3789
Txnl1	37.8157	41.53	40.4756	38.1803	39.9881	41.0739	41.768	40.3457	41.6985	38.2743
Trip6	39.973	41.3329	43.0115	39.2207	41.5359	41.9429	38.8473	40.5771	38.0243	36.3415
Atp5o	40.2162	39.3535	39.1205	37.2329	41.96	42.2873	40.3826	42.5084	39.105	38.05
Nqo1	38.2152	42.5059	40.7071	36.3572	37.7815	44.6376	38.7437	43.3377	36.3822	41.348
Mfng	41.1838	39.3779	38.6908	41.3122	42.726	40.6165	39.4308	38.9323	39.291	37.9625
Acot9	38.7963	39.8846	40.2325	37.3856	42.4496	41.6614	38.6005	42.4866	38.6368	39.3414
Plekha3	41.3155	35.914	38.333	36.0269	41.7649	41.2656	40.9612	41.3815	41.3462	40.982
Ckap2	38.6173	42.4876	40.553	39.7762	42.9764	39.7795	40.7051	37.6797	39.8109	36.8269
2810025M15Rik	39.4092	39.5454	41.401	41.9617	43.2474	41.0258	39.1063	38.5913	36.8322	38.0636
Ccdc85c	43.3496	38.5606	41.0374	42.1227	39.5809	38.5829	40.0436	37.9118	38.7542	39.1352
Ssna1	37.5439	38.4755	40.0412	37.3133	40.4369	44.2017	39.3851	40.9264	42.2441	38.3643
Ddx1	38.5562	40.5513	38.4272	39.97	39.2753	41.1056	40.8746	40.0526	40.6115	39.1697
Mapk1	40.2097	38.2688	39.1983	38.9584	40.7238	40.028	40.5777	39.2755	41.2437	40.0449
Lrp5	45.4977	41.1748	41.4841	46.4616	39.3716	33.9307	39.0642	34.1662	38.6596	38.5389
Atp6v0d1	40.7102	41.061	41.7907	39.0532	41.4217	37.7619	40.2572	38.0353	37.7861	40.1906
Wars	41.0164	39.1017	40.3611	41.9182	39.7377	39.9628	39.9282	37.7872	38.7466	38.258
Nploc4	41.4097	38.773	39.6863	40.9622	38.7771	36.9319	41.143	40.1145	39.9863	39.032
Tm2d2	39.631	39.9806	41.3736	36.5112	40.9864	40.5452	38.2892	40.0857	39.6412	39.7039
Gltp	42.9006	39.523	40.1823	40.5569	43.0611	38.4263	39.2611	38.0335	38.143	36.5784
Rwdd1	38.5071	39.5813	37.9625	37.6364	39.9384	39.2375	42.0342	41.5701	40.7305	39.1675
Chtop	38.6025	40.4093	39.4087	40.6155	40.5241	41.4277	38.4392	38.7071	39.4071	38.7769
Nek7	38.4743	39.9788	40.0699	38.2923	39.7461	39.518	40.6252	40.1305	39.8802	39.4874
Papola	38.9025	38.0523	38.8326	39.7198	40.5161	38.3654	40.6412	40.6766	39.8496	40.6116
Oxct1	39.9338	40.3818	40.269	39.0767	42.3581	39.4366	39.9057	37.9832	38.9263	36.9497
Lsm4	39.4052	39.7754	39.4934	38.56	40.512	41.8068	39.9804	37.7536	39.2501	38.5305
Rragc	40.3495	38.7489	38.6528	37.741	41.5157	41.1289	39.3649	40.1513	38.677	38.4396
Ndufa4	38.7369	43.2312	38.4103	34.9815	40.2822	44.1033	39.0629	40.0281	37.3576	38.4611
Snrnp200	42.4382	40.0437	41.1509	44.5764	39.1308	32.6531	40.6788	35.2162	39.8043	38.9586
Fli1	40.8216	43.6302	41.008	44.4761	42.3384	35.8092	36.6792	37.1742	36.6751	36.0334
Arl6ip4	38.1243	37.4099	38.7119	38.8535	38.9777	41.8839	39.1417	41.0744	41.3607	38.8682
Trappc3	38.0854	41.3405	39.4855	39.4087	39.7487	41.4018	37.0559	40.9383	38.5276	38.1318
Ccna2	40.1839	39.9261	39.1494	39.0301	42.4261	37.9018	41.0193	37.7913	39.2701	37.3953
Zfand2a	36.5568	34.5723	36.9785	37.1123	36.4483	44.1746	40.312	44.7988	41.7658	41.2318
Ndufb3	38.8698	43.0512	37.3928	41.3719	38.5578	39.3277	39.7849	41.2322	37.7182	36.5209
Hoxb8	41.4524	38.4159	38.0818	46.066	40.2406	36.1799	37.5953	39.0463	38.5947	37.923
Pip5k1c	39.0083	38.1466	38.8442	40.184	37.8359	39.4023	39.3571	39.9176	38.8098	41.2843
Sgk1	38.7343	39.6748	40.381	35.5616	39.3252	38.8187	39.9888	39.9753	38.6769	41.473
Rab35	39.6191	40.1327	38.5522	40.6629	41.0587	39.4131	39.2474	38.4583	37.8042	37.4452
Hpcal1	41.2987	39.6196	36.6102	41.8256	39.0101	37.0114	37.3123	40.4726	39.7687	39.1702
Glrx5	39.4612	37.2808	39.5796	36.9456	41.3251	42.3413	37.2619	40.004	39.8405	37.7217
Exoc3l	38.4623	36.0806	35.3752	41.0622	37.9263	42.5719	39.6394	40.4392	40.9897	38.8973
Ackr3	35.8654	36.6067	36.4192	35.7478	35.0628	45.08	40.2227	44.1671	41.9731	40.0286
Mrps21	39.0643	40.0738	37.896	36.9926	38.084	42.0428	37.6988	41.0885	37.7068	39.3697
Ppp5c	36.6334	37.4845	37.4806	37.1772	37.3938	41.4051	38.973	41.8013	40.7774	40.4595
Gm3788	40.8581	51.9014	25.119	46.1653	41.7514	34.3773	37.5112	41.1338	31.9094	38.1806
Trim35	40.7759	38.0843	39.5077	39.1631	39.2841	37.5789	38.5079	38.1838	39.6604	37.8354
Cltb	38.486	38.4857	38.4813	38.3251	39.422	39.9709	38.8493	38.5567	38.5679	39.1168
Lamtor5	36.339	39.8796	38.2624	38.3231	40.5412	41.4932	36.6312	41.0033	38.0459	37.7098
Psmc6	36.3202	40.031	37.9053	35.374	38.2879	42.0047	39.8943	40.1957	39.1693	38.8333
Minpp1	39.358	36.0457	39.7479	36.8082	37.2657	40.6853	41.6655	38.6903	38.6016	38.9114
Fh1	38.8025	40.0031	37.5736	37.045	39.7877	41.1747	39.9037	37.6603	39.8715	35.7115
Tpst2	39.1192	37.3157	38.5619	38.6676	39.9088	39.1702	37.308	40.3891	38.3536	38.7154
Nt5c	35.0142	39.3989	35.1036	36.7927	37.8979	44.0688	38.0218	43.7347	39.6202	37.4474
Cd63-ps	38.4789	45.5626	34.2798	40.7104	37.9016	39.2969	39.4476	38.3602	37.5888	35.2437
Tmem43	41.255	41.5972	38.0129	39.584	40.8356	36.6511	39.2409	35.7167	36.9943	36.9441
Snrpe	31.8973	39.9508	41.59	41.8527	44.6851	38.5066	39.0555	34.0694	43.2628	31.8952
Hmgb1-ps2	38.9803	36.7054	36.8912	36.1967	39.2054	42.3692	41.1303	35.3197	41.928	37.5189
Thsd1	39.1704	40.6641	38.9836	41.0665	39.6482	36.2937	37.2201	37.3591	38.2934	37.4149
Gm3362	34.6438	30.379	41.3267	24.9814	44.7664	49.4347	40.2184	41.8928	42.3357	35.9803
Ptp4a2	37.5899	37.3163	37.9864	37.0659	38.3825	39.4829	40.2066	39.2321	39.6981	38.4063
Mrps7	37.6405	37.9871	37.9571	35.0361	41.0271	41.4157	38.8352	38.5084	40.0011	36.9023
Smad6	41.2102	34.5243	39.8713	33.3296	37.4232	36.6944	44.1962	37.5364	39.2047	41.122
Glrx3	37.8879	39.0876	37.8099	37.994	39.9486	39.4609	36.6499	39.0862	37.8682	38.8398
Tcea1	35.9641	38.2441	36.9929	35.7244	39.7006	40.4179	40.7621	39.8659	39.3008	37.4964
Stim2	39.9389	38.5731	39.6906	39.5573	38.6773	36.8226	40.6076	34.7853	38.2732	37.3521
Prelid3b	36.822	37.2922	35.9258	39.1467	37.6732	38.504	39.3323	41.4402	38.4972	39.6379
Mcm7	38.0801	37.8743	38.1596	39.7192	40.7465	38.7481	40.3583	35.1949	39.4779	35.8586
B230219D22Rik	36.6966	38.1366	38.7993	36.0839	38.1921	38.3549	39.2998	39.3242	39.1373	40.0554
Napa	38.9591	38.3919	39.2162	37.0363	38.8531	39.3034	38.9906	36.4221	38.7159	37.6382
Eif2s1	35.6227	37.4343	36.8732	36.4321	38.0963	40.7602	39.5572	40.9215	39.0054	38.7172
BC031181	37.7161	39.8478	40.4089	36.3546	37.9237	37.3067	39.0838	39.6599	38.4492	36.0413
Gorasp2	38.3929	38.6629	39.4243	38.6988	38.1484	37.8886	37.8919	38.9304	37.6013	36.004
App	41.7349	38.8084	39.4411	39.9101	38.243	35.7101	37.6677	35.6812	36.7361	37.4632
Npr1	40.586	39.2274	41.8337	40.8385	38.3332	34.7274	36.3626	36.3903	35.7136	36.5385
Adamts4	34.8759	35.0392	32.2255	36.4849	32.515	39.6134	40.085	43.2901	43.7162	42.621
Mbnl1	38.1535	38.9953	38.9625	39.2677	39.159	35.7177	37.3756	37.1709	37.8676	37.7531
Zfp706	37.6327	38.7843	37.7213	36.6679	39.5685	39.7723	37.8226	36.6863	38.4209	36.7094
Tmem259	39.5504	36.4737	39.1586	37.7472	35.446	39.3582	38.2217	38.2234	37.3612	38.1673
Ccdc9b	36.6983	38.9797	38.4045	35.5355	35.4035	41.5068	34.9924	39.7514	37.7866	40.5337
Timm23	34.3159	34.1124	33.9882	33.5426	35.4789	40.5277	35.7556	35.0683	52.2894	44.1876
Tgfb1	34.921	34.561	36.0141	35.9735	35.9887	40.1004	40.8525	38.776	41.6367	39.8816
Gm45855	39.9416	42.9287	36.3033	40.826	37.6863	34.0989	36.9622	36.8643	39.1921	33.8724
Mlkl	36.6062	36.0775	34.8671	39.2083	38.1269	38.092	40.2186	38.4523	39.1749	37.5897
Shc1	38.7802	36.6532	38.0924	36.9658	38.0193	38.3618	38.4435	37.183	38.0691	37.8333
Snx5	35.3044	37.8475	37.4955	35.5213	39.7081	39.5622	37.5409	38.5217	39.6167	36.5348
Plin2	38.6002	39.8153	39.0797	38.585	37.3855	36.2703	37.2009	36.7923	36.8344	37.0872
Smarcc2	38.2158	39.5045	38.3992	40.3651	38.1967	35.5518	36.8392	36.1646	35.5339	38.1172
Asah1	35.2562	36.2462	34.8606	34.7647	35.9029	39.4311	39.1267	39.8601	40.7709	40.1056
Adam15	38.2359	35.0891	39.1899	38.1443	36.7739	38.6019	35.9691	37.616	38.8325	37.5995
Mdh1	38.0802	40.2938	36.1219	37.1972	38.6137	36.8237	38.2529	36.5085	37.237	36.3952
Gdi2	36.4675	38.7986	37.6613	37.0055	38.543	37.0723	38.0864	37.7617	37.6447	36.3078
Scaf1	40.0159	36.4012	37.9709	40.1963	36.8304	36.3389	36.6142	37.2389	36.6198	36.9575
Ank	38.5269	36.0472	38.7363	35.8104	36.2338	35.474	40.1399	36.5763	38.4286	38.4301
Add1	37.5463	38.8024	38.3868	38.0391	38.325	36.6693	37.6349	35.3639	36.7846	36.6422
Eef1d	35.7635	36.9963	36.2212	37.1828	38.1592	38.4085	37.8428	38.7518	38.6585	35.8989
Srsf3	34.6948	38.3751	35.1404	36.0826	37.9583	39.6564	37.7292	38.3422	38.7036	37.0887
Tmpo	37.1102	36.4934	37.7145	36.2585	37.8053	37.7649	37.6943	37.7926	37.6391	37.1763
Tnfrsf22	36.4275	35.1788	32.5641	38.7721	33.9552	35.4779	40.4194	40.8437	39.3831	40.2771
Swap70	37.6554	36.4406	36.6124	39.6285	37.1334	37.0022	36.5343	38.2533	37.6416	36.2033
Anp32e	38.0157	38.6041	36.7825	39.4924	39.0809	33.516	38.5654	35.8389	37.5737	35.3806
Kmt5a	37.5885	36.1269	37.1443	38.4165	35.5407	36.5683	37.6604	37.8939	37.7123	38.0769
Mbd2	37.4119	36.7711	38.323	34.6607	37.7409	36.8826	44.2075	35.5023	34.9198	36.123
Tmem238	38.021	34.2268	34.2273	37.6922	39.545	39.9923	37.5639	37.8536	36.3479	36.6905
Gnaq	40.1523	38.6302	40.3749	38.4756	37.8666	33.1227	37.7312	33.5217	35.8163	36.4399
Ccny	38.4295	36.7535	37.7554	38.2495	37.7661	36.4401	36.2261	36.876	37.2429	36.2237
Alad	36.6406	35.8505	34.9321	37.4019	38.0894	39.7087	38.1921	37.8522	38.2403	34.9559
Ube2s	35.7707	35.5446	36.4743	35.5945	38.4491	39.9317	38.5246	38.3883	37.5084	35.6672
Grk2	39.3001	36.2795	37.1127	37.4345	36.9636	35.8464	37.8866	37.063	37.3147	36.5118
Puf60	37.9559	36.8921	37.4851	35.8134	38.1305	37.4451	36.943	37.4845	36.3256	37.1668
Uba2	35.0872	35.8777	36.2088	35.6147	37.2792	39.3819	38.364	38.7158	38.6306	36.3856
Ube2d2a	37.2233	35.8284	37.2078	35.4178	38.1966	38.3091	36.6182	36.7564	38.2897	37.403
Rgs16	37.8983	37.2249	41.8257	31.6519	33.7227	35.0163	39.2129	37.5399	36.5457	40.5191
Nrp2	38.855	37.6919	37.7116	39.3369	35.0344	33.8853	38.4786	34.6827	37.5603	37.8103
Atp6ap2	36.2332	38.9063	37.5118	35.7398	36.667	37.0804	36.7062	37.5376	37.1005	37.5334
Gm12854	35.3154	43.815	41.5852	40.0773	36.1589	36.6355	33.2573	36.7005	32.4919	34.9668
Tubg1	37.7408	38.459	36.3642	35.5577	36.6068	37.7011	38.5122	38.0494	36.3245	35.2998
Ipo9	38.2514	37.4649	36.7425	39.3268	38.1227	34.8004	37.0643	35.9006	36.5404	36.157
Ptpa	36.41	37.4421	37.7358	37.3983	38.2277	37.7184	36.6622	36.2619	36.6843	35.6802
Clstn1	41.0258	39.2897	38.4987	39.3452	38.9663	32.8299	37.5159	32.1081	34.9809	35.5228
Usp5	37.4693	37.3428	36.7199	36.5712	36.4449	38.2443	35.7191	37.3602	37.5031	36.2068
Atl3	37.725	38.4503	36.9071	37.5858	38.1546	34.8501	37.6773	35.4359	36.4448	36.3357
Gm8210	32.3353	33.7185	36.8409	37.4622	40.3796	41.3589	36.2559	42.687	32.7474	35.6167
Gps1	36.3175	36.3517	37.2014	35.8466	38.4594	39.5503	36.8596	35.8273	37.4856	35.4524
Tpgs1	38.9071	34.5113	36.9246	37.1631	38.7984	39.2894	35.2778	38.2561	36.5944	33.5876
Rab12	37.2379	38.9004	37.7632	36.6429	36.6423	36.7433	37.4455	35.5103	36.5236	35.8348
Rtl8c	38.8655	35.5983	38.5702	39.9037	40.2228	35.5074	36.9931	32.6473	31.6833	39.2425
Uqcrb	37.4591	44.4752	32.6122	38.0758	40.066	39.9799	40.6004	33.9713	32.3964	29.1854
Ndufa5	35.5243	42.1847	32.1204	33.9679	38.8338	36.4899	36.742	40.432	36.2968	36.1811
Sox7	38.9296	39.314	38.7353	41.5256	38.4897	33.6003	34.8649	33.1628	35.2923	34.8439
Csnk1g2	37.647	34.5563	35.9953	35.701	35.9041	37.4395	39.1069	36.1241	37.9158	38.2934
Rpl10a-ps1	36.6505	33.7054	34.9574	37.2671	40.58	33.2744	35.8491	34.1712	41.2542	40.4864
Mthfd1	36.3589	34.977	35.4192	37.4364	36.7927	37.6326	39.1785	36.4638	38.0696	35.7205
Mprip	37.195	35.004	39.1122	34.9832	37.2592	36.2584	37.5493	36.5606	36.0722	37.7849
Tcn2	40.1413	38.148	41.4875	36.8943	36.4989	33.7994	33.6726	37.3625	33.4139	36.2346
Rps12-ps4	38.5117	44.6979	29.7865	45.9069	40.8354	30.9404	33.8115	33.7026	33.0093	36.4429
Wsb1	34.1252	38.7906	34.3956	34.2068	35.3051	39.454	36.6075	39.222	37.7094	37.7688
Tmem171	34.1885	36.519	33.6749	35.0898	34.7001	40.6771	37.1181	40.3669	38.38	36.558
Ethe1	35.583	33.6673	37.1357	38.1945	38.4013	36.6888	38.7898	37.8328	35.3034	35.6314
Gm6563	23.0424	52.9108	37.022	31.7095	54.1199	31.1068	36.0977	28.4047	37.6841	35.031
Afdn	37.4245	34.6967	36.8537	39.0669	35.6725	33.8094	36.0041	36.4294	37.2445	39.8938
Lzts2	40.039	38.3805	39.8152	38.7345	35.9202	34.6018	34.8928	35.0456	36.106	33.5585
Stat6	36.8013	37.3821	35.5278	36.9743	34.6406	37.0476	37.9892	37.2668	36.9951	36.4413
Usp1	35.6015	36.3278	33.7391	37.5271	37.2223	37.3224	39.2147	35.7419	37.3536	36.8665
Ik	36.4051	38.7025	35.2647	39.8652	36.7966	35.0926	37.0148	36.2907	35.631	35.4477
Rnpep	37.7527	34.2846	36.206	36.1078	38.1386	36.3867	38.7946	35.8663	37.2708	35.6894
Aip	36.8689	37.4995	36.4745	38.0858	37.5351	36.6003	35.2471	37.3961	35.8909	34.6857
Malat1	34.2925	24.8358	29.3636	30.8382	27.2168	34.2251	36.7872	42.7276	39.1154	66.6346
Ubqln2	39.802	36.8274	37.7874	38.4504	36.163	31.9916	37.1007	34.7344	35.5431	37.6347
Foxm1	37.2456	36.7813	35.6745	38.5464	36.2622	35.0941	37.3757	35.2808	37.3976	36.352
Sema6b	37.4622	35.8658	35.6672	38.59	36.4385	34.2015	37.7858	35.8126	37.9187	35.9118
Hcfc1	37.6467	33.7496	36.575	41.165	35.5994	32.8279	37.4361	35.2207	35.193	40.0978
Snrpd3	34.8859	39.5022	36.5043	37.8496	35.4441	36.3905	37.3373	36.686	33.5855	36.9892
Smc2	35.0407	36.2302	36.2932	37.3207	37.5559	34.8837	38.1558	36.0161	37.713	35.9621
Cbx6	37.4699	36.8725	37.0698	39.9881	36.0229	33.9975	36.9245	34.1309	36.5729	35.8306
Tomm7	33.8736	41.5717	34.6707	37.5158	38.33	37.1381	35.4735	36.6026	35.555	33.8948
Ajuba	37.0372	36.3835	36.8403	35.696	35.5713	36.1846	36.5879	36.5394	36.3577	37.4092
Nenf	33.6332	40.8153	39.716	36.0792	39.0391	36.832	34.2306	35.8702	36.8618	30.877
Ebna1bp2	34.7585	35.7154	34.3073	35.7959	34.8348	38.1964	37.6169	37.2037	39.1495	36.3468
Sars	35.7062	35.4457	36.2263	36.8086	36.5291	35.5761	37.6446	36.5694	36.8625	36.0534
Ppp1r13b	37.6738	35.4917	36.5398	39.0662	36.8838	34.2804	35.1581	36.0335	35.325	36.9004
Dapk3	38.2041	35.0416	37.2291	34.8357	33.9961	38.8435	35.1093	36.8651	36.8947	36.1625
Pum2	36.2947	35.2186	36.196	36.4719	36.958	35.6825	36.505	36.1722	36.4904	36.3293
Ppp2r5d	38.6112	37.9962	36.8673	38.3587	36.0181	34.7194	37.1063	33.5743	34.8448	34.2084
Mydgf	33.7529	36.2923	35.8678	35.5554	37.4983	37.1279	35.8065	36.7264	37.2751	36.1772
Prcp	39.0049	37.4105	37.8341	37.398	35.8018	34.0673	34.2525	35.3513	35.5311	35.3186
Usp39	35.6098	35.3047	35.2373	37.0203	37.4608	36.8358	37.3057	35.0043	36.2458	35.7308
Cndp2	34.6954	35.4511	36.2294	37.9627	37.3404	37.1675	36.7957	35.6539	35.7185	34.6621
Slc2a1	36.3123	35.3169	33.0219	37.4199	35.7008	37.7871	36.8931	36.5591	37.3291	35.2173
Idh3b	34.5614	37.0136	35.7852	36.0195	35.8797	38.342	34.6902	39.0239	35.1667	35.0046
Grsf1	36.3888	36.3032	36.4276	35.2567	36.6468	35.3771	37.8852	35.4752	35.9327	35.5253
Pear1	38.4367	35.072	35.5364	38.3281	34.4049	34.6304	36.928	34.4664	37.0176	36.23
D17Wsu92e	39.5342	35.7639	36.0848	36.9207	34.9981	34.4396	37.6797	34.8029	34.9281	35.6569
Tpp1	38.5148	38.8761	38.8126	37.8254	36.5807	33.7373	34.0371	33.5211	33.8526	34.971
Tmem97	31.9473	34.0705	30.4419	30.6631	28.7276	40.0918	40.9701	43.0549	40.8844	39.5514
Chchd1	31.2522	36.31	33.2454	36.3098	38.7472	35.723	33.9918	39.6219	38.8526	36.1058
Sap18	35.0018	37.8602	34.4069	35.953	36.2139	37.3922	36.6666	36.2691	35.6213	34.7333
Tjp1	39.0088	37.505	39.1841	41.0328	37.6116	30.1563	34.1568	33.2403	33.7921	34.3095
Nsfl1c	34.6287	37.4454	35.2787	36.2697	33.8547	36.2137	37.6585	36.9919	36.1938	35.2714
Kat2a	38.256	36.7139	36.5372	36.6219	37.3982	34.4786	36.8048	34.7856	33.8094	34.1706
2410006H16Rik	32.6664	35.5926	35.184	29.9164	30.8152	44.3428	36.8858	37.075	38.809	38.1793
Cggbp1	35.2648	37.6371	36.3699	35.7617	35.5503	34.5042	36.6931	35.5445	36.0512	35.7547
Smurf1	38.8269	36.2407	36.8472	38.6115	36.3667	33.1316	35.4729	33.2461	34.5707	35.5089
Senp3	34.1201	35.058	35.2768	33.5647	35.3006	37.7751	36.2806	37.2122	37.7556	36.3857
Pum3	35.3112	35.4241	33.409	37.8954	34.455	37.1501	37.153	35.9576	36.9376	34.7604
Igfbp3	37.4705	35.6539	36.1372	39.0315	31.1686	34.6405	29.2338	37.1368	37.0519	40.9169
Pxdn	38.7211	37.2182	38.1046	39.4339	38.2207	30.789	34.951	31.9205	34.5341	34.375
Ptpn11	37.273	35.8912	37.0243	37.8275	34.8909	32.9834	35.9057	34.3939	35.833	36.1831
Me2	36.0407	37.1687	33.9775	36.6564	35.9841	34.6602	36.6821	35.9071	35.7376	35.0686
Copb1	35.0593	35.7883	35.9062	35.3913	37.0258	37.3937	36.0579	35.3916	35.8135	33.6872
Map4k3	35.6931	36.7866	36.2184	36.9435	35.146	34.5267	34.4451	36.2922	35.4267	36.0123
Fhl3	31.8445	31.3265	30.871	32.6162	33.4451	40.8614	40.6526	38.1397	39.3736	37.9893
Snap47	37.4193	37.9014	37.2855	34.489	37.0332	33.1237	35.0755	35.5039	34.4631	34.6589
Psmc2	35.6379	35.8515	35.3019	34.5528	36.4845	36.9355	36.2529	35.2212	35.4229	35.2888
Tcf3	36.1768	35.1182	35.5421	37.3071	35.4924	35.5997	36.8797	34.3691	35.2022	35.2315
Tmem50a	34.5368	35.7385	36.6241	34.8804	37.0317	37.1147	34.1868	35.1482	35.6095	35.4244
mt-Tl2	22.6918	38.8781	25.9082	35.0032	35.351	43.1015	28.5371	40.6142	40.6142	45.2207
Anp32a	37.8129	39.583	38.9277	38.8356	36.5066	33.3472	33.2669	32.3245	32.798	32.2011
Clpp	35.7566	34.2746	33.151	35.0444	36.9072	37.9155	35.6485	37.8429	34.8536	34.1605
Ifrd2	33.7652	33.7809	34.7217	35.7138	34.8581	36.1363	36.3319	37.6608	37.97	34.4671
Mcm2	35.2291	33.6511	35.1928	36.7684	37.4729	34.6634	37.2109	34.0801	35.6636	35.4667
Cfl2	34.682	36.5357	36.5634	36.2715	37.4046	34.5645	35.2948	35.5286	34.7397	33.7638
Atp6v1a	33.5762	33.8812	34.4411	34.7924	34.8967	36.4059	36.5641	36.8419	37.0109	36.7195
Lig1	35.2835	37.3824	35.2799	36.7458	37.56	33.839	36.2658	32.9372	36.0829	33.7126
Tbrg1	33.7143	34.9453	34.2396	33.6085	35.7564	38.8202	36.1439	38.0465	35.3863	34.3948
Yif1b	37.1497	36.4536	37.8985	34.5797	36.286	35.8608	35.1723	34.2944	34.8975	32.2803
Pmpca	34.2544	35.8972	34.6298	35.6991	35.4385	35.8128	38.023	34.7353	35.2915	34.8151
Washc5	37.5748	33.7378	37.1689	37.4878	36.5023	32.3879	34.8511	35.0191	34.6858	34.7439
Stt3a	35.4594	36.1239	34.8889	34.8444	35.3707	34.8269	36.4398	34.3983	35.7456	35.3986
Aamp	35.8085	35.8528	35.4561	35.6571	34.9946	36.4065	34.9568	34.4565	35.585	34.1817
Cdk1	34.4593	35.3495	34.0557	34.5959	36.4846	36.7916	35.9024	35.4636	36.2697	33.942
Wbp2	36.7299	35.3499	35.8389	37.3425	37.0148	34.2618	32.9467	34.3909	34.7424	34.5599
Rpl22l1	35.2603	32.8712	31.2365	33.2539	35.4781	38.977	36.1446	38.1147	38.4119	33.3405
Cdc16	33.0706	35.9769	34.8909	35.3104	35.1925	38.4485	34.4903	35.3226	35.8009	34.5794
Rpl35a-ps2	35.3484	39.6703	33.0311	41.5056	36.0802	27.4418	31.0744	33.2524	38.839	36.7811
Gng12	34.911	37.665	35.4835	36.3691	36.0454	32.7561	35.3544	35.2292	34.2099	34.4473
Comt	34.1135	34.7613	35.5982	31.5639	37.1974	37.2488	35.5523	35.5896	34.5268	36.3191
AU021092	36.9178	37.2716	36.8544	34.4215	34.6796	37.5939	32.2931	34.2955	33.0377	35.0888
Ext2	37.977	35.8012	35.3274	36.4488	36.907	33.2228	35.3515	32.9758	33.97	34.1801
Smc1a	37.0405	37.2872	34.1892	39.4816	35.8327	31.2528	35.7169	32.6599	35.3801	33.2755
Dnm2	35.7607	34.1954	34.8217	35.8457	34.2217	34.4808	35.2035	35.9612	35.4391	35.86
Abi1	36.8676	34.964	34.4959	36.1391	34.9111	33.3424	36.0374	35.1654	34.5482	34.6242
Ppp1cb	34.6876	36.709	36.044	34.9987	36.2033	34.5343	34.2879	34.8792	35.0675	33.2852
Stub1	34.8071	32.8062	36.4403	36.4294	34.428	38.1052	33.1515	35.4242	34.6978	34.209
Rtf2	35.479	36.1673	34.786	37.1033	35.8396	33.7419	34.7989	33.8966	35.3319	33.2814
Cactin	36.4573	33.4213	33.6278	37.7206	34.3369	34.3016	37.0601	32.4406	35.1152	35.7858
Copb2	36.4469	36.1179	35.4361	35.0534	34.5315	32.9195	35.1556	33.5717	35.8601	34.4951
Cdkn2b	32.2885	29.5893	31.4637	31.3987	31.1705	40.2401	35.8426	38.3997	38.8	40.2938
Mrpl12	32.9872	31.1453	35.4821	32.5866	37.413	37.62	35.5434	35.9322	34.6073	36.145
Slc35a4	37.1568	35.8092	35.2364	34.7739	35.3041	34.4306	35.2641	33.5731	33.8858	33.9978
Klf6	33.8533	35.3204	34.4199	34.3661	34.0246	35.7562	34.8709	35.6067	35.8979	35.1875
Atp6v0b	32.4952	34.6269	33.6601	32.5463	36.5522	40.0576	33.8524	36.2595	33.3531	35.8886
Fkbp2	33.0783	36.5191	32.6709	38.6684	37.8571	37.8872	30.7784	33.4464	34.9238	33.2408
Gm16286	33.746	32.5471	33.7192	35.4476	35.7136	36.5732	35.6162	35.8693	36.1548	33.3732
Tmem47	35.5838	35.7694	34.9756	34.7179	34.8798	34.3085	36.6395	33.8152	34.0691	33.6503
Dll4	37.5917	36.3931	34.3926	44.1552	39.7149	30.1338	28.0844	33.3651	33.6425	30.9118
Ppp4c	33.5942	34.9292	34.6466	34.3732	35.2257	36.6452	34.6935	34.6289	35.9133	33.6566
Sumo3	32.8799	34.9838	34.8121	35.7143	34.1986	35.6165	34.0062	36.3918	34.2607	35.2626
Bccip	31.3634	33.8803	34.2064	34.9147	35.6749	35.7458	36.1455	36.3918	35.7512	33.9587
Prdx4	35.9712	35.3516	36.7739	34.4498	35.7734	37.3363	33.5181	33.9296	31.4788	33.2762
Upf1	34.9304	33.9685	34.9635	36.1135	34.241	33.8238	34.7002	34.8868	35.1287	35.0973
Smc4	34.1295	35.3766	33.2604	33.508	35.7601	34.761	35.2643	34.3376	36.8143	34.1601
Snx6	34.0205	36.4082	33.9342	34.5256	36.8093	35.0457	34.6001	33.703	34.1026	33.8998
Man2b2	39.3851	36.2368	37.466	38.2246	34.5218	29.4797	32.807	31.4107	33.7864	33.7169
Zdhhc5	34.7887	35.0815	35.547	35.6096	35.1541	32.793	36.1738	33.1841	35.0504	33.5277
Snrpg	33.5291	37.6502	30.9171	34.4916	34.044	36.4658	34.4757	35.6135	35.8973	33.6291
Svbp	34.2383	33.9535	32.6055	31.4825	34.0374	39.3501	35.6375	36.3091	34.8236	34.0923
Rpl21	40.3069	40.7557	33.5766	35.7011	42.4896	26.9268	27.6998	27.4452	40.4326	30.9992
Tfrc	30.7216	30.2079	32.4238	32.6317	31.6663	37.3283	38.2577	37.4519	38.6598	36.6322
Csnk1a1	35.4409	34.3457	34.0659	33.4913	35.2654	34.186	35.3645	33.9514	35.2301	34.2821
Sptssa	33.2265	37.2514	34.1524	33.1743	36.5112	36.259	33.726	32.8253	35.754	32.7182
Rnaseh2c	35.0267	36.8046	35.1925	33.532	35.7732	34.8787	33.0727	34.6628	34.0252	32.1462
Gart	34.088	33.0554	33.0741	35.0228	33.7873	36.3472	36.2725	34.4194	35.1831	33.8278
Rpl37rt	29.382	34.7141	35.7932	32.4685	34.7445	38.8856	35.5074	36.7353	31.7017	35.1048
Trim25	34.5999	33.8207	34.0695	33.7347	33.9453	33.2695	36.4262	34.8098	35.0754	34.7538
Kctd5	33.4775	33.7571	34.2654	33.7266	33.6828	36.6319	34.4318	34.7584	35.9918	33.4566
Krtcap2	36.142	35.9358	34.038	36.2956	37.6859	32.7568	33.8514	32.6632	33.0526	31.7468
Lyar	33.6605	33.948	32.0368	34.5754	34.0172	34.6608	35.0659	35.5497	35.1977	35.4446
Tmem70	33.6748	33.4101	35.5397	31.263	36.4438	36.361	35.0876	32.4168	35.9078	33.6922
St3gal2	35.5867	32.9408	35.0829	34.4065	32.5758	33.3801	34.4513	34.9282	34.9901	35.3053
Rbms1	34.4058	32.7255	33.8022	35.0127	33.2298	33.5488	35.6323	35.538	34.9931	34.742
Pgm1	33.502	34.3939	33.482	34.3754	33.6796	34.2977	34.812	35.8948	35.5063	33.5927
Mrpl10	32.2446	34.4466	35.4085	35.6616	33.8951	35.7094	34.9736	34.762	34.5181	31.8867
Ccdc124	33.5972	34.6671	33.0471	32.5719	36.1728	35.6112	34.517	35.7051	35.7724	31.7851
Mrpl18	33.7031	32.8895	34.7746	35.0551	35.9662	35.7839	32.3507	33.7659	36.6991	32.1243
Mapre1	34.7826	35.4301	33.6427	34.7867	36.7688	32.7791	34.5691	33.1812	34.3732	32.777
Prss23	36.9386	39.2765	40.4205	31.9799	36.4495	31.7051	34.3753	30.0149	30.5211	31.1147
Bak1	33.5629	34.6333	33.9845	34.9964	37.5565	33.9387	33.31	32.7416	34.8134	33.1661
Spag9	33.2319	33.7413	34.8611	34.2651	34.1313	34.4186	32.6756	35.6328	33.6524	36.0521
Adgrl4	36.8097	36.8791	38.8832	33.958	37.0451	30.3221	33.3639	31.6222	30.6428	32.7564
Mrpl14	35.5131	34.3225	35.6812	33.447	33.2986	37.1732	33.9316	36.3717	32.4014	29.9059
Impad1	34.9051	33.9129	34.6201	34.0115	34.7068	32.8954	34.7156	33.1595	34.9388	34.1553
Txndc5	37.096	37.7392	38.0669	34.7678	37.0793	31.2621	33.1364	29.8953	30.6353	32.2433
Bud31	32.9003	36.7131	33.3174	29.1574	34.8554	37.6424	33.7974	34.6786	35.2756	33.1096
Lars2	49.9825	31.3825	31.8158	36.2558	26.2892	24.6991	36.0048	32.3909	42.4692	29.9474
Gde1	32.4912	32.9079	36.4089	32.9066	33.8022	35.0674	34.0854	34.2727	35.8063	33.055
Gm4366	32.8799	32.8808	34.7711	29.8576	33.8798	37.5622	34.159	36.5286	34.6777	33.0513
Rabggtb	31.6712	35.1334	32.1753	32.0926	31.8837	35.5858	34.1485	36.8759	35.2017	35.1518
Atp5k	33.2535	44.1706	34.1277	35.8147	34.5335	30.9112	31.4822	31.7852	29.4775	34.3614
Arl8a	34.3101	32.847	33.4418	35.8249	32.287	34.4978	33.6	34.7563	34.2011	34.1207
Prrc2b	37.5395	32.5146	35.5704	38.1147	32.4399	28.3692	34.0093	31.056	32.84	37.0932
Snrpa	33.9116	35.1363	34.5767	33.0387	35.1631	34.0568	34.5941	34.7706	32.2687	31.9885
Plpp3	33.2858	32.8051	34.522	33.4147	30.9476	32.5196	33.9934	37.1793	35.103	35.5976
Gm7730	34.2559	39.9546	37.5404	34.6692	34.9834	35.7623	31.3197	33.2822	32.764	24.7955
Pycrl	35.3355	33.3963	32.0453	34.5809	33.9557	33.6785	34.3436	32.8848	34.4782	34.4278
Xpot	33.7628	31.8318	32.6371	33.8658	34.7694	32.9005	35.2874	34.2658	34.4992	34.9599
Nisch	36.1609	33.8014	35.4953	35.2987	33.7856	31.634	32.6556	32.7295	32.2	34.8746
Lgmn	32.9648	35.5631	34.3084	37.3129	35.5491	34.0499	32.9725	32.2994	32.0533	31.5499
Tmem165	33.8328	33.0644	34.3927	32.5319	34.2303	35.7366	32.7279	34.2178	34.4968	33.3889
Pdgfb	37.3761	35.2352	38.181	36.2238	35.8163	31.6243	32.4681	29.9865	31.5902	29.7308
Slk	36.0234	32.5026	33.906	34.6688	32.7968	31.3538	35.2289	33.3439	33.5342	34.8674
Tomm40	32.3116	32.9064	32.7574	35.1181	34.8371	35.3924	33.7999	35.1554	33.7002	32.2426
Cse1l	32.9984	34.1014	31.7524	33.397	35.2861	33.8782	35.241	34.4469	34.3224	32.677
Tgfbr2	38.9442	35.7343	35.4816	39.1643	32.9241	28.6208	30.5375	31.1502	32.125	33.4116
Mrps24	33.5303	34.511	32.0605	30.6334	32.7262	39.6326	32.6764	36.586	33.9452	31.7698
Pdlim1	34.0488	34.5305	31.7952	36.3559	34.4502	34.3821	33.1476	33.759	33.9893	31.213
Nsun2	32.2208	33.2129	32.2271	32.5579	32.6187	33.6719	35.4999	35.2949	35.5924	34.7669
Ccl2	28.3726	37.3544	27.0502	34.482	33.6257	40.262	29.6633	37.7808	36.7795	32.2885
Antxr2	32.875	31.9971	31.3467	33.8518	32.0453	34.5005	36.1049	33.9707	36.1483	34.7122
Aldh2	35.529	33.8947	34.5012	35.0522	34.2912	33.9625	32.0872	32.2789	32.7613	32.6398
Gm7336	34.2944	22.5654	33.0917	25.6224	38.4744	39.26	38.5598	34.079	36.0126	34.9727
Pdap1	32.8235	33.2986	33.8615	34.2154	34.235	34.4399	33.3528	34.0205	32.9216	33.6676
Tgoln1	35.0509	33.8406	31.6993	35.2075	31.978	31.9047	33.4456	34.2202	35.3621	33.8262
Fmnl3	35.126	35.0119	34.3255	34.5782	32.8367	32.1248	31.2449	33.9991	33.1678	33.8118
Bnip3l	32.9736	34.9169	34.0773	32.4264	34.5356	34.1543	33.6496	33.8351	32.6345	32.9922
Ramp3	32.1413	29.1751	28.9714	35.8283	32.1418	37.7598	33.6116	37.9048	36.8675	31.4805
Lmf2	36.0452	34.6325	34.1584	35.6548	33.2983	31.6173	34.4767	31.0925	32.9011	31.5063
Slc38a10	34.1703	32.1315	33.6934	35.4046	32.662	32.0575	34.4286	31.4183	35.3758	33.3845
Gm9824	32.2938	36.1298	31.451	46.8647	31.6115	31.2142	25.1526	27.1912	46.2102	26.5666
Nrbp1	34.432	33.7827	34.819	33.9714	34.2789	33.2237	32.5416	32.1337	33.0349	32.354
Gmfb	31.6404	33.9137	32.5983	30.8911	33	34.8457	35.3087	34.6716	34.9999	32.3115
Map2k1	33.1902	32.0143	31.8723	32.7229	31.2692	35.6468	33.4709	34.5166	35.5303	33.6414
Wdr36	32.439	31.9578	31.5793	33.6871	34.6125	33.9531	34.2953	35.1816	33.8412	32.2926
2310011J03Rik	29.8092	33.5747	34.9224	30.4331	32.937	37.683	34.1405	33.2253	34.5585	32.4507
Gapdh	49.9523	27.2113	4.32355	4.53623	43.7049	44.5391	55.3964	32.6944	40.0868	31.1694
Atp5j2	33.1484	35.7597	32.3284	33.2741	32.2599	35.4448	31.7377	33.6072	32.9117	32.8637
Cpt1a	37.2231	35.7194	36.423	36.0769	33.9409	28.7636	32.5797	31.143	30.091	31.3692
Dpagt1	33.9359	34.2409	32.8054	36.2935	32.2563	31.9795	34.1422	32.3722	32.8269	32.0344
Ncapd2	34.8369	34.1858	33.1976	34.438	34.8434	31.3193	34.6222	30.4925	32.9149	31.7128
Mrps28	29.7305	32.2821	35.1432	32.6865	33.5791	37.6718	33.2699	33.2186	35.2233	29.7158
Igfbp7	37.612	30.2682	40.0866	30.0768	27.3628	33.8195	29.8965	35.6814	30.8648	36.8183
Ube2b	32.3231	34.6481	33.6028	30.7624	33.5209	35.3857	30.9053	33.3934	33.3985	34.5293
Rps15a-ps7	33.2154	39.4335	30.4537	37.0382	31.5945	28.9497	31.0123	33.8383	33.9402	32.9642
Tipin	29.3615	33.1039	30.6309	31.2832	34.8059	35.908	34.6517	35.8407	34.9206	31.8969
Sec14l1	35.7757	33.6196	34.4435	36.0725	33.7725	29.9641	31.3256	32.1955	33.2612	31.6175
Amotl1	34.7225	32.7763	32.9747	36.071	31.0478	30.6482	33.6824	31.6469	34.1846	34.2145
Commd3	33.3032	34.5762	32.6425	29.5847	34.6123	35.5711	31.4138	34.034	34.1259	32.0846
Psmb7	30.4483	33.9352	33.2388	30.8301	33.8576	35.5702	33.6427	35.2591	33.4161	31.5852
Tex264	31.3698	32.9436	33.5304	33.9065	33.1862	34.5465	33.4618	33.1906	32.6831	32.7557
Uck2	34.1737	35.327	33.1914	36.0678	33.6083	31.5738	33.7707	30.2821	32.25	31.3171
Capza2	32.4556	32.9527	32.7539	32.6079	34.4679	32.9776	33.5212	34.0403	33.7711	31.9055
Srsf5	29.9283	36.2397	31.0829	31.0167	31.0145	36.9182	31.9079	36.2331	33.3973	33.4855
Fosl2	33.5185	30.6587	33.1116	34.2093	28.7004	32.8695	33.0638	35.5863	33.4348	35.7806
Tsc22d1	34.2508	33.6636	35.0235	31.7575	31.3378	33.1413	31.949	34.3154	32.2646	33.177
Srf	35.0848	31.2142	34.1536	33.3372	31.4037	32.6889	35.268	31.328	33.5837	32.6639
Timm50	31.1036	31.9112	32.9668	32.408	33.1899	36.1686	33.4041	33.241	34.3904	31.5449
Ccs	33.1288	35.4416	29.7269	32.8345	33.9836	34.3803	32.313	32.9828	32.5752	32.9253
Hmox2	31.7379	33.9551	32.5452	31.722	34.1308	33.0131	31.5462	33.8047	34.7578	33.0048
Cand1	34.5481	31.6666	32.8776	33.3434	33.4901	31.9547	33.0682	32.3798	33.4872	33.3628
Rtraf	33.0676	34.379	32.7286	31.1335	33.9078	35.8418	30.2666	33.8491	34.314	30.6489
Npdc1	33.5786	34.4463	34.8686	33.4315	33.1403	33.4169	31.7533	33.0736	31.2697	31.1542
Dnajc9	32.3819	35.5349	32.9762	33.7689	32.422	34.1704	30.9144	33.4217	32.4061	31.7003
Sh2d3c	33.0056	30.4587	30.094	36.6268	31.758	32.8295	31.5071	35.6855	34.3392	33.3207
Supt16	32.1621	32.0069	31.4166	34.2298	33.6748	31.7485	34.6157	32.4241	33.8312	33.2662
Adss	33.0613	31.6965	31.7159	31.9955	32.483	33.8635	33.7855	34.7548	33.0244	32.9893
Stk11	34.4665	31.5468	32.9667	33.8047	32.6655	33.4548	34.1192	31.9904	32.1724	32.0478
Ankrd50	32.7947	31.4725	32.398	35.168	31.5455	31.1888	33.9394	32.5043	32.9794	35.1885
Selenom	36.0325	34.694	33.8396	36.0934	36.1454	31.6547	31.0018	30.7637	31.0567	27.8081
Sap30l	34.9081	30.0462	34.1484	29.4332	31.7802	39.8072	32.2517	32.9448	32.6682	30.6496
Hoxb7	33.5613	30.6989	31	31.5426	32.4587	35.2906	32.2442	35.5969	33.2289	32.9631
Lemd2	33.7668	31.0453	31.7249	31.8393	31.6327	35.5419	33.2531	34.97	32.9844	31.7714
Aurka	33.5814	32.251	32.3343	32.5066	36.1554	30.899	34.4227	31.559	34.3148	30.1787
Hmgb2	31.0076	32.0405	31.94	32.5225	36.5836	35.7234	33.6027	30.0556	34.35	30.2003
Ube2r2	33.084	33.8512	35.2462	34.5661	32.9249	31.3115	32.5275	33.166	30.493	30.5729
Spag7	32.7688	33.0655	32.1884	31.2863	33.5287	33.5428	31.5362	33.2005	33.4119	33.103
Lrrc8c	35.0922	32.7977	34.3426	35.5116	32.1902	29.3977	34.0491	30.4448	31.7324	31.8543
Yif1a	31.9109	31.906	33.2659	31.6856	35.6895	32.3682	33.3457	31.5208	31.7441	33.744
Eif1b	31.1848	35.3324	31.8009	30.3072	32.4416	33.2467	33.3187	33.7831	31.3929	34.071
Gm37565	26.3843	25.8607	31.1945	30.1918	27.4029	37.5687	35.002	40.4645	35.2957	37.4582
Ftsj3	32.6083	31.8689	31.8206	33.3657	32.0918	33.3742	32.2956	31.9989	34.4009	32.9709
Cbfb	31.8406	31.8527	31.5642	33.3268	33.993	33.4161	33.9873	31.7528	33.9899	31.0155
Mrpl4	33.2568	29.9707	33.0505	32.1548	35.5804	33.4404	32.7938	33.0563	30.8961	32.3071
Ppp3r1	32.1669	33.0811	31.7024	33.0381	34.0336	31.5612	32.3253	33.0793	34.0166	31.3984
Snap29	31.1057	30.7735	32.7267	32.9123	32.1698	32.9838	33.8508	33.6797	32.4186	33.7388
Chmp2b	33.4768	34.5043	33.2762	31.7732	33.2073	33.0676	32.1651	33.7867	30.7866	30.2835
Creb3	33.5453	34.3464	34.2327	31.0461	32.4209	32.8985	31.6813	32.6047	31.3912	32.1515
Psma2	31.367	33.9259	32.3892	32.003	33.6743	34.0787	32.2113	32.1413	32.7558	31.6952
Derl1	33.2553	31.4117	32.9607	31.1414	31.8488	33.8823	32.9847	32.4752	34.3756	31.777
Emc3	31.6179	31.0329	32.6036	32.7555	32.1237	33.107	34.0065	33.3919	33.8767	31.5358
Zyx	35.8446	34.3635	34.5247	35.0503	31.3445	30.5879	28.7367	32.3831	30.8494	32.3501
Cyb5a	31.2689	35.3301	32.18	34.9537	33.7926	33.6175	30.6939	32.0655	32.4808	29.5758
Acox1	34.5815	33.4354	32.9901	34.5149	32.6126	29.0712	33.4044	31.2362	32.2584	31.7524
Hyou1	32.6798	32.3976	34.2537	33.9759	32.5585	32.2387	31.9974	31.1135	32.3455	32.275
Ap2b1	34.0291	34.1727	34.3545	34.1484	32.8747	28.9777	32.1765	30.9309	31.8344	31.6696
Xpo1	30.9065	32.3991	31.0371	30.9472	34.5397	32.6718	33.7575	32.2734	33.743	32.8595
Aaas	32.3746	32.9082	33.1129	32.1005	33.5288	32.2189	33.1681	32.0412	32.1832	31.3788
Tspan31	32.8049	30.7664	33.0554	33.5205	31.3898	33.0643	30.9345	33.4383	32.9119	33.0587
Hsph1	32.536	32.2263	32.4462	32.8954	31.9498	30.4879	31.9982	35.2732	32.4681	32.6552
Asap1	35.2222	33.1722	34.2942	35.5471	32.7872	27.5968	31.5484	30.7747	31.1225	32.5283
Alyref	30.7987	32.1405	32.1817	32.2433	32.8291	34.6422	33.8343	32.0209	32.7153	31.0474
Vbp1	30.2427	31.8501	31.3776	30.9826	33.2142	34.9473	34.5009	33.1236	33.9473	30.249
Sdf2l1	30.5059	35.2695	31.4757	30.4574	38.064	33.3348	33.5687	30.1894	31.2819	29.8
Fbxw8	33.4691	31.4683	34.3605	34.4859	32.7011	30.8175	33.2931	30.3444	32.3435	30.6629
Mmadhc	31.3274	31.4958	32.0736	30.3167	32.8434	36.4823	31.02	33.236	34.6949	30.1618
Sept11	32.2377	30.8157	29.7922	33.0502	30.6469	32.0566	33.9273	33.2047	34.1871	33.6704
Oat	31.8211	31.8977	31.8935	31.3148	35.0964	31.8952	33.8507	30.5711	33.6195	31.4416
Micall2	30.6107	31.9255	31.951	34.6469	31.5647	32.7797	32.0775	33.3661	33.4422	30.9241
Jpt2	31.8813	31.8564	31.7155	32.3221	33.7502	32.5709	33.5571	32.238	31.8716	31.3418
Egln2	31.917	32.3355	31.7485	33.7437	31.6532	33.0763	31.4258	32.1419	32.5068	32.0359
Ttll12	33.6288	32.0916	32.1868	32.9892	33.4345	30.275	32.9203	30.5067	32.3394	32.1892
Ctdsp1	33.2645	33.2476	34.7818	34.2109	33.3959	30.1115	32.8277	29.874	31.2909	29.3301
Eif3e	31.3042	33.8052	31.1934	31.0181	32.6464	33.2672	32.1316	33.1021	31.9244	31.7268
Yy1	33.0951	31.3539	32.434	32.6834	32.5106	31.2646	32.1052	33.1224	31.3932	32.0784
Dusp7	33.2032	27.0371	32.5515	31.6351	30.7126	33.3209	34.4884	32.505	34.4631	31.7599
Got1	31.0281	31.1709	29.8815	30.5667	31.3904	32.9109	32.8322	34.2308	34.5553	33.0654
Dhx15	31.2429	32.7313	30.9965	32.0281	31.4409	31.8772	32.1907	33.3875	33.1544	32.523
Casp8	31.9707	33.6541	30.6889	30.5942	32.186	32.9386	33.7298	30.999	32.6363	31.8418
Ranbp2	30.8137	31.6261	32.3261	32.4997	31.4947	30.413	32.4111	33.0725	32.1778	34.2843
Man2a1	34.9284	32.2161	32.894	35.6929	31.9122	27.992	32.5945	29.7383	31.6534	31.3734
Lman2	33.731	31.726	33.8196	32.1169	32.9378	30.3584	32.4624	30.6456	31.7589	31.425
Pitpnb	30.2316	32.7192	31.1818	32.0064	31.1064	32.7613	32.0454	33.0714	33.4795	32.2197
Spcs2	31.1662	33.3704	31.0569	30.947	34.0595	32.4738	32.4352	31.6848	32.4128	30.8952
Nucb2	32.1323	34.7644	33.1438	33.0698	31.173	30.2863	31.2451	31.1741	31.8943	31.5607
0610012G03Rik	30.2177	31.6832	32.6823	30.0829	31.9204	36.7084	31.7241	32.927	31.2574	30.9148
Jak1	33.1574	33.3278	33.3952	34.0744	33.705	29.7056	31.7053	29.5543	31.0157	30.462
Polr2e	31.4022	32.3	31.8461	30.602	32.3622	34.3525	31.9531	32.9401	31.566	30.775
Gpx8	26.4169	30.6663	31.415	26.8759	27.8366	37.1495	32.3489	38.1363	33.9174	35.2883
Adrm1	31.7807	32.152	31.8382	31.3822	31.1297	31.8319	31.9435	33.2873	32.8873	31.7583
Parp1	32.8675	31.4619	32.4835	32.9413	32.3542	29.9118	33.3442	30.6829	32.7957	31.0708
Rrm1	31.4049	31.8419	31.5337	31.5839	33.6359	31.8077	33.822	30.8629	33.067	30.3331
Eif4ebp2	34.0396	32.6431	32.5948	36.2735	31.5853	28.7688	33.6976	29.1153	31.4036	29.6667
Traf7	32.1688	32.5702	31.8761	30.5991	32.9058	32.6444	31.8494	31.3848	31.04	32.3408
Oaz2	34.5074	32.6282	35.4311	31.337	33.3711	30.7471	30.0097	32.4719	29.7537	29.0457
Emc10	33.3646	31.9307	32.8302	33.018	31.8647	31.3854	32.9437	30.052	30.9877	30.7645
Elp2	32.538	32.0954	31.5103	30.7502	32.9731	30.4789	33.6902	30.8522	32.4201	31.4659
Spcs3	29.8727	32.4479	31.6917	31.2223	32.1359	32.2266	33.8532	31.4069	33.147	30.6948
Gm5527	28.4754	38.635	31.9854	35.5867	32.0454	28.7325	31.8979	30.1386	32.8643	28.2775
Cycs	30.2236	32.0194	30.7249	31.0353	29.3488	33.0758	32.886	35.037	32.8868	31.3819
Chst1	29.3956	28.2803	25.5219	31.3176	27.9887	34.3036	33.5619	35.7869	36.8707	35.5558
Cul1	31.4231	32.6205	33.0802	30.8873	32.1837	31.0145	32.3748	32.0123	30.5858	31.9948
Dld	31.4604	31.6282	31.3228	30.6731	34.2755	32.0128	31.5344	30.7935	31.2172	33.202
Pik3c2a	31.9968	31.9067	33.0186	32.0004	32.2466	30.4617	30.6172	31.8717	31.5895	32.3782
Trip10	30.812	31.3236	29.7726	29.9171	30.0057	32.5053	31.6186	35.102	33.1115	33.8916
Otud6b	30.5598	32.8205	31.0676	32.5685	32.2173	30.9956	32.2286	31.9862	32.7906	30.7905
Slc25a11	32.6783	33.4999	32.2989	33.8932	32.9364	30.7344	32.1875	30.5091	29.5337	29.5788
Khsrp	30.3753	29.5181	32.4817	32.8493	32.0958	31.3039	32.3526	31.7938	32.3846	31.9838
Nop14	31.4587	30.0012	30.2799	32.6605	30.0684	30.8574	34.2593	32.2161	32.9848	32.3201
Lyl1	32.1492	32.2697	30.0115	33.4029	33.0313	32.8453	30.6132	31.7838	31.6911	29.0017
Gm10052	30.0029	33.3542	30.6189	32.3371	32.9599	29.9291	32.2614	30.398	33.7848	31.0084
Gm10146	30.6453	28.9689	28.9146	32.8768	41.5458	32.8744	34.3076	28.7428	28.0886	29.6322
Mfsd1	32.3827	33.1853	33.3693	34.0262	30.9882	28.2235	31.1975	31.1206	30.484	31.507
Srrm2	32.2526	28.3822	31.9102	33.612	30.2493	28.4202	31.7831	32.2581	31.0161	36.4001
Ost4	30.9154	31.6832	31.7264	30.1296	33.027	34.0825	31.9997	33.4381	28.6852	30.5386
Pim3	32.4464	29.8473	32.9929	28.9772	29.7535	32.8535	32.946	31.4975	33.3737	31.4229
Ankrd40	32.4549	31.1946	33.0497	32.7696	33.3328	30.8558	31.6828	30.0492	30.4293	30.2757
Mrps15	30.8795	30.466	32.13	30.3375	32.883	33.3897	29.5774	31.5443	32.0751	32.5204
Klhl5	32.5724	31.7167	31.2739	32.1026	31.6658	31.4932	30.8592	31.2755	31.5889	31.2407
Tfg	32.5213	31.0547	33.4948	32.6243	32.2241	30.5605	30.6244	31.0126	30.9422	30.6969
Sh3glb1	32.2943	32.0031	31.437	31.0698	31.4755	30.282	32.0188	32.8369	31.2309	31.102
Prpf19	32.1887	30.0709	32.3824	30.8762	32.5473	31.7224	32.199	30.829	31.783	30.962
Ndufv2	31.5782	34.603	31.5955	29.7913	32.4456	31.5753	30.9738	31.3879	31.6091	29.9269
Numa1	32.9463	30.4752	32.9421	33.5029	31.0818	29.3425	31.3928	30.5585	30.2054	32.9456
Sash1	34.1386	29.6902	31.1785	33.9064	28.7659	28.9653	30.1424	32.1882	32.5592	33.67
Ltbp1	34.3419	32.1037	32.5183	34.0525	30.3493	28.3325	32.2108	28.8443	30.6183	31.7217
Llph	28.1009	31.7674	30.4317	31.1461	31.2229	34.5519	30.8061	34.3759	31.4436	31.0778
Cbx5	30.9449	31.8586	31.5213	33.6469	32.2418	29.9634	32.2439	29.9375	31.4861	31.051
Chmp3	32.1616	33.5245	30.9911	31.7412	31.4864	30.4975	31.4608	30.9211	30.9927	30.9663
Supt4a	29.7036	32.317	30.6461	31.2887	32.7598	33.4338	30.1508	32.9993	30.8843	30.3386
Tspyl1	32.0062	33.4277	31.7622	31.5631	32.6397	30.7409	30.6706	30.2377	31.4186	29.966
Ahsa1	30.2657	31.2711	30.1559	30.352	31.6141	32.0544	32.6018	31.6821	32.0925	32.2663
Lipa	32.8135	33.0848	32.8115	32.7922	31.3067	30.0197	32.1961	29.6228	30.1949	29.4647
Cnpy2	30.8013	36.306	31.6505	33.2266	31.8765	31.5596	30.8786	29.6316	29.6335	28.635
Map2k2	32.3806	30.2001	31.6339	31.3665	32.994	31.9804	31.319	31.4279	30.6428	30.2516
Jcad	32.5379	31.4237	31.0978	35.5801	32.5196	27.6932	31.1329	29.2988	30.9644	30.9682
Taok2	32.0328	30.5487	31.3146	34.0343	29.9675	30.5586	30.4059	30.8016	30.9042	32.5068
Hdac2	30.3151	31.8535	30.7355	32.1011	31.5265	31.9104	32.7521	31.5495	30.65	29.6797
Eif3s6-ps2	31.0783	37.2728	28.6267	33.8452	36.6371	31.8286	27.4249	28.3094	29.072	28.9592
Ndufv1	31.6017	33.3488	31.3606	31.5114	31.6962	32.7412	30.9426	30.4946	30.2153	28.9462
Fgd5	34.6305	31.7687	32.1767	34.2873	31.5006	27.5944	29.2634	29.409	30.2295	31.8199
Cdk16	32.8348	31.1289	30.4062	31.6896	30.6201	30.8626	31.71	31.0558	31.1982	31.0639
Ncaph2	31.6346	32.8957	31.8262	30.5868	32.2564	32.6821	29.6222	29.9214	31.5294	29.5537
Lonp1	31.0081	30.364	31.052	32.3665	29.8955	31.7654	31.5074	31.5654	32.4735	30.467
Mapk14	31.3696	31.9091	30.8061	31.2457	30.352	30.1192	31.6005	30.9052	32.0215	32.011
Serbp1	31.3288	31.1438	30.6284	31.678	31.9504	30.6924	32.1289	30.3756	31.8829	30.4717
Gm9791	34.8659	28.318	30.1499	30.8228	28.5355	24.8171	38.1236	31.9326	35.4487	29.0855
Ndufa13	31.0401	32.6564	32.379	28.5791	33.4827	30.8834	28.8928	31.8096	31.2664	30.8612
Lrp10	34.2502	30.8983	31.7786	33.0887	31.0971	28.8368	31.0575	29.0428	31.666	29.9482
Copg1	32.3334	30.4588	31.6661	32.3866	31.9163	29.2282	31.4493	30.431	30.8582	30.8903
Ola1	29.8144	32.1248	31.7212	29.8506	30.6662	31.7966	31.2228	32.4801	31.8458	29.8425
Npc2	29.8809	32.5809	31.3895	29.7539	29.441	33.2176	31.5702	31.3549	31.0601	30.9202
Nmt1	32.1	30.1194	31.8387	31.4772	31.9279	30.456	31.2554	30.0144	30.4968	31.2552
Impdh1	32.4706	30.7782	32.2866	31.6349	30.741	30.5159	31.2053	30.5606	30.7694	29.9751
Hnrnpdl	28.3007	31.4208	29.7254	30.1168	30.2833	33.6371	30.4137	33.4925	31.2587	32.2253
Psmd1	30.8342	29.8316	30.7558	31.1415	32.5885	31.1941	31.4598	31.2811	31.1679	30.4882
Ergic1	31.9428	30.7723	30.7255	32.5383	30.4582	29.5005	32.0787	30.4932	30.4124	31.5703
Msln	28.2605	28.3906	30.3484	27.4721	26.8015	35.1242	32.313	35.4517	31.3057	34.9128
Mtmr2	30.6312	32.4425	30.8545	31.6022	32.6038	30.8498	30.1275	30.5558	30.724	29.8837
Tssc4	31.6324	31.7178	30.0527	31.761	30.3747	30.9384	29.5527	31.2274	31.5062	31.3021
Elof1	30.8708	30.6525	32.8203	27.6922	31.863	33.8874	32.3971	29.2258	31.721	28.9017
Notch1	32.501	27.9431	30.1547	34.7867	28.6191	28.1053	30.2932	31.154	30.8315	35.009
Ube2l3	31.9286	31.5009	31.1969	31.3288	33.01	29.2958	31.3371	30.2727	30.5888	28.8343
Grap	28.4605	27.2054	30.1077	30.2018	29.718	34.6091	30.9143	33.4196	33.439	31.1488
Gm7887	27.1244	26.2156	27.6135	31.3404	27.0477	31.1846	28.2306	38.3407	40.5662	31.297
Impdh2-ps	28.9854	30.2706	30.4211	31.7762	32.4643	30.7836	32.8791	31.5984	29.9365	29.7092
Vamp3	29.9322	29.4966	28.9382	29.7462	30.379	33.2932	32.8247	31.2815	32.4245	30.4727
Ythdf1	30.401	30.574	31.7328	29.8735	31.4181	29.9417	31.7184	32.3406	29.9798	30.7445
Ncstn	32.6731	30.7928	31.7512	30.7452	31.0849	29.7146	30.0826	30.3522	31.5888	29.9154
Zfand3	31.5282	30.4891	32.9317	31.2139	31.5218	30.8137	30.6621	29.6455	30.4124	29.0288
Eif1ad	31.415	31.7193	29.8164	32.0691	30.3139	30.6076	31.7115	30.4245	30.632	29.3471
Aacs	27.2663	24.2085	26.7381	27.7736	26.2743	33.4377	36.3969	34.934	35.9956	34.948
Ralb	31.1325	32.6506	30.8624	30.2551	31.7653	31.1745	29.9209	29.2748	32.1006	28.6953
Klhdc3	30.6228	30.5218	29.3316	30.132	30.9272	31.4223	32.3578	31.7497	29.4314	31.1997
Hras	30.6603	30.9827	29.1635	30.4024	31.138	31.8572	31.1605	31.2539	30.6462	30.4106
Arhgef1	31.6254	28.8866	31.1704	31.1892	30.5404	31.1625	31.0197	30.4584	30.6516	30.8819
Atic	29.0545	31.4875	30.6623	29.6222	30.928	31.3941	31.7315	31.5301	31.7042	29.4715
Tacc3	30.1214	33.1943	29.7935	30.0613	31.7864	31.4464	31.5973	29.6154	30.9217	28.8691
Tysnd1	32.3477	29.7562	30.6925	30.898	31.8407	30.6036	30.9739	29.0379	30.8236	30.0319
Eaf1	30.3286	29.2483	29.5127	30.2106	28.1354	31.223	31.7523	32.1767	32.0037	31.9847
Alkbh5	30.9522	29.2507	32.1856	33.2011	29.4903	28.1128	30.6333	29.703	30.9588	32.0639
Csde1	29.1371	32.5429	31.0013	31.1867	30.7106	29.7816	30.8976	31.2695	30.5278	29.4866
Lbh	32.1838	29.6979	29.9552	30.0127	29.6556	29.2571	32.7567	30.0211	32.2749	30.4935
Xpnpep1	31.2036	29.3813	30.0798	31.2185	30.7037	29.6565	32.5273	29.804	31.0688	30.2517
Nras	31.0913	30.5053	30.7309	30.7109	30.1863	29.587	32.0749	29.7935	31.2658	29.9273
Kpna3	29.904	30.9284	30.6752	28.9419	31.6304	30.4086	30.6166	31.3453	31.1279	30.2864
Dbi	25.0414	30.3377	28.9605	25.357	30.1797	34.8811	30.329	34.656	33.309	32.8086
Atp5mpl	30.0431	32.8234	29.582	30.4165	29.9891	32.0256	29.0756	31.6557	31.5299	28.5966
Plxna2	32.5583	28.5269	30.3642	34.2097	29.7468	26.3001	29.9556	29.9678	30.7017	33.2378
Cope	29.8008	31.4127	30.0839	30.4411	31.7586	33.186	28.9621	30.3067	30.0066	29.554
Sik3	30.8792	28.862	29.2774	31.7903	28.261	29.4665	30.5042	32.4847	31.1917	32.636
Ms4a6d	30.9469	29.9104	30.3136	28.6482	30.1186	31.3566	30.9259	32.0438	31.0683	29.974
Slc20a1	30.0397	29.8931	29.3192	30.2703	28.8761	30.4909	31.3439	31.8385	32.2754	30.595
Gm14494	27.6645	28.374	33.0528	28.4656	28.3767	34.0023	29.2775	32.0843	31.5041	32.0748
Dhx9	32.2807	29.7753	30.3631	32.0318	29.2047	27.5519	31.0984	29.857	30.5277	32.1256
Ehbp1l1	31.047	29.471	30.9359	29.4304	28.5085	30.8476	30.8943	31.1286	30.8115	31.7226
Crcp	30.3491	28.7603	30.8139	29.1862	31.1258	30.4626	31.6156	31.8197	31.1444	29.3846
Bcam	34.1955	31.9758	32.6939	35.5455	31.5511	26.2006	29.0783	26.24	28.9611	28.1393
Gtf2h1	29.1996	29.9187	29.7279	31.5169	29.5635	30.9371	30.0336	30.015	33.0857	30.4059
Tardbp	30.6235	30.8902	29.2147	31.0282	29.8464	30.2961	30.7557	30.0937	31.4583	29.9826
Lars	29.9125	30.5875	30.2777	29.6588	30.1128	30.2238	31.1799	30.0476	31.7936	30.376
Chp1	30.6716	32.1531	31.4571	29.5821	30.5393	28.6551	30.6386	30.4266	29.7663	30.2014
Dnajc8	30.6793	32.3957	30.5907	30.2047	31.1295	30.8416	29.7378	31.1159	28.8746	28.4369
Sdhc	29.0658	32.2505	30.5059	29.8228	32.7018	31.2167	30.637	29.7943	29.9913	27.8929
Pdrg1	27.2945	30.8624	31.1941	28.5554	31.8997	32.7253	28.1984	32.9083	30.2802	29.9028
Xrn2	29.9479	30.8752	30.6283	30.4908	30.7383	29.563	29.5283	30.9946	30.6662	30.1989
Gm12960	32.9416	29.0757	28.3138	29.6124	30.0298	29.7042	33.0245	31.1624	31.0146	28.334
Mgat1	30.2192	30.6603	30.4337	31.3301	29.3144	30.6761	30.1725	28.9214	30.9152	30.3419
Plk3	30.3727	28.6208	28.3148	29.5609	27.653	31.6043	30.5773	33.1199	31.6978	31.4629
Dlst	29.2201	30.032	30.2161	30.8657	30.7812	30.2754	30.265	30.2298	30.8295	30.1047
Ndufa10	32.1198	30.1167	31.0602	29.8437	31.4125	30.4576	29.3163	30.4549	28.8934	28.9401
Inppl1	30.5574	29.9557	31.2456	29.9596	29.7971	29.1788	30.0915	29.5526	30.5896	31.5914
Phldb2	30.81	32.4544	32.9575	28.8867	29.1016	28.1371	29.8683	28.8285	29.5039	31.6444
Bckdk	31.029	30.8318	31.2617	30.1959	30.456	30.862	29.7771	30.0769	28.9524	28.5028
Ndel1	30.9696	31.0086	30.3624	28.4818	30.1672	29.8814	28.8514	31.6638	29.9197	30.4991
Dmac1	29.5076	30.4931	32.3223	27.7725	29.4299	30.7443	31.0053	33.3502	27.857	29.3138
Trim16	29.0866	27.3393	27.3664	30.5146	28.9771	30.8258	30.9614	32.7247	31.9756	31.9672
Fbxw11	29.6504	31.0219	30.7906	31.3376	30.0681	28.0733	30.1606	29.2026	29.89	31.2559
Hnrnpul1	31.6375	30.7075	30.1139	32.4561	30.1061	27.8179	30.2944	28.3762	29.6888	30.2071
Cox5a	29.5778	28.0595	31.2152	27.7043	32.4118	32.3273	28.8277	32.5967	30.0997	28.3936
Park7	30.8108	29.8893	29.4842	29.6357	30.7892	29.4897	29.9052	29.092	31.0152	31.0356
Mthfd1l	28.8394	29.9463	28.3479	30.5744	30.8574	29.4597	32.2978	29.1547	32.0719	29.5206
Ier3	28.5192	25.2081	28.4126	25.7902	24.5204	34.0474	33.7178	37.4793	30.9235	32.4183
Nfe2l2	31.7452	32.4526	31.3793	31.9079	32.9734	27.8015	29.795	26.861	28.0015	28.0159
Supt5	31.2998	31.1349	28.5135	30.3555	28.9823	28.5884	29.7784	30.5971	29.566	31.9221
Cda	30.0208	28.194	25.1358	28.2245	31.4859	31.908	33.699	29.9227	32.909	29.221
Rbm39	29.1498	29.8675	29.774	28.3786	29.3047	31.25	29.7793	31.1651	31.0373	30.9354
Pom121	31.3596	28.7271	30.2005	31.9894	30.0633	28.3353	30.475	28.6914	29.7171	31.0213
Polr2d	29.7501	29.9051	29.0192	29.4167	29.9559	29.7431	31.4881	31.9127	30.8203	28.526
Ubr7	30.5004	30.5697	29.2749	29.5617	29.3992	31.0723	29.8901	29.685	30.8269	29.5491
Cited2	30.1767	26.2569	30.1149	26.4762	25.6892	31.5355	31.1743	34.5164	29.0967	35.0562
Ppp6r1	31.9111	30.2993	31.4873	31.7792	30.2177	27.7699	29.3698	28.8007	29.83	28.5179
Drg2	28.9212	30.7512	30.0628	27.6597	30.4961	30.2184	30.8791	30.0464	31.2732	29.1301
Atad1	28.9642	31.2047	29.2129	30.9838	29.1374	27.7107	32.0137	29.9329	30.7834	29.3515
Ugdh	29.8705	30.9651	31.7748	25.933	28.4039	29.825	33.0409	29.3955	29.2313	30.6442
Smo	31.3356	29.5278	32.4714	31.8879	31.4691	28.1891	28.7015	27.3432	29.4547	28.616
Atp6v0e	29.2501	30.5697	29.8389	29.281	30.9512	31.0854	28.825	31.1529	28.9008	29.0751
Chchd3	29.7108	30.0808	28.2102	29.3422	30.5092	30.4177	29.7917	29.7096	31.8724	28.9677
Atp5j	27.575	31.8492	28.6171	29.1274	32.2992	31.8432	28.8061	30.3101	28.9701	29.1016
Snrnp70	30.2169	29.8003	29.0793	31.1522	29.2637	29.241	30.2822	29.7256	29.896	29.8299
Ei24	29.3136	31.7299	29.8827	30.6762	30.6484	29.1793	29.8858	29.3218	29.1019	28.7187
Ndufs6	30.2803	32.3197	29.7648	30.734	28.9582	33.0368	26.0278	30.6985	28.9639	27.4552
Elovl5	30.7327	29.5695	28.7895	28.2995	29.265	28.8904	32.6061	29.4256	30.4474	30.2067
Fermt2	29.7762	29.8239	29.8096	30.2205	29.9779	29.4925	29.3156	29.886	29.6561	30.2152
Psenen	28.5991	30.588	28.1774	32.0421	29.0122	32.8689	28.0935	28.8813	29.715	30.0004
Nsmce1	28.0803	29.5232	28.2471	29.756	28.7621	32.4928	30.3006	30.5936	32.2456	27.9165
Cyba	28.2913	27.9336	31.651	30.5078	30.4934	33.2987	27.7539	30.6401	30.2817	27.0484
Tmem256	27.1966	33.8664	27.994	29.0407	27.5177	35.1562	29.5997	30.2975	31.3669	25.5404
Nup85	27.8581	28.4364	28.6683	28.9683	30.3036	31.6292	30.313	31.1362	31.0471	29.2044
Dnaja1	28.9171	30.2435	28.6872	30.3117	30.4556	28.6324	30.0048	30.2062	30.3538	29.6607
Cyfip1	30.7459	29.4141	29.5583	30.547	29.4926	28.7351	30.2665	29.4084	29.8273	29.4703
Cnpy4	30.3306	31.9544	28.9495	30.3695	29.2775	28.9672	30.2087	28.8241	30.0263	28.3529
Arih1	29.3432	28.1054	29.1965	29.9213	28.3224	29.9015	30.0687	30.5572	31.366	30.3494
Calcrl	28.9534	27.996	29.674	27.9358	28.8075	29.4699	29.348	32.0079	30.8898	31.9247
Clptm1	31.085	29.6481	29.9114	29.6779	29.3126	28.1436	30.2149	30.2431	29.4287	29.1125
Dut	28.6096	29.8615	29.8922	28.277	30.1	32.2387	28.8247	30.0326	31.2753	27.6478
Mrps6	29.5554	30.9449	26.3983	30.4322	30.6785	30.9969	29.6198	29.6449	30.0591	28.4162
Fam168b	29.585	29.1123	28.7506	29.7827	28.6818	29.4645	30.5726	30.1345	30.2792	30.2354
Ncbp1	29.7628	30.6291	28.3826	31.1616	29.1038	27.5654	30.1544	29.4918	30.0683	29.4065
Chst14	30.1268	29.3015	31.9184	30.4995	30.338	27.454	31.178	27.0424	29.862	27.7845
Mrpl52	27.899	28.8373	28.2653	28.2283	29.0139	33.1898	29.0362	31.9043	32.0261	27.0924
Pak2	30.3105	30.2294	29.7893	30.5108	30.3253	27.4908	29.6317	28.9507	29.6514	28.2628
Papss1	31.1029	31.2704	29.4495	31.3044	32.1704	28.9292	29.1652	27.0604	27.7089	26.9662
Bcr	31.0013	28.1393	29.387	32.0177	29.8086	27.6676	29.2328	28.7657	28.0242	30.8693
Triap1	26.8358	30.4812	29.3285	29.254	28.8553	30.6271	28.865	30.6913	32.0144	27.7975
Cxxc1	28.8986	27.3233	30.7292	27.9123	29.5631	29.239	28.9669	32.2616	29.1722	30.6141
Ninj1	32.0213	26.6741	28.3107	27.6044	28.2258	32.378	28.3456	30.4707	29.3143	31.0286
Pacsin2	29.7648	29.7197	29.4709	29.4135	28.7806	28.699	30.1435	29.1827	29.458	29.2761
Snd1	30.0526	30.0409	29.6799	31.0437	29.7559	27.1388	29.2837	27.849	29.6976	29.3516
Cuedc2	30.1018	30.3116	29.8622	28.2134	30.2715	30.7659	27.0472	31.4805	28.1093	27.6914
Smu1	28.6843	28.3582	29.0671	27.6924	29.4712	30.3884	31.1117	30.2506	29.649	29.0517
Csf1	33.4901	33.542	32.6853	30.6962	31.6564	25.7303	28.3022	24.4296	26.5773	26.4578
Idh3a	28.8736	29.5207	27.9851	27.6544	30.2188	30.0252	29.6253	30.7805	28.9502	29.9082
Aurkb	29.6098	29.5952	28.99	29.363	31.0622	30.1531	29.7333	27.6028	29.8395	27.098
Amd1	27.7558	27.098	28.8177	28.8044	29.9943	29.2792	30.1849	31.775	29.9853	29.1185
2510039O18Rik	32.7836	30.1202	28.9354	30.9882	28.1892	29.0097	28.8282	26.8299	29.2092	27.8525
Pdgfd	31.6915	34.72	33.3508	29.4449	32.9536	25.0786	27.3824	25.499	26.2513	26.2661
Umps	27.1231	27.5152	28.9635	28.1451	29.4897	29.7667	32.1205	29.3161	31.1893	28.9206
Dkc1	28.364	29.1278	27.2558	28.7567	28.1764	30.4255	30.5796	29.7247	30.4766	29.4615
Eif2s2	28.616	29.6262	28.1762	28.0709	28.8481	30.4599	29.6947	30.1253	30.5709	28.1426
Slc44a2	30.9322	29.4808	29.6534	32.4253	28.3808	26.7988	28.2543	28.7131	28.3301	29.3504
Map4	30.055	30.0849	30.5321	31.9453	28.8728	27.0208	28.9964	27.9144	27.8435	29.0001
Gm4617	17.8803	32.6428	30.1684	35.0385	32.569	31.4598	31.4808	18.3819	27.6017	34.9676
Kansl2	29.7431	29.4605	29.9212	29.5548	28.7502	28.3053	28.2927	30.063	28.8599	29.2151
Kank3	27.5335	27.4567	27.463	28.1488	27.0394	33.2335	25.5866	33.3862	29.8233	32.2646
Flt4	30.3157	28.2386	29.2772	31.1115	27.2459	27.0083	30.208	28.4963	28.7205	31.2404
Rcl1	27.7373	28.7167	27.8586	27.1566	29.4847	30.8812	30.9435	30.8033	27.7588	30.3605
Aph1a	30.6784	29.2722	29.8038	30.3814	30.2336	28.828	29.165	27.2814	27.9299	27.6316
Tnpo2	28.6372	27.9768	28.8796	29.5596	28.3801	29.5796	29.5435	29.3499	29.1774	30.0579
Btg1	30.4307	28.0579	30.3611	27.114	29.3	29.3959	27.4718	30.8419	28.491	29.6758
Srxn1	28.974	28.3166	27.5163	27.892	30.101	29.3149	30.5358	30.3597	29.4516	28.5337
Wdr46	29.083	27.6131	29.2237	28.21	28.9136	29.2229	30.1212	29.828	30.2575	28.4218
Foxk2	27.352	25.4315	28.0375	27.2317	27.2874	30.3938	30.9789	31.1669	30.7931	31.7827
Sept9	30.8676	30.0664	28.1466	33.8603	31.2364	26.3332	27.8209	26.6672	28.5921	26.6226
Tfpi	27.8844	30.1941	28.1811	29.2187	29.713	29.3311	29.6972	29.0155	29.2665	27.6877
Rex1bd	30.2091	27.8978	30.7823	27.9264	30.9388	29.7893	27.3641	29.6432	29.4594	25.9539
Vcl	31.5713	29.8098	30.9682	32.2307	28.9998	24.9901	28.5702	26.5513	28.4181	27.7722
Caskin2	30.8602	29.6608	29.6654	32.8962	28.8906	27.6347	27.1655	26.1625	28.4072	28.1454
Fam96b	28.663	30.6379	26.9342	28.4457	29.9802	29.8231	29.8258	30.1492	26.0033	28.918
Gm14586	29.4146	34.8909	26.9592	28.2121	29.0444	27.8144	28.9093	25.9383	28.0607	30.117
Atf6b	31.3892	31.5668	30.0786	30.174	30.2366	28.1194	26.1942	26.6919	28.3849	26.4684
Slc35b1	28.7533	30.0496	28.8097	28.459	30.596	29.8648	29.7033	27.4741	28.2295	27.2633
Ndufa3	28.5045	34.8033	31.0021	28.3702	29.9941	26.2836	28.2863	28.3846	24.9468	28.6231
Nxt1	27.8713	30.3171	27.5835	27.2699	31.8921	29.7444	27.3951	30.0763	29.7018	27.2777
Gm49172	29.3633	31.3359	29.5907	31.4763	28.7804	26.2745	29.5253	26.9856	27.0849	28.3612
[truncated: 25,025 more rows]
