# Supplementary material for: Glycocalyx dysregulation impairs blood–brain barrier in ageing and disease
Source: Nature. 2025 Feb 26;639(8056):985–94. doi: 10.1038/s41586-025-08589-9 (PMC11946907; doi:10.1038/s41586-025-08589-9)
Supplement: Supplementary file 6 — snRNA-seq cell-type markers. [file 41586_2025_8589_MOESM6_ESM.xlsx]

## Sheet: Sheet1
Gene	AgedB3GNT3_p_val	AgedB3GNT3_avg_log2FC	AgedB3GNT3_pct.1	AgedB3GNT3_pct.2	AgedB3GNT3_p_val_adj	YoungEGFP_p_val	YoungEGFP_avg_log2FC	YoungEGFP_pct.1	YoungEGFP_pct.2	YoungEGFP_p_val_adj	AgedEGFP_p_val	AgedEGFP_avg_log2FC	AgedEGFP_pct.1	AgedEGFP_pct.2	AgedEGFP_p_val_adj	Cell Type
St18	0	35.9216	0.966	0.086	0	0	35.0705	0.985	0.149	0	0	44.8361	0.974	0.073	0	Oligidendrocyte
Gm816	0	6.87284	0.319	0.023	0	0	2.49812	0.142	0.009	0	0	6.05494	0.192	0.009	0	Oligidendrocyte
Efhd1	0	0.449437	0.152	0.018	0	0	0.542713	0.17	0.022	0	0	0.473885	0.141	0.019	0	Oligidendrocyte
Nckap5	0	5.12056	0.072	0.275	0	8.46521294358401e-181	9.82766	0.191	0.371	2.02826502128273e-176	0	90.4005	0.058	0.283	0	Oligidendrocyte
Cntn2	0	1.66305	0.472	0.128	0	0	1.53241	0.468	0.122	0	0	1.27075	0.423	0.114	0	Oligidendrocyte
Nfasc	0	33.0458	0.861	0.652	0	7.60395876439207e-139	57.3764	0.828	0.646	1.82190851994834e-134	1.19964676499985e-92	73.8512	0.766	0.658	2.87435364893964e-88	Oligidendrocyte
Tnni1	0	0.904376	0.204	0.011	0	0	0.55963	0.15	0.008	0	0	1.58976	0.312	0.015	0	Oligidendrocyte
Adamts4	0	0.374792	0.128	0.008	0	0	0.307118	0.112	0.008	0	0	0.317311	0.102	0.005	0	Oligidendrocyte
Tmem63a	0	1.15916	0.341	0.025	0	0	1.66198	0.389	0.027	0	0	0.785958	0.266	0.02	0	Oligidendrocyte
1700047M11Rik	0	5.71798	0.517	0.039	0	0	9.78306	0.512	0.043	0	0	3.21186	0.495	0.047	0	Oligidendrocyte
Kctd3	0	4.1405	0.494	0.273	0	1.3304469652497e-280	2.18222	0.441	0.254	3.18775092873829e-276	2.61904644316424e-171	2.59418	0.362	0.238	6.27523527782151e-167	Oligidendrocyte
Abca2	0	1.25258	0.533	0.251	0	0	1.19633	0.441	0.225	0	0	1.17483	0.378	0.186	0	Oligidendrocyte
Fnbp1	0	52.2172	0.949	0.737	0	0	9.25629	0.964	0.699	0	0	5.89709	0.957	0.683	0	Oligidendrocyte
Fam102a	0	1.63013	0.388	0.199	0	0	1.16294	0.403	0.17	0	1.08790939817343e-218	0.588477	0.304	0.156	2.60663091802354e-214	Oligidendrocyte
Ermn	0	0.959615	0.253	0.017	0	0	2.45213	0.252	0.021	0	0	1.04136	0.256	0.017	0	Oligidendrocyte
Prr5l	0	23.0524	0.965	0.064	0	0	17.8081	0.973	0.079	0	0	66.1175	0.968	0.051	0	Oligidendrocyte
Gatm	0	5.49287	0.697	0.094	0	0	5.63945	0.705	0.128	0	0	7.13183	0.735	0.117	0	Oligidendrocyte
Gm5535	0	1.15324	0.276	0.019	0	0	0.602258	0.167	0.011	0	0	0.833817	0.196	0.013	0	Oligidendrocyte
Ppp1r16b	0	23.6335	0.891	0.43	0	0	21.6563	0.86	0.407	0	0	8.64575	0.827	0.369	0	Oligidendrocyte
Sgk2	0	0.348251	0.12	0.008	0	0	0.375688	0.104	0.005	0	0	0.400208	0.136	0.007	0	Oligidendrocyte
Plxnb3	0	0.372985	0.151	0.011	0	0	0.748501	0.261	0.021	0	0	0.373251	0.145	0.015	0	Oligidendrocyte
Plp1	0	10.9905	0.971	0.148	0	0	8.11629	0.977	0.301	0	0	61.228	0.965	0.164	0	Oligidendrocyte
Cldn11	0	1.90096	0.415	0.03	0	0	3.13273	0.493	0.055	0	0	11.4191	0.42	0.038	0	Oligidendrocyte
Ankub1	0	0.933549	0.221	0.016	0	0	1.25383	0.294	0.022	0	0	1.02395	0.245	0.014	0	Oligidendrocyte
Trim59	0	1.2326	0.251	0.019	0	0	0.965584	0.265	0.032	0	0	0.422378	0.202	0.021	0	Oligidendrocyte
Hapln2	0	1.32144	0.326	0.011	0	0	0.955244	0.28	0.016	0	0	1.38857	0.322	0.011	0	Oligidendrocyte
Tspan2	0	11.1847	0.646	0.069	0	0	8.04803	0.635	0.076	0	0	13.8876	0.634	0.061	0	Oligidendrocyte
Stxbp3	0	1.65758	0.418	0.177	0	2.14872068563106e-249	1.06676	0.341	0.16	5.14833476277202e-245	0	1.58347	0.37	0.139	0	Oligidendrocyte
Ttll7	0	2.79916	0.73	0.478	0	0	8.33719	0.748	0.47	0	0	7.3365	0.684	0.445	0	Oligidendrocyte
St6galnac3	0	38.1049	0.988	0.458	0	0	5.26455	0.967	0.52	0	0	1.38812	0.947	0.472	0	Oligidendrocyte
Gabrr2	0	1.13041	0.208	0.019	0	6.45211048851932e-252	0.396235	0.12	0.018	1.54592567304923e-247	0	0.586926	0.127	0.008	0	Oligidendrocyte
Palm2	0	36.7316	0.883	0.424	0	0	27.1775	0.784	0.396	0	0	0.504809	0.841	0.371	0	Oligidendrocyte
Cyp2j12	0	1.30868	0.227	0.012	0	0	1.91908	0.317	0.015	0	0	0.906732	0.187	0.008	0	Oligidendrocyte
Pde4b	0	63.9091	0.998	0.63	0	0	45.7833	1	0.757	0	0	2.26857	0.998	0.684	0	Oligidendrocyte
Nkain1	0	4.13863	0.529	0.103	0	0	3.96301	0.528	0.073	0	0	2.15128	0.5	0.079	0	Oligidendrocyte
Tmem88b	0	0.416627	0.161	0.017	0	0	0.485662	0.181	0.032	0	0	0.499381	0.178	0.025	0	Oligidendrocyte
Qdpr	0	0.793263	0.262	0.036	0	0	1.043	0.329	0.059	0	0	1.1148	0.288	0.057	0	Oligidendrocyte
Gjc3	0	2.06894	0.504	0.037	0	0	0.725991	0.609	0.075	0	0	2.7712	0.481	0.056	0	Oligidendrocyte
Slc25a13	0	4.34689	0.601	0.098	0	0	2.45173	0.455	0.083	0	0	10.1488	0.446	0.094	0	Oligidendrocyte
Slc13a1	0	0.479911	0.143	0.007	0	0	0.416877	0.115	0.008	0	0	1.29536	0.272	0.014	0	Oligidendrocyte
Gpr37	0	0.832551	0.226	0.032	0	0	0.623151	0.209	0.038	0	0	0.669247	0.251	0.037	0	Oligidendrocyte
Nfe2l3	0	0.964901	0.251	0.057	0	0	0.613466	0.194	0.042	0	0	0.850729	0.226	0.059	0	Oligidendrocyte
Creb5	0	6.90323	0.59	0.105	0	0	36.0647	0.514	0.088	0	0	9.50685	0.672	0.114	0	Oligidendrocyte
Ninj2	0	5.40604	0.42	0.044	0	0	11.1625	0.576	0.049	0	0	2.14803	0.391	0.034	0	Oligidendrocyte
Ppp1r14a	0	0.344457	0.124	0.008	0	0	0.309612	0.126	0.011	0	0	0.594564	0.181	0.016	0	Oligidendrocyte
Mag	0	7.19708	0.635	0.028	0	0	7.56058	0.672	0.043	0	0	11.1093	0.657	0.039	0	Oligidendrocyte
Josd2	0	0.562767	0.223	0.058	0	0	0.672597	0.285	0.097	0	0	0.557201	0.247	0.074	0	Oligidendrocyte
Klf13	0	9.66571	0.638	0.424	0	1.626952008756e-278	1.70799	0.584	0.389	3.89817701297937e-274	0	1.0741	0.547	0.365	0	Oligidendrocyte
Sytl2	0	15.0983	0.556	0.215	0	0	16.4044	0.455	0.163	0	0	11.627	0.526	0.223	0	Oligidendrocyte
Pak1	0	6.5696	0.782	0.481	0	0	3.50375	0.814	0.517	0	0	11.0032	0.792	0.481	0	Oligidendrocyte
Olfml1	0	1.11316	0.259	0.046	0	0	1.11001	0.311	0.046	0	0	1.2433	0.284	0.032	0	Oligidendrocyte
Ppfibp2	0	5.68837	0.437	0.106	0	0	1.28839	0.495	0.1	0	0	2.28726	0.424	0.079	0	Oligidendrocyte
Insc	0	0.57012	0.224	0.016	0	0	1.17461	0.304	0.015	0	0	0.959305	0.22	0.013	0	Oligidendrocyte
Ccp110	0	2.52036	0.441	0.126	0	0	3.329	0.518	0.145	0	0	1.30627	0.403	0.084	0	Oligidendrocyte
Gm44866	0	0.390693	0.11	0.004	0	0	0.576052	0.143	0.006	0	0	0.423452	0.111	0.003	0	Oligidendrocyte
Polr3e	0	2.27064	0.44	0.185	0	7.73111831126401e-133	0.732564	0.294	0.174	1.85237594737886e-128	0	2.93052	0.557	0.169	0	Oligidendrocyte
Kctd13	0	1.71973	0.482	0.12	0	0	2.47536	0.476	0.108	0	0	1.49463	0.391	0.124	0	Oligidendrocyte
D7Ertd443e	0	4.11596	0.445	0.051	0	0	5.55735	0.513	0.05	0	0	3.19931	0.478	0.052	0	Oligidendrocyte
Gm4593	0	5.58702	0.605	0.043	0	0	16.1034	0.679	0.048	0	0	5.42128	0.525	0.028	0	Oligidendrocyte
C030029H02Rik	0	14.9801	0.695	0.04	0	0	10.5968	0.58	0.03	0	0	3.68021	0.68	0.031	0	Oligidendrocyte
Kndc1	0	7.93296	0.522	0.26	0	0	7.61737	0.484	0.222	0	1.94356253504841e-171	5.44438	0.338	0.205	4.65677583397599e-167	Oligidendrocyte
Map7	0	23.1668	0.981	0.647	0	0	24.3715	0.97	0.611	0	0	10.2327	0.928	0.626	0	Oligidendrocyte
A330049N07Rik	0	10.6353	0.506	0.03	0	0	5.77338	0.38	0.023	0	0	10.4826	0.521	0.027	0	Oligidendrocyte
Fbxo7	0	1.46936	0.43	0.166	0	0	0.954621	0.344	0.138	0	0	2.02878	0.417	0.137	0	Oligidendrocyte
Cpm	0	1.33362	0.339	0.03	0	0	1.94431	0.33	0.037	0	0	0.824352	0.289	0.024	0	Oligidendrocyte
Arhgef10	0	7.40325	0.656	0.196	0	0	3.20972	0.648	0.119	0	0	3.40774	0.542	0.124	0	Oligidendrocyte
Arrdc2	0	0.727065	0.244	0.028	0	1.34552900302767e-257	0.360492	0.135	0.023	3.22388749125431e-253	0	0.57404	0.196	0.023	0	Oligidendrocyte
Gab1	0	5.78884	0.613	0.181	0	0	7.14314	0.745	0.215	0	0	7.95375	0.498	0.126	0	Oligidendrocyte
Pllp	0	0.576257	0.203	0.026	0	0	0.682478	0.207	0.032	0	0	0.709694	0.246	0.04	0	Oligidendrocyte
Gm48371	0	0.608535	0.128	0.008	0	0	0.707875	0.194	0.011	0	0	0.499424	0.128	0.006	0	Oligidendrocyte
Usp54	0	3.04934	0.701	0.406	0	0	16.0432	0.73	0.369	0	0	1.2155	0.609	0.336	0	Oligidendrocyte
Rcbtb1	0	2.94089	0.497	0.228	0	0	4.5622	0.483	0.179	0	0	1.11728	0.467	0.211	0	Oligidendrocyte
Kif13b	0	17.6707	0.721	0.491	0	0	6.87435	0.794	0.498	0	0	11.0567	0.674	0.436	0	Oligidendrocyte
Lgi3	0	0.827907	0.293	0.101	0	6.56191561933846e-286	0.669756	0.263	0.092	1.57223498239349e-281	0	0.595144	0.243	0.077	0	Oligidendrocyte
Anln	0	2.88348	0.496	0.059	0	0	9.04872	0.529	0.051	0	0	10.976	0.45	0.042	0	Oligidendrocyte
Gm10701	0	1.09185	0.178	0.021	0	1.82446019227935e-283	0.672472	0.119	0.014	4.37140662070133e-279	7.10089854393105e-297	1.07982	0.16	0.031	1.70137529112588e-292	Oligidendrocyte
7630403G23Rik	0	3.36763	0.174	0.012	0	0	6.28762	0.175	0.016	0	0	2.604	0.216	0.013	0	Oligidendrocyte
Mcam	0	0.436784	0.169	0.013	0	0	0.559364	0.164	0.016	0	0	0.45623	0.186	0.019	0	Oligidendrocyte
Phldb1	0	0.503033	0.687	0.086	0	0	10.7906	0.765	0.142	0	0	0.572448	0.669	0.126	0	Oligidendrocyte
Cryab	0	0.367077	0.13	0.013	0	0	0.792337	0.208	0.038	0	0	1.46874	0.237	0.047	0	Oligidendrocyte
Dapk2	0	0.576685	0.151	0.018	0	1.51692969027147e-191	0.303024	0.113	0.022	3.63456353789045e-187	7.53821160571471e-225	0.548302	0.114	0.019	1.80615550072924e-220	Oligidendrocyte
Tmod2	0	10.8122	0.849	0.587	0	0	7.10583	0.766	0.546	0	0	4.89287	0.723	0.563	0	Oligidendrocyte
Pls1	0	2.29777	0.455	0.17	0	0	1.885	0.426	0.169	0	0	1.26245	0.406	0.151	0	Oligidendrocyte
Trf	0	11.4156	0.242	0.02	0	0	0.686387	0.248	0.036	0	0	1.69736	0.315	0.041	0	Oligidendrocyte
Gm42756	0	11.81	0.43	0.03	0	0	0.545143	0.284	0.018	0	0	3.88562	0.417	0.02	0	Oligidendrocyte
Mobp	0	14.1459	0.905	0.057	0	0	23.6204	0.906	0.101	0	0	32.9172	0.837	0.05	0	Oligidendrocyte
Efnb3	0	1.00095	0.304	0.053	0	0	0.696373	0.273	0.063	0	0	0.995816	0.342	0.06	0	Oligidendrocyte
Wscd1	0	0.732479	0.325	0.12	0	0	0.734117	0.362	0.127	0	0	0.76284	0.305	0.095	0	Oligidendrocyte
Aspa	0	4.38276	0.649	0.062	0	0	1.71701	0.719	0.071	0	0	13.4278	0.627	0.046	0	Oligidendrocyte
Sept4	0	2.33515	0.558	0.105	0	0	1.7063	0.547	0.13	0	0	4.29215	0.615	0.154	0	Oligidendrocyte
Arhgap23	0	11.0165	0.844	0.407	0	0	12.2926	0.875	0.388	0	0	7.8858	0.789	0.329	0	Oligidendrocyte
Cnp	0	0.52474	0.213	0.042	0	3.60373908205745e-217	0.50797	0.193	0.062	8.63455884060966e-213	0	11.4301	0.275	0.069	0	Oligidendrocyte
Arsg	0	1.68891	0.36	0.138	0	0	2.95674	0.354	0.074	0	0	1.15955	0.373	0.101	0	Oligidendrocyte
Ttyh2	0	2.12228	0.476	0.06	0	0	2.95496	0.506	0.069	0	0	1.59023	0.385	0.045	0	Oligidendrocyte
Aatk	0	6.93272	0.74	0.382	0	0	4.81058	0.78	0.423	0	0	5.11406	0.67	0.321	0	Oligidendrocyte
9330199G10Rik	0	1.32025	0.252	0.019	0	4.65493811976385e-301	0.515364	0.129	0.015	1.11532317349542e-296	0	1.66489	0.245	0.018	0	Oligidendrocyte
Mboat1	0	3.09488	0.227	0.025	0	0	7.09823	0.291	0.029	0	0	1.29362	0.208	0.026	0	Oligidendrocyte
Kif13a	0	8.18552	0.792	0.407	0	0	7.6007	0.761	0.425	0	0	10.7959	0.739	0.368	0	Oligidendrocyte
Arrdc3	0	3.14102	0.453	0.154	0	0	2.84129	0.472	0.164	0	0	2.12367	0.396	0.149	0	Oligidendrocyte
9330111N05Rik	0	54.4042	0.444	0.056	0	0	35.3333	0.315	0.04	0	0	24.5805	0.39	0.045	0	Oligidendrocyte
Edil3	0	16.2236	0.963	0.538	0	0	17.0415	0.989	0.623	0	0	52.4606	0.977	0.561	0	Oligidendrocyte
Erbin	0	12.6748	0.826	0.361	0	0	9.1388	0.867	0.395	0	0	2.07377	0.859	0.344	0	Oligidendrocyte
Elovl7	0	9.03038	0.374	0.1	0	0	11.4449	0.387	0.092	0	0	1.83814	0.362	0.094	0	Oligidendrocyte
5033421B08Rik	0	8.04596	0.295	0.045	0	6.5004382309775e-303	1.6138	0.139	0.019	1.55750500014221e-298	0	6.87271	0.221	0.044	0	Oligidendrocyte
Nbas	0	27.927	0.806	0.532	0	0	9.06273	0.763	0.544	0	0	4.8486	0.808	0.542	0	Oligidendrocyte
Gm48508	0	1.58913	0.167	0.011	0	0	1.06862	0.209	0.013	0	0	0.673254	0.153	0.007	0	Oligidendrocyte
Plekhg3	0	1.498	0.392	0.046	0	0	1.85501	0.372	0.04	0	0	1.21012	0.326	0.024	0	Oligidendrocyte
Pacs2	0	1.67678	0.473	0.259	0	0	3.98642	0.55	0.258	0	0	2.42013	0.436	0.198	0	Oligidendrocyte
5031439G07Rik	0	3.76995	0.664	0.487	0	9.94572128676122e-279	0.496424	0.599	0.405	2.38299482030799e-274	0	2.38174	0.613	0.43	0	Oligidendrocyte
Galnt6	0	1.20423	0.287	0.017	0	0	1.05948	0.255	0.012	0	0	0.841005	0.24	0.013	0	Oligidendrocyte
Sec14l5	0	7.34735	0.722	0.045	0	0	5.11054	0.727	0.044	0	0	7.91578	0.703	0.039	0	Oligidendrocyte
Litaf	0	1.064	0.334	0.067	0	0	1.04448	0.339	0.061	0	0	1.38387	0.348	0.071	0	Oligidendrocyte
AC110241.2	0	9.30383	0.449	0.026	0	0	9.19636	0.418	0.025	0	0	7.37106	0.432	0.02	0	Oligidendrocyte
B3galt5	0	1.76564	0.425	0.163	0	0	1.02943	0.326	0.119	0	0	1.97755	0.407	0.129	0	Oligidendrocyte
Qk	0	33.6308	0.961	0.49	0	0	3.24164	0.988	0.713	0	0	20.7	0.96	0.555	0	Oligidendrocyte
Gm16168	0	17.1634	0.838	0.123	0	0	15.9396	0.821	0.195	0	0	25.2137	0.792	0.17	0	Oligidendrocyte
Ddr1	0	1.20668	0.392	0.176	0	0	1.65243	0.36	0.152	0	0	1.34246	0.418	0.17	0	Oligidendrocyte
Mog	0	13.4817	0.724	0.038	0	0	3.29517	0.703	0.056	0	0	1.03397	0.772	0.041	0	Oligidendrocyte
Tubb4a	0	1.58717	0.41	0.12	0	0	1.43599	0.436	0.104	0	0	2.132	0.449	0.148	0	Oligidendrocyte
Rab31	0	9.7514	0.836	0.394	0	0	7.05465	0.747	0.347	0	0	10.5404	0.789	0.349	0	Oligidendrocyte
Prkd3	0	0.5626	0.26	0.076	0	0	0.670184	0.274	0.079	0	0	0.636135	0.238	0.068	0	Oligidendrocyte
Bin1	0	14.7167	0.82	0.447	0	0	10.7294	0.777	0.419	0	0	1.06893	0.809	0.448	0	Oligidendrocyte
Sh3tc2	0	0.925495	0.223	0.018	0	0	0.756968	0.209	0.016	0	0	0.66916	0.194	0.013	0	Oligidendrocyte
Smad7	0	3.00325	0.427	0.213	0	0	1.49703	0.434	0.18	0	0	1.39613	0.369	0.139	0	Oligidendrocyte
Pstpip2	0	15.8667	0.664	0.14	0	0	5.92401	0.644	0.095	0	0	7.06346	0.525	0.126	0	Oligidendrocyte
Mbp	0	31.3032	0.982	0.171	0	0	47.9112	0.981	0.3	0	0	25.4978	0.976	0.194	0	Oligidendrocyte
Tmem151a	0	1.02915	0.363	0.167	0	5.22019549942309e-146	0.613155	0.251	0.129	1.25075884166177e-141	0	0.699743	0.306	0.126	0	Oligidendrocyte
Pla2g16	0	1.15402	0.336	0.057	0	0	1.46089	0.366	0.048	0	0	1.1084	0.28	0.043	0	Oligidendrocyte
Fth1	0	97.6841	0.275	0.075	0	1.26281879629223e-189	7.65784	0.317	0.156	3.02571383591619e-185	0	11.7138	0.522	0.263	0	Oligidendrocyte
Myrf	0	1.2347	0.35	0.029	0	0	1.21886	0.35	0.028	0	0	1.03994	0.3	0.026	0	Oligidendrocyte
Psat1	0	0.765529	0.262	0.053	0	6.94488080709117e-239	0.404955	0.187	0.052	1.66399344137904e-234	0	0.77226	0.244	0.051	0	Oligidendrocyte
Cdc37l1	0	8.80715	0.843	0.562	0	0	11.2008	0.787	0.515	0	0	6.82425	0.78	0.528	0	Oligidendrocyte
Opalin	0	3.38815	0.422	0.024	0	0	9.22539	0.382	0.027	0	0	4.4825	0.55	0.034	0	Oligidendrocyte
Lzts2	0	1.26797	0.367	0.119	0	0	0.953901	0.333	0.102	0	0	0.66138	0.237	0.075	0	Oligidendrocyte
Tjp2	1.22225018771438e-303	1.89178	0.406	0.209	2.92851144976365e-299	5.66593782432824e-233	0.570109	0.383	0.193	1.35755870270905e-228	0	0.341022	0.383	0.169	0	Oligidendrocyte
Trim36	4.65468126132332e-287	0.417028	0.165	0.033	1.11526163021307e-282	0	0.585233	0.162	0.027	0	0	0.616322	0.146	0.021	0	Oligidendrocyte
Endod1	1.38644761484986e-283	1.93887	0.249	0.09	3.32192848518025e-279	9.08519061097421e-237	0.699478	0.207	0.066	2.17681167038942e-232	0	1.06771	0.253	0.063	0	Oligidendrocyte
Dnajb2	3.75371030060978e-240	0.599794	0.247	0.1	8.99388988026104e-236	8.69015592452877e-304	0.789969	0.303	0.118	2.08216135951709e-299	0	0.611768	0.252	0.082	0	Oligidendrocyte
Gm42413	9.66657104587409e-225	0.366408	0.138	0.03	2.31611042259143e-220	0	0.536349	0.179	0.029	0	0	0.611655	0.212	0.05	0	Oligidendrocyte
Gna12	3.64801257116747e-194	0.364752	0.432	0.292	8.74063812051725e-190	0	6.42805	0.509	0.286	0	7.37903850127392e-218	2.05034	0.386	0.23	1.76801762490523e-213	Oligidendrocyte
Micall1	2.50634284367885e-121	0.585701	0.234	0.132	6.00519745345454e-117	0	0.971053	0.344	0.119	0	2.18633812920452e-230	0.804332	0.241	0.097	5.23846615757403e-226	Oligidendrocyte
Dusp16	3.05326211523346e-93	0.683341	0.246	0.152	7.31561602809936e-89	5.81560218880615e-110	0.460332	0.231	0.119	1.39341828443795e-105	0	1.16031	0.357	0.153	0	Oligidendrocyte
A230009B12Rik	7.55559832787435e-306	1.10352	0.196	0.048	1.8103213593587e-301	7.20322480523483e-182	0.771979	0.176	0.059	1.72589266333427e-177	1.37937032132604e-108	0.63415	0.168	0.081	3.30497128989718e-104	Oligidendrocyte
Aplp1	1.02121999506468e-272	0.724283	0.373	0.191	2.44684310817497e-268	3.17490270624393e-150	0.722382	0.402	0.266	7.60706688416047e-146	3.68645952097105e-305	1.73065	0.438	0.244	8.83275701224663e-301	Oligidendrocyte
Rtkn	8.3419871140911e-291	0.542435	0.228	0.073	1.99874011253623e-286	4.27431810327856e-239	0.464526	0.217	0.072	1.02412661754554e-234	3.57476289591909e-120	0.375775	0.195	0.098	8.56513189862214e-116	Oligidendrocyte
Piga	2.30218724732414e-164	0.461722	0.149	0.05	5.51604064458865e-160	5.53159472522882e-121	0.298331	0.122	0.041	1.32537009616483e-116	4.20922536697146e-285	0.660806	0.182	0.045	1.00853039792636e-280	Oligidendrocyte
Ppp1cc	4.4544868847725e-117	1.74572	0.353	0.253	1.06729505759149e-112	6.84650146371535e-282	2.05559	0.426	0.235	1.6404217507062e-277	1.6540077350275e-70	1.08921	0.304	0.229	3.96300253312588e-66	Oligidendrocyte
Synj2	5.87298394758508e-241	0.422398	0.425	0.249	1.40716695384138e-236	1.79958413592922e-268	0.980417	0.472	0.261	4.3118035896864e-264	3.2040495238439e-255	0.775858	0.381	0.207	7.67690265912998e-251	Oligidendrocyte
Cers2	2.93628160012941e-264	0.518926	0.229	0.08	7.03533071391006e-260	4.91644612448437e-243	0.572164	0.235	0.084	1.17798049142646e-238	3.10302085766369e-254	0.516488	0.229	0.081	7.4348379749622e-250	Oligidendrocyte
Gm20687	5.14376298106112e-260	0.801796	0.293	0.134	1.23244561026225e-255	2.38097884324155e-91	0.473814	0.229	0.136	5.70482530840675e-87	8.09170522772766e-186	0.722645	0.307	0.172	1.93877257256355e-181	Oligidendrocyte
Fam214a	5.67781180330206e-195	0.405297	0.365	0.584	1.36040370807117e-190	2.94001820943361e-122	46.1931	0.323	0.513	7.04428362980293e-118	5.3555725420807e-255	0.624022	0.243	0.494	1.28319518108254e-250	Oligidendrocyte
Klhl4	1.08166891050346e-176	0.495093	0.14	0.041	2.59167870956628e-172	7.04929476185296e-253	0.855957	0.178	0.045	1.68901102493997e-248	9.79392089506249e-126	0.308752	0.126	0.044	2.34662344645697e-121	Oligidendrocyte
Rnf13	6.14745898904831e-61	1.00084	0.452	0.407	1.47293117377597e-56	1.91927095964146e-249	2.7973	0.552	0.379	4.59857321930093e-245	1.50500729245437e-28	2.45806	0.45	0.438	3.60599747272067e-24	Oligidendrocyte
Rhpn2	3.52779742531481e-247	0.400859	0.17	0.043	8.45260263105429e-243	1.39159693121768e-221	0.393135	0.149	0.034	3.33426624719757e-217	4.44596033479707e-197	0.294363	0.113	0.022	1.06525209621738e-192	Oligidendrocyte
Dbndd2	9.17347196850619e-105	0.346912	0.164	0.08	2.19796388365408e-100	2.9268057446599e-69	0.256133	0.146	0.076	7.01262656420512e-65	1.47345436508679e-245	0.643006	0.205	0.068	3.53039665874795e-241	Oligidendrocyte
Tspan15	5.53405025144255e-152	0.305923	0.157	0.058	1.32595844024563e-147	5.43463593256031e-245	0.516895	0.179	0.046	1.30213876944145e-240	3.14630604246386e-215	0.702738	0.137	0.032	7.53854927774341e-211	Oligidendrocyte
Ube2d1	3.03443649563789e-239	2.48401	0.503	0.347	7.27050984354839e-235	1.23438502483319e-197	1.01248	0.503	0.345	2.95758651950032e-193	1.32689119378551e-165	0.647828	0.444	0.317	3.17923130031008e-161	Oligidendrocyte
Cep97	1.83419235258455e-154	0.717728	0.328	0.209	4.39472487679258e-150	1.55585841151428e-237	1.27561	0.379	0.208	3.7278367539882e-233	2.47823336167116e-206	0.904049	0.281	0.138	5.93784713456409e-202	Oligidendrocyte
Plekha1	9.64785223371778e-230	0.514622	0.649	0.517	2.31162539519878e-225	1.05624522495196e-89	18.8885	0.568	0.482	2.53076355898489e-85	1.26667695393987e-103	3.82869	0.582	0.51	3.03495798163992e-99	Oligidendrocyte
Nrbp2	1.1501315166841e-226	0.545067	0.498	0.346	2.7557151139751e-222	1.44594965318435e-150	0.805328	0.458	0.321	3.46449536902971e-146	1.68550847809914e-184	0.639705	0.456	0.315	4.03847831352554e-180	Oligidendrocyte
Stmn4	4.07863803673985e-148	0.509661	0.272	0.155	9.77241673602867e-144	4.87670269708361e-222	0.628313	0.293	0.133	1.16845796622123e-217	1.60195017880657e-197	0.807737	0.335	0.192	3.83827262842055e-193	Oligidendrocyte
Pigz	1.83734767797821e-221	0.37641	0.151	0.038	4.40228503643579e-217	9.62656367899801e-203	0.342461	0.145	0.036	2.30652465748792e-198	2.96393942178876e-151	0.28889	0.126	0.038	7.10159885460587e-147	Oligidendrocyte
Sez6l2	4.48888599834405e-204	1.00964	0.435	0.289	1.07553708520323e-199	7.48590003023096e-217	1.20466	0.434	0.262	1.79362164724334e-212	1.3947340340989e-128	0.99755	0.387	0.281	3.34178274570097e-124	Oligidendrocyte
Tfeb	6.46761218289454e-192	0.500155	0.222	0.092	1.54963987902153e-187	1.90674956531106e-150	0.604821	0.207	0.087	4.5685719584853e-146	1.77700978079776e-216	0.478758	0.184	0.058	4.25771543479143e-212	Oligidendrocyte
Sec11c	2.59139535514753e-104	0.450892	0.184	0.096	6.20898327093347e-100	2.07763004959348e-58	0.286551	0.168	0.1	4.97800159882597e-54	1.30485787588553e-211	0.545374	0.211	0.08	3.12643947062174e-207	Oligidendrocyte
Gprc5b	6.64018059962836e-146	0.289222	0.202	0.09	1.59098727167095e-141	1.95148289489562e-111	0.274332	0.211	0.103	4.67575301616989e-107	2.57875208046462e-207	0.364923	0.2	0.07	6.17868998479322e-203	Oligidendrocyte
Dbi	3.68924489245232e-192	0.320971	0.173	0.056	8.83943076231576e-188	3.47950190692343e-124	0.284145	0.192	0.085	8.33688656898853e-120	3.74778251703768e-109	0.420273	0.187	0.092	8.97968691082229e-105	Oligidendrocyte
Frmd8	1.06772680996049e-103	0.330368	0.145	0.064	2.55827343666533e-99	5.18052046129767e-183	0.4002	0.173	0.057	1.24125270252692e-178	5.37366123133342e-170	0.38905	0.149	0.048	1.28752923102749e-165	Oligidendrocyte
Cipc	1.07659655393298e-144	1.03177	0.401	0.294	2.57952534322343e-140	6.74674326986548e-182	0.265689	0.42	0.273	1.61651968745977e-177	2.55424559473723e-176	0.973282	0.421	0.293	6.1199724449904e-172	Oligidendrocyte
Tmbim1	1.83520250226692e-124	0.437021	0.222	0.122	4.39714519543155e-120	1.93849389758287e-168	0.490524	0.245	0.114	4.64463137860856e-164	1.84052987774268e-151	0.462085	0.255	0.137	4.40990958707145e-147	Oligidendrocyte
Daam1	4.04673531052521e-111	1.44786	0.666	0.591	9.69597780401841e-107	5.51645418030786e-160	10.1048	0.718	0.597	1.32174242160176e-155	9.07640465587329e-132	0.699218	0.632	0.532	2.17470655554724e-127	Oligidendrocyte
Rhou	1.64899948195654e-122	0.390492	0.243	0.135	3.95100275876786e-118	1.11674064952395e-155	0.399777	0.213	0.092	2.67571059625938e-151	9.47877395168031e-126	0.318292	0.215	0.11	2.2711142388226e-121	Oligidendrocyte
Csf1	2.91802086850609e-118	0.338954	0.154	0.066	6.99157800094059e-114	3.12732726768017e-142	0.263486	0.122	0.035	7.49307613336169e-138	1.99096100485905e-153	0.342311	0.138	0.045	4.77034256764228e-149	Oligidendrocyte
Cyth1	1.99567656823167e-59	2.06181	0.539	0.506	4.78164105748308e-55	2.25068646655005e-153	0.960684	0.583	0.455	5.39264477385392e-149	1.34510907002247e-66	0.364252	0.478	0.424	3.22288133177385e-62	Oligidendrocyte
Dusp15	1.83159156100354e-141	0.475838	0.199	0.093	4.38849338016448e-137	8.41496387284176e-109	0.671712	0.224	0.12	2.01622534393289e-104	4.38824486441769e-123	1.40297	0.204	0.104	1.05142346951448e-118	Oligidendrocyte
Tppp	1.58128094849593e-103	0.431284	0.243	0.152	3.78874915259625e-99	8.11072921834963e-135	0.500916	0.267	0.149	1.94333072071657e-130	4.13715483370553e-106	0.376659	0.214	0.122	9.91262298155845e-102	Oligidendrocyte
Inpp5f	7.41491959032102e-79	0.310342	0.405	0.337	1.77661473384092e-74	3.21315158358543e-121	1.4088	0.464	0.353	7.69871119427069e-117	4.34127934000957e-42	0.91745	0.373	0.332	1.04017052986629e-37	Oligidendrocyte
Cpox	5.55988572174826e-108	0.852009	0.234	0.141	1.33214861893088e-103	3.85393422510211e-86	0.520573	0.201	0.114	9.23402640334466e-82	2.5300461687339e-60	0.914318	0.208	0.142	6.06199062028644e-56	Oligidendrocyte
Bpgm	2.40469349609675e-94	0.323666	0.158	0.079	5.7616456166478e-90	1.47981915535269e-92	0.34161	0.163	0.078	3.54564669622505e-88	1.98268259890399e-72	0.254369	0.143	0.075	4.75050750697397e-68	Oligidendrocyte
March8	1.13075875110679e-90	0.91926	0.344	0.261	2.70929796765188e-86	3.26957594308536e-74	0.803284	0.336	0.244	7.83390395963252e-70	1.44198591217729e-28	0.260337	0.295	0.261	3.45499824557678e-24	Oligidendrocyte
Taldo1	9.48613763851361e-39	0.304141	0.158	0.109	2.27287857818786e-34	3.0648857959281e-89	0.391498	0.185	0.099	7.34346636704374e-85	2.04311238799705e-75	0.324665	0.168	0.095	4.89529728164093e-71	Oligidendrocyte
Pcbp4	2.27977670924994e-74	0.392679	0.256	0.182	5.46234499536285e-70	9.43913040247031e-81	0.347979	0.301	0.212	2.26161564443189e-76	1.93340208825672e-53	0.295609	0.238	0.177	4.6324314034631e-49	Oligidendrocyte
Mad1l1	1.355965281099e-49	0.269001	0.319	0.269	3.2488928135132e-45	0.0215323	0.516542	0.236	0.237	1	6.23792483534209e-09	0.933753	0.243	0.237	0.000149461	Oligidendrocyte
Rap1a	1.57023592074774e-20	1.22587	0.418	0.415	3.76228526611158e-16	6.71871905399187e-22	4.42238	0.445	0.419	1.60980508533645e-17	1.55727417082332e-41	7.25116	0.432	0.398	3.73122891329268e-37	Oligidendrocyte
Acaca	0.0134809	3.28098	0.597	0.66	1	2.60156659649086e-30	1.22734	0.56	0.653	6.23335356519211e-26	0.000126382	10.0066	0.57	0.642	1	Oligidendrocyte
Usp31	4.67543404021579e-05	0.952546	0.29	0.358	1	7.10723127890412e-19	3.91569	0.391	0.372	1.70289261442543e-14	2.98368154629946e-12	0.847241	0.243	0.315	7.14890098493352e-08	Oligidendrocyte
Amd1	0.00082919	0.366692	0.239	0.251	1	2.93472145082707e-18	0.273455	0.222	0.189	7.03159259618166e-14	0.00025584	0.342836	0.168	0.205	1	Oligidendrocyte
Tma16	0.0021767	3.50195	0.123	0.12	1	5.30941431408464e-07	0.440119	0.076	0.102	0.0127214	0.00171558	5.11074	0.084	0.102	1	Oligidendrocyte
Adhfe1	0	1.20898	0.307	0.041	0	0	1.00986	0.286	0.034	0	0	1.02724	0.333	0.04	0	Astrocyte
Prex2	0	41.7632	0.951	0.127	0	0	5.6472	0.969	0.184	0	0	34.8038	0.966	0.099	0	Astrocyte
Paqr8	0	14.4583	0.841	0.186	0	0	12.2112	0.853	0.176	0	0	25.7775	0.772	0.137	0	Astrocyte
Arhgef4	0	2.77419	0.744	0.212	0	0	20.7546	0.659	0.213	0	0	31.0314	0.651	0.202	0	Astrocyte
Rftn2	0	2.46151	0.381	0.049	0	0	1.74754	0.368	0.058	0	0	2.97901	0.411	0.048	0	Astrocyte
Aox1	0	0.979713	0.375	0.028	0	0	3.00864	0.283	0.018	0	0	1.98089	0.365	0.018	0	Astrocyte
Gm973	0	5.46019	0.619	0.014	0	0	4.2886	0.609	0.019	0	0	5.6088	0.668	0.011	0	Astrocyte
Plcd4	0	2.81544	0.481	0.013	0	0	2.01499	0.441	0.02	0	0	1.66597	0.378	0.017	0	Astrocyte
Acsl3	0	13.1	0.926	0.269	0	0	9.18329	0.917	0.296	0	0	11.0265	0.894	0.194	0	Astrocyte
Utp14b	0	2.21596	0.452	0.06	0	0	2.64595	0.41	0.062	0	0	1.52202	0.375	0.038	0	Astrocyte
Gli2	0	3.65162	0.636	0.08	0	0	5.49709	0.601	0.036	0	0	5.36665	0.557	0.028	0	Astrocyte
Celrr	0	2.48945	0.418	0.018	0	0	3.26933	0.349	0.02	0	0	2.93818	0.404	0.022	0	Astrocyte
Map3k19	0	1.06773	0.199	0.02	0	0	1.9246	0.174	0.013	0	0	1.60644	0.148	0.013	0	Astrocyte
Gpr37l1	0	0.563446	0.202	0.017	0	0	0.617942	0.205	0.025	0	0	1.08625	0.295	0.021	0	Astrocyte
Glul	0	2.68592	0.852	0.225	0	0	6.41595	0.801	0.203	0	0	12.0758	0.772	0.185	0	Astrocyte
Soat1	0	1.18912	0.372	0.125	0	4.88223864198436e-295	0.974212	0.368	0.142	1.16978437861945e-290	4.57069975798197e-236	1.4132	0.333	0.105	1.09513966201248e-231	Astrocyte
Prdx6	0	2.98146	0.529	0.109	0	0	4.19961	0.526	0.121	0	0	5.35371	0.584	0.097	0	Astrocyte
Ccdc190	0	0.381784	0.114	0.002	0	0	0.338091	0.116	0.003	0	0	0.414497	0.123	0.002	0	Astrocyte
Trp53bp2	0	3.599	0.528	0.146	0	0	2.09381	0.463	0.15	0	0	4.96054	0.509	0.11	0	Astrocyte
Slc39a12	0	7.28044	0.594	0.023	0	0	5.92034	0.612	0.034	0	0	8.8555	0.653	0.015	0	Astrocyte
Pnpla7	0	1.16703	0.637	0.124	0	0	4.49012	0.563	0.1	0	0	4.08746	0.628	0.094	0	Astrocyte
Notch1	0	0.804106	0.265	0.021	0	0	0.56024	0.274	0.033	0	0	0.723149	0.275	0.025	0	Astrocyte
Lrp4	0	1.53114	0.32	0.08	0	0	2.55447	0.406	0.063	0	0	1.30659	0.317	0.062	0	Astrocyte
Slc1a2	0	45.2363	0.998	0.347	0	0	78.1103	1	0.537	0	0	80.2748	1	0.356	0	Astrocyte
Gm13872	0	0.455539	0.146	0.01	0	0	0.584564	0.172	0.015	0	0	0.698614	0.211	0.012	0	Astrocyte
Pax6	0	1.42005	0.349	0.011	0	0	0.775518	0.257	0.013	0	0	1.16562	0.305	0.009	0	Astrocyte
Mertk	0	10.9954	0.968	0.106	0	0	8.17833	0.919	0.108	0	0	11.2242	0.955	0.086	0	Astrocyte
Smox	0	1.11353	0.402	0.123	0	1.11971126163422e-289	0.801224	0.326	0.112	2.68282818287559e-285	0	1.14464	0.391	0.108	0	Astrocyte
Cst3	0	5.22039	0.431	0.066	0	0	3.49784	0.472	0.101	0	0	35.5446	0.725	0.154	0	Astrocyte
Acss1	0	0.93909	0.545	0.12	0	0	1.75308	0.583	0.12	0	0	1.07011	0.591	0.116	0	Astrocyte
Pygb	0	5.08971	0.635	0.216	0	0	1.82005	0.611	0.211	0	0	0.254531	0.62	0.198	0	Astrocyte
Sdc4	0	1.34225	0.35	0.013	0	0	1.0578	0.275	0.012	0	0	1.52296	0.366	0.008	0	Astrocyte
Tmem47	0	0.911705	0.247	0.045	0	0	1.16101	0.285	0.056	0	0	1.9644	0.262	0.05	0	Astrocyte
Heph	0	1.44239	0.279	0.007	0	0	0.625356	0.142	0.006	0	0	1.59165	0.193	0.003	0	Astrocyte
Hdac8	0	17.3704	0.922	0.546	0	0	7.9506	0.882	0.585	0	0	11.2018	0.92	0.555	0	Astrocyte
Phka1	0	9.20019	0.747	0.177	0	0	12.9216	0.753	0.199	0	0	8.85059	0.67	0.146	0	Astrocyte
Tmem164	0	0.752667	0.666	0.251	0	0	8.11467	0.68	0.298	0	0	5.15987	0.614	0.217	0	Astrocyte
Amot	0	0.919101	0.218	0.041	0	0	1.03927	0.234	0.053	0	0	0.48875	0.24	0.042	0	Astrocyte
Frem2	0	1.11728	0.215	0.017	0	0	1.44783	0.267	0.021	0	0	0.857514	0.255	0.019	0	Astrocyte
Bcan	0	5.59601	0.84	0.048	0	0	4.43696	0.763	0.087	0	0	4.97371	0.817	0.074	0	Astrocyte
Gm3764	0	11.7085	0.903	0.322	0	0	14.8671	0.902	0.407	0	0	8.44574	0.963	0.342	0	Astrocyte
Pbxip1	0	1.327	0.35	0.022	0	0	1.18938	0.32	0.018	0	0	1.10445	0.345	0.014	0	Astrocyte
Agl	0	3.72381	0.489	0.189	0	0	1.94519	0.449	0.147	0	0	2.001	0.475	0.157	0	Astrocyte
Cnn3	0	1.08995	0.347	0.105	0	5.18379599707267e-244	0.660661	0.281	0.094	1.24203752089861e-239	4.27275669124899e-217	0.993409	0.298	0.086	1.02375250322326e-212	Astrocyte
Usp53	0	8.68789	0.576	0.258	0	3.61427602926137e-183	10.0671	0.454	0.266	8.65980536611024e-179	6.11738002265883e-160	6.14082	0.452	0.236	1.46572425342905e-155	Astrocyte
Etnppl	0	7.58812	0.566	0.009	0	0	7.16203	0.397	0.012	0	0	5.7812	0.41	0.003	0	Astrocyte
Cth	0	0.490896	0.136	0.006	0	0	0.508644	0.113	0.008	0	0	0.396866	0.105	0.003	0	Astrocyte
Frmpd1	0	3.94198	0.618	0.047	0	0	6.617	0.513	0.056	0	0	5.68871	0.598	0.044	0	Astrocyte
Gm11266	0	1.1486	0.268	0.036	0	0	1.62882	0.382	0.05	0	0	0.996969	0.261	0.038	0	Astrocyte
Cyp2j6	0	1.28843	0.363	0.064	0	0	0.754606	0.269	0.059	0	0	1.77242	0.383	0.079	0	Astrocyte
Cyp2j9	0	2.68891	0.472	0.019	0	0	1.79326	0.415	0.027	0	0	6.25341	0.444	0.026	0	Astrocyte
Pgm2	0	2.07984	0.428	0.151	0	8.53007575407229e-101	0.612397	0.257	0.134	2.04380615067572e-96	2.88273946965999e-167	2.23592	0.349	0.146	6.90704376930533e-163	Astrocyte
Plpp3	0	5.01634	0.899	0.109	0	0	0.494861	0.931	0.158	0	0	4.09637	0.891	0.093	0	Astrocyte
Acot11	0	2.70879	0.481	0.034	0	0	2.34225	0.386	0.013	0	0	1.91741	0.389	0.017	0	Astrocyte
Arhgef19	0	0.431713	0.149	0.009	0	0	0.661965	0.226	0.011	0	0	0.516061	0.189	0.011	0	Astrocyte
Gm13111	0	0.412796	0.129	0.003	0	0	0.301963	0.102	0.004	0	0	0.338435	0.112	0.001	0	Astrocyte
Hes5	0	0.411649	0.121	0.004	0	1.89486044894083e-271	0.56061	0.105	0.009	4.54008563566224e-267	1.21646965796992e-197	0.418558	0.1	0.01	2.91466130049593e-193	Astrocyte
Crot	0	2.22584	0.453	0.116	0	0	4.03594	0.386	0.119	0	0	2.71941	0.38	0.098	0	Astrocyte
Gsap	0	1.65696	0.399	0.066	0	0	1.69139	0.399	0.073	0	0	1.87477	0.462	0.065	0	Astrocyte
Fgfr3	0	4.01874	0.695	0.017	0	0	2.76494	0.575	0.017	0	0	3.17791	0.627	0.01	0	Astrocyte
C030018K13Rik	0	0.515097	0.174	0.003	0	0	0.563288	0.175	0.004	0	0	0.807562	0.229	0.002	0	Astrocyte
Gm38562	0	0.756393	0.179	0.019	0	0	0.636416	0.159	0.015	0	1.91978573671921e-304	0.760359	0.17	0.02	4.59980662517922e-300	Astrocyte
Aff1	0	2.91043	0.652	0.283	0	0	16.3308	0.525	0.213	0	2.4229943186859e-297	1.07699	0.537	0.224	5.80549438757141e-293	Astrocyte
Sparcl1	0	10.6301	0.863	0.223	0	0	15.0588	0.855	0.247	0	0	7.48935	0.836	0.208	0	Astrocyte
Gm26703	0	0.378541	0.127	0.01	0	5.70697162158254e-250	0.275049	0.102	0.01	1.36739040053118e-245	4.86169447461455e-254	0.375142	0.126	0.012	1.16486199611765e-249	Astrocyte
Msi1	0	0.757746	0.265	0.053	0	0	0.874457	0.281	0.062	0	1.7856836544923e-221	0.483672	0.212	0.046	4.27849803616356e-217	Astrocyte
Phkg1	0	3.43546	0.605	0.03	0	0	4.98093	0.679	0.033	0	0	5.71841	0.693	0.023	0	Astrocyte
Ttyh3	0	2.87907	0.575	0.171	0	6.06304083320363e-289	1.26294	0.449	0.211	1.45270458363559e-284	0	1.99605	0.476	0.139	0	Astrocyte
Mmd2	0	2.9939	0.613	0.126	0	0	4.13619	0.623	0.151	0	0	3.08652	0.587	0.1	0	Astrocyte
Aass	0	0.957824	0.259	0.007	0	0	2.36352	0.214	0.007	0	0	0.727859	0.194	0.003	0	Astrocyte
Tril	0	0.368635	0.127	0.009	0	4.83494675742065e-295	0.469388	0.128	0.013	1.15845324307799e-290	0	0.400897	0.145	0.008	0	Astrocyte
Eva1a	0	2.82924	0.427	0.01	0	0	2.51538	0.373	0.01	0	0	3.01179	0.445	0.007	0	Astrocyte
Sfxn5	0	4.73867	0.771	0.332	0	0	10.7246	0.882	0.34	0	0	4.77385	0.881	0.344	0	Astrocyte
Nat8f3	0	2.23184	0.364	0.009	0	0	0.467198	0.114	0.007	0	0	1.59089	0.304	0.007	0	Astrocyte
Nat8f6	0	0.48085	0.152	0.003	0	0	0.499207	0.122	0.003	0	0	0.446363	0.144	0.002	0	Astrocyte
Tprkb	0	2.88346	0.481	0.104	0	0	3.90766	0.506	0.098	0	0	4.50776	0.563	0.093	0	Astrocyte
Aldh1l1	0	2.72462	0.55	0.044	0	0	4.05972	0.336	0.029	0	0	2.18177	0.422	0.033	0	Astrocyte
Irak2	0	6.66535	0.638	0.084	0	0	11.0534	0.549	0.082	0	0	6.36553	0.621	0.074	0	Astrocyte
Slc6a11	0	22.6673	0.53	0.08	0	0	17.2384	0.559	0.081	0	0	12.675	0.589	0.07	0	Astrocyte
Cecr2	0	0.362636	0.351	0.085	0	8.1597218507539e-307	4.12688	0.343	0.11	1.95506935544063e-302	0	1.06708	0.355	0.062	0	Astrocyte
Slc25a18	0	0.972982	0.235	0.019	0	0	1.12348	0.246	0.016	0	0	1.1034	0.278	0.016	0	Astrocyte
9430041J12Rik	0	0.385091	0.492	0.065	0	0	2.97472	0.418	0.071	0	0	2.78935	0.424	0.057	0	Astrocyte
Hif3a	0	4.88195	0.645	0.077	0	0	1.5169	0.388	0.028	0	0	2.92374	0.479	0.048	0	Astrocyte
Apoe	0	43.7066	0.536	0.103	0	0	14.7653	0.534	0.118	0	0	29.2828	0.714	0.165	0	Astrocyte
Axl	0	0.428714	0.163	0.012	0	0	0.348776	0.136	0.012	0	4.45813543319129e-271	0.344362	0.133	0.012	1.06816924979263e-266	Astrocyte
Lgi4	0	0.730487	0.215	0.014	0	0	0.594821	0.217	0.017	0	0	1.1489	0.226	0.01	0	Astrocyte
Slc7a10	0	2.94721	0.509	0.011	0	0	2.72241	0.513	0.02	0	0	2.38955	0.542	0.011	0	Astrocyte
Ttc23	0	1.24441	0.358	0.071	0	0	0.999099	0.301	0.06	0	1.779627526269e-164	1.07869	0.283	0.096	4.26398755294053e-160	Astrocyte
Rgma	0	1.74697	0.447	0.112	0	0	1.99258	0.471	0.12	0	0	1.71628	0.406	0.093	0	Astrocyte
Mfge8	0	0.407481	0.159	0.011	0	0	0.622543	0.193	0.015	0	0	0.599836	0.182	0.012	0	Astrocyte
Swap70	0	1.028	0.321	0.043	0	0	0.774152	0.243	0.038	0	0	0.997285	0.278	0.034	0	Astrocyte
Htra1	0	9.60015	0.837	0.268	0	0	11.2024	0.782	0.167	0	0	28.1424	0.785	0.17	0	Astrocyte
Nhsl1	0	7.78106	0.789	0.064	0	0	25.2404	0.828	0.096	0	0	13.4848	0.748	0.046	0	Astrocyte
Ddo	0	2.27446	0.373	0.053	0	0	0.446361	0.301	0.042	0	0	1.78021	0.403	0.047	0	Astrocyte
Nr2e1	0	2.10719	0.215	0.012	0	0	0.904747	0.203	0.012	0	0	0.44211	0.151	0.01	0	Astrocyte
Gm35552	0	1.1069	0.187	0.002	0	0	1.19905	0.219	0.004	0	0	1.70919	0.248	0.002	0	Astrocyte
Gja1	0	2.77485	0.468	0.026	0	0	1.62724	0.525	0.041	0	0	2.11387	0.52	0.016	0	Astrocyte
Appl2	0	9.64204	0.821	0.199	0	0	12.399	0.773	0.205	0	0	12.4104	0.83	0.173	0	Astrocyte
Rfx4	0	27.0208	0.592	0.033	0	0	48.33	0.606	0.044	0	0	6.27222	0.561	0.036	0	Astrocyte
Fgd6	0	2.8695	0.571	0.054	0	0	4.88955	0.584	0.07	0	0	3.00497	0.543	0.034	0	Astrocyte
Fgfr1	0	2.40611	0.625	0.14	0	0	1.45719	0.591	0.168	0	0	1.19379	0.525	0.104	0	Astrocyte
Scrg1	0	0.840312	0.245	0.018	0	0	1.02654	0.259	0.03	0	0	1.07492	0.235	0.025	0	Astrocyte
Msmo1	0	4.1488	0.511	0.141	0	0	2.58015	0.397	0.134	0	0	3.53804	0.379	0.103	0	Astrocyte
Slc27a1	0	2.74224	0.594	0.102	0	0	2.88446	0.58	0.142	0	0	2.96605	0.639	0.107	0	Astrocyte
Nwd1	0	13.1846	0.822	0.041	0	0	8.17109	0.805	0.055	0	0	8.06939	0.79	0.034	0	Astrocyte
Gm45708	0	1.33495	0.185	0.028	0	2.99844227317501e-175	0.938862	0.131	0.028	7.18426768652733e-171	7.34129882692661e-214	0.762768	0.146	0.021	1.75897519893162e-209	Astrocyte
Gm26843	0	2.25807	0.302	0.048	0	6.09869052815224e-304	1.12881	0.199	0.039	1.46124625054528e-299	0	2.7564	0.247	0.036	0	Astrocyte
4930488L21Rik	0	11.9085	0.573	0.141	0	0	6.52912	0.539	0.126	0	0	5.70013	0.605	0.119	0	Astrocyte
Mt3	0	0.370309	0.185	0.014	0	0	0.480451	0.212	0.039	0	0	1.16415	0.32	0.066	0	Astrocyte
Mt2	0	1.12455	0.276	0.012	0	0	1.40154	0.236	0.015	0	0	1.27966	0.25	0.015	0	Astrocyte
Mt1	0	2.0041	0.359	0.033	0	0	1.27669	0.324	0.043	0	0	11.9368	0.45	0.071	0	Astrocyte
Mtss1l	0	1.0329	0.393	0.094	0	0	0.789941	0.448	0.119	0	0	1.43548	0.482	0.102	0	Astrocyte
Fam107a	0	2.56152	0.503	0.025	0	0	2.64098	0.424	0.018	0	0	4.10819	0.473	0.014	0	Astrocyte
Camk2g	0	5.08529	0.679	0.38	0	0	7.38902	0.67	0.341	0	1.1927040251397e-238	4.65125	0.689	0.387	2.85771884423471e-234	Astrocyte
Itih3	0	0.471543	0.15	0.003	0	0	0.741133	0.155	0.006	0	0	0.509409	0.128	0.003	0	Astrocyte
Glud1	0	7.34808	0.679	0.271	0	0	4.91417	0.669	0.281	0	0	4.11967	0.705	0.263	0	Astrocyte
Ddhd1	0	6.4761	0.775	0.452	0	0	8.73788	0.807	0.5	0	0	4.25235	0.779	0.408	0	Astrocyte
Ndrg2	0	3.90197	0.652	0.039	0	0	5.69564	0.689	0.05	0	0	3.08423	0.662	0.039	0	Astrocyte
Gjb6	0	1.96151	0.458	0.02	0	0	1.64545	0.373	0.025	0	0	1.84734	0.409	0.011	0	Astrocyte
Scara3	0	0.736945	0.213	0.012	0	0	0.651478	0.197	0.014	0	0	0.592278	0.19	0.01	0	Astrocyte
Clu	0	3.04176	0.32	0.028	0	0	1.98947	0.339	0.071	0	0	5.60484	0.43	0.061	0	Astrocyte
Ednrb	0	0.664421	0.163	0.016	0	0	0.867172	0.227	0.027	0	0	0.550845	0.181	0.016	0	Astrocyte
Gpc5	0	67.6833	0.996	0.19	0	0	23.7868	0.992	0.348	0	0	81.4465	0.992	0.101	0	Astrocyte
Cldn10	0	0.822305	0.25	0.034	0	0	0.78124	0.249	0.035	0	0	1.20076	0.309	0.038	0	Astrocyte
AC154683.1	0	5.19648	0.472	0.057	0	0	3.52273	0.495	0.058	0	0	4.63121	0.622	0.069	0	Astrocyte
Gm5089	0	0.577482	0.182	0.01	0	0	0.889476	0.241	0.014	0	0	1.24391	0.212	0.007	0	Astrocyte
St3gal4	0	2.66593	0.593	0.186	0	0	2.16565	0.681	0.185	0	0	6.08968	0.599	0.138	0	Astrocyte
Hepacam	0	1.34444	0.614	0.201	0	0	2.35202	0.586	0.178	0	0	4.05915	0.645	0.186	0	Astrocyte
Oaf	0	0.494951	0.155	0.005	0	0	0.303889	0.107	0.007	0	0	0.366619	0.131	0.005	0	Astrocyte
2900052N01Rik	0	0.547766	0.142	0.003	0	0	0.806882	0.139	0.005	0	0	1.16927	0.164	0.002	0	Astrocyte
Il18	0	2.122	0.489	0.169	0	0	1.94946	0.436	0.116	0	0	1.6265	0.467	0.138	0	Astrocyte
Acsbg1	0	5.52829	0.601	0.01	0	0	5.15507	0.62	0.018	0	0	5.07863	0.635	0.007	0	Astrocyte
Myo6	0	4.48404	0.849	0.563	0	0	3.43731	0.849	0.504	0	0	13.5663	0.832	0.459	0	Astrocyte
Dzip1l	0	1.8758	0.465	0.155	0	3.66413127125981e-102	0.597977	0.277	0.149	8.77925852593852e-98	1.87410912318638e-227	1.52056	0.376	0.138	4.49036545915456e-223	Astrocyte
Slc38a3	0	0.719628	0.239	0.017	0	0	0.815205	0.307	0.025	0	0	0.731142	0.238	0.012	0	Astrocyte
Plxnb1	0	1.26838	0.349	0.044	0	0	0.84638	0.276	0.041	0	0	0.693921	0.253	0.031	0	Astrocyte
Als2cl	0	0.837378	0.227	0.009	0	0	0.433281	0.16	0.012	0	0	0.525103	0.175	0.008	0	Astrocyte
Sh3pxd2b	0	1.4446	0.363	0.076	0	0	1.2325	0.38	0.088	0	0	1.34009	0.345	0.066	0	Astrocyte
Gm12239	0	11.6921	0.348	0.022	0	0	17.0663	0.36	0.033	0	0	12.7798	0.442	0.02	0	Astrocyte
Hs3st3a1	0	1.58045	0.22	0.018	0	3.86658465194305e-222	1.36937	0.122	0.018	9.26433682605555e-218	0	3.65566	0.237	0.016	0	Astrocyte
Atp1b2	0	1.34592	0.327	0.029	0	0	1.01355	0.309	0.043	0	0	1.7635	0.392	0.034	0	Astrocyte
Aldoc	0	1.46565	0.378	0.018	0	0	1.62655	0.333	0.031	0	0	1.67805	0.406	0.034	0	Astrocyte
Crlf3	0	3.88643	0.503	0.174	0	0	1.6805	0.452	0.166	0	0	2.33714	0.472	0.148	0	Astrocyte
C030037D09Rik	0	0.373996	0.13	0.011	0	0	0.481238	0.138	0.011	0	0	0.500753	0.155	0.012	0	Astrocyte
Gfap	0	11.0772	0.202	0.005	0	0	6.31412	0.116	0.006	0	0	10.4338	0.152	0.004	0	Astrocyte
Gna13	0	2.0317	0.48	0.172	0	0	1.85793	0.457	0.165	0	0	2.01635	0.488	0.13	0	Astrocyte
Fam20a	0	8.27463	0.665	0.04	0	0	3.57361	0.693	0.068	0	0	4.08326	0.628	0.03	0	Astrocyte
Sox9	0	0.703193	0.187	0.013	0	0	0.883946	0.197	0.02	0	0	1.1475	0.217	0.011	0	Astrocyte
Slc9a3r1	0	0.428153	0.161	0.01	0	0	0.42648	0.138	0.009	0	0	0.330121	0.121	0.007	0	Astrocyte
Grin2c	0	7.30232	0.713	0.009	0	0	9.66027	0.595	0.015	0	0	3.51164	0.612	0.006	0	Astrocyte
Gli3	0	4.76234	0.766	0.07	0	0	6.50394	0.838	0.094	0	0	1.50697	0.811	0.059	0	Astrocyte
Sugct	0	3.095	0.372	0.061	0	0	3.47061	0.329	0.059	0	0	2.89261	0.386	0.051	0	Astrocyte
Eci2	0	1.29109	0.333	0.053	0	0	0.673284	0.223	0.041	0	0	1.1183	0.276	0.045	0	Astrocyte
Nedd9	0	1.23004	0.326	0.09	0	4.72568320154823e-237	0.374297	0.275	0.092	1.13227369509096e-232	1.33148475319177e-188	0.984687	0.262	0.077	3.19023746864748e-184	Astrocyte
Id4	0	2.20384	0.418	0.022	0	0	2.20569	0.443	0.029	0	0	2.68816	0.488	0.02	0	Astrocyte
Cxcl14	0	0.47537	0.181	0.013	0	0	0.357717	0.143	0.014	0	0	0.652727	0.222	0.016	0	Astrocyte
Ptch1	0	7.38177	0.573	0.246	0	0	4.30727	0.582	0.314	0	2.49857342633855e-239	14.8421	0.459	0.191	5.98658192950716e-235	Astrocyte
Ntsr2	0	3.44907	0.687	0.009	0	0	2.53961	0.559	0.025	0	0	2.98301	0.625	0.015	0	Astrocyte
Id2	0	1.42529	0.279	0.053	0	4.96310055684022e-247	2.08927	0.238	0.07	1.18915889341892e-242	0	2.35205	0.346	0.067	0	Astrocyte
Slc25a21	0	3.67776	0.176	0.006	0	0	3.10474	0.184	0.008	0	0	3.35239	0.238	0.005	0	Astrocyte
Dio2	0	6.09085	0.326	0.01	0	0	4.73102	0.281	0.014	0	0	3.98018	0.291	0.007	0	Astrocyte
4930544I03Rik	0	10.9915	0.208	0.03	0	1.46005474231964e-281	1.03388	0.124	0.013	3.49829116259787e-277	0	1.17453	0.188	0.019	0	Astrocyte
Ston2	0	1.21858	0.511	0.159	0	0	3.76662	0.559	0.145	0	0	2.87696	0.489	0.105	0	Astrocyte
Gm40578	0	2.87771	0.474	0.064	0	0	2.91534	0.455	0.046	0	0	3.12244	0.528	0.054	0	Astrocyte
Slc1a3	0	37.4785	0.987	0.19	0	0	27.8325	0.975	0.19	0	0	22.2204	0.989	0.157	0	Astrocyte
Cyp2d22	0	0.654614	0.223	0.013	0	0	0.594147	0.199	0.015	0	0	0.837346	0.249	0.011	0	Astrocyte
Prr5	0	0.555135	0.182	0.01	0	0	0.466713	0.155	0.007	0	0	0.506281	0.163	0.008	0	Astrocyte
Ppara	0	2.33645	0.316	0.02	0	0	1.09039	0.263	0.02	0	0	1.06673	0.29	0.014	0	Astrocyte
Celsr1	0	0.408929	0.127	0.004	0	0	0.388563	0.106	0.004	0	0	0.299648	0.111	0.003	0	Astrocyte
Ttll8	0	1.76457	0.377	0.006	0	0	1.29331	0.308	0.01	0	0	1.36119	0.298	0.006	0	Astrocyte
Mlc1	0	0.748025	0.227	0.004	0	0	0.779642	0.241	0.01	0	0	0.717469	0.214	0.005	0	Astrocyte
Dbx2	0	3.90339	0.461	0.026	0	0	2.68733	0.473	0.027	0	0	6.32562	0.479	0.017	0	Astrocyte
Rapgef3	0	5.9231	0.74	0.087	0	0	3.43379	0.583	0.084	0	0	5.38948	0.65	0.087	0	Astrocyte
Prodh	0	2.60868	0.535	0.043	0	0	1.00227	0.322	0.056	0	0	1.08556	0.383	0.075	0	Astrocyte
Rtp4	0	1.1556	0.22	0.025	0	6.5398708146617e-197	0.473718	0.146	0.031	1.56695304719294e-192	4.39272289045299e-158	0.524533	0.136	0.025	1.05249640455254e-153	Astrocyte
Atp13a4	0	1.79876	0.536	0.011	0	0	3.4377	0.505	0.015	0	0	2.90732	0.538	0.007	0	Astrocyte
Slc15a2	0	2.76455	0.434	0.05	0	0	1.94539	0.418	0.05	0	0	4.36209	0.422	0.045	0	Astrocyte
Lrrc58	0	4.5106	0.597	0.328	0	6.15184477273131e-78	1.60141	0.413	0.299	1.47398200754642e-73	2.33895401944646e-171	4.45767	0.515	0.295	5.60413383059373e-167	Astrocyte
Gpr156	0	1.75249	0.241	0.026	0	1.59128875479014e-279	0.582312	0.128	0.015	3.81272785647718e-275	0	0.624961	0.159	0.015	0	Astrocyte
Son	0	3.55887	0.934	0.747	0	2.47290979158644e-269	3.81862	0.911	0.763	5.92509186064111e-265	1.9582342612553e-240	3.10147	0.92	0.73	4.69192928996769e-236	Astrocyte
Ezr	0	5.46266	0.429	0.017	0	0	1.48191	0.344	0.019	0	0	3.20821	0.404	0.011	0	Astrocyte
Acat3	0	0.321449	0.114	0.005	0	0	0.482461	0.156	0.007	0	0	0.369249	0.119	0.006	0	Astrocyte
Cbs	0	1.33924	0.378	0.009	0	0	1.20283	0.332	0.009	0	0	1.24079	0.351	0.006	0	Astrocyte
Cyp4f15	0	1.18254	0.31	0.004	0	0	0.981569	0.271	0.006	0	0	0.986457	0.278	0.002	0	Astrocyte
Col11a2	0	0.748892	0.232	0.025	0	0	0.675001	0.211	0.031	0	5.61776646464545e-288	0.429074	0.187	0.026	1.34601684492905e-283	Astrocyte
C4b	0	1.10718	0.243	0.047	0	6.30239085848492e-267	0.667935	0.119	0.013	1.51005284969299e-262	3.38000889379053e-121	0.620687	0.181	0.051	8.09850130952212e-117	Astrocyte
Pla2g7	0	2.23728	0.432	0.04	0	0	15.327	0.51	0.044	0	0	10.3566	0.499	0.041	0	Astrocyte
Pdzph1	0	1.31793	0.205	0.003	0	0	2.10283	0.219	0.005	0	0	1.31815	0.203	0.002	0	Astrocyte
Cables1	0	3.10096	0.682	0.182	0	0	7.15544	0.649	0.19	0	0	3.17854	0.59	0.14	0	Astrocyte
Aqp4	0	11.7114	0.31	0.01	0	0	17.1223	0.34	0.023	0	0	9.63576	0.319	0.01	0	Astrocyte
Psd2	0	2.50852	0.54	0.074	0	0	1.82269	0.525	0.084	0	0	2.95423	0.535	0.062	0	Astrocyte
Gramd3	0	1.64481	0.592	0.101	0	0	2.07684	0.634	0.091	0	0	4.93891	0.598	0.074	0	Astrocyte
Smim3	0	1.01397	0.229	0.013	0	0	0.623497	0.163	0.013	0	0	1.85964	0.164	0.009	0	Astrocyte
Spire1	0	3.75037	0.844	0.574	0	1.58386610341861e-199	2.02145	0.825	0.634	3.79494318379098e-195	1.22517631639689e-212	0.709559	0.81	0.552	2.93552245408694e-208	Astrocyte
Mro	0	1.26429	0.343	0.031	0	0	0.632344	0.23	0.039	0	0	1.51347	0.286	0.039	0	Astrocyte
Sall3	0	0.883379	0.202	0.013	0	0	0.700859	0.187	0.018	0	0	0.563567	0.181	0.011	0	Astrocyte
Cpt1a	0	0.461301	0.208	0.022	0	0	0.589418	0.181	0.024	0	0	0.777423	0.213	0.017	0	Astrocyte
Gm14964	0	2.16054	0.25	0.019	0	0	1.10337	0.207	0.023	0	0	2.2218	0.347	0.02	0	Astrocyte
Asrgl1	0	2.75819	0.573	0.144	0	0	3.92682	0.613	0.151	0	0	3.8185	0.583	0.13	0	Astrocyte
Fads2	0	2.12161	0.457	0.066	0	0	1.66367	0.39	0.057	0	0	1.15167	0.335	0.052	0	Astrocyte
Kank1	0	7.42516	0.606	0.039	0	0	19.544	0.606	0.077	0	0	27.1425	0.605	0.046	0	Astrocyte
Gldc	0	8.23516	0.593	0.022	0	0	4.97721	0.598	0.029	0	0	4.2418	0.592	0.017	0	Astrocyte
Ppp1r3c	0	0.564515	0.17	0.003	0	0	0.493077	0.138	0.006	0	0	0.415513	0.135	0.002	0	Astrocyte
Gpam	0	4.04278	0.371	0.078	0	0	1.87909	0.34	0.071	0	0	2.53139	0.323	0.069	0	Astrocyte
Emx2os	0	4.81747	0.478	0.05	0	0	3.28518	0.455	0.048	0	0	2.51354	0.454	0.032	0	Astrocyte
Emx2	0	0.611868	0.165	0.008	0	0	0.595574	0.161	0.01	0	0	0.580076	0.152	0.006	0	Astrocyte
Tlr3	3.05704581678953e-278	0.354427	0.11	0.009	7.32468177702771e-274	1.26565297701566e-288	0.30194	0.103	0.007	3.03250453292952e-284	0	0.408833	0.138	0.005	0	Astrocyte
Igdcc4	2.01049608275432e-218	0.87628	0.354	0.144	4.81714861427934e-214	0	1.0412	0.378	0.129	0	2.09545363241934e-202	0.965708	0.343	0.122	5.02070690327673e-198	Astrocyte
Zfp36l1	1.77377315538864e-215	0.483762	0.18	0.037	4.24996048031117e-211	1.47196598245457e-278	0.41238	0.229	0.053	3.52683049396115e-274	0	0.554109	0.234	0.036	0	Astrocyte
Ugp2	1.92433804387047e-206	1.02252	0.395	0.186	4.61071395311364e-202	0	2.04183	0.511	0.246	0	4.39311864321671e-180	3.47631	0.425	0.197	1.05259122691472e-175	Astrocyte
Emp2	1.22761367708376e-201	0.306608	0.112	0.015	2.9413623702927e-197	0	0.40902	0.14	0.015	0	4.44444354153352e-253	0.36416	0.111	0.009	1.06488867255143e-248	Astrocyte
Mgll	1.9738875338346e-192	0.778879	0.601	0.346	4.7294345310677e-188	0	3.91588	0.645	0.356	0	8.44704535711018e-105	3.34248	0.582	0.366	2.0239120675636e-100	Astrocyte
AC034116.3	2.92807007544619e-141	0.409499	0.136	0.033	7.01565590076908e-137	0	0.636241	0.155	0.018	0	0	0.646858	0.172	0.018	0	Astrocyte
Eps15	1.75578816194347e-166	2.59459	0.608	0.41	4.20686843601657e-162	3.50511300805949e-307	3.0854	0.68	0.43	8.39825076731055e-303	1.74876150227163e-243	3.5119	0.687	0.395	4.19003255944282e-239	Astrocyte
2310022B05Rik	5.09901926963423e-307	1.00411	0.237	0.051	1.22172501700436e-302	1.00046420838075e-145	0.463826	0.183	0.062	2.39711224328027e-141	6.22262421761296e-245	0.632819	0.193	0.034	1.49094076254007e-240	Astrocyte
Id3	3.65780913610161e-304	0.546624	0.13	0.012	8.76411069009946e-300	8.87153036669302e-280	1.95541	0.133	0.016	2.12561867585965e-275	9.6607328548162e-241	0.391729	0.124	0.012	2.31471159201396e-236	Astrocyte
Insig1	6.08265818711176e-302	0.918675	0.302	0.087	1.45740490163198e-297	6.17270706540459e-81	0.378018	0.156	0.067	1.47898061287094e-76	1.15271983572064e-95	0.478234	0.198	0.073	2.76191672638665e-91	Astrocyte
Lrrc9	9.82474055750169e-301	0.515652	0.152	0.018	2.3540078375774e-296	6.458090765215e-205	0.323279	0.123	0.02	1.54735854734551e-200	4.486331332002e-220	0.54282	0.135	0.017	1.07492498714768e-215	Astrocyte
Chst2	4.63173973207326e-262	0.561267	0.197	0.04	1.10976483980475e-257	4.62969936240717e-289	0.66296	0.21	0.046	1.10927596723276e-284	1.63217241557256e-300	0.786394	0.229	0.039	3.91068510771184e-296	Astrocyte
Slc8b1	2.57691832307773e-196	0.295489	0.116	0.017	6.17429630209425e-192	1.92724960527317e-295	0.348051	0.134	0.015	4.61769005423452e-291	7.11616325040371e-240	0.304498	0.117	0.011	1.70503271479673e-235	Astrocyte
Gstm1	2.25100140917545e-259	0.299419	0.122	0.013	5.39339937638437e-255	1.04535325986587e-281	0.34127	0.126	0.014	2.50466641063862e-277	1.50409338288072e-291	0.393462	0.157	0.017	3.60380774538221e-287	Astrocyte
Caskin1	2.16508502269642e-291	0.902327	0.448	0.192	5.18754371438063e-287	1.23693130550504e-143	0.594441	0.338	0.178	2.96368740799007e-139	1.67262566072968e-129	0.862669	0.366	0.178	4.00761108310831e-125	Astrocyte
Epb41l5	9.51132535655964e-289	0.566915	0.318	0.095	2.27891355543169e-284	3.9239473926697e-223	0.538888	0.279	0.098	9.40177795283661e-219	3.1575739385334e-218	0.98464	0.302	0.09	7.56554715672602e-214	Astrocyte
Fxyd1	5.63563365152837e-253	0.308158	0.104	0.009	1.3502978229062e-248	1.36905092775309e-229	0.439846	0.105	0.012	3.28024602289641e-225	1.37174224225434e-286	0.862951	0.136	0.012	3.2866944124414e-282	Astrocyte
Pld2	3.78899351283926e-91	0.314433	0.142	0.05	9.07842845676288e-87	4.3014200859056e-285	0.535426	0.196	0.04	1.03062025258298e-280	6.04820660656536e-115	0.365027	0.151	0.04	1.44915030293306e-110	Astrocyte
Abhd3	9.24534751426854e-280	0.955617	0.31	0.098	2.21518526441874e-275	6.38909381129785e-266	0.969259	0.29	0.097	1.53082687718697e-261	9.14691831625131e-220	0.967096	0.304	0.093	2.19160162857381e-215	Astrocyte
Tnfrsf19	1.70457996205113e-180	1.49166	0.373	0.174	4.0841735890745e-176	9.79156673810188e-280	6.19068	0.417	0.181	2.34605939044921e-275	5.49767168203293e-188	4.32124	0.382	0.154	1.31724213501509e-183	Astrocyte
Dhrs3	7.75858841159189e-207	0.49253	0.139	0.023	1.85895778341742e-202	4.7043803300072e-167	0.585306	0.113	0.021	1.12716952706973e-162	3.02323042709861e-277	0.535251	0.162	0.02	7.24366010332828e-273	Astrocyte
Fjx1	7.50945104724904e-224	0.549319	0.136	0.021	1.79926447092087e-219	1.31726928092168e-189	0.41493	0.14	0.03	3.15617719708833e-185	1.28299486067119e-274	0.751675	0.172	0.023	3.07405568616817e-270	Astrocyte
Paqr6	4.87826455580914e-221	0.288692	0.114	0.014	1.16883218757187e-216	1.81358840537004e-273	0.268825	0.103	0.008	4.34535781926661e-269	5.5407925374041e-252	0.333188	0.12	0.011	1.32757389196202e-247	Astrocyte
Tmem51	2.27492445645902e-269	0.394954	0.126	0.013	5.45071899767582e-265	2.81851366499485e-242	0.378302	0.11	0.012	6.75315874132767e-238	1.22774891534688e-224	0.361695	0.11	0.01	2.94168640117111e-220	Astrocyte
Cd63	3.66662516334564e-266	0.338505	0.165	0.026	8.78523389137616e-262	4.47944177702153e-223	0.454774	0.178	0.042	1.07327424977436e-218	2.4643132943623e-186	0.461698	0.193	0.043	5.90449465329208e-182	Astrocyte
Rasa2	1.63057105579726e-157	2.86105	0.576	0.386	3.90684824969024e-153	2.13467243542761e-137	6.77268	0.606	0.438	5.11467515528455e-133	1.30608824124788e-263	4.43212	0.688	0.384	3.12938742602992e-259	Astrocyte
Kifc3	1.51652134215601e-208	0.758566	0.28	0.1	3.6335851358058e-204	3.8068900085955e-263	0.873553	0.297	0.104	9.12130846059482e-259	2.85192247754661e-194	0.706075	0.273	0.083	6.83320625620167e-190	Astrocyte
Ivd	3.34422887712173e-206	0.94975	0.406	0.202	8.01277238958367e-202	7.25858962488642e-255	1.08901	0.395	0.18	1.73915807412279e-250	7.06581558771078e-142	0.877996	0.377	0.183	1.6929694148155e-137	Astrocyte
Grina	4.71125705305646e-254	1.18471	0.422	0.187	1.12881718991233e-249	4.5830487217937e-123	0.560288	0.355	0.209	1.09809847374177e-118	2.84496816445739e-116	0.726208	0.41	0.224	6.81654372203992e-112	Astrocyte
Arhgef10l	8.51292122008483e-163	0.577496	0.378	0.188	2.03969592433232e-158	4.09334055846399e-252	1.00423	0.406	0.183	9.80764397807973e-248	1.41950321300208e-206	1.08338	0.419	0.175	3.40112969835298e-202	Astrocyte
Fam228b	3.78666707537542e-249	2.28817	0.459	0.22	9.0728543125995e-245	5.53370363219844e-200	1.16313	0.404	0.205	1.32587539027475e-195	3.05674773883971e-188	1.17071	0.426	0.19	7.32396758225994e-184	Astrocyte
Fam213a	3.08558759469582e-247	0.854868	0.251	0.071	7.3930678768912e-243	1.00744845483416e-172	0.508643	0.201	0.066	2.41384649778264e-168	2.09701192138608e-87	0.45816	0.191	0.074	5.02444056364104e-83	Astrocyte
Klf15	6.69028005267892e-212	0.57528	0.252	0.081	1.60299110062187e-207	4.0065234260372e-151	0.37332	0.181	0.059	9.59963012878514e-147	5.62681084552718e-244	0.584974	0.205	0.039	1.34818387858831e-239	Astrocyte
Tspan12	5.96336784412443e-243	1.66477	0.201	0.044	1.42882293545221e-238	2.04103929098907e-219	0.585981	0.206	0.056	4.89033014120982e-215	1.58354357229584e-223	0.972791	0.202	0.04	3.79417039922084e-219	Astrocyte
Rida	4.34484590497814e-108	0.354464	0.11	0.028	1.04102507883276e-103	7.20247427877928e-109	0.254136	0.115	0.033	1.72571283719552e-104	1.26277241460966e-241	0.496994	0.156	0.022	3.02560270540474e-237	Astrocyte
Washc2	3.72373280745002e-237	2.85175	0.565	0.346	8.92206380665026e-233	4.16581905458136e-89	2.49983	0.456	0.336	9.98130245477693e-85	1.84968791538888e-186	1.77435	0.494	0.257	4.43185224527177e-182	Astrocyte
Slc30a10	1.37596863785625e-194	0.359767	0.176	0.041	3.29682085630358e-190	4.75574483009644e-233	0.442267	0.175	0.037	1.13947646129111e-228	1.40333350839128e-216	0.418097	0.173	0.03	3.36238708610551e-212	Astrocyte
Cntfr	1.19313412189126e-183	0.564479	0.347	0.159	2.85874935605147e-179	7.92609421450301e-224	0.65104	0.334	0.139	1.89909217379492e-219	4.63037311773321e-132	0.572433	0.281	0.112	1.10943739900888e-127	Astrocyte
Csdc2	3.13113517447531e-222	0.727432	0.289	0.099	7.50219987804285e-218	1.65507954909318e-109	0.497871	0.228	0.105	3.96557059962726e-105	2.27546625102929e-198	0.893221	0.282	0.087	5.45201713746618e-194	Astrocyte
Nkain4	2.44208392746857e-180	0.463764	0.16	0.038	5.85123309021468e-176	2.35451367962488e-177	0.306286	0.126	0.026	5.64141477638122e-173	8.11812569356192e-218	0.462019	0.176	0.032	1.94510291617744e-213	Astrocyte
Arrb1	1.25999365495973e-213	1.39841	0.423	0.204	3.01894479728352e-209	5.23521050613068e-130	0.64469	0.398	0.235	1.25435643726891e-125	9.104872717428e-181	0.937602	0.409	0.182	2.18152750309575e-176	Astrocyte
Myh14	2.18818379713657e-212	0.606113	0.221	0.06	5.24288837793921e-208	1.40410200591484e-173	0.444703	0.201	0.062	3.36422840617196e-169	1.437996481215e-205	0.662553	0.255	0.066	3.44543956899114e-201	Astrocyte
Inppl1	2.42772508620979e-211	0.394345	0.159	0.032	5.81682930655865e-207	1.77366425438368e-123	0.312813	0.13	0.037	4.2496995535033e-119	7.14722953059358e-113	0.250707	0.111	0.023	1.71247619553022e-108	Astrocyte
Etv4	1.26357493156118e-198	0.259666	0.139	0.024	3.02752553602059e-194	2.17042431585109e-208	0.467555	0.182	0.045	5.20033666077922e-204	2.04804446781443e-205	0.384151	0.202	0.042	4.90711454488338e-201	Astrocyte
Tom1l1	2.29367274201202e-208	0.719244	0.325	0.128	5.4956398898608e-204	1.03068669677551e-131	0.253495	0.298	0.148	2.46952532547412e-127	6.54747703867469e-139	0.562718	0.312	0.128	1.56877549846646e-134	Astrocyte
Stk17b	8.54576241947725e-208	0.358335	0.135	0.022	2.04756467570675e-203	7.81326916180902e-184	0.336449	0.106	0.016	1.87205929116944e-179	8.74381623151117e-144	0.343485	0.1	0.014	2.09501836907008e-139	Astrocyte
Rimklb	7.21382308408201e-207	4.75437	0.289	0.103	1.72843201094605e-202	5.85149593164754e-196	0.520521	0.338	0.153	1.40201842522275e-191	3.47086822665334e-203	0.475976	0.303	0.095	8.31620027106141e-199	Astrocyte
Capn2	1.29252212839489e-201	1.86102	0.349	0.151	3.09688301963417e-197	1.0799670005507e-115	0.519038	0.255	0.125	2.58760093331947e-111	4.35447861432667e-127	2.20963	0.318	0.141	1.04333307599267e-122	Astrocyte
Idh2	6.94098277256295e-201	0.697818	0.288	0.107	1.66305947230608e-196	6.204728578033e-88	0.390862	0.198	0.095	1.48665296729671e-83	6.48644414564139e-69	0.452134	0.199	0.089	1.55415201729568e-64	Astrocyte
Idh1	9.52167315776142e-199	0.492732	0.189	0.048	2.28139288859964e-194	2.92967381559703e-114	0.429426	0.153	0.053	7.01949846217047e-110	2.53212750056961e-115	0.332617	0.151	0.04	6.06697749136477e-111	Astrocyte
Papss2	8.01791073759904e-155	0.448009	0.147	0.036	1.92109141272873e-150	1.9083047424325e-149	0.425065	0.147	0.041	4.57229816286826e-145	1.27971939042311e-198	0.548469	0.165	0.03	3.06620765945376e-194	Astrocyte
Ostm1	3.53351842699659e-96	1.13224	0.222	0.104	8.46631015108382e-92	2.72168672187939e-197	3.72864	0.26	0.097	6.52116138562303e-193	2.08990028058412e-113	1.09292	0.258	0.105	5.00740107227956e-109	Astrocyte
Nrros	3.43180043040996e-197	0.633328	0.189	0.047	8.22259383126226e-193	1.30859326084128e-102	0.449195	0.127	0.041	3.1353894529757e-98	1.80856302698007e-183	2.4643	0.182	0.039	4.33331701264424e-179	Astrocyte
Grhl1	1.19804317790175e-192	0.448085	0.265	0.092	2.8705114542526e-188	7.62929687072866e-177	0.585335	0.248	0.093	1.82797953022659e-172	6.97963662722155e-139	0.579503	0.248	0.086	1.67232093588228e-134	Astrocyte
Ctso	5.74097512942165e-188	0.706119	0.271	0.095	1.37553764100943e-183	1.8983799393817e-177	0.375544	0.157	0.039	4.54851833475856e-173	1.20835157303557e-169	0.736552	0.278	0.091	2.89521036899323e-165	Astrocyte
Padi2	5.10128990198597e-187	0.54642	0.158	0.034	1.22226906051584e-182	5.5004842833613e-87	0.30808	0.113	0.036	1.31791603429337e-82	3.75733947011006e-129	0.530304	0.143	0.033	9.00258537038371e-125	Astrocyte
Pou3f2	4.06201772431209e-185	0.529836	0.188	0.05	9.73259446745176e-181	1.29433019505342e-179	0.489758	0.183	0.053	3.10121514734799e-175	1.30196516539681e-146	0.547579	0.179	0.046	3.11950853629076e-142	Astrocyte
Pou3f3	1.97626077011808e-181	0.806032	0.315	0.135	4.73512080520293e-177	1.20991638837761e-135	0.595146	0.279	0.135	2.89895966655276e-131	1.66205439831021e-156	0.76233	0.317	0.126	3.98228233835126e-152	Astrocyte
Folh1	1.69157498484724e-175	0.880246	0.284	0.101	4.05301366369399e-171	1.55746157210785e-156	0.412913	0.281	0.113	3.7316779267704e-152	1.93244981277375e-38	0.35749	0.165	0.08	4.63014975140591e-34	Astrocyte
Fermt2	3.40254900578726e-115	1.48558	0.508	0.359	8.15250741786628e-111	1.90002641703834e-171	1.79008	0.546	0.366	4.55246329522385e-167	2.86639210361624e-149	0.894951	0.536	0.315	6.86787548026451e-145	Astrocyte
Suclg2	1.39012841903804e-167	0.626036	0.256	0.092	3.33074769201513e-163	5.94264131537395e-128	0.564539	0.188	0.068	1.4238568591636e-123	1.39708512336696e-108	0.524633	0.22	0.078	3.34741595558724e-104	Astrocyte
Tulp3	1.89867948425044e-166	0.501617	0.48	0.292	4.54923604426405e-162	7.96340495114468e-107	0.925087	0.436	0.293	1.90803182629426e-102	3.83773411226791e-157	1.54585	0.478	0.258	9.19521093299392e-153	Astrocyte
Tagln3	3.34778980441835e-160	0.694695	0.253	0.099	8.02130437138636e-156	1.92566081697577e-160	0.658889	0.271	0.118	4.61388331747394e-156	8.8984895656513e-165	1.05663	0.297	0.108	2.13207809993005e-160	Astrocyte
Acss2	4.44525003725484e-159	6.89441	0.438	0.256	1.06508190892626e-154	7.33073529394105e-110	3.85137	0.419	0.276	1.75644417642828e-105	7.51673135858927e-18	0.398706	0.291	0.23	1.80100883351799e-13	Astrocyte
Nacc2	5.53495706051538e-155	0.406668	0.253	0.097	1.32617571169948e-150	4.50545687808578e-158	0.438931	0.248	0.097	1.07950746798935e-153	1.76456642747408e-103	0.338617	0.203	0.071	4.22790116022791e-99	Astrocyte
Nfe2l2	9.59771501270075e-147	0.340805	0.198	0.062	2.2996125170431e-142	2.65937500194359e-116	0.357296	0.153	0.05	6.37186250465683e-112	2.05623882232617e-154	0.509891	0.2	0.052	4.92674821829351e-150	Astrocyte
Aldh7a1	4.403621386212e-154	0.708044	0.344	0.172	1.0551076841364e-149	3.07243860676818e-46	0.293106	0.289	0.2	7.36156290181656e-42	6.69847545499337e-112	0.63284	0.341	0.171	1.60495471901641e-107	Astrocyte
Pigs	8.54784145646899e-154	0.699931	0.24	0.092	2.04806281296997e-149	2.83106865631413e-54	0.284638	0.162	0.086	6.78324050052865e-50	3.56346756628671e-96	0.619613	0.226	0.094	8.53806828882297e-92	Astrocyte
Cuedc1	3.3002532391474e-151	1.17597	0.497	0.302	7.90740676099717e-147	1.11601800855707e-62	2.85773	0.397	0.287	2.67397914850274e-58	1.4175481622776e-105	0.510155	0.455	0.266	3.39644539681714e-101	Astrocyte
Zfp36l2	4.6130427243333e-141	0.626662	0.216	0.079	1.10528503675026e-136	2.52740017628982e-104	0.433033	0.193	0.084	6.05565082239041e-100	2.77719285467667e-147	0.61019	0.211	0.062	6.65415407980531e-143	Astrocyte
Lgr4	6.4707231483085e-81	1.41936	0.413	0.286	1.55038526633472e-76	6.36220784357648e-147	1.84384	0.496	0.322	1.52438499932092e-142	7.85200217388565e-60	2.48925	0.409	0.276	1.881339720863e-55	Astrocyte
Tsc22d4	2.00405012470535e-98	0.368505	0.285	0.146	4.80170409879402e-94	4.12082638793424e-92	0.436729	0.261	0.138	9.87350002549044e-88	3.0161508959628e-145	0.628329	0.31	0.12	7.22669754672688e-141	Astrocyte
Nphp3	1.19460216422231e-143	0.542378	0.248	0.101	2.86226678547666e-139	2.39741029947052e-80	0.327682	0.178	0.083	5.74419507753136e-76	3.17508054872714e-92	0.599552	0.228	0.095	7.60749299475023e-88	Astrocyte
Arhgef40	1.86675170259142e-130	0.462259	0.184	0.06	4.47273707940904e-126	1.32161546061857e-138	0.352944	0.182	0.061	3.16659064364209e-134	6.57895714907503e-60	0.338199	0.154	0.061	1.57631813291838e-55	Astrocyte
Pon2	8.78292380735289e-76	0.278088	0.15	0.057	2.10438854424175e-71	1.33536786103273e-136	0.322305	0.123	0.03	3.19954139503442e-132	5.02799460858593e-79	0.316617	0.14	0.044	1.20470750821719e-74	Astrocyte
Atl2	1.8175370701777e-125	1.62594	0.419	0.263	4.35481882014576e-121	1.51154105683869e-112	0.584029	0.422	0.281	3.6216523721855e-108	5.09916958257738e-133	1.05075	0.417	0.224	1.22176103198554e-128	Astrocyte
Lyrm4	2.16584646598528e-66	0.279934	0.148	0.065	5.18936813250074e-62	1.02435316457764e-31	0.330818	0.121	0.068	2.45435018232804e-27	3.47458713189831e-127	0.692136	0.192	0.059	8.32511076802835e-123	Astrocyte
Tor1aip1	4.67749215303415e-116	0.975372	0.396	0.237	1.12072711986698e-111	4.02270463910472e-97	0.660599	0.363	0.226	9.63840031529491e-93	4.08560668697299e-112	0.780791	0.383	0.201	9.78911362198728e-108	Astrocyte
Ppp2r5a	7.40284125530749e-106	1.10691	0.498	0.349	1.77372076477167e-101	4.55452783644244e-114	0.751629	0.499	0.351	1.09126486961161e-109	2.67776143566394e-85	0.964367	0.466	0.302	6.41591639985081e-81	Astrocyte
Kcnj10	2.41020219009212e-63	0.358565	0.159	0.067	5.77484444746072e-59	6.37920572326642e-114	0.582441	0.191	0.072	1.52845769129463e-109	9.00742974887229e-92	0.558137	0.168	0.054	2.1581801678298e-87	Astrocyte
Tbc1d10a	2.88814602980213e-85	0.383082	0.168	0.07	6.91999788740591e-81	2.3596661151953e-111	0.324715	0.179	0.071	5.65376001200794e-107	2.31481430874531e-113	0.375789	0.169	0.051	5.54629508375376e-109	Astrocyte
Cc2d2a	4.26791735273428e-111	0.363334	0.467	0.316	1.02259299771513e-106	2.43333272169783e-74	1.27556	0.378	0.261	5.830265201188e-70	6.21321833830844e-64	0.368803	0.393	0.259	1.4886871138587e-59	Astrocyte
Fads1	3.21288442474024e-109	0.467359	0.232	0.106	7.69807108167761e-105	9.82154287390326e-91	0.413639	0.209	0.103	2.35324167258722e-86	1.97372587818651e-71	0.404477	0.222	0.105	4.72904720413487e-67	Astrocyte
Sycp2	1.12214366293861e-97	0.853084	0.259	0.132	2.6886562164009e-93	1.74023072331946e-95	0.567495	0.272	0.148	4.16959281307342e-91	5.89220137553214e-109	0.668573	0.341	0.169	1.4117714495775e-104	Astrocyte
Sema4b	8.77943388866991e-109	0.448494	0.233	0.106	2.10355235972531e-104	7.1323584937153e-74	0.32594	0.204	0.106	1.70891309509419e-69	7.32235974875327e-55	0.309996	0.188	0.091	1.75443739580128e-50	Astrocyte
Pcx	2.44861072308461e-95	6.14622	0.327	0.189	5.86687129251073e-91	1.63798993396299e-37	0.311833	0.271	0.192	3.92462388177532e-33	1.13219105740238e-108	2.20549	0.326	0.157	2.71272977353611e-104	Astrocyte
Lpcat3	1.23294673905166e-107	0.824468	0.351	0.205	2.95414038676777e-103	6.09730851775355e-29	0.318573	0.277	0.212	1.46091512085375e-24	1.91487266117494e-43	0.675807	0.276	0.173	4.58803489617516e-39	Astrocyte
Gm6277	3.57503599837033e-90	1.5664	0.114	0.034	8.56578625209531e-86	3.76342649777229e-102	0.761522	0.115	0.034	9.01716988866242e-98	2.54692779411082e-79	0.506507	0.118	0.034	6.10243899468952e-75	Astrocyte
Prnp	9.32180798276407e-87	0.992756	0.273	0.146	2.23350519267027e-82	3.4228425173917e-54	0.452182	0.289	0.2	8.20113067167052e-50	5.41002198542501e-102	0.731622	0.305	0.144	1.29624126770783e-97	Astrocyte
Aldh2	1.30876259614995e-101	0.357059	0.19	0.077	3.13579518037529e-97	4.02923620900919e-74	0.302116	0.146	0.063	9.65404995678601e-70	2.83189831328374e-86	0.458118	0.189	0.073	6.78522835862785e-82	Astrocyte
Atp6v0e	1.03420586322281e-99	0.67366	0.345	0.21	2.47795724828184e-95	6.30119161579902e-27	0.268766	0.288	0.23	1.50976551114544e-22	4.51401858377253e-85	0.906623	0.356	0.207	1.0815588526719e-80	Astrocyte
Prdx1	2.5313524989857e-45	0.523073	0.253	0.159	6.06512058756973e-41	1.36767077652355e-96	0.551515	0.247	0.123	3.27693918055043e-92	5.30842567812253e-66	0.908942	0.32	0.179	1.27189879247816e-61	Astrocyte
Mcur1	1.92625173970439e-78	0.358534	0.167	0.072	4.61529916833173e-74	1.05859609948352e-95	0.295808	0.157	0.063	2.53639625436252e-91	6.36808562389472e-67	0.350293	0.149	0.057	1.52579331548518e-62	Astrocyte
Mxi1	6.80463757648593e-94	2.56765	0.491	0.357	1.63039116332603e-89	3.21964751954689e-70	0.691269	0.467	0.355	7.71427545683434e-66	1.73362325519632e-31	0.458862	0.343	0.254	4.15376131945039e-27	Astrocyte
Cd81	7.75713478613689e-86	0.723117	0.234	0.108	1.8586094947584e-81	9.8707722170701e-75	0.494831	0.261	0.149	2.36503702321e-70	2.7875181513765e-93	1.47905	0.371	0.196	6.67889349069808e-89	Astrocyte
Ldhb	1.46461432204365e-87	0.796065	0.29	0.163	3.50921591561658e-83	7.9453562879762e-93	0.676636	0.294	0.17	1.9037073665991e-88	1.2729932881976e-63	1.75657	0.334	0.206	3.05009191852144e-59	Astrocyte
Marc2	1.96777395696959e-90	0.458337	0.238	0.119	4.71478640089913e-86	3.4054256421895e-21	0.373008	0.157	0.108	8.15939983868604e-17	9.46149253869654e-45	0.310104	0.191	0.1	2.26697361227169e-40	Astrocyte
9330159F19Rik	3.48679449098968e-87	0.680034	0.436	0.305	8.35435960041126e-83	5.88948505729055e-15	2.58614	0.42	0.388	1.41112061972682e-10	1.30250284698777e-08	0.570705	0.302	0.27	0.00031208	Astrocyte
Hsdl2	8.83549995180609e-63	0.276246	0.13	0.054	2.11698578845274e-58	5.35495340762017e-63	0.291183	0.123	0.052	1.28304683646579e-58	2.76429337657154e-84	0.308335	0.131	0.039	6.62324693026541e-80	Astrocyte
Gm20732	4.44908446533768e-32	0.546524	0.283	0.21	1.06600063789491e-27	1.23309121611456e-21	0.533146	0.315	0.261	2.95448655381047e-17	1.1143195217761e-82	0.795356	0.306	0.16	2.66990957417553e-78	Astrocyte
Galnt1	7.16751087965658e-73	2.92875	0.454	0.35	1.71733560676572e-68	1.14459678730001e-44	0.816406	0.451	0.37	2.74245390237083e-40	6.69104625462899e-82	3.76002	0.497	0.34	1.60317468260911e-77	Astrocyte
Akt2	4.94158066538914e-64	0.412359	0.231	0.132	1.18400272742724e-59	4.44146301422731e-64	0.730248	0.265	0.166	1.06417453820886e-59	2.53737724962277e-81	0.523092	0.255	0.123	6.07955589009617e-77	Astrocyte
Parp4	5.4790659968104e-73	0.260244	0.179	0.079	1.31278421283577e-68	2.36410244789025e-64	0.278366	0.124	0.051	5.66438946514505e-60	1.74807069146703e-77	0.367353	0.154	0.053	4.188377376755e-73	Astrocyte
Agbl3	2.83572660404902e-77	0.479528	0.175	0.077	6.79440094330144e-73	2.05874728304111e-50	0.300078	0.127	0.061	4.93275849016649e-46	2.91482158400055e-38	0.776502	0.148	0.072	6.98391251526533e-34	Astrocyte
Gprc5b	2.04118045700849e-50	0.339976	0.213	0.115	4.89066837499234e-46	1.38614527868683e-72	0.354499	0.22	0.113	3.32120408773364e-68	6.22698015429281e-67	0.393088	0.222	0.099	1.49198444496856e-62	Astrocyte
Il15ra	3.32116942231636e-62	0.313061	0.133	0.055	7.95752193586999e-58	6.96267660383269e-70	0.267138	0.118	0.046	1.66825731427831e-65	4.38289997132091e-47	0.254413	0.127	0.053	1.05014283312849e-42	Astrocyte
Tmc7	7.52482891071767e-50	0.891665	0.24	0.144	1.80294900700795e-45	9.31180185924768e-69	0.636544	0.234	0.13	2.23110772547574e-64	1.80502881230815e-58	0.594759	0.265	0.141	4.32484903429032e-54	Astrocyte
Slc1a4	7.50020151416108e-56	0.275371	0.175	0.091	1.797048282793e-51	1.78454802908098e-45	0.341268	0.19	0.113	4.27577707767802e-41	6.90654212176488e-58	0.425396	0.174	0.077	1.65480749237486e-53	Astrocyte
Cs	5.05384352650179e-52	0.531747	0.32	0.229	1.21090090894983e-47	9.77609339173942e-46	0.350881	0.323	0.237	2.34235197666076e-41	1.77777030950527e-57	0.519568	0.35	0.224	4.25953766157462e-53	Astrocyte
Tesk2	3.77252192170689e-38	4.33111	0.257	0.171	9.03896252440971e-34	9.57138790635943e-13	3.28198	0.207	0.165	2.29330454236372e-08	4.54182170685609e-22	2.5083	0.238	0.164	1.08822048096272e-17	Astrocyte
Chsy1	7.11193243226241e-33	0.505835	0.221	0.15	1.70401901077007e-28	4.75845987744887e-32	0.348537	0.213	0.146	1.14012698663675e-27	4.45566899269779e-12	0.551671	0.16	0.116	1.06757829065039e-07	Astrocyte
Ncan	0.00266409	0.629408	0.227	0.217	1	1.30845873639552e-28	4.1009	0.313	0.249	3.13506713240367e-24	8.48362482807399e-19	0.392419	0.24	0.178	2.03267650880653e-14	Astrocyte
Casp8	0	1.02653	0.302	0.009	0	0	1.74459	0.349	0.009	0	0	0.912045	0.251	0.006	0	Microglia
Slc11a1	0	0.414812	0.124	0.003	0	0	0.459048	0.109	0.001	0	0	0.73454	0.172	0.001	0	Microglia
A630001G21Rik	0	0.980285	0.281	0.004	0	0	0.728038	0.231	0.003	0	0	1.02611	0.277	0.004	0	Microglia
Inpp5d	0	8.94109	0.951	0.016	0	0	2.91671	0.933	0.015	0	0	2.18948	0.945	0.017	0	Microglia
Mlph	0	1.07448	0.299	0.005	0	0	0.448562	0.164	0.003	0	0	1.13482	0.257	0.004	0	Microglia
Ptprc	0	2.62854	0.506	0.008	0	0	13.8506	0.557	0.007	0	0	2.72813	0.54	0.009	0	Microglia
Ncf2	0	0.688812	0.197	0.012	0	3.47643348795991e-297	0.530912	0.203	0.011	8.32953463715195e-293	0	0.769701	0.187	0.01	0	Microglia
A830008E24Rik	0	3.25685	0.31	0.014	0	7.96420805778276e-250	5.27232	0.205	0.014	1.90822425064475e-245	0	2.33823	0.302	0.011	0	Microglia
Rcsd1	0	2.16099	0.403	0.024	0	0	1.27224	0.342	0.023	0	0	1.12332	0.312	0.015	0	Microglia
Fcgr3	0	0.501529	0.154	0.003	0	0	0.566775	0.153	0.002	0	0	0.317604	0.113	0.003	0	Microglia
Fcer1g	0	0.429916	0.148	0.005	0	4.69885432697581e-251	0.407055	0.143	0.006	1.1258454967434e-246	0	0.484187	0.14	0.005	0	Microglia
Arhgap30	0	0.803092	0.239	0.004	0	0	0.718993	0.201	0.003	0	0	0.745737	0.22	0.003	0	Microglia
F11r	0	0.885504	0.251	0.009	0	0	1.10234	0.266	0.007	0	0	0.617283	0.176	0.006	0	Microglia
Cd84	0	2.92875	0.414	0.007	0	0	1.31232	0.349	0.004	0	0	2.23215	0.346	0.006	0	Microglia
8030442B05Rik	0	4.0996	0.549	0.018	0	0	3.69022	0.524	0.011	0	0	4.45869	0.549	0.017	0	Microglia
Apbb1ip	0	2.88648	0.679	0.06	0	0	3.17373	0.727	0.05	0	0	9.3349	0.697	0.059	0	Microglia
Ptgs1	0	1.53072	0.264	0.025	0	0	1.11042	0.277	0.017	0	0	0.91808	0.298	0.023	0	Microglia
Spi1	0	0.884196	0.26	0.004	0	0	0.930306	0.272	0.003	0	0	0.86841	0.261	0.003	0	Microglia
Capn3	0	1.49126	0.321	0.013	0	0	1.89151	0.376	0.012	0	0	0.988072	0.282	0.007	0	Microglia
Hck	0	1.28411	0.312	0.025	0	0	1.39327	0.328	0.023	0	1.4057699696161e-272	0.798814	0.283	0.033	3.36822484720016e-268	Microglia
Gpr34	0	0.782444	0.227	0.008	0	0	0.902668	0.263	0.011	0	0	0.859939	0.246	0.014	0	Microglia
Elf4	0	0.980914	0.288	0.01	0	0	0.945883	0.257	0.007	0	0	0.892864	0.222	0.006	0	Microglia
Btk	0	1.02813	0.303	0.011	0	0	0.952227	0.257	0.008	0	0	1.00824	0.268	0.007	0	Microglia
Tlr7	0	1.08911	0.268	0.006	0	0	1.22588	0.286	0.004	0	0	1.68514	0.333	0.005	0	Microglia
P2ry12	0	5.4851	0.637	0.065	0	0	6.21064	0.594	0.085	0	0	5.43478	0.757	0.109	0	Microglia
Fcrls	0	0.879169	0.216	0.003	0	0	1.6232	0.332	0.004	0	0	0.7114	0.225	0.003	0	Microglia
Il6ra	0	2.62267	0.583	0.056	0	0	2.4391	0.578	0.04	0	0	1.34319	0.376	0.036	0	Microglia
Ctss	0	2.33623	0.483	0.007	0	0	2.58362	0.46	0.006	0	0	2.4839	0.475	0.008	0	Microglia
Frrs1	0	2.3572	0.38	0.024	0	0	0.861641	0.282	0.019	0	0	1.7208	0.337	0.018	0	Microglia
Bank1	0	2.16874	0.233	0.014	0	0	2.69921	0.326	0.01	0	0	6.61193	0.333	0.01	0	Microglia
Dapp1	0	1.43608	0.456	0.047	0	0	1.50288	0.457	0.04	0	0	1.28011	0.322	0.031	0	Microglia
Lyn	0	6.2107	0.852	0.083	0	0	4.85955	0.864	0.113	0	0	21.624	0.858	0.129	0	Microglia
B4galt1	0	1.94145	0.453	0.084	0	9.82825739274603e-227	2.60852	0.453	0.082	2.35485047130195e-222	0	2.4235	0.466	0.076	0	Microglia
Tgfbr1	0	6.10906	0.886	0.116	0	0	8.47568	0.869	0.125	0	0	9.03912	0.886	0.084	0	Microglia
Csf3r	0	2.72438	0.498	0.007	0	0	4.54287	0.607	0.007	0	0	2.74436	0.499	0.006	0	Microglia
Laptm5	0	0.729468	0.22	0.004	0	0	0.57367	0.18	0.003	0	0	0.775997	0.25	0.003	0	Microglia
C1qb	0	0.902817	0.26	0.005	0	0	0.785226	0.238	0.005	0	0	3.6993	0.352	0.008	0	Microglia
C1qc	0	0.58485	0.193	0.005	0	0	0.818306	0.215	0.006	0	0	1.66264	0.365	0.009	0	Microglia
Tnfrsf1b	0	0.537484	0.164	0.006	0	0	0.565892	0.166	0.004	0	1.79037833129537e-254	0.326272	0.117	0.005	4.28974648178371e-250	Microglia
Pik3cd	0	1.58341	0.427	0.078	0	9.55796717219357e-239	1.8781	0.469	0.087	2.29008893445758e-234	3.99832397218307e-219	1.51602	0.359	0.068	9.57998423735063e-215	Microglia
Cdk6	0	0.504691	0.346	0.046	0	7.7250742901556e-95	2.03573	0.249	0.052	1.85092779992128e-90	1.06862347489305e-305	1.16928	0.363	0.049	2.56042184584376e-301	Microglia
0610040J01Rik	0	1.54109	0.583	0.078	0	0	3.85032	0.559	0.087	0	1.84307556613473e-294	2.8561	0.417	0.069	4.4160090564588e-290	Microglia
Rhoh	0	0.940651	0.262	0.005	0	0	1.15602	0.303	0.004	0	0	1.01074	0.273	0.004	0	Microglia
Cmklr1	0	0.835832	0.224	0.004	0	0	0.567454	0.171	0.004	0	0	0.615438	0.131	0.004	0	Microglia
Tmem119	0	0.377493	0.123	0.003	0	0	0.326164	0.109	0.001	0	0	0.380952	0.114	0.003	0	Microglia
Selplg	0	3.47458	0.59	0.008	0	0	3.18696	0.644	0.009	0	0	3.1583	0.527	0.007	0	Microglia
Ncf1	0	1.02525	0.222	0.004	0	0	0.765626	0.243	0.005	0	0	1.06386	0.256	0.005	0	Microglia
Mlxipl	0	0.685235	0.224	0.009	0	0	0.864957	0.233	0.008	0	0	1.05754	0.215	0.006	0	Microglia
Irf5	0	0.560921	0.186	0.005	0	0	0.541433	0.192	0.005	0	0	0.489783	0.172	0.004	0	Microglia
Tbxas1	0	3.51581	0.506	0.023	0	0	3.60772	0.519	0.028	0	0	2.3677	0.481	0.025	0	Microglia
Hpgds	0	3.67898	0.626	0.054	0	0	4.38948	0.61	0.056	0	0	4.71985	0.659	0.072	0	Microglia
Hk2	0	1.72213	0.319	0.011	0	0	1.61429	0.432	0.007	0	0	1.09213	0.295	0.006	0	Microglia
Apobec1	0	4.69868	0.174	0.01	0	1.38256002081689e-243	3.9537	0.171	0.009	3.31261380987728e-239	5.08288273087387e-296	0.563337	0.161	0.008	1.21785870231738e-291	Microglia
BC035044	0	0.481695	0.164	0.002	0	0	0.614782	0.178	0.003	0	0	0.581006	0.156	0.002	0	Microglia
Lrmp	0	0.778783	0.21	0.012	0	4.7984170599592e-222	0.549222	0.164	0.01	1.14970072756623e-217	8.69109044015384e-298	0.591506	0.168	0.009	2.08238526946086e-293	Microglia
Tgfb1	0	0.576907	0.191	0.007	0	0	1.78526	0.185	0.006	0	0	0.541321	0.174	0.005	0	Microglia
Cd33	0	1.43657	0.403	0.007	0	0	1.23945	0.317	0.003	0	0	2.24853	0.476	0.005	0	Microglia
Cd37	0	0.617447	0.218	0.003	0	0	0.479754	0.171	0.002	0	0	0.912	0.237	0.003	0	Microglia
Siglech	0	4.66942	0.656	0.01	0	0	4.69357	0.647	0.007	0	0	4.45714	0.668	0.008	0	Microglia
AU020206	0	2.26912	0.44	0.011	0	0	1.12859	0.252	0.006	0	0	3.4289	0.375	0.009	0	Microglia
Zfp710	0	6.10041	0.611	0.161	0	0	5.17201	0.713	0.172	0	2.34028204765723e-244	10.0018	0.529	0.142	5.60731578618672e-240	Microglia
Ctsc	0	5.06161	0.184	0.009	0	2.39953452966024e-223	2.42037	0.173	0.011	5.74928473306593e-219	0	1.00143	0.212	0.009	0	Microglia
Slco2b1	0	4.8578	0.627	0.012	0	0	6.55429	0.661	0.011	0	0	4.32422	0.599	0.009	0	Microglia
P2ry6	0	0.754292	0.247	0.007	0	0	0.936103	0.229	0.003	0	0	0.678393	0.229	0.007	0	Microglia
Trim30a	0	1.42697	0.246	0.013	0	0	1.25844	0.254	0.009	0	0	1.31138	0.265	0.009	0	Microglia
Trim30d	0	0.51214	0.184	0.011	0	6.35384506497298e-269	0.70068	0.166	0.008	1.52238127756753e-264	6.1767064002126e-231	0.481681	0.127	0.007	1.47993885349094e-226	Microglia
Il21r	0	0.880695	0.144	0.002	0	0	0.721055	0.173	0.002	0	0	0.538607	0.172	0.002	0	Microglia
Gm35154	0	1.23079	0.22	0.004	0	0	0.944285	0.169	0.002	0	0	1.77237	0.213	0.002	0	Microglia
Gm40645	0	0.573363	0.137	0.003	0	0	0.356209	0.115	0.001	0	0	0.612451	0.16	0.002	0	Microglia
Vsir	0	1.47769	0.342	0.009	0	0	1.25672	0.374	0.01	0	0	2.01189	0.364	0.008	0	Microglia
Arhgap45	0	2.96401	0.63	0.007	0	0	3.12397	0.61	0.006	0	0	2.09266	0.537	0.005	0	Microglia
Gna15	0	0.616662	0.194	0.004	0	0	0.878711	0.254	0.003	0	0	0.745504	0.211	0.003	0	Microglia
Hpgd	0	0.813222	0.233	0.007	0	0	0.688888	0.228	0.012	0	1.40621476082601e-223	1.47458	0.134	0.008	3.36929056693911e-219	Microglia
Sall1	0	1.23548	0.33	0.043	0	0	1.46011	0.384	0.043	0	0	1.49942	0.362	0.028	0	Microglia
Lpcat2	0	5.04121	0.549	0.099	0	0	3.11633	0.626	0.102	0	0	3.02761	0.615	0.106	0	Microglia
Plcg2	0	1.99595	0.483	0.021	0	0	1.88249	0.42	0.016	0	0	1.52104	0.393	0.013	0	Microglia
Irf8	0	1.32661	0.317	0.009	0	0	1.40344	0.296	0.01	0	0	1.26053	0.273	0.008	0	Microglia
Stab1	0	8.02411	0.363	0.005	0	0	7.99692	0.392	0.005	0	0	4.79052	0.342	0.005	0	Microglia
1810011H11Rik	0	0.47107	0.161	0.002	0	0	0.684966	0.183	0.002	0	0	0.519898	0.174	0.002	0	Microglia
Wdfy4	0	2.10614	0.412	0.014	0	0	12.0123	0.386	0.01	0	0	2.38531	0.355	0.007	0	Microglia
Arhgap22	0	4.49045	0.621	0.064	0	0	4.92318	0.631	0.079	0	0	5.87997	0.506	0.073	0	Microglia
Slc7a7	0	1.5031	0.318	0.009	0	0	1.52106	0.325	0.009	0	0	1.37239	0.307	0.008	0	Microglia
Rubcnl	0	0.601528	0.2	0.009	0	4.06314004678344e-226	0.529011	0.164	0.009	9.73528355209313e-222	0	0.596258	0.205	0.009	0	Microglia
Epsti1	0	2.48802	0.342	0.007	0	0	1.41698	0.302	0.006	0	0	2.40639	0.316	0.006	0	Microglia
Il10ra	0	1.11504	0.341	0.006	0	0	1.0609	0.317	0.004	0	0	0.815302	0.261	0.005	0	Microglia
Ctsh	0	0.686685	0.213	0.011	0	0	0.70431	0.249	0.009	0	0	0.502215	0.183	0.007	0	Microglia
Cmtm7	0	1.2487	0.36	0.018	0	0	1.75268	0.383	0.012	0	0	1.37823	0.35	0.017	0	Microglia
Tgfbr2	0	4.31853	0.447	0.04	0	0	2.25402	0.517	0.043	0	0	2.27154	0.472	0.036	0	Microglia
Cx3cr1	0	2.97414	0.507	0.042	0	0	2.67632	0.563	0.041	0	0	2.39475	0.525	0.042	0	Microglia
Ikzf1	0	9.04146	0.761	0.015	0	0	6.58483	0.76	0.012	0	0	5.15829	0.759	0.011	0	Microglia
Lcp2	0	1.75608	0.309	0.007	0	0	1.37515	0.362	0.006	0	0	0.985813	0.276	0.005	0	Microglia
Dock2	0	8.92585	0.813	0.019	0	0	7.11631	0.829	0.025	0	0	2.27238	0.834	0.018	0	Microglia
Havcr2	0	1.10223	0.297	0.008	0	0	0.84479	0.284	0.005	0	0	1.381	0.341	0.007	0	Microglia
9930111J21Rik2	0	0.357804	0.142	0.005	0	9.77636930707224e-266	0.407187	0.122	0.004	2.34241808597451e-261	5.91297383382979e-286	0.540703	0.114	0.004	1.41674853058562e-281	Microglia
Ltc4s	0	0.995131	0.32	0.005	0	0	0.675063	0.176	0.002	0	0	1.15721	0.293	0.004	0	Microglia
Pik3r5	0	0.989814	0.263	0.011	0	0	0.945717	0.236	0.007	0	0	0.616274	0.17	0.005	0	Microglia
Nlrp1b	0	1.37154	0.306	0.004	0	0	1.89866	0.266	0.002	0	0	1.14161	0.278	0.004	0	Microglia
Adap2os	0	1.42262	0.398	0.015	0	0	1.25105	0.407	0.014	0	0	2.64182	0.56	0.015	0	Microglia
Mir142hg	0	0.626157	0.218	0.007	0	0	0.663106	0.224	0.006	0	0	0.830992	0.286	0.009	0	Microglia
Abcc3	0	1.01993	0.258	0.005	0	0	0.865761	0.22	0.003	0	0	0.694789	0.213	0.005	0	Microglia
Abi3	0	0.907603	0.258	0.004	0	0	0.85464	0.24	0.003	0	0	0.832808	0.264	0.004	0	Microglia
Abca9	0	4.10566	0.612	0.023	0	0	3.87387	0.646	0.027	0	0	3.55564	0.458	0.014	0	Microglia
Cd300c2	0	0.362812	0.137	0.002	0	0	0.470284	0.175	0.002	0	0	0.543844	0.189	0.002	0	Microglia
Ly86	0	9.62007	0.564	0.011	0	0	3.90802	0.598	0.008	0	0	4.84644	0.567	0.008	0	Microglia
Susd3	0	0.374766	0.126	0.002	0	0	0.520517	0.164	0.002	0	0	0.43809	0.134	0.002	0	Microglia
Syk	0	1.10339	0.28	0.009	0	0	0.964994	0.31	0.012	0	0	0.830946	0.26	0.01	0	Microglia
Hexb	0	7.06346	0.722	0.102	0	0	5.49054	0.716	0.082	0	0	8.78823	0.752	0.083	0	Microglia
Gm5086	0	3.96206	0.402	0.016	0	0	1.91569	0.395	0.015	0	0	1.60609	0.351	0.014	0	Microglia
Naip2	0	0.556563	0.189	0.003	0	0	0.385475	0.134	0.002	0	0	0.720101	0.199	0.002	0	Microglia
Naip5	0	0.443322	0.154	0.003	0	0	0.503069	0.145	0.002	0	0	0.427614	0.16	0.002	0	Microglia
Cd180	0	1.22268	0.282	0.014	0	0	1.25822	0.236	0.008	0	0	1.68132	0.325	0.023	0	Microglia
Pik3cg	0	1.17867	0.298	0.006	0	0	0.84796	0.273	0.003	0	0	1.30877	0.346	0.004	0	Microglia
Rin3	0	0.861553	0.282	0.021	0	0	0.726105	0.265	0.018	0	0	0.707265	0.218	0.015	0	Microglia
Lgmn	0	2.06256	0.657	0.17	0	0	4.85354	0.688	0.159	0	0	2.28692	0.601	0.152	0	Microglia
Pld4	0	0.768851	0.218	0.003	0	0	0.583954	0.145	0.002	0	0	0.621798	0.208	0.003	0	Microglia
Fyb	0	4.15091	0.673	0.013	0	0	10.6013	0.755	0.011	0	0	0.983048	0.62	0.009	0	Microglia
Fam105a	0	2.27303	0.627	0.149	0	4.7253050559804e-293	3.1123	0.631	0.136	1.1321830914129e-288	0	1.92383	0.603	0.143	0	Microglia
Cyth4	0	1.67443	0.416	0.008	0	0	2.02043	0.459	0.007	0	0	1.43047	0.386	0.006	0	Microglia
Apobec3	0	1.0412	0.296	0.022	0	5.59106584862659e-248	1.21967	0.215	0.016	1.33961937733093e-243	0	1.52402	0.285	0.017	0	Microglia
Fmnl3	0	0.896838	0.33	0.043	0	8.7448366674469e-229	2.75395	0.316	0.038	2.09526286552028e-224	5.5526574115345e-290	1.01062	0.309	0.037	1.33041671580367e-285	Microglia
Bin2	0	0.793013	0.226	0.002	0	0	0.727513	0.22	0.002	0	0	0.68985	0.195	0.003	0	Microglia
Nckap1l	0	2.90001	0.519	0.022	0	0	2.56168	0.587	0.009	0	0	2.27505	0.455	0.014	0	Microglia
Liph	0	0.818799	0.174	0.006	0	3.21633864117477e-292	0.548106	0.134	0.004	7.70634738425475e-288	0	0.590662	0.163	0.007	0	Microglia
Itgb5	0	6.75708	0.696	0.102	0	0	3.34298	0.714	0.083	0	0	2.22824	0.691	0.074	0	Microglia
Cd86	0	8.757	0.387	0.007	0	0	2.7722	0.356	0.004	0	0	7.26415	0.401	0.005	0	Microglia
Hcls1	0	0.310847	0.109	0.002	0	5.59506977919651e-286	0.352595	0.109	0.002	1.34057871909548e-281	0	0.368635	0.135	0.002	0	Microglia
Upk1b	0	0.738744	0.12	0.003	0	5.77546014114208e-262	1.71712	0.101	0.002	1.38380024981764e-257	0	0.398032	0.12	0.003	0	Microglia
St3gal6	0	5.35388	0.561	0.116	0	4.06066435198603e-269	0.516586	0.549	0.106	9.72935178735854e-265	1.9481896935235e-293	0.96204	0.527	0.114	4.66786250568231e-289	Microglia
Samsn1	0	0.587793	0.163	0.008	0	1.60255012139759e-218	0.398888	0.139	0.007	3.83971009086864e-214	0	0.506382	0.159	0.005	0	Microglia
Runx1	0	9.54093	0.726	0.012	0	0	4.58863	0.771	0.01	0	0	5.64497	0.65	0.009	0	Microglia
Fgd2	0	1.75329	0.438	0.007	0	0	2.46588	0.427	0.005	0	0	2.41105	0.514	0.006	0	Microglia
Myo1f	0	2.15703	0.364	0.005	0	0	2.17152	0.43	0.006	0	0	1.8633	0.367	0.005	0	Microglia
Ccnd3	0	9.5062	0.917	0.181	0	0	5.90709	0.832	0.16	0	0	8.85799	0.72	0.107	0	Microglia
Trem2	0	0.284711	0.113	0.002	0	0	0.362569	0.118	0.002	0	0	0.352127	0.125	0.003	0	Microglia
Dennd1c	0	0.475402	0.176	0.008	0	0	0.418241	0.155	0.003	0	0	0.50848	0.182	0.006	0	Microglia
Vav1	0	1.10253	0.326	0.005	0	0	1.21697	0.316	0.003	0	0	1.0705	0.276	0.003	0	Microglia
Adgre1	0	2.40801	0.161	0.004	0	0	0.97622	0.231	0.004	0	0	1.42626	0.216	0.003	0	Microglia
Gm26510	0	0.782431	0.191	0.011	0	0	0.900296	0.203	0.005	0	0	0.612333	0.165	0.008	0	Microglia
Csf1r	0	2.07527	0.607	0.009	0	0	2.96009	0.64	0.009	0	0	3.00039	0.623	0.009	0	Microglia
Nfatc1	0	1.04957	0.311	0.027	0	2.0059860518774e-251	0.835461	0.289	0.029	4.80634258029824e-247	3.04026283674991e-280	0.60263	0.226	0.02	7.28446975685279e-276	Microglia
Unc93b1	0	2.24834	0.481	0.026	0	0	2.42712	0.556	0.023	0	0	2.68565	0.575	0.026	0	Microglia
Fermt3	0	1.19935	0.34	0.013	0	0	1.73793	0.342	0.012	0	0	1.11655	0.319	0.009	0	Microglia
Gcnt1	0	0.552519	0.17	0.004	0	0	1.12793	0.21	0.006	0	0	1.1476	0.208	0.003	0	Microglia
Dock8	0	9.79186	0.751	0.014	0	0	10.4966	0.836	0.012	0	0	8.00178	0.674	0.012	0	Microglia
Entpd1	0	5.02151	0.706	0.056	0	0	3.17203	0.751	0.069	0	0	2.88455	0.662	0.052	0	Microglia
Pik3ap1	0	1.53336	0.502	0.01	0	0	2.42987	0.478	0.01	0	0	2.5957	0.464	0.008	0	Microglia
Gm2245	7.11760743021659e-308	0.290643	0.1	0.002	1.70537874027989e-303	0	0.52881	0.143	0.002	0	0	0.808887	0.195	0.003	0	Microglia
Ms4a6b	7.49794871874349e-303	1.14554	0.126	0.005	1.79650851301094e-298	1.90072569973099e-248	0.624104	0.108	0.003	4.55413877655546e-244	0	4.92254	0.118	0.003	0	Microglia
Ccr5	7.25081930834917e-301	0.471173	0.132	0.005	1.73729630628046e-296	0	0.59741	0.169	0.005	0	0	0.828761	0.248	0.007	0	Microglia
Ggta1	1.2720802770366e-296	0.432779	0.251	0.026	3.0479043437797e-292	2.592024398697e-244	0.695775	0.229	0.018	6.21049045927801e-240	0	0.704914	0.238	0.017	0	Microglia
C1qa	5.66199075126328e-281	0.324806	0.114	0.004	1.35661298400268e-276	2.96435610805887e-260	0.339104	0.12	0.004	7.10259723490905e-256	0	1.34078	0.273	0.01	0	Microglia
Cflar	4.51711111994911e-274	1.40607	0.423	0.087	1.08229982433981e-269	8.46336019481233e-237	5.03296	0.46	0.082	2.02782110267703e-232	0	2.23309	0.434	0.072	0	Microglia
Cd300a	3.37616722453658e-259	0.630045	0.114	0.005	8.08929666998964e-255	0	0.675278	0.164	0.004	0	0	0.37575	0.125	0.003	0	Microglia
Abhd15	3.2641337315014e-239	0.594932	0.169	0.014	7.82086442067736e-235	1.19868093416377e-117	0.318798	0.113	0.009	2.87203951825639e-113	0	1.12071	0.264	0.015	0	Microglia
Arap3	4.15794754633564e-237	0.658846	0.163	0.013	9.9624423210202e-233	0	0.71505	0.215	0.007	0	6.28596336616845e-248	0.621636	0.146	0.008	1.50611682253396e-243	Microglia
Cd53	3.77314117874877e-207	0.293757	0.103	0.005	9.04044626428205e-203	0	0.498091	0.145	0.003	0	3.27343974063125e-257	0.302799	0.105	0.003	7.84316161855248e-253	Microglia
Pald1	5.3689426498111e-305	1.60663	0.311	0.04	1.28639865889474e-300	1.01425315889695e-261	0.808788	0.307	0.031	2.4301505687171e-257	2.50648027539702e-234	0.74459	0.238	0.027	6.00552673985127e-230	Microglia
Rab3il1	2.78914023748584e-279	0.423434	0.16	0.01	6.68278000901607e-275	3.17751573210837e-217	0.412571	0.145	0.007	7.61332769413165e-213	3.10598480718425e-304	0.411322	0.144	0.006	7.44193959801346e-300	Microglia
Ntpcr	8.91145896462929e-183	0.573936	0.159	0.017	2.13518556792518e-178	2.96834458695567e-209	0.596915	0.199	0.016	7.11215363034579e-205	9.39334053864895e-304	0.60211	0.213	0.016	2.25064439306029e-299	Microglia
Rrbp1	7.1922082671842e-240	1.72732	0.587	0.202	1.72325310081733e-235	3.02066170384422e-169	4.60427	0.598	0.194	7.23750544241076e-165	1.0228697189849e-303	2.81429	0.624	0.169	2.45079584668782e-299	Microglia
Sipa1	4.0835463405713e-281	0.625163	0.212	0.019	9.78417703200882e-277	2.41266778997484e-211	0.493848	0.213	0.018	5.78075202477972e-207	3.6262351684567e-302	0.667332	0.211	0.015	8.68845946362225e-298	Microglia
Adcy7	5.28396813989994e-289	0.544673	0.199	0.016	1.26603876632003e-284	4.89506078259267e-138	0.555317	0.164	0.017	1.1728565635092e-133	2.46559041869953e-299	0.61236	0.216	0.016	5.90755464320407e-295	Microglia
Sla	1.64654672629174e-294	0.612259	0.183	0.013	3.94512595619502e-290	7.93882278341968e-257	0.837978	0.242	0.019	1.90214193890735e-252	5.37992642007948e-175	0.398127	0.16	0.016	1.28903037025104e-170	Microglia
Gmip	1.54896962153407e-259	0.719335	0.272	0.036	3.71133121319564e-255	8.27210977836991e-125	0.78923	0.282	0.054	1.98199750289743e-120	3.1233605816378e-291	0.707607	0.265	0.027	7.48357195360416e-287	Microglia
Serinc3	1.63537285477247e-282	3.23966	0.722	0.291	3.91835336003484e-278	5.07786670582572e-204	0.919931	0.707	0.253	1.21665686271584e-199	5.05326756222322e-225	1.23795	0.685	0.278	1.21076290790868e-220	Microglia
Kcnk6	2.21936726234255e-251	0.412843	0.13	0.007	5.31760396057275e-247	2.33798405606436e-206	0.374041	0.115	0.005	5.6018097983302e-202	1.17937509105946e-278	0.359553	0.134	0.006	2.82578271817846e-274	Microglia
Asb2	2.12593312834615e-131	0.285044	0.104	0.01	5.09373577551738e-127	1.30727384998891e-271	0.52717	0.15	0.006	3.13222814457343e-267	2.56076531588012e-257	0.397543	0.144	0.008	6.13559369684877e-253	Microglia
Fam102b	4.51891599816074e-173	1.1153	0.372	0.098	1.08273227315931e-168	4.55995631655313e-167	1.11385	0.418	0.09	1.09256553344613e-162	4.1226991456193e-256	2.67443	0.475	0.104	9.87798715290385e-252	Microglia
Lrp5	2.85944217777533e-254	0.711489	0.248	0.03	6.85122345794968e-250	5.4400568540001e-122	0.664537	0.208	0.03	1.30343762221842e-117	4.88651219836052e-255	0.678111	0.228	0.022	1.17080832272718e-250	Microglia
Slc40a1	2.1566512328886e-252	0.637296	0.174	0.014	5.16733635400108e-248	1.13911754123283e-226	0.52008	0.189	0.013	2.72932562879387e-222	1.91480851932977e-225	0.427139	0.157	0.011	4.58788121231412e-221	Microglia
Lpxn	2.02251079638994e-206	0.731949	0.154	0.014	4.84593586815029e-202	5.37383524079787e-216	0.50712	0.15	0.008	1.28757092369517e-211	1.05625560539098e-251	0.587525	0.173	0.012	2.53078843051679e-247	Microglia
Rab39	1.23560107165533e-216	0.346643	0.124	0.008	2.96050016768618e-212	4.4391459519867e-197	0.411045	0.157	0.01	1.06361937009601e-192	2.52880500770907e-251	0.443515	0.122	0.005	6.05901679847094e-247	Microglia
Mylip	2.83803894651127e-178	1.04751	0.364	0.092	6.799941315841e-174	1.12380852353215e-157	1.70796	0.404	0.09	2.69264522238304e-153	9.78095601959061e-237	1.2555	0.397	0.077	2.34351706229391e-232	Microglia
Golm1	2.11289830555358e-224	0.822659	0.393	0.087	5.06250434010637e-220	2.48595815211007e-159	0.593225	0.381	0.078	5.95635573245573e-155	1.19199127616828e-227	1.30944	0.375	0.07	2.8560110976992e-223	Microglia
Nrros	1.16247122218057e-127	0.752237	0.249	0.057	2.78528104834466e-123	1.80036544097705e-226	1.74061	0.344	0.046	4.31367559658102e-222	5.71433813153984e-112	0.408947	0.222	0.046	1.36915541631695e-107	Microglia
Heatr5a	1.39212368623248e-225	1.40579	0.45	0.117	3.33552835221302e-221	6.0494115117026e-85	1.01821	0.411	0.147	1.44943899820394e-80	8.8830055730297e-176	1.44474	0.408	0.106	2.12836813529792e-171	Microglia
Rasgrp3	7.44034350227634e-190	0.9032	0.473	0.139	1.78270630314541e-185	1.28526032225659e-212	0.84474	0.508	0.105	3.07948373212678e-208	3.76600214436399e-181	2.39395	0.463	0.124	9.02334113789611e-177	Microglia
Mafb	9.87087709814104e-131	0.388298	0.132	0.016	2.36506215271459e-126	9.71934709463687e-82	0.376878	0.123	0.016	2.328755563875e-77	1.96349342700597e-205	0.562744	0.185	0.018	4.7045302511063e-201	Microglia
Rps6ka1	3.37841383511045e-139	0.766328	0.266	0.061	8.09467954892465e-135	7.38621207499645e-202	0.886203	0.298	0.039	1.76973641316915e-197	1.87296541621951e-136	0.651874	0.241	0.046	4.48762513726194e-132	Microglia
Ophn1	1.65413843866197e-201	23.3865	0.748	0.372	3.96331569903409e-197	1.19693027552113e-140	3.454	0.82	0.441	2.86784494014862e-136	2.11358239235141e-187	5.96207	0.796	0.406	5.06414341207397e-183	Microglia
Ehd4	2.74285653303278e-198	1.32875	0.229	0.033	6.57188425314654e-194	4.55318913321191e-86	0.719805	0.18	0.031	1.09094411631757e-81	9.92390629322287e-72	0.339365	0.16	0.036	2.3777679478562e-67	Microglia
Tlr4	7.79855854434426e-162	1.30283	0.114	0.009	1.86853462722488e-157	2.38395337441554e-147	0.360673	0.106	0.006	5.71195228509963e-143	5.46934500949565e-192	0.51117	0.109	0.006	1.31045506427516e-187	Microglia
Trim12a	4.92569070511767e-125	0.321989	0.15	0.022	1.18019549294619e-120	3.82273653875936e-55	0.281583	0.115	0.019	9.15927674686742e-51	1.11829096942036e-191	0.593627	0.174	0.017	2.67942516273118e-187	Microglia
Lmo2	7.24258955075804e-186	0.601502	0.247	0.04	1.73532445636163e-181	2.4803347755094e-119	0.453728	0.222	0.035	5.94288212212053e-115	2.15394912553686e-169	0.515257	0.244	0.039	5.16086210478631e-165	Microglia
P2rx7	9.56860600383837e-186	19.2816	0.372	0.094	2.29263799851967e-181	1.26266952965209e-113	3.37033	0.317	0.072	3.02535619304642e-109	1.07748943707382e-173	13.1953	0.388	0.095	2.58166469122886e-169	Microglia
Mgat4a	1.73618331836252e-182	3.70019	0.582	0.233	4.15989523079659e-178	1.53740481095508e-134	2.45426	0.633	0.255	3.68362192704836e-130	1.88937283712522e-146	2.5237	0.559	0.226	4.52693731775202e-142	Microglia
Anapc15	4.94364143625842e-175	1.50239	0.173	0.021	1.18449648812752e-170	4.22103019092213e-98	0.911495	0.157	0.021	1.01135883374494e-93	2.40959090042654e-180	1.09223	0.19	0.022	5.77337979742199e-176	Microglia
Ctsd	1.28780775915634e-176	0.645368	0.228	0.037	3.0855873909386e-172	4.39326814989803e-81	0.812474	0.224	0.05	1.05262704871557e-76	9.60439715095129e-136	3.6543	0.256	0.053	2.30121355736793e-131	Microglia
Tnfrsf11a	7.49624149325536e-171	1.39756	0.281	0.057	1.79609946178398e-166	1.24374552343069e-126	1.78679	0.277	0.051	2.98001427413994e-122	2.06475769121453e-78	0.81839	0.224	0.061	4.94715942815002e-74	Microglia
Sirpa	1.8514140154042e-170	3.28071	0.65	0.312	4.43598798090846e-166	9.89136026460116e-109	1.60862	0.675	0.343	2.36996991939844e-104	1.57466123581191e-147	2.24813	0.609	0.271	3.77288832100533e-143	Microglia
Rcbtb2	3.04682477007952e-167	1.96257	0.392	0.115	7.30019214911052e-163	7.97074369360318e-77	2.53969	0.321	0.101	1.90979018898732e-72	1.14892888359899e-90	1.05942	0.293	0.092	2.75283360510319e-86	Microglia
Il15	9.5571130679448e-154	0.30366	0.163	0.021	2.28988429107957e-149	1.45700601593164e-166	0.565067	0.198	0.02	3.4909864141722e-162	2.37075626498488e-96	0.366756	0.125	0.017	5.68033201090378e-92	Microglia
Clic1	2.001165707664e-164	0.290152	0.119	0.01	4.79479303556293e-160	1.05889582532239e-134	0.298341	0.125	0.01	2.53711439747246e-130	8.64321859254572e-126	0.285369	0.127	0.014	2.07091517477396e-121	Microglia
1700017B05Rik	6.8768913285754e-70	0.338715	0.126	0.026	1.64770316232667e-65	3.74087807668364e-42	0.260966	0.101	0.019	8.96314387173399e-38	6.57362690500506e-162	0.425916	0.163	0.018	1.57504100643921e-157	Microglia
Rhobtb1	8.97655317861959e-155	0.962274	0.319	0.079	2.15078214159725e-150	4.74412184062458e-79	0.783163	0.312	0.091	1.13669159301365e-74	1.11175349768688e-126	0.787863	0.317	0.082	2.66376138045776e-122	Microglia
Tcirg1	6.67263339757704e-153	0.458545	0.166	0.022	1.59876296205946e-148	1.96077879991631e-151	0.415754	0.192	0.021	4.69802600459949e-147	7.533938918249e-143	0.526071	0.166	0.021	1.80513176481246e-138	Microglia
Cttnbp2nl	1.36363259330488e-151	1.77921	0.494	0.195	3.26726369355849e-147	3.14794143739945e-117	3.56196	0.51	0.185	7.54246768400907e-113	3.06068846363949e-117	2.53366	0.455	0.179	7.33340955888022e-113	Microglia
Elk3	1.78962439331443e-147	0.896738	0.293	0.07	4.28794004638138e-143	4.25086166431507e-77	0.965945	0.266	0.07	1.01850645476989e-72	1.03361026737268e-113	0.839296	0.286	0.074	2.47653020062495e-109	Microglia
Aim2	1.12465912010539e-144	1.03387	0.369	0.11	2.69468325177251e-140	9.96860146320763e-138	1.11294	0.354	0.078	2.38847691058455e-133	2.20472810906973e-119	0.740911	0.362	0.11	5.28252854933106e-115	Microglia
Slc29a3	5.9377139050308e-76	0.406616	0.147	0.032	1.42267625164538e-71	2.52382520672573e-77	0.491567	0.152	0.025	6.04708519531484e-73	1.64657925844227e-129	0.614347	0.178	0.027	3.94520390322769e-125	Microglia
Arrb2	7.46795300373228e-127	0.700701	0.272	0.069	1.78932153969425e-122	2.25518835194133e-66	0.914778	0.298	0.098	5.40343129125142e-62	1.4958975775206e-105	0.518369	0.242	0.058	3.58417059573936e-101	Microglia
Ifngr1	3.59705641440505e-101	0.500476	0.162	0.031	8.61854716891449e-97	3.67255003057972e-120	0.517678	0.189	0.025	8.799429873269e-116	4.23738295062323e-96	0.466701	0.16	0.028	1.01527695496933e-91	Microglia
Zc3hav1	2.01394445308597e-100	0.625123	0.172	0.034	4.82541090959397e-96	1.1476001714433e-111	0.711493	0.166	0.021	2.74965001077814e-107	2.59645375232989e-79	0.256812	0.168	0.036	6.22110319058242e-75	Microglia
Scoc	9.8569119793632e-47	0.568229	0.217	0.089	2.36171611025542e-42	1.13183605252505e-107	1.37641	0.354	0.096	2.71187918185003e-103	1.30432903539191e-56	0.674595	0.235	0.084	3.12517236879902e-52	Microglia
Plekho1	1.82722866094311e-101	0.726566	0.277	0.084	4.37803987161969e-97	5.36313245572546e-58	0.782083	0.277	0.093	1.28500653639182e-53	3.30402191185184e-73	0.561735	0.276	0.094	7.91643650079701e-69	Microglia
Nek6	3.96612829597586e-62	0.456345	0.184	0.057	9.50284339715817e-58	3.65166014571235e-12	0.35729	0.113	0.051	8.74937770912678e-08	1.99208266311559e-100	0.543261	0.2	0.042	4.77303006082495e-96	Microglia
Ifitm10	7.14123292347632e-68	0.364943	0.184	0.053	1.71103940846493e-63	5.70709868453708e-75	0.404217	0.205	0.044	1.36742084481508e-70	3.67923899646127e-97	0.766496	0.231	0.056	8.81545663552121e-93	Microglia
Hps3	5.36372427564263e-97	0.968738	0.392	0.167	1.28514833644398e-92	4.38950837363887e-65	1.54929	0.39	0.161	1.05172620632387e-60	7.03972244796573e-90	1.23125	0.354	0.131	1.68671749853259e-85	Microglia
Rassf2	1.11961985621847e-96	0.631774	0.361	0.137	2.68260917549945e-92	2.88538961841933e-38	0.465759	0.307	0.134	6.91339352573271e-34	9.23352987728544e-84	0.436343	0.332	0.115	2.21235375859759e-79	Microglia
Gns	1.25999299963169e-95	1.59619	0.483	0.241	3.01894322711752e-91	1.43837273052466e-56	1.45504	0.451	0.226	3.44634106233708e-52	6.90551406122318e-95	1.86256	0.484	0.228	1.65456116906907e-90	Microglia
Lysmd4	1.49284122545115e-11	0.27688	0.237	0.175	3.57684757618095e-07	1.45094520583038e-16	0.315847	0.316	0.207	3.47646471316959e-12	3.03918383044244e-94	1.57863	0.508	0.253	7.28188445774008e-90	Microglia
Gm16337	1.91968358556961e-90	0.344959	0.143	0.027	4.5995618710248e-86	1.09904021867099e-57	0.387343	0.159	0.034	2.63330036393569e-53	6.65253720521257e-94	0.54029	0.164	0.03	1.59394791436893e-89	Microglia
Mknk1	1.35370538289099e-83	0.727279	0.306	0.116	3.24347809740681e-79	4.58069176084051e-51	0.725876	0.291	0.111	1.09753374589739e-46	9.90509422530225e-93	0.671462	0.296	0.093	2.37326057638242e-88	Microglia
Ifngr2	9.82486608728171e-89	0.801554	0.233	0.068	2.3540379145127e-84	3.18026101493217e-82	0.53967	0.236	0.054	7.61990539177749e-78	9.98580294312688e-65	0.426559	0.212	0.064	2.3925983851732e-60	Microglia
Marcks	1.58941048625254e-88	0.664291	0.259	0.082	3.80822752506107e-84	2.32257771087968e-61	0.796402	0.291	0.098	5.56489619526771e-57	9.91297940633614e-84	0.666814	0.307	0.104	2.37514986575814e-79	Microglia
Tbc1d22a	1.02872284707391e-87	0.382788	0.534	0.297	2.4648199415891e-83	7.07855100018715e-30	0.51092	0.471	0.301	1.69602081964484e-25	7.37658738340552e-47	0.689906	0.447	0.273	1.76743033706396e-42	Microglia
Nfe2l2	3.32219193700448e-87	0.671116	0.243	0.073	7.95997188106273e-83	2.01666437959728e-63	0.57401	0.231	0.062	4.83192785351508e-59	2.46671779454981e-83	0.709102	0.228	0.06	5.91025583574135e-79	Microglia
Arhgef6	7.56622390420487e-85	0.296315	0.268	0.086	1.81286724744749e-80	8.43325315562804e-70	0.599104	0.272	0.076	2.02060745608848e-65	1.12238077822464e-51	0.349804	0.224	0.077	2.68922434462625e-47	Microglia
Snx18	5.71382727138236e-81	0.829295	0.351	0.15	1.36903301422321e-76	5.83691197123664e-55	0.752533	0.339	0.138	1.3985241083083e-50	6.61346119182674e-71	0.739839	0.304	0.114	1.58458530156169e-66	Microglia
Gusb	5.50982191858606e-76	0.589857	0.198	0.056	1.32015333169322e-71	4.80656968332082e-33	0.464736	0.148	0.045	1.15165409612367e-28	1.25994120150124e-56	0.369862	0.159	0.042	3.01881911879697e-52	Microglia
B430010I23Rik	2.77359571503528e-55	0.598444	0.194	0.066	6.64553533322454e-51	4.5963634078697e-19	0.545234	0.176	0.08	1.10128867252558e-14	4.05782488941589e-74	0.829612	0.27	0.088	9.72254843504046e-70	Microglia
Traf5	1.06100863519311e-73	0.389054	0.173	0.045	2.54217668992268e-69	3.59114902652491e-52	0.341277	0.182	0.047	8.60439306755368e-48	5.12908726678014e-32	0.260985	0.148	0.054	1.22892930912052e-27	Microglia
Cradd	6.79211034440033e-60	1.69576	0.367	0.182	1.62738963851832e-55	1.07133221574676e-35	1.06818	0.347	0.17	2.56691198892925e-31	1.95361267879198e-71	3.28348	0.378	0.162	4.68085597838558e-67	Microglia
Fgd3	2.50363627589773e-66	0.530315	0.171	0.047	5.99871251705095e-62	2.83055100986865e-39	0.2895	0.162	0.046	6.78200021964528e-35	3.75530716260948e-70	0.378746	0.166	0.039	8.99771596161231e-66	Microglia
Rp2	5.15798524675622e-70	1.10392	0.242	0.084	1.23585326512279e-65	6.47270630501717e-50	0.486386	0.256	0.088	1.55086043068212e-45	2.79720257890348e-47	0.536478	0.216	0.08	6.70209737905274e-43	Microglia
Dhrs3	8.86863793305195e-68	0.303157	0.143	0.033	2.12492564875925e-63	4.08044265839509e-46	0.35895	0.141	0.032	9.77674060951464e-42	1.18676870764192e-37	0.25124	0.111	0.029	2.84349782351003e-33	Microglia
Disc1	8.87724424079015e-68	0.546814	0.276	0.106	2.12698772009332e-63	3.87938887601682e-64	0.627235	0.31	0.104	9.29501574693629e-60	1.29644443571379e-48	0.334193	0.243	0.095	3.10628086797024e-44	Microglia
Znrf2	1.3733075393034e-66	0.772212	0.328	0.146	3.29044486417094e-62	5.43085860848554e-44	0.628165	0.347	0.159	1.30123372259314e-39	4.09790857615332e-56	0.79025	0.286	0.117	9.81858894846336e-52	Microglia
Sall3	5.66474730749531e-32	0.252758	0.108	0.034	1.35727345487588e-27	4.01008615861515e-27	0.306336	0.132	0.041	9.60816643604189e-23	1.12877992473292e-65	0.375785	0.122	0.023	2.70455669966007e-61	Microglia
Dglucy	1.27029922016356e-65	0.959405	0.192	0.059	3.04363693151188e-61	7.28757273891735e-34	0.367204	0.148	0.044	1.7461024282446e-29	6.59835883793042e-58	0.455518	0.202	0.063	1.58096677756813e-53	Microglia
Tbc1d16	1.57819522625421e-63	1.13239	0.357	0.172	3.78135576210509e-59	8.45628839787415e-53	1.2228	0.337	0.135	2.02612670013065e-48	5.09046986755086e-55	0.849106	0.296	0.124	1.21967658026519e-50	Microglia
Snx5	1.79019612056324e-63	0.764535	0.383	0.199	4.28930990486951e-59	6.32434276376824e-49	1.03683	0.404	0.199	1.51531252619887e-44	2.1077096543825e-42	0.611005	0.349	0.189	5.05007233190047e-38	Microglia
Parp9	6.01280401150352e-61	0.391654	0.136	0.033	1.44066784115624e-56	6.8658505065853e-57	0.360063	0.139	0.027	1.64505778137784e-52	4.58051900489941e-37	0.27601	0.1	0.025	1.0974923535739e-32	Microglia
Gdi2	6.34761310289288e-59	1.30683	0.504	0.326	1.52088809945313e-54	3.38460791598342e-33	0.967527	0.489	0.324	8.10952056669628e-29	8.64100954618583e-18	1.12974	0.412	0.326	2.07038588726612e-13	Microglia
Grn	9.91830618116892e-51	0.300379	0.12	0.031	2.37642616100807e-46	4.42048102345973e-31	0.318104	0.136	0.04	1.05914725322095e-26	2.62072897180369e-58	0.317506	0.133	0.03	6.27926661644164e-54	Microglia
Scamp2	6.12604504009416e-40	0.661115	0.248	0.12	1.46780039160656e-35	7.64085103118588e-40	0.962199	0.286	0.122	1.83074790707214e-35	4.91152697193439e-58	0.657555	0.282	0.113	1.17680186247548e-53	Microglia
Tmem104	7.54880824844657e-45	0.385892	0.186	0.07	1.8086944563278e-40	1.86549197890552e-23	0.367855	0.171	0.07	4.46971878145762e-19	1.16593634377896e-57	0.399367	0.173	0.049	2.79358347969439e-53	Microglia
Nr6a1os	3.03520541570322e-53	0.956486	0.206	0.075	7.27235217602492e-49	6.75521347466422e-11	0.296442	0.16	0.09	1.61854914852955e-06	3.97780625039467e-56	0.992771	0.269	0.107	9.53082377594562e-52	Microglia
Ppcdc	3.70258778130927e-43	0.399518	0.37	0.218	8.87140032401701e-39	1.25938358904663e-25	0.632604	0.316	0.176	3.01748307935572e-21	1.08359328258009e-53	0.785501	0.372	0.189	2.5962895050619e-49	Microglia
Rel	1.76487396788515e-32	4.47918	0.163	0.067	4.22863802705281e-28	1.16603311093808e-34	0.437127	0.192	0.068	2.79381533380764e-30	1.60410131795247e-53	0.37363	0.192	0.061	3.84342675781412e-49	Microglia
Nfatc2	6.75135491854841e-52	0.596802	0.2	0.071	1.6176246384842e-47	2.30057702546902e-53	0.542496	0.243	0.076	5.51218255302377e-49	1.98564342368994e-44	0.428487	0.207	0.076	4.75760164316109e-40	Microglia
Gtf2h2	2.31531747168229e-50	0.585814	0.349	0.187	5.54750066215077e-46	1.31681251561671e-32	0.90805	0.384	0.218	3.15508278741764e-28	2.64418618836303e-45	1.392	0.319	0.158	6.33547010731781e-41	Microglia
Tubgcp5	7.93211683874332e-41	1.17016	0.413	0.273	1.9005351945629e-36	1.04258955356596e-48	0.901864	0.437	0.229	2.49804457034403e-44	4.70785323863212e-33	0.752597	0.389	0.251	1.12800163597626e-28	Microglia
Tsc22d4	9.35589907357819e-47	0.42274	0.308	0.157	2.24167341802934e-42	3.60401360796793e-20	0.736455	0.273	0.153	8.63521660469115e-16	3.00201359354031e-48	0.562289	0.294	0.131	7.19282457012259e-44	Microglia
Tpst2	5.28679816330268e-43	0.534389	0.221	0.097	1.26671683992732e-38	1.50126868826812e-44	0.405923	0.233	0.081	3.5970397770904e-40	3.84719339455443e-48	0.505594	0.228	0.088	9.21787537335242e-44	Microglia
Slc36a1	6.07272874275357e-48	0.503067	0.241	0.104	1.45502580676375e-43	5.82417328920839e-35	0.405359	0.275	0.12	1.39547192009433e-30	8.75827934711719e-40	0.493833	0.229	0.097	2.09848373156928e-35	Microglia
Adam17	1.19111292785678e-28	0.385441	0.301	0.186	2.85390657514484e-24	2.35301310872182e-16	0.369062	0.309	0.202	5.63781940849749e-12	7.50203086316139e-46	0.770021	0.298	0.141	1.79748659481347e-41	Microglia
Ubtd1	1.80369786973183e-45	0.628417	0.21	0.085	4.32166009587747e-41	3.60390169796015e-44	0.71814	0.228	0.077	8.63494846831253e-40	1.65963988283374e-39	0.429953	0.176	0.063	3.97649715926965e-35	Microglia
Chsy1	6.76772346715499e-16	0.566307	0.234	0.156	1.62154654273034e-11	1.73480493746717e-07	0.273681	0.217	0.155	0.00415659	8.65697322742379e-44	0.641033	0.261	0.115	2.07421078529074e-39	Microglia
Git2	3.33921612688894e-43	1.94846	0.477	0.335	8.0007618400259e-39	1.19383148792358e-41	0.539463	0.478	0.283	2.86042024506489e-37	2.73963309386712e-35	1.00775	0.445	0.305	6.56416089290562e-31	Microglia
Man2b1	1.92548167795975e-41	0.266905	0.233	0.107	4.61345410039155e-37	3.4429960600221e-22	0.397621	0.206	0.097	8.24941855981296e-18	7.40011823504265e-32	0.475427	0.203	0.09	1.77306832911622e-27	Microglia
Sh3bp2	9.44818189540741e-25	0.405029	0.143	0.062	2.26378438213961e-20	5.37977840239911e-38	0.258583	0.139	0.036	1.28899490521483e-33	6.67271117051965e-41	0.46291	0.143	0.043	1.59878159645651e-36	Microglia
Morc3	1.3708471971685e-28	0.866985	0.341	0.227	3.28454988441573e-24	1.2409070211615e-39	0.821509	0.416	0.23	2.97321322270295e-35	5.1361940313652e-35	1.05458	0.326	0.186	1.2306320899151e-30	Microglia
Tbc1d14	1.95224498403746e-39	1.14198	0.38	0.238	4.67757898175376e-35	1.3278312609848e-23	0.771135	0.346	0.21	3.18148370131958e-19	1.99993529255224e-23	0.974905	0.333	0.221	4.79184496095517e-19	Microglia
Krcc1	1.01545638512599e-15	0.624246	0.184	0.111	2.43303349876188e-11	2.03898745645376e-37	0.57232	0.235	0.089	4.88541394566321e-33	3.65904601480248e-31	0.374985	0.208	0.094	8.76707425146674e-27	Microglia
Ttc7	2.12329854682584e-36	0.707943	0.208	0.094	5.08742331819472e-32	1.53849462610313e-29	0.501501	0.229	0.098	3.6862331241431e-25	1.22866688872049e-24	0.302675	0.168	0.075	2.94388586537429e-20	Microglia
Trpm2	2.2902384524132e-36	0.61098	0.243	0.119	5.48741133198202e-32	7.80164814412846e-11	0.381075	0.176	0.102	1.86927489533318e-06	5.07596543349318e-33	0.423955	0.226	0.105	1.21620131786496e-28	Microglia
Zfp90	1.89808031065119e-33	0.333381	0.17	0.071	4.54780042432026e-29	8.63616516115251e-33	0.344839	0.178	0.061	2.06922517261214e-28	2.9225320558853e-36	0.383934	0.174	0.066	7.00238680590118e-32	Microglia
Sft2d1	4.15616851118991e-36	0.678209	0.293	0.166	9.95817975281101e-32	9.26345218867859e-16	0.540105	0.307	0.204	2.21952314440739e-11	9.07409196748953e-33	0.600532	0.299	0.167	2.17415243541049e-28	Microglia
Osbpl11	5.73538570531791e-36	1.8739	0.376	0.242	1.37419841499417e-31	7.49322051652312e-27	0.795128	0.402	0.253	1.79537563575894e-22	6.19667035650291e-36	1.35114	0.365	0.218	1.4847222174181e-31	Microglia
Oma1	9.6686540695194e-36	0.499172	0.221	0.104	2.31660951505685e-31	1.16490478828942e-27	0.48296	0.226	0.098	2.79111187274145e-23	3.23740122394573e-23	0.330552	0.182	0.088	7.75681333257396e-19	Microglia
Daglb	1.34194618663793e-14	0.443641	0.224	0.151	3.21530306318448e-10	1.63937016339116e-09	0.257279	0.213	0.141	3.92793091148523e-05	2.79000670779475e-35	0.529938	0.274	0.138	6.68485607187621e-31	Microglia
Mtr	2.60136282485292e-33	0.408947	0.29	0.166	6.23286532834758e-29	9.95724782207554e-10	0.430808	0.261	0.188	2.3857565781693e-05	3.94087501561043e-16	0.386163	0.217	0.132	9.44233653740258e-12	Microglia
Acox3	5.62913773328485e-33	0.337743	0.157	0.063	1.34874140089505e-28	1.93214054976572e-18	0.310663	0.131	0.052	4.62940875723867e-14	3.09364799648375e-26	0.264332	0.135	0.052	7.41238059957507e-22	Microglia
Snx8	2.9710648110948e-22	0.283503	0.141	0.064	7.11867128738314e-18	1.10296026772725e-14	0.528333	0.131	0.057	2.6426928014745e-10	1.53235031498138e-32	0.490761	0.143	0.05	3.67151135469539e-28	Microglia
Prcp	4.94394474967595e-31	0.390054	0.191	0.088	1.18456916202236e-26	7.15330194917131e-24	0.304744	0.205	0.091	1.71393114702145e-19	5.64321746353423e-17	0.378885	0.182	0.1	1.3521149042628e-12	Microglia
Pla2g15	1.20729556186512e-28	0.300385	0.136	0.054	2.89268016622883e-24	2.07591680832047e-17	0.306825	0.115	0.044	4.97389667273585e-13	1.83911502324672e-30	0.308354	0.142	0.052	4.40651959569915e-26	Microglia
Cotl1	5.69321909287824e-30	0.258069	0.186	0.086	1.36409529465363e-25	3.77646382260452e-23	0.616903	0.169	0.069	9.04840731896043e-19	4.86377266557486e-27	0.331783	0.182	0.081	1.16535993067174e-22	Microglia
Hps4	5.99395644566858e-21	0.41177	0.219	0.131	1.43615196438219e-16	2.11780312595997e-08	0.350851	0.243	0.176	0.000507426	1.72386085307653e-29	0.524353	0.243	0.126	4.13037060397138e-25	Microglia
Ifnar2	2.05583648401049e-28	0.652657	0.174	0.08	4.92578421568914e-24	6.48687540887011e-28	0.368741	0.187	0.073	1.55425534796528e-23	2.48238729431963e-24	0.294271	0.16	0.07	5.94779995718984e-20	Microglia
Capza2	1.79225438037147e-20	0.698531	0.346	0.254	4.29424149537004e-16	1.15842170197276e-27	0.424558	0.413	0.259	2.77557839792673e-23	2.43528738865575e-07	0.321416	0.283	0.238	0.00583495	Microglia
Rnf213	4.15203935820722e-26	1.13275	0.183	0.089	9.94828630226449e-22	3.04316940386221e-23	0.795937	0.159	0.061	7.29143389165386e-19	1.51593958653139e-20	0.267383	0.153	0.071	3.63219124932922e-16	Microglia
Dram2	3.2131662381962e-23	1.14399	0.267	0.169	7.6987463067181e-19	1.04278265901710e-09	0.353161	0.25	0.174	2.49850725100496e-05	2.53600717419783e-14	0.898002	0.234	0.153	6.07627318937801e-10	Microglia
Dclre1c	0.00730266	0.455623	0.189	0.174	1	8.62634831514202e-10	0.609413	0.235	0.158	2.06687305630803e-05	0.00151224	1.3332	0.172	0.145	1	Microglia
Ctsb	2.85763712824732e-05	0.715209	0.2	0.17	0.68469	4.909820027971e-07	0.683548	0.215	0.158	0.0117639	0.0481891	0.356799	0.191	0.183	1	Microglia
Rbpj	0.00249195	0.721625	0.304	0.305	1	0.0601636	9.72584	0.312	0.313	1	1.20580882979776e-05	16.4029	0.289	0.257	0.288912	Microglia
Cept1	0.110373	1.41767	0.256	0.265	1	0.000804849	0.401913	0.317	0.295	1	0.693012	0.403119	0.244	0.267	1	Microglia
Arid2	0.0516926	0.70899	0.372	0.455	1	0.0100711	0.441431	0.395	0.484	1	0.108335	0.270614	0.312	0.381	1	Microglia
Sh3bp4	0	4.90542	0.554	0.071	0	0	3.33323	0.577	0.083	0	0	4.14578	0.485	0.059	0	OPC
Neu4	0	2.26019	0.41	0.002	0	0	3.20298	0.376	0.003	0	0	2.6628	0.443	0.003	0	OPC
Calcrl	0	3.55388	0.449	0.025	0	0	1.75629	0.489	0.028	0	0	6.78707	0.457	0.018	0	OPC
Abtb2	0	44.8904	0.785	0.145	0	0	35.2856	0.769	0.151	0	0	9.58391	0.82	0.11	0	OPC
Shc4	0	8.28016	0.793	0.046	0	0	9.77412	0.726	0.049	0	0	8.88925	0.776	0.046	0	OPC
Matn4	0	3.26431	0.705	0.066	0	0	4.25859	0.675	0.055	0	0	3.90026	0.699	0.076	0	OPC
Myt1	0	6.88371	0.72	0.104	0	0	6.88497	0.773	0.096	0	0	7.67869	0.825	0.091	0	OPC
Gucy2f	0	1.76344	0.317	0.004	0	0	1.05018	0.284	0.004	0	0	1.66843	0.323	0.004	0	OPC
S100a3	0	0.9287	0.161	0.002	0	0	0.865316	0.19	0.003	0	0	0.921628	0.211	0.004	0	OPC
Car8	0	9.31449	0.29	0.012	0	9.9847500809678e-290	3.65855	0.248	0.022	2.39234611939988e-285	0	1.69798	0.206	0.012	0	OPC
Fam114a1	0	2.55224	0.373	0.026	0	0	1.00745	0.247	0.02	0	0	1.57462	0.308	0.02	0	OPC
Pdgfra	0	9.14761	0.832	0.021	0	0	9.3084	0.861	0.027	0	0	12.3216	0.893	0.014	0	OPC
Gm4876	0	30.986	0.946	0.158	0	0	6.94192	0.905	0.138	0	0	23.2283	0.934	0.125	0	OPC
Ptprz1	0	14.4162	0.988	0.245	0	0	10.7784	0.997	0.343	0	0	13.7292	0.996	0.192	0	OPC
Itpr2	0	24.9768	0.9	0.205	0	0	49.2626	0.89	0.2	0	0	34.7527	0.884	0.149	0	OPC
Rlbp1	0	1.21233	0.212	0.006	0	0	0.772217	0.234	0.009	0	0	0.953639	0.208	0.006	0	OPC
A930009A15Rik	0	1.13146	0.237	0.007	0	0	1.46438	0.351	0.01	0	0	1.28611	0.323	0.007	0	OPC
Tmem255b	0	0.379586	0.144	0.002	0	0	0.338682	0.118	0.002	0	0	0.422038	0.147	0.003	0	OPC
Scel	0	3.35014	0.534	0.019	0	0	3.34492	0.485	0.02	0	0	2.67778	0.486	0.016	0	OPC
Cspg4	0	3.48323	0.656	0.013	0	0	2.69064	0.591	0.015	0	0	4.37046	0.686	0.015	0	OPC
Susd5	0	1.18201	0.261	0.006	0	0	1.28924	0.285	0.008	0	0	0.721195	0.219	0.006	0	OPC
Emid1	0	3.50675	0.571	0.024	0	0	5.44574	0.722	0.029	0	0	5.34252	0.732	0.023	0	OPC
Etv4	0	2.79129	0.473	0.031	0	0	1.38107	0.397	0.055	0	0	2.08835	0.479	0.038	0	OPC
C1ql1	0	0.475994	0.168	0.002	0	0	0.647014	0.233	0.004	0	0	0.542701	0.192	0.003	0	OPC
Cacng4	0	9.75493	0.895	0.08	0	0	4.65969	0.879	0.098	0	0	10.8092	0.86	0.071	0	OPC
Vcan	0	32.4742	0.971	0.043	0	0	19.3759	0.966	0.08	0	0	20.7983	0.948	0.044	0	OPC
Gm33680	0	3.16162	0.405	0.034	0	0	9.00871	0.384	0.038	0	0	4.05823	0.497	0.026	0	OPC
Gpr17	0	1.27335	0.149	0.002	0	0	0.826112	0.189	0.007	0	0	0.642522	0.135	0.003	0	OPC
Afap1l2	0	6.11443	0.717	0.023	0	0	5.59051	0.678	0.026	0	0	4.91251	0.626	0.013	0	OPC
5730559C18Rik	1.16704013902547e-303	0.667361	0.198	0.007	2.79622817310502e-299	0	0.602092	0.219	0.004	0	0	0.846082	0.173	0.007	0	OPC
Caskin2	1.39718985961276e-292	0.757615	0.285	0.018	3.34766690363217e-288	0	0.75345	0.256	0.021	0	0	0.652924	0.214	0.013	0	OPC
Xylt1	5.31622752439558e-286	12.468	0.995	0.401	1.27376811484518e-281	0	26.5242	0.993	0.505	0	0	19.0265	0.997	0.419	0	OPC
Gm42948	8.70877164331993e-278	0.55757	0.159	0.005	2.08662168573945e-273	0	0.879417	0.252	0.009	0	0	2.15305	0.42	0.011	0	OPC
Bcan	8.58433883859877e-276	0.582855	0.773	0.136	2.05680758572827e-271	1.25412965000158e-275	0.680468	0.691	0.172	3.00489464140379e-271	0	1.46688	0.758	0.113	0	OPC
Sox10	9.51206903894298e-260	2.78425	0.637	0.106	2.27909174173074e-255	0	2.59872	0.594	0.083	0	0	3.49596	0.623	0.111	0	OPC
Cpq	4.51122310811984e-259	0.879874	0.695	0.127	1.08088905670551e-254	0	3.25974	0.708	0.141	0	0	3.19541	0.775	0.101	0	OPC
Ampd3	9.60709676457442e-257	3.78315	0.641	0.122	2.30186038479203e-252	0	5.03616	0.537	0.105	0	0	4.83181	0.618	0.108	0	OPC
0610040J01Rik	1.00448098355664e-255	7.14367	0.573	0.089	2.40673643660172e-251	0	2.84178	0.558	0.083	0	0	2.33181	0.41	0.066	0	OPC
Galnt3	1.27826680759795e-255	1.57471	0.346	0.032	3.06272727100469e-251	0	1.6219	0.388	0.037	0	0	1.2533	0.346	0.026	0	OPC
Tnr	8.0084573819522e-253	162.81	1	0.452	1.91882638871575e-248	0	198.601	1	0.546	0	0	107.616	0.999	0.487	0	OPC
Gm38399	2.53762504074731e-236	12.0099	0.505	0.076	6.08014959763055e-232	0	2.80854	0.415	0.039	0	0	4.46609	0.558	0.059	0	OPC
Zcchc24	6.01510681097397e-229	3.21163	0.668	0.139	1.44121959190936e-224	0	5.27224	0.652	0.146	0	0	3.23144	0.598	0.095	0	OPC
Tns3	1.58183459887856e-210	53.3337	0.776	0.212	3.79007569891302e-206	0	12.5363	0.775	0.176	0	0	24.7938	0.736	0.161	0	OPC
Mtss1l	2.8441077044312e-209	2.86537	0.607	0.123	6.81448205981715e-205	0	3.68551	0.66	0.152	0	0	2.61696	0.663	0.113	0	OPC
Epn2	1.83116519167884e-197	16.7048	0.963	0.564	4.38747179926251e-193	0	24.473	0.992	0.575	0	0	11.6278	0.994	0.533	0	OPC
Cdo1	1.27171059633678e-196	3.18274	0.393	0.054	3.04701858882292e-192	3.60537580459379e-275	1.79713	0.358	0.052	8.63848042780673e-271	0	3.28936	0.441	0.042	0	OPC
Scrg1	5.08709031267399e-196	3.05458	0.351	0.041	1.21886683891669e-191	0	2.48959	0.427	0.052	0	0	1.8113	0.391	0.029	0	OPC
Rnf43	1.13371969000556e-187	3.28181	0.488	0.085	2.71639237725331e-183	0	2.67946	0.444	0.068	0	0	4.15038	0.439	0.066	0	OPC
Zeb1	6.06871211672635e-180	26.8788	0.956	0.53	1.45406342316763e-175	3.07715999994415e-290	9.08329	0.972	0.615	7.37287535986619e-286	0	26.3599	0.984	0.484	0	OPC
Tes	1.08324333351244e-177	0.978176	0.293	0.032	2.59545102709581e-173	1.72777801186945e-277	0.681261	0.249	0.023	4.1397561164392e-273	0	2.85633	0.382	0.029	0	OPC
Usp24	1.40388402281013e-176	18.1864	0.939	0.549	3.36370611865307e-172	9.14417497535749e-288	15.4976	0.941	0.563	2.19094432409565e-283	0	21.5124	0.964	0.492	0	OPC
Ostf1	6.7508592880869e-176	3.01794	0.4	0.061	1.61750588542562e-171	6.44502710939187e-286	1.94098	0.383	0.056	1.54422849541029e-281	0	2.43381	0.52	0.04	0	OPC
Zfp36l1	9.26565693499449e-175	1.58525	0.366	0.049	2.22005140162468e-170	2.33039125309087e-296	2.34453	0.431	0.068	5.58361744240573e-292	0	1.56969	0.385	0.039	0	OPC
Prkcq	8.44495704204386e-174	3.51322	0.573	0.117	2.02341170727371e-169	0	6.76547	0.606	0.106	0	0	4.64044	0.54	0.114	0	OPC
Gsap	5.60972881702178e-167	1.71874	0.517	0.1	1.34409102455842e-162	1.89117257713781e-289	2.97115	0.536	0.108	4.5312494948222e-285	0	2.12578	0.527	0.082	0	OPC
Mmp15	3.87170833448722e-161	0.493656	0.168	0.011	9.27661316943139e-157	6.49429003399329e-213	0.944187	0.172	0.014	1.55603189214479e-208	0	0.607242	0.204	0.008	0	OPC
Mir9-3hg	2.90846230005041e-160	2.6445	0.888	0.376	6.96867567092079e-156	4.76929243735813e-249	14.8927	0.853	0.396	1.14272246799101e-244	0	8.54253	0.883	0.364	0	OPC
3632451O06Rik	8.17999696348791e-155	4.13414	0.512	0.117	1.9599272724517e-150	0	3.9601	0.591	0.114	0	2.09889773945386e-222	2.08538	0.463	0.129	5.02895898373145e-218	OPC
Arhgap24	4.87655593822466e-148	31.4913	0.573	0.141	1.16842280279863e-143	0	60.6784	0.665	0.11	0	0	67.4938	0.609	0.113	0	OPC
Tmem100	1.18245729354611e-138	0.573517	0.173	0.014	2.83316767533648e-134	2.57621963191226e-174	0.645326	0.169	0.017	6.17262223806179e-170	0	0.566271	0.184	0.01	0	OPC
6330576A10Rik	3.37448902507088e-135	0.517426	0.217	0.023	8.08527570406983e-131	0	1.14018	0.287	0.025	0	0	1.63402	0.415	0.032	0	OPC
Traf4	4.25311733877207e-132	0.341917	0.137	0.009	1.01904691436979e-127	2.02167863321096e-170	0.342154	0.127	0.009	4.84394200517346e-166	0	0.565534	0.185	0.008	0	OPC
Amz1	3.74259015556332e-118	1.06458	0.359	0.069	8.96724601272971e-114	0	2.12688	0.39	0.05	0	2.20141530286857e-146	0.681324	0.248	0.052	5.2745910656731e-142	OPC
Bcas1	1.3782944688624e-114	69.9658	0.744	0.252	3.30239354739432e-110	5.02732894351199e-274	47.6511	0.749	0.214	1.20454801486547e-269	0	71.7266	0.792	0.234	0	OPC
Olig2	3.40072882268259e-110	0.645006	0.2	0.023	8.1481462591475e-106	7.62545870076883e-194	0.495815	0.19	0.019	1.82705990470421e-189	0	1.49889	0.43	0.052	0	OPC
Lpcat2	1.73904933580778e-98	1.19787	0.429	0.111	4.16676220859544e-94	0	1.93209	0.532	0.102	0	7.01678298983357e-216	1.27622	0.434	0.11	1.68122120436412e-211	OPC
Mroh3	2.14461124292194e-96	0.604678	0.117	0.009	5.13848853804098e-92	6.71842427550398e-238	0.447834	0.128	0.006	1.60973445641075e-233	0	0.538665	0.143	0.005	0	OPC
Wipf1	7.36429751499411e-92	19.2127	0.729	0.316	1.76448568459259e-87	6.457022290767e-298	15.4014	0.792	0.25	1.54710254086777e-293	0	6.8183	0.789	0.256	0	OPC
Gfpt2	4.53320757186373e-70	1.12851	0.251	0.054	1.08615653421855e-65	2.71153023147466e-51	0.478348	0.168	0.047	6.49682643461328e-47	0	1.77737	0.331	0.045	0	OPC
Spry4	4.23637091509519e-43	0.27029	0.117	0.02	1.01503447125681e-38	7.1526512507631e-44	0.308671	0.101	0.022	1.71377523968284e-39	0	0.677548	0.226	0.013	0	OPC
Olfm2	2.04812394663393e-125	0.832738	0.656	0.217	4.90730497613489e-121	2.65372928434274e-141	1.66423	0.601	0.234	6.35833536528519e-137	5.73749427404939e-301	0.874018	0.66	0.209	1.37470362806223e-296	OPC
Orai1	5.68122998559353e-55	0.432832	0.195	0.04	1.36122270454821e-50	2.85196427512528e-85	0.914784	0.176	0.035	6.83330640320017e-81	7.52273958193531e-301	1.07831	0.265	0.03	1.8024484038317e-296	OPC
Tgfa	8.93389151164388e-189	0.552043	0.602	0.131	2.14056040618987e-184	8.75852045841694e-295	1.44409	0.562	0.119	2.0985415018367e-290	3.11637428120165e-237	1.20113	0.45	0.106	7.46683277775914e-233	OPC
Nkx2-2	7.22189503403479e-179	0.890988	0.215	0.017	1.73036605015474e-174	1.6014416619828e-291	2.00492	0.205	0.014	3.83705422211078e-287	5.47155592588726e-146	0.613853	0.164	0.023	1.31098479984259e-141	OPC
Jam2	1.13582170559934e-154	1.11056	0.341	0.049	2.72142880661602e-150	2.9312934416633e-159	0.701483	0.318	0.063	7.02337908622526e-155	1.2682733234342e-286	1.22609	0.302	0.041	3.03878288294834e-282	OPC
Prex1	3.09338582218679e-132	0.651762	0.741	0.277	7.41175242995956e-128	1.37956720096097e-138	0.643752	0.669	0.294	3.30544301350249e-134	4.06737061124361e-281	2.30902	0.687	0.234	9.74541998453969e-277	OPC
Ptgfrn	3.34736281980888e-108	1.3556	0.359	0.076	8.02028131626208e-104	6.90677983027366e-61	1.05767	0.233	0.074	1.65486444733357e-56	1.09503436119417e-277	8.51867	0.373	0.068	2.62370232942122e-273	OPC
Rin2	7.39043177578964e-132	3.66017	0.593	0.163	1.7707474534792e-127	7.69649246634906e-273	6.81626	0.625	0.162	1.84407959493723e-268	4.78716050494801e-229	1.68207	0.474	0.122	1.14700365698554e-224	OPC
Cav1	1.07595987702029e-272	3.19046	0.224	0.011	2.57799986534061e-268	3.51120666126475e-251	2.44558	0.191	0.014	8.41285116039034e-247	1.0412280786202e-221	0.429817	0.135	0.01	2.49478247637399e-217	OPC
Ust	5.7850652723408e-159	27.6843	0.78	0.243	1.38610163925286e-154	1.60606797078415e-226	86.2447	0.813	0.302	3.84813885799882e-222	2.30529885445818e-264	39.5016	0.681	0.213	5.52349605528181e-260	OPC
Notch1	5.25494791367548e-73	0.543006	0.251	0.048	1.25908552011665e-68	1.87717100261884e-119	0.417375	0.282	0.062	4.49770172227474e-115	7.94650068604306e-244	0.669747	0.274	0.038	1.90398156437592e-239	OPC
Olig1	1.35380527273939e-59	0.524499	0.239	0.054	3.24371743348358e-55	1.70694003892653e-98	0.569408	0.223	0.048	4.08982833326797e-94	6.10130404192167e-236	1.21086	0.411	0.089	1.46187244844443e-231	OPC
Bend7	3.62484400057702e-142	0.997973	0.263	0.032	8.68512622538254e-138	1.64118729149843e-162	1.2502	0.27	0.047	3.93228475043024e-158	2.07165061412293e-234	0.584171	0.222	0.027	4.96367487143853e-230	OPC
Gjc3	4.40459268458334e-79	2.62685	0.571	0.184	1.05534040722617e-74	6.76139303616785e-229	5.62193	0.671	0.189	1.62002977146582e-224	1.40763128555993e-176	0.452546	0.552	0.169	3.37268456020159e-172	OPC
Cyp2j6	2.1669076442727e-96	1.21537	0.398	0.096	5.19191071567738e-92	9.59159341450309e-180	1.27754	0.377	0.081	2.29814578211494e-175	6.12664608302656e-228	3.9192	0.408	0.093	1.46794440149316e-223	OPC
Ednrb	5.10710030676416e-112	0.982046	0.234	0.031	1.22366123350069e-107	1.13051345417324e-217	1.81003	0.32	0.048	2.70871023619909e-213	2.63387894447143e-191	1.25905	0.19	0.024	6.31077395095354e-187	OPC
Ugdh	2.86891014370114e-157	2.15884	0.529	0.125	6.87390870430792e-153	2.12246500293324e-193	1.45763	0.456	0.118	5.08542614702803e-189	9.93258443383438e-214	1.51521	0.422	0.11	2.37984723034672e-209	OPC
Pcmtd2	7.26410705883732e-96	3.35928	0.646	0.285	1.74048005129742e-91	1.32276362981153e-102	3.85328	0.599	0.31	3.16934165702843e-98	2.02103659071708e-212	3.67677	0.641	0.263	4.84240367135812e-208	OPC
Evi5l	1.24560493251013e-87	2.14643	0.634	0.282	2.98446941829428e-83	1.62413313692266e-122	1.52929	0.592	0.271	3.89142299606669e-118	4.88607816415351e-207	1.7617	0.652	0.277	1.17070432813118e-202	OPC
Disc1	5.33946862045926e-139	1.84364	0.473	0.106	1.27933668146204e-134	8.66846604778489e-134	2.39418	0.369	0.101	2.07696446504926e-129	1.12604916442951e-206	2.23583	0.375	0.089	2.6980137979731e-202	OPC
Ccnd1	4.24016851467981e-19	0.65468	0.146	0.052	1.01594437611728e-14	2.88924009624602e-47	0.399705	0.152	0.042	6.92261927060547e-43	2.85066150797707e-206	0.935642	0.266	0.045	6.83018497311305e-202	OPC
Kcnj16	5.10253424200194e-77	0.330216	0.112	0.011	1.22256720438367e-72	4.10421364933162e-76	0.299381	0.11	0.016	9.83369590379855e-72	2.45301923768023e-197	0.329761	0.125	0.009	5.87743409348184e-193	OPC
Asrgl1	1.16283120977952e-115	2.58714	0.602	0.191	2.78614357863173e-111	1.07396748399841e-193	0.612249	0.624	0.206	2.57322609166019e-189	3.95418727700412e-155	1.13154	0.468	0.157	9.47423271570187e-151	OPC
Cdh20	2.39031268693866e-106	8.91311	0.905	0.45	5.72718919790502e-102	8.99487055015756e-135	63.1442	0.888	0.506	2.15517098381775e-130	5.46842459329106e-190	12.527	0.855	0.432	1.31023453255254e-185	OPC
Klhl5	1.69751208691506e-139	2.36185	0.641	0.202	4.06723896024848e-135	3.85419028681641e-188	3.06109	0.576	0.186	9.23463992721211e-184	8.65031181620371e-166	3.52604	0.503	0.182	2.07261471116241e-161	OPC
Kcnk10	2.11690025435604e-73	1.19644	0.515	0.188	5.07209300943707e-69	2.76234038534171e-181	0.273619	0.645	0.234	6.61856756327873e-177	1.25222106626114e-152	0.721971	0.496	0.175	3.00032167476169e-148	OPC
Nkx2-2os	1.18457973003104e-98	7.46557	0.356	0.076	2.83825303315437e-94	1.08427751182418e-82	2.9763	0.26	0.069	2.59792891833073e-78	5.38214285983976e-181	4.10813	0.359	0.083	1.28956142921761e-176	OPC
Col11a2	9.0846886091689e-60	0.59239	0.224	0.047	2.17669139075687e-55	6.10801081067711e-83	0.55112	0.22	0.053	1.46347939023824e-78	1.31971141684829e-176	2.13129	0.215	0.033	3.1620285547685e-172	OPC
Frrs1	3.48510146297895e-51	0.418068	0.178	0.035	8.35030310529757e-47	8.31455750350798e-119	0.352504	0.158	0.021	1.99216797784051e-114	1.4750978698759e-169	0.589081	0.177	0.023	3.53433449622266e-165	OPC
Trim62	1.1546254749899e-60	0.581806	0.224	0.049	2.76648263807581e-56	2.28867110676617e-37	0.294604	0.156	0.051	5.48365597181174e-33	6.83873949296497e-166	0.910023	0.224	0.039	1.63856198251441e-161	OPC
Scfd2	2.66534184043436e-48	8.1457	0.68	0.416	6.38615904968072e-44	5.64658353530627e-116	5.43281	0.748	0.434	1.35292141505938e-111	1.06659430279213e-164	12.7672	0.756	0.412	2.55555994948993e-160	OPC
Efs	2.36879449825597e-60	0.428821	0.151	0.023	5.6756316178213e-56	1.76048447020827e-164	0.48732	0.183	0.021	4.21812079061902e-160	1.04905502398973e-157	0.405902	0.161	0.02	2.51353583747939e-153	OPC
Ankrd11	7.21833590128096e-53	9.58081	0.898	0.662	1.72951328194692e-48	6.94239313451522e-93	4.86567	0.902	0.696	1.66339739502985e-88	2.98129872229132e-164	0.533638	0.908	0.632	7.14319173860999e-160	OPC
Vegfa	4.00447227251956e-109	4.9202	0.527	0.149	9.59471556495686e-105	1.96404337890505e-64	3.97246	0.412	0.18	4.70584793585651e-60	2.86365257085251e-156	9.72707	0.45	0.147	6.8613115597626e-152	OPC
Smox	6.75718437371508e-38	0.773495	0.376	0.154	1.61902137594213e-33	4.06908380760804e-38	0.496337	0.298	0.139	9.74952480302887e-34	6.58867433252052e-151	1.06796	0.397	0.122	1.57864637007192e-146	OPC
Dennd2a	7.92943965093252e-39	3.84375	0.544	0.3	1.89989374036343e-34	9.51599513450142e-89	1.57872	0.53	0.252	2.28003243422654e-84	5.05075018841475e-150	10.5211	0.625	0.296	1.21015974514417e-145	OPC
Lbh	2.23854216305042e-30	0.615002	0.18	0.054	5.3635470226688e-26	1.13905282937928e-124	0.887899	0.251	0.051	2.72917057919275e-120	2.79513796912961e-148	0.635762	0.242	0.049	6.69715057403455e-144	OPC
Cfap20	8.02170461720675e-12	0.49563	0.329	0.211	1.92200042628274e-07	2.59872069718603e-20	0.450179	0.311	0.196	6.22653479045772e-16	5.57747949187755e-147	2.08226	0.526	0.22	1.33636408625386e-142	OPC
Sdc3	3.98135899620305e-54	0.817829	0.3	0.091	9.53933615490251e-50	9.60964960327151e-65	0.972347	0.266	0.092	2.30247204494385e-60	5.03833246751994e-146	0.912187	0.299	0.076	1.20718445921778e-141	OPC
Fip1l1	1.5350532048535e-47	4.54815	0.629	0.373	3.67798747882898e-43	9.9988608222466e-93	3.72827	0.675	0.395	2.39572705301028e-88	2.55203366140055e-143	6.15229	0.696	0.379	6.11467265271571e-139	OPC
Bcas1os2	2.58748345944025e-33	11.2095	0.178	0.047	6.19961036881884e-29	1.59218501448291e-107	5.75404	0.222	0.044	3.81487529470104e-103	4.91324122940495e-143	4.88154	0.27	0.059	1.17721259856543e-138	OPC
Mro	3.42793735129536e-43	0.487925	0.244	0.067	8.21333789370368e-39	2.67027533327933e-75	0.514649	0.233	0.062	6.39797969853728e-71	1.36778781968201e-137	0.418601	0.248	0.053	3.27721961595809e-133	OPC
Abca6	1.55377604393895e-55	0.80878	0.215	0.048	3.72284740127772e-51	6.01495595714651e-50	0.526822	0.143	0.036	1.4411834473323e-45	2.06613410507352e-135	0.889372	0.219	0.043	4.95045731575616e-131	OPC
Trib2	1.54813091489478e-37	0.490613	0.215	0.063	3.7093216720879e-33	9.90003607802777e-67	0.903873	0.28	0.097	2.37204864429545e-62	1.97509605952954e-125	0.655457	0.233	0.052	4.73233015863278e-121	OPC
Gramd1c	2.80902374816833e-67	0.566419	0.222	0.044	6.73042090061132e-63	1.81964231324329e-92	0.796149	0.204	0.044	4.35986298253092e-88	2.22395333388573e-125	0.619358	0.2	0.04	5.3285921879902e-121	OPC
Tnpo1	1.80518451180385e-39	1.34597	0.807	0.575	4.32522209028201e-35	1.95719507100145e-48	1.6707	0.777	0.572	4.68943939011948e-44	2.50888298318859e-123	4.40732	0.822	0.552	6.01128362771985e-119	OPC
Acap3	1.46756134229422e-53	0.881292	0.359	0.129	3.51627697613694e-49	4.62783938121317e-26	0.394409	0.252	0.133	1.10883031573868e-21	1.0005532441313e-119	0.764772	0.331	0.106	2.39732557293859e-115	OPC
Lrp4	5.59026238728845e-53	0.643503	0.344	0.106	1.33942686799431e-48	1.73189739170123e-70	0.402071	0.318	0.108	4.14962615051615e-66	2.83203108632765e-118	0.881376	0.288	0.076	6.78554648284106e-114	OPC
Nfatc1	2.75541232298363e-81	0.770049	0.217	0.035	6.60196792586877e-77	9.14677626900282e-90	0.412947	0.169	0.031	2.19156759405308e-85	1.20467328685049e-117	0.519791	0.144	0.021	2.88639719529376e-113	OPC
Hip1r	6.70986888897561e-62	1.17166	0.444	0.171	1.60768458579856e-57	1.24224959706897e-117	1.12685	0.459	0.171	2.97643003457725e-113	6.55417202158926e-87	1.43245	0.358	0.146	1.57037961637279e-82	OPC
Rnf144a	4.02687722476456e-101	2.74665	0.717	0.32	9.64839783053588e-97	7.67931005474582e-117	4.68894	0.632	0.304	1.8399626891171e-112	1.24847084540592e-79	3.5279	0.532	0.28	2.99133614559258e-75	OPC
4932443L11Rik	5.2117719822442e-28	0.713918	0.28	0.12	1.24874056694571e-23	3.5386553282679e-52	0.888744	0.309	0.134	8.47861816652988e-48	9.75932375489653e-117	2.33544	0.482	0.214	2.33833397167321e-112	OPC
Gm13052	1.56216388669351e-114	1.57604	0.578	0.175	3.74294467251764e-110	1.21934772059524e-76	13.5439	0.455	0.192	2.92155713854619e-72	1.82788990753796e-72	4.92732	0.401	0.179	4.37962421846096e-68	OPC
Snx9	1.34510954747184e-12	0.512545	0.293	0.171	3.22288247574252e-08	2.23089143964804e-40	0.462092	0.358	0.183	5.3452158893967e-36	2.27801646405754e-111	1.36157	0.381	0.14	5.45812744788186e-107	OPC
Soga1	4.71518462791395e-22	14.6797	0.393	0.209	1.12975823684818e-17	1.46993210388911e-59	2.83544	0.398	0.183	3.5219573209183e-55	2.08800143410585e-110	7.61192	0.445	0.175	5.00285143611761e-106	OPC
Marcks	1.00323088499179e-65	0.852584	0.312	0.085	2.40374120044033e-61	1.13213822678434e-79	0.93886	0.296	0.096	2.71260319137527e-75	2.13487694346283e-110	0.90484	0.319	0.102	5.11516515653694e-106	OPC
Gpld1	2.46522888443137e-49	0.774686	0.405	0.156	5.90668840709757e-45	2.99767546136549e-66	0.775442	0.321	0.118	7.18243040543171e-62	7.66478797870459e-110	6.46367	0.372	0.132	1.83648319969762e-105	OPC
Chst2	5.97859258495587e-28	0.408068	0.185	0.058	1.43247078335543e-23	1.19729255159782e-39	0.316145	0.19	0.067	2.86871295362837e-35	1.16793599934834e-109	0.563629	0.215	0.049	2.79837465443863e-105	OPC
Fyn	3.95149205801701e-63	75.0874	0.82	0.535	9.46777497100876e-59	1.70906444241282e-62	46.3943	0.803	0.567	4.09491840402112e-58	2.50213386391201e-109	144.221	0.799	0.518	5.99511273793318e-105	OPC
Cd9	2.08861488359508e-41	1.38053	0.293	0.092	5.00432126109381e-37	2.98147204715595e-109	4.94149	0.304	0.078	7.14360702498567e-105	1.59844544256732e-108	3.03658	0.329	0.1	3.8298752803913e-104	OPC
Abcb4	2.13469378121318e-30	0.377455	0.271	0.106	5.11472629978678e-26	2.19298949845887e-84	0.636606	0.249	0.068	5.25440283830745e-80	8.40644342461936e-108	1.03193	0.309	0.098	2.0141838445388e-103	OPC
Mapk7	5.51799424216645e-85	0.688567	0.271	0.055	1.32211142042308e-80	5.55652870168226e-107	0.755323	0.249	0.058	1.33134427692307e-102	1.05591909212587e-81	0.513203	0.175	0.044	2.52998214473358e-77	OPC
Diaph3	2.9583305406677e-61	0.280499	0.229	0.049	7.08815997543981e-57	1.41567287035125e-105	0.522002	0.281	0.069	3.3919521973616e-101	4.95169395341149e-77	6.37067	0.161	0.038	1.18642587123739e-72	OPC
Mpzl1	1.24907478035504e-35	14.0125	0.412	0.198	2.99278317373067e-31	9.64957524534627e-77	12.4357	0.492	0.236	2.31203822878497e-72	8.72522091251296e-103	5.67874	0.438	0.186	2.09056293063811e-98	OPC
Arhgef40	2.8314719670145e-58	0.645886	0.278	0.072	6.78420683296675e-54	7.74066015003549e-75	0.54449	0.253	0.074	1.8546621719485e-70	3.68489422270986e-100	0.691388	0.236	0.062	8.82900655761282e-96	OPC
Map4k4	8.53962273089684e-49	6.66555	0.844	0.598	2.04609360632288e-44	1.70182809224747e-66	1.99651	0.815	0.621	4.07758010902494e-62	9.63962482970237e-99	5.63825	0.801	0.56	2.30965410919669e-94	OPC
Gpsm2	2.24538843631535e-37	0.773526	0.273	0.093	5.37995069341157e-33	6.11118729777063e-93	0.877277	0.27	0.073	1.46424047654584e-88	6.00623570564717e-95	0.590489	0.225	0.06	1.43909407507306e-90	OPC
Gm29502	2.08583972083378e-26	1.10099	0.154	0.044	4.99767197111775e-22	3.45425181454088e-76	0.459979	0.124	0.02	8.27638734763996e-72	6.1132548815941e-95	0.525001	0.167	0.035	1.46473586962995e-90	OPC
Asap3	3.2012851928544e-59	0.564027	0.188	0.035	7.67027932207913e-55	1.00763866586309e-94	1.21772	0.164	0.028	2.41430224340796e-90	1.24683031248738e-85	0.251116	0.125	0.022	2.98740542871977e-81	OPC
Slc22a15	1.2266785090429e-33	1.03908	0.28	0.109	2.9391217076668e-29	7.35683085066016e-26	0.493958	0.207	0.097	1.76269667181817e-21	4.2913343352991e-87	0.922124	0.277	0.094	1.02820370673766e-82	OPC
Prkd3	2.74928459691837e-32	1.4836	0.339	0.133	6.58728589421641e-28	1.78081227807386e-76	0.812783	0.344	0.119	4.26682621826498e-72	6.4681484356485e-87	0.848964	0.327	0.111	1.54976836518138e-82	OPC
Lrp1	3.5623512546495e-48	3.76927	0.659	0.356	8.5353936061402e-44	9.72020970986476e-57	2.46384	0.616	0.379	2.3289622464836e-52	5.2462051896389e-85	0.883382	0.586	0.329	1.25699076343748e-80	OPC
Pllp	1.24814190046787e-38	0.512227	0.268	0.081	2.99054799352102e-34	3.42876336243432e-58	0.668291	0.226	0.069	8.21531701639264e-54	7.51791395838303e-85	0.844722	0.293	0.094	1.80129218442858e-80	OPC
Polg	2.66912354918724e-37	1.04396	0.388	0.181	6.39522002385262e-33	9.93492761656522e-49	1.56466	0.376	0.194	2.38040865692903e-44	1.54065125239958e-84	1.31707	0.359	0.153	3.69140040074938e-80	OPC
Cnn3	6.82087920803103e-19	0.693854	0.28	0.133	1.63428265824424e-14	6.52450967692351e-28	0.423055	0.247	0.118	1.56327251859087e-23	2.24924810134382e-84	0.493193	0.289	0.097	5.38919845081979e-80	OPC
Erbb3	2.09160424651098e-44	0.480032	0.168	0.035	5.0114837746403e-40	1.01074932053504e-48	0.582667	0.169	0.048	2.42175537200196e-44	4.14921451048761e-84	0.351912	0.15	0.031	9.94151796712832e-80	OPC
A230077H06Rik	1.44325287514241e-37	0.367578	0.256	0.084	3.45803388884121e-33	3.69730398297634e-30	0.326587	0.185	0.074	8.85874034321132e-26	2.32948081486524e-82	0.526104	0.236	0.072	5.58143603241712e-78	OPC
Tcf7l2	1.53917908918589e-51	33.3213	0.488	0.179	3.6878730976894e-47	1.83792020839869e-78	31.7246	0.554	0.242	4.40365681932327e-74	2.6179696056052e-82	43.7973	0.377	0.14	6.27265517503006e-78	OPC
Nfatc2	9.26610985496241e-66	0.487274	0.293	0.072	2.22015992124899e-61	3.95355981904659e-60	0.516276	0.237	0.075	9.47272932643564e-56	1.23216879674612e-81	0.513076	0.24	0.073	2.9522764370037e-77	OPC
Adam18	3.08027230604396e-68	1.28513	0.21	0.039	7.38033244528132e-64	6.72270512835472e-38	1.19466	0.112	0.029	1.61076014875379e-33	1.55073140213327e-81	2.11671	0.156	0.035	3.71555243951131e-77	OPC
Fbxo7	1.28709909168565e-19	0.924833	0.444	0.25	3.08388942367881e-15	4.08793142885767e-75	1.15129	0.426	0.18	9.79468370354297e-71	1.8366014108023e-26	0.801927	0.364	0.216	4.40049698028231e-22	OPC
Asic1	2.82475274499378e-30	0.386432	0.276	0.109	6.7681075770051e-26	5.8986053410374e-46	0.547417	0.264	0.107	1.41330583971256e-41	2.20626423879279e-73	0.53041	0.262	0.093	5.28620911614753e-69	OPC
Rmdn2	7.01112121084518e-49	0.521136	0.224	0.058	1.67986464211851e-44	4.62792076568363e-55	0.654896	0.194	0.059	1.1088498154578e-50	3.22883905684027e-72	0.519099	0.199	0.059	7.73629838018929e-68	OPC
Tmem255a	8.6002235739843e-31	0.887171	0.168	0.048	2.06061356832664e-26	1.93631891907548e-57	0.303185	0.168	0.043	4.63942013010485e-53	4.12277278828885e-72	0.537544	0.171	0.045	9.87816360074008e-68	OPC
Nacc2	7.9050835394643e-27	0.299226	0.28	0.113	1.89405801605565e-22	2.35256825337463e-25	0.315787	0.238	0.116	5.63675353508561e-21	1.07108364259821e-66	0.483903	0.229	0.076	2.56631640766532e-62	OPC
Snx1	3.45981132589094e-22	1.3471	0.52	0.337	8.28970793683468e-18	1.41649724180887e-66	3.24074	0.548	0.31	3.39392739137404e-62	1.25350113392716e-44	1.98429	0.488	0.315	3.00338871688948e-40	OPC
Nlgn3	2.70440238848777e-18	0.592726	0.273	0.14	6.47974812281671e-14	8.27971615286535e-32	0.528268	0.293	0.154	1.98381999022654e-27	5.88116262884463e-66	0.820515	0.321	0.141	1.40912656587117e-61	OPC
Arvcf	4.13422631807029e-32	0.543076	0.305	0.128	9.90560625809642e-28	1.45807425797382e-58	0.563923	0.299	0.118	3.49354592210528e-54	2.08690210543449e-65	0.630194	0.29	0.118	5.00021744462104e-61	OPC
Slc1a1	6.10644053666827e-50	8.30805	0.58	0.29	1.46310315258572e-45	4.61513142576752e-65	5.86172	0.602	0.328	1.1057854896139e-60	9.05657356188852e-42	6.73672	0.473	0.287	2.16995502542849e-37	OPC
Dbi	3.14578039961661e-29	0.350714	0.261	0.092	7.5372898374814e-25	4.24687399964266e-60	0.486394	0.292	0.105	1.01755101031438e-55	1.08639031016788e-64	0.570022	0.295	0.114	2.60299118316225e-60	OPC
Abhd17b	1.8450960619119e-41	4.14676	0.649	0.388	4.4208501643409e-37	5.26974286443891e-52	0.726615	0.59	0.378	1.26263039031956e-47	1.34515463242715e-64	3.12458	0.611	0.397	3.22299049929544e-60	OPC
Cthrc1	1.36983359117039e-17	0.318459	0.139	0.049	3.28212128444426e-13	1.02783268064119e-38	0.33561	0.158	0.051	2.46268710281629e-34	3.39347771207665e-64	0.352006	0.181	0.054	8.13077259813565e-60	OPC
Stat5b	3.02136900365487e-17	0.683718	0.449	0.293	7.23920013275706e-13	3.06786733022841e-30	1.58177	0.452	0.282	7.35061012322727e-26	8.45235480935213e-63	1.44677	0.464	0.259	2.02518421232077e-58	OPC
Fmnl3	1.60595637830407e-35	0.272006	0.19	0.051	3.84787148241655e-31	1.5952048757164e-51	0.378157	0.158	0.042	3.82211088221649e-47	8.94341029923928e-61	0.328847	0.155	0.042	2.14284110769773e-56	OPC
Pter	1.54394012986846e-22	0.388749	0.183	0.062	3.69928055116483e-18	5.54003951044534e-59	0.424265	0.16	0.039	1.3273934667027e-54	2.09395104373084e-39	1.21065	0.15	0.051	5.01710670077908e-35	OPC
Gal3st1	2.81926822912546e-25	0.473392	0.239	0.087	6.7549666769846e-21	9.61110892339387e-54	4.55146	0.249	0.084	2.30282169804517e-49	3.50889836668774e-47	0.492326	0.225	0.087	8.40732048658381e-43	OPC
Arl2bp	3.10969142182319e-14	0.506388	0.237	0.126	7.45082064668835e-10	2.78683821491424e-37	0.527635	0.258	0.118	6.67726436293452e-33	1.37889326966865e-53	0.821724	0.293	0.136	3.30382827412607e-49	OPC
Sox8	4.73318801674027e-23	0.511715	0.254	0.106	1.13407184881097e-18	3.98560660850839e-53	0.602665	0.253	0.093	9.54951343398609e-49	1.01067681262987e-37	0.498551	0.199	0.084	2.42158164306116e-33	OPC
Wscd1	1.90471677950818e-34	1.13646	0.424	0.183	4.56370140370159e-30	2.07303697147121e-27	0.484491	0.328	0.179	4.96699658364503e-23	8.13953550667352e-51	0.523465	0.335	0.151	1.95023270739897e-46	OPC
Tmem167	1.0230465706894e-12	1.47052	0.417	0.296	2.4512195833718e-08	1.23050384170193e-21	0.671408	0.387	0.26	2.94828720471781e-17	6.9000929192016e-48	3.11573	0.462	0.285	1.6532622634407e-43	OPC
Plxnb3	5.5159335393532e-30	0.41296	0.19	0.055	1.32161767602903e-25	1.34973564642478e-47	0.417038	0.225	0.074	3.23396660883378e-43	3.13937414918552e-43	0.304173	0.155	0.05	7.52194046144851e-39	OPC
Suclg2	2.72023244957129e-17	2.41099	0.241	0.11	6.5176769491728e-13	6.22097560659729e-28	0.586149	0.196	0.083	1.49054575534071e-23	3.01151521435585e-45	0.665136	0.216	0.085	7.21559045359661e-41	OPC
9130015G15Rik	7.24608877660772e-15	0.282346	0.1	0.032	1.73616287087521e-10	1.03308158491517e-44	0.361996	0.131	0.034	2.47526347745676e-40	6.35872156216684e-44	0.342971	0.153	0.052	1.52354968629517e-39	OPC
Gm4117	9.95493703383889e-25	4.21437	0.12	0.031	2.3852029133078e-20	6.95805881747956e-22	0.411179	0.114	0.042	1.6671508926681e-17	1.50907020348238e-44	1.40895	0.15	0.05	3.61573220754378e-40	OPC
Cdk5rap2	8.25908897059993e-17	2.02002	0.427	0.267	1.97887771735574e-12	3.57364538518906e-37	0.529408	0.45	0.268	8.56245434291298e-33	6.59283255844234e-44	6.23394	0.425	0.25	1.57964268100278e-39	OPC
Ate1	1.96936206788983e-31	0.509769	0.354	0.165	4.71859151466403e-27	2.79101789630357e-30	0.564813	0.281	0.147	6.68727887954336e-26	1.18296045351046e-43	0.488429	0.295	0.148	2.83437324661107e-39	OPC
Arhgap35	5.15953089425441e-31	27.3939	0.693	0.475	1.23622360226336e-26	1.10458686145077e-39	12.729	0.689	0.511	2.64659012003605e-35	6.2773309754672e-41	15.7177	0.643	0.478	1.50404850172194e-36	OPC
S100b	1.18525669787589e-22	0.264238	0.166	0.056	2.83987504811063e-18	8.06078194798265e-39	0.275528	0.158	0.051	1.93136335473664e-34	4.0053916753994e-34	0.3181	0.177	0.074	9.59691845425697e-30	OPC
Arap1	2.06414613858084e-20	0.351041	0.212	0.085	4.9456941480397e-16	9.06623677450989e-39	0.361332	0.202	0.074	2.17227033117257e-34	4.80581009469372e-26	0.308294	0.147	0.062	1.15147209868861e-21	OPC
Ss18	6.54019188147472e-32	0.453279	0.366	0.165	1.56702997480134e-27	9.31041875054311e-36	0.63308	0.368	0.203	2.23077633263013e-31	1.26210013013147e-38	0.516245	0.257	0.123	3.023991911795e-34	OPC
Gm32834	3.6050654068891e-23	0.291696	0.159	0.052	8.63773671490629e-19	4.83669375952225e-37	0.441274	0.16	0.053	1.15887182478153e-32	9.33303389046622e-24	0.298842	0.11	0.043	2.23619492015571e-19	OPC
C1galt1	8.54104912795534e-25	0.420266	0.237	0.096	2.0464353710581e-20	3.38794440061658e-25	0.273984	0.202	0.096	8.11751478387732e-21	1.51228953936105e-36	0.358645	0.2	0.087	3.62344573630906e-32	OPC
Csgalnact1	4.15013225580635e-33	1.86918	0.6	0.31	9.94371688491202e-29	1.26856455403387e-23	3.97799	0.625	0.416	3.03948067146514e-19	4.44798615261664e-28	6.01433	0.521	0.317	1.06573748216695e-23	OPC
Agpat5	5.69508302255944e-32	1.06045	0.478	0.26	1.36454189220524e-27	3.04222494889833e-15	0.438045	0.373	0.273	7.28917097756039e-11	2.50502544372363e-32	1.04998	0.356	0.221	6.00204096316181e-28	OPC
Rbmx	3.60991453610138e-11	0.322926	0.302	0.192	8.6493552284989e-07	1.75679798506655e-30	0.625104	0.366	0.22	4.20928797221946e-26	6.13037417794292e-19	0.418091	0.256	0.161	1.46883765303512e-14	OPC
Tmco3	7.53002190158452e-19	0.364607	0.31	0.167	1.80419324761965e-14	3.78882192226502e-14	0.331349	0.218	0.134	9.07801732574699e-10	3.47287230290859e-30	0.451	0.291	0.167	8.32100203776897e-26	OPC
Pkd2	7.03100222312652e-12	3.84471	0.483	0.356	1.68462813266111e-07	1.09843726678826e-11	0.26841	0.431	0.345	2.63185569122466e-07	5.03938162731656e-30	1.0386	0.457	0.315	1.20743583790505e-25	OPC
2610008E11Rik	9.71977927755825e-10	0.255608	0.329	0.222	2.32885911490296e-05	6.12179961580458e-10	0.464683	0.298	0.225	1.46678318794678e-05	3.32768716473784e-26	0.469744	0.317	0.198	7.97313844671187e-22	OPC
Papss1	8.29167927850695e-23	1.21175	0.437	0.255	1.98668635513027e-18	1.12251945018308e-25	0.464422	0.399	0.262	2.68955660263867e-21	1.00978634565108e-24	0.348188	0.351	0.229	2.41944808418e-20	OPC
Tdrd7	9.55466606961541e-07	2.23283	0.261	0.186	0.022893	2.74402555000239e-08	0.279003	0.256	0.189	0.000657469	1.45989851984904e-25	0.460208	0.292	0.176	3.4979168535583e-21	OPC
Kifc3	6.40230440340225e-12	0.253158	0.227	0.12	1.53399213505518e-07	0.000793271	0.480271	0.169	0.131	1	2.86850777951075e-25	0.287657	0.193	0.096	6.87294463970776e-21	OPC
Gm45844	4.56848737123185e-19	3.66572	0.324	0.174	1.09460957414715e-14	1.57839320827876e-11	0.452485	0.28	0.195	3.78183012703591e-07	4.1182095146392e-25	0.412269	0.28	0.169	9.86722999707553e-21	OPC
Fut10	6.59912325281981e-11	0.261586	0.137	0.06	1.58114993137563e-06	5.66236002499728e-18	0.30856	0.124	0.052	1.35670146198935e-13	1.03447434467633e-24	0.323417	0.122	0.049	2.47860052984448e-20	OPC
Sirt2	3.59018020395147e-16	5.11818	0.356	0.216	8.60207176866773e-12	3.93887802550482e-23	10.3546	0.335	0.212	9.43755174910955e-19	3.87788013187245e-22	6.72026	0.299	0.191	9.29140079596638e-18	OPC
Bfsp2	2.53444649257074e-18	1.17823	0.146	0.05	6.0725337961995e-14	3.37339878338629e-21	1.90024	0.147	0.06	8.08266348499356e-17	1.02852762966694e-14	0.846907	0.108	0.051	2.46435220068199e-10	OPC
Snx30	0.163825	17.19	0.383	0.404	1	6.49088165164116e-06	2.2489	0.296	0.382	0.155522	1.64782507850831e-18	13.1369	0.234	0.37	3.9481888881059e-14	OPC
Pot1b	3.34915301634356e-16	0.988108	0.305	0.162	8.02457062715917e-12	2.67263915450433e-18	0.317947	0.282	0.171	6.40364341419238e-14	3.82807581237399e-15	0.366978	0.205	0.126	9.17206964644808e-11	OPC
Crebrf	0.045126	0.365953	0.529	0.485	1	2.75288818461981e-10	2.25713	0.556	0.461	6.59592009034907e-06	1.17322779567061e-17	8.19855	0.564	0.447	2.81105379842678e-13	OPC
Npc1	1.25382621646284e-13	1.13381	0.4	0.267	3.00416761464496e-09	2.96427597199161e-13	0.624606	0.333	0.24	7.10240522889191e-09	1.12400822967668e-16	0.734473	0.321	0.226	2.69312371830533e-12	OPC
Mcm9	2.14285416325907e-06	0.886227	0.19	0.115	0.0513428	1.02003760028119e-07	0.326423	0.15	0.096	0.00244401	2.95996717495771e-16	0.281542	0.173	0.097	7.09208135119868e-12	OPC
Ezh2	0.00401518	0.804908	0.229	0.18	1	9.2950164820874e-16	0.991004	0.271	0.173	2.22708594910814e-11	1.16570832122123e-05	11.0804	0.187	0.144	0.279304	OPC
Usp16	2.01359312681115e-08	1.74903	0.407	0.31	0.000482457	0.000337629	1.95728	0.326	0.288	1	1.51433756236045e-14	1.04193	0.357	0.272	3.62835279941564e-10	OPC
Wdr41	3.08283570136001e-12	0.490183	0.327	0.206	7.38647434045859e-08	4.73958204247177e-09	0.529707	0.269	0.195	0.00011356	7.4657369645708e-13	0.315239	0.258	0.18	1.78879057671116e-08	OPC
Txndc16	0.0203056	1.20523	0.505	0.46	1	1.01676247937408e-11	5.30979	0.53	0.442	2.4361629005803e-07	9.93432669679825e-13	3.25691	0.48	0.391	2.38026467655286e-08	OPC
Dusp11	0.000274687	0.406402	0.366	0.302	1	5.49997383944184e-12	0.252255	0.486	0.407	1.31779373193026e-07	1.31694977937313e-11	0.401278	0.315	0.238	3.15541167137801e-07	OPC
Pdcd4	0.0640632	15.9641	0.298	0.329	1	0.0129445	12.0128	0.306	0.352	1	1.05613572455777e-10	7.32616	0.238	0.336	2.53050119604042e-06	OPC
Ppp1r21	2.03404054155253e-08	0.545671	0.485	0.378	0.000487356	2.76084412644456e-08	0.623111	0.45	0.374	0.000661498	5.42058466617244e-09	0.38372	0.378	0.314	0.000129877	OPC
Lrch3	0.100359	8.40044	0.571	0.538	1	2.71824294846637e-07	13.9115	0.653	0.593	0.00651291	0.0356032	1.59218	0.479	0.463	1	OPC
Chd3	0.00884633	6.1796	0.222	0.272	1	0.0443657	12.0145	0.245	0.291	1	3.54983148389007e-06	6.27227	0.195	0.266	0.085054	OPC
Rapgef1	8.57867308093405e-06	4.51597	0.461	0.376	0.205545	0.00189835	5.16365	0.424	0.39	1	0.198127	3.25426	0.375	0.367	1	OPC
Rictor	0.838271	7.40412	0.517	0.51	1	0.0837909	7.85295	0.539	0.514	1	0.000685094	1.38888	0.424	0.485	1	OPC
Cradd	0.127184	0.687592	0.217	0.189	1	0.00174948	0.503071	0.211	0.173	1	0.0572828	2.13261	0.186	0.168	1	OPC
Fsd1l	0.992145	5.36332	0.324	0.323	1	0.0061818	3.75769	0.375	0.348	1	0.0251612	0.272362	0.24	0.276	1	OPC
Epb41l2	0.616266	41.0724	0.339	0.343	1	0.194267	37.4236	0.324	0.35	1	0.704152	21.2777	0.313	0.303	1	OPC
Slc30a10	0	2.52106	0.551	0.051	0	6.39937800632446e-196	1.71356	0.431	0.053	1.53329097031534e-191	2.19889775983292e-90	1.62684	0.28	0.04	5.26855903255968e-86	Pericyte
Lamc3	0	0.916521	0.305	0.007	0	0	0.804982	0.314	0.009	0	0	1.29265	0.295	0.005	0	Pericyte
Gm13536	0	0.495411	0.168	0.001	0	0	0.769683	0.22	0.001	0	5.36997836252542e-253	0.27076	0.102	0.001	1.28664681566109e-248	Pericyte
Pla2r1	0	1.24578	0.301	0.003	0	0	1.19635	0.336	0.003	0	0	1.21197	0.265	0.002	0	Pericyte
Slc38a11	0	7.15854	0.702	0.004	0	0	8.26259	0.767	0.003	0	0	4.94534	0.338	0.003	0	Pericyte
Map3k20	0	3.03444	0.661	0.07	0	0	3.75409	0.613	0.059	0	0	5.05798	0.658	0.061	0	Pericyte
Gm14005	0	7.73662	0.637	0.008	0	0	6.84479	0.657	0.008	0	0	4.06398	0.542	0.007	0	Pericyte
Rem1	0	0.821429	0.236	0.002	0	0	0.683356	0.22	0.001	0	0	0.273897	0.113	0.001	0	Pericyte
Ace2	0	0.969579	0.229	0.001	0	0	1.11969	0.242	0.001	0	0	1.70628	0.124	0.001	0	Pericyte
Gm36823	0	1.43594	0.284	0.001	0	0	1.66477	0.34	0.001	0	0	1.31631	0.298	0	0	Pericyte
Pear1	0	0.962587	0.281	0.01	0	4.58403316816087e-229	0.759301	0.211	0.01	1.09833434709134e-224	0	0.520876	0.222	0.006	0	Pericyte
Enpep	0	1.20083	0.264	0.003	0	0	1.14121	0.255	0.003	0	0	1.154	0.244	0.003	0	Pericyte
Spaar	0	1.14706	0.253	0.002	0	0	0.855171	0.226	0.003	0	0	0.894465	0.273	0.002	0	Pericyte
Heyl	0	0.983555	0.199	0.005	0	0	0.534665	0.17	0.004	0	0	0.75041	0.207	0.002	0	Pericyte
Art3	0	2.62494	0.414	0.013	0	0	2.38117	0.415	0.01	0	0	2.3302	0.505	0.013	0	Pericyte
Tbx3os1	0	7.20751	0.856	0.003	0	0	9.40143	0.752	0.004	0	0	7.62005	0.775	0.003	0	Pericyte
Tbx3	0	0.821918	0.24	0.004	0	0	0.442507	0.195	0.005	0	3.94162503791462e-200	0.400476	0.127	0.003	9.44413359084344e-196	Pericyte
Kcnj8	0	0.871217	0.253	0.001	0	0	0.753737	0.198	0.001	0	0	0.961642	0.2	0.002	0	Pericyte
Abcc9	0	17.9675	0.849	0.003	0	0	5.70137	0.818	0.003	0	0	29.3231	0.811	0.002	0	Pericyte
Plekhg2	0	1.12376	0.312	0.012	0	1.5943377435887e-211	0.841847	0.217	0.011	3.82003323363852e-207	0	1.16537	0.298	0.009	0	Pericyte
Frk	0	1.36308	0.253	0.007	0	3.26037902235333e-285	2.43795	0.208	0.007	7.81186813755858e-281	7.14190018842527e-207	4.90882	0.142	0.004	1.71119928514669e-202	Pericyte
Ggt5	0	2.3258	0.438	0.008	0	0	3.74649	0.516	0.007	0	0	1.2441	0.375	0.005	0	Pericyte
Pde4c	0	1.17287	0.339	0.01	0	0	1.16301	0.327	0.007	0	0	1.41699	0.298	0.008	0	Pericyte
Ednra	0	2.57681	0.408	0.016	0	0	6.08569	0.497	0.021	0	0	2.15896	0.331	0.012	0	Pericyte
Cysltr2	0	1.2959	0.226	0.001	0	0	2.42521	0.393	0.001	0	0	2.97636	0.36	0.001	0	Pericyte
Dock6	0	3.18439	0.627	0.059	0	0	1.52371	0.739	0.047	0	0	3.50545	0.691	0.044	0	Pericyte
Zic1	0	0.373948	0.579	0.031	0	0	2.37179	0.497	0.037	0	0	1.27668	0.411	0.019	0	Pericyte
Atp2a3	0	0.873041	0.144	0.002	0	0	0.793793	0.252	0.002	0	0	0.542879	0.185	0.001	0	Pericyte
Vtn	0	5.40391	0.599	0.009	0	0	8.09904	0.519	0.011	0	0	40.9979	0.782	0.011	0	Pericyte
Adap2	0	9.67734	0.747	0.037	0	0	5.15692	0.745	0.024	0	0	1.75636	0.567	0.029	0	Pericyte
Adap2os	0	1.85238	0.486	0.024	0	0	1.62296	0.491	0.017	0	0	3.32211	0.516	0.027	0	Pericyte
Gjc1	0	6.74259	0.658	0.01	0	0	3.97093	0.55	0.013	0	0	1.64487	0.491	0.008	0	Pericyte
Nid1	0	1.46684	0.356	0.011	0	0	1.54203	0.384	0.014	0	0	1.29098	0.349	0.007	0	Pericyte
Aspn	0	1.51041	0.233	0.003	0	0	3.14765	0.302	0.003	0	4.07617062278399e-100	0.596212	0.109	0.005	9.76650481219044e-96	Pericyte
Egflam	0	5.50526	0.709	0.014	0	0	8.76374	0.619	0.014	0	0	3.97851	0.455	0.009	0	Pericyte
Fzd6	0	3.13933	0.538	0.036	0	0	5.27098	0.531	0.022	0	4.3290778253678e-263	1.72187	0.447	0.037	1.03724704695813e-258	Pericyte
Mylk	0	3.3128	0.527	0.015	0	0	2.11372	0.447	0.015	0	0	1.89656	0.505	0.018	0	Pericyte
Pla1a	0	3.62746	0.599	0.002	0	0	2.59778	0.472	0.002	0	0	2.82794	0.484	0.003	0	Pericyte
Tmem45a	0	0.711399	0.223	0.004	0	0	1.74153	0.208	0.004	0	0	1.1344	0.215	0.003	0	Pericyte
Notch3	0	7.55552	0.856	0.048	0	0	7.09682	0.777	0.043	0	0	12.0135	0.691	0.042	0	Pericyte
Pdgfrb	0	4.90291	0.712	0.053	0	0	3.40882	0.808	0.046	0	0	6.90113	0.749	0.034	0	Pericyte
Carmn	0	3.8191	0.438	0.006	0	0	1.64877	0.384	0.004	0	0	1.00261	0.309	0.002	0	Pericyte
Tbx2	2.55180734590926e-268	1.04677	0.236	0.01	6.11413040079859e-264	0	0.798407	0.255	0.004	0	6.96470899439247e-201	0.485162	0.175	0.007	1.66874427505643e-196	Pericyte
Pald1	1.25466147631254e-244	1.57835	0.466	0.046	3.00616889724484e-240	0	1.53862	0.434	0.033	0	4.98967657770954e-267	1.53828	0.404	0.029	1.19552650801921e-262	Pericyte
Gm26632	4.30654029069656e-240	0.405826	0.151	0.004	1.0318470536509e-235	0	0.65692	0.164	0.003	0	0	0.853058	0.251	0.006	0	Pericyte
Rcsd1	8.86645225090434e-228	1.3911	0.397	0.034	2.12440195931668e-223	0	2.37551	0.459	0.025	0	1.55778161752923e-146	1.02719	0.265	0.022	3.73244475560004e-142	Pericyte
Mndal	1.8374224335666e-225	1.0218	0.182	0.007	4.40246415082557e-221	6.30101594709186e-222	0.749376	0.211	0.01	1.50972342092321e-217	0	1.06669	0.218	0.005	0	Pericyte
Ecm2	2.41436188961834e-145	1.31132	0.312	0.034	5.78481108752554e-141	0	3.00072	0.434	0.023	0	1.45858536205591e-97	1.10667	0.233	0.026	3.49477052748596e-93	Pericyte
Ptpn22	3.44157709853155e-109	0.373236	0.202	0.018	8.24601872808159e-105	4.50378170040564e-286	1.33565	0.333	0.021	1.07910609541719e-281	3.15803564473726e-29	0.356895	0.102	0.016	7.56665340479047e-25	Pericyte
Ggt1	1.19113804187254e-226	0.567124	0.147	0.004	2.85396674832661e-222	2.49955619076091e-233	0.291172	0.107	0.002	5.98893663306314e-229	1.12937397796549e-271	0.450538	0.142	0.003	2.70598005120532e-267	Pericyte
Arhgap42	2.01085117711202e-233	1.69533	0.866	0.205	4.81799942036039e-229	1.19383710319071e-253	1.99172	0.893	0.231	2.86043369924495e-249	1.83945104294444e-193	7.56648	0.84	0.208	4.40732469889488e-189	Pericyte
Gprc5c	1.75425353045939e-210	0.461884	0.164	0.006	4.20319145898071e-206	1.81625056317736e-246	0.376819	0.148	0.004	4.35173634937296e-242	5.47208354370175e-156	0.43222	0.105	0.003	1.31111121707094e-151	Pericyte
Cdk6	1.82272647219251e-190	1.95095	0.449	0.053	4.36725262737326e-186	4.20879082998653e-125	1.19563	0.352	0.052	1.00842628286477e-120	1.05566086755824e-239	3.26451	0.513	0.054	2.52936343866955e-235	Pericyte
A4galt	3.66284942460875e-236	0.586373	0.295	0.018	8.77618722136256e-232	1.85826555824685e-183	0.633988	0.233	0.015	4.45240427755945e-179	6.09621324600865e-149	0.59906	0.175	0.009	1.46065269374367e-144	Pericyte
Limd1	5.64640168351826e-236	7.98544	0.627	0.094	1.35287784337097e-231	4.09440613048493e-197	2.52755	0.538	0.085	9.8101970886419e-193	1.40585087180328e-123	2.10169	0.502	0.099	3.36841868884066e-119	Pericyte
Mill2	1.58884648376873e-198	3.32296	0.377	0.036	3.80687617510987e-194	3.28817411061834e-167	0.811196	0.296	0.028	7.87846516904153e-163	8.21233586020756e-223	1.62932	0.396	0.034	1.96767567210573e-218	Pericyte
Rasl12	2.00326444644164e-191	0.957463	0.233	0.014	4.79982161367417e-187	4.03961357093706e-215	0.790278	0.23	0.013	9.6789141159652e-211	6.54913870206376e-61	0.424343	0.127	0.012	1.56917363301448e-56	Pericyte
Naalad2	3.82139397774459e-116	0.51809	0.202	0.017	9.15605997067604e-112	5.25522863095605e-215	1.56925	0.208	0.01	1.25915277997707e-210	2.34753798919128e-64	0.256214	0.127	0.012	5.62470102210231e-60	Pericyte
4930523C07Rik	3.60224409787344e-92	0.418961	0.14	0.01	8.63097685850476e-88	4.19224402665314e-211	0.597382	0.214	0.011	1.00446166878609e-206	5.04891865735314e-171	0.435791	0.167	0.007	1.20972091030181e-166	Pericyte
Nr2f2	5.35915189821934e-189	1.46713	0.435	0.051	1.28405279481335e-184	7.23850546166228e-211	0.320757	0.469	0.057	1.73434590861428e-206	1.47314948243859e-78	0.479383	0.273	0.042	3.52966615992286e-74	Pericyte
Pld1	1.75822233711403e-180	5.58894	0.801	0.212	4.2127007197252e-176	6.7777851581309e-207	11.5425	0.767	0.172	1.62395732388816e-202	1.10151626533006e-105	2.45476	0.633	0.178	2.63923297173083e-101	Pericyte
Tns2	3.49446260287703e-137	0.90612	0.298	0.032	8.37273239649336e-133	1.11677243382518e-89	0.666772	0.208	0.025	2.67578675144513e-85	2.01670047621049e-178	0.792644	0.291	0.023	4.83201434100033e-174	Pericyte
Tfpi	9.53934736316054e-167	0.824136	0.264	0.021	2.28562762821326e-162	3.41128880904467e-107	0.510872	0.189	0.017	8.17344798647104e-103	4.96708659587863e-130	0.728342	0.207	0.015	1.19011394837252e-125	Pericyte
Rgs4	1.35814577570503e-158	1.44593	0.404	0.053	3.25411727858926e-154	1.69529347003268e-103	1.70815	0.387	0.076	4.06192315419829e-99	3.58063889767324e-37	0.708463	0.255	0.068	8.57921079882508e-33	Pericyte
Gm30075	8.17654546652477e-153	0.7309	0.164	0.008	1.95910029377933e-148	1.00537668226026e-119	0.614895	0.148	0.009	2.40888253069559e-115	1.37472401288457e-74	0.453174	0.102	0.006	3.29383873487144e-70	Pericyte
Tnfaip1	5.79449839280304e-62	0.858134	0.325	0.079	1.38836181491561e-57	2.10614275525782e-94	1.01858	0.374	0.078	5.04631804159774e-90	6.19828812633224e-145	1.50665	0.433	0.064	1.4851098350692e-140	Pericyte
Tm4sf1	1.23444254144047e-137	0.481924	0.12	0.005	2.95772432929136e-133	9.54895341077421e-111	0.651545	0.11	0.006	2.2879292372215e-106	3.35225727948903e-141	1.00563	0.131	0.005	8.03200844165571e-137	Pericyte
Klhl23	1.41719785068116e-139	1.99268	0.442	0.073	3.39560605023206e-135	1.03155927099879e-90	1.17839	0.349	0.07	2.47161601331311e-86	7.36389283768965e-114	1.74001	0.433	0.079	1.76438872391044e-109	Pericyte
Ggta1	2.64278160026504e-135	0.505277	0.295	0.031	6.33210471423505e-131	1.07913520911646e-131	0.522889	0.226	0.02	2.58560796104304e-127	2.77641277715692e-95	0.687437	0.215	0.022	6.65228501406798e-91	Pericyte
Ccr9	1.82521868968421e-133	2.27839	0.212	0.017	4.37322398048337e-129	6.6921394546603e-38	3.25895	0.129	0.022	1.60343661333661e-33	1.80807444012212e-23	0.487434	0.113	0.023	4.3321463585326e-19	Pericyte
Hey2	1.71931523532373e-131	0.580911	0.178	0.012	4.11947930383565e-127	4.3476725059913e-89	0.490345	0.167	0.016	1.04170233243552e-84	7.69055290578008e-66	0.261792	0.12	0.01	1.84265647622491e-61	Pericyte
Kank2	2.46307063436956e-91	0.918582	0.271	0.039	5.90151723994945e-87	1.59081450647872e-127	0.817146	0.286	0.034	3.81159155752301e-123	4.6202294813174e-66	0.618247	0.207	0.029	1.10700698372365e-61	Pericyte
Gm14964	7.27244603333352e-124	0.499109	0.336	0.044	1.74247806958671e-119	2.09013365961961e-40	0.394335	0.211	0.048	5.00796024844859e-36	1.15722606342388e-122	0.655855	0.349	0.045	2.77271364796361e-118	Pericyte
S1pr3	4.62918133206778e-123	0.657538	0.216	0.019	1.10915184716344e-118	5.18891364196794e-37	0.348708	0.126	0.021	1.24326370861552e-32	4.69409784974135e-29	0.372349	0.12	0.021	1.12470584479803e-24	Pericyte
Ston1	4.8884383447927e-115	0.61093	0.24	0.024	1.17126982741233e-110	1.23357830766406e-85	0.645111	0.195	0.023	2.95565362516309e-81	6.7172121512584e-72	0.647473	0.171	0.019	1.60944403144151e-67	Pericyte
Vstm4	2.35307733041183e-52	0.474904	0.161	0.023	5.63797328366674e-48	2.49468627701126e-114	0.757655	0.217	0.022	5.97726831971898e-110	4.43737016029379e-65	0.769511	0.171	0.02	1.06319389040639e-60	Pericyte
Plekhg3	1.28101901246188e-44	0.873993	0.452	0.156	3.06932155385867e-40	9.61736850781596e-113	1.10381	0.516	0.114	2.3043214944727e-108	2.26459504210477e-11	1.18423	0.244	0.113	5.42596972088304e-07	Pericyte
Stard8	8.29248057731164e-106	0.651888	0.449	0.091	1.98687834632387e-101	6.14543235334013e-82	0.46568	0.412	0.099	1.47244559186029e-77	1.33299303414127e-32	0.340301	0.269	0.079	3.19385130980247e-28	Pericyte
Ankrd50	1.79597876573065e-101	0.863672	0.325	0.052	4.30316512269064e-97	5.8526587205211e-50	0.679102	0.245	0.057	1.40229702943686e-45	3.07444537172643e-14	0.315407	0.149	0.051	7.36637111065653e-10	Pericyte
Jag1	1.615162629137e-93	0.667472	0.209	0.023	3.86992965941226e-89	2.95330433528865e-30	0.518787	0.126	0.025	7.07611718735161e-26	1.36624152457544e-40	0.364074	0.135	0.02	3.27351469288276e-36	Pericyte
Mrc2	6.25350162289596e-85	0.391429	0.363	0.072	1.49833898884587e-80	3.55730846308721e-88	0.68689	0.283	0.046	8.52331107755696e-84	2.20270498466294e-47	0.321782	0.229	0.046	5.27768114325241e-43	Pericyte
Gm28055	7.30903361611131e-86	0.600789	0.178	0.018	1.75124445442027e-81	8.9951148134945e-73	0.331679	0.123	0.011	2.15522950931328e-68	1.15676504997021e-86	1.10359	0.2	0.022	2.77160905972862e-82	Pericyte
Axl	4.66040397876792e-41	0.665752	0.164	0.029	1.11663279331279e-36	1.70165779901645e-40	0.353667	0.157	0.029	4.07717208644341e-36	1.80974099188575e-82	0.425783	0.193	0.021	4.33613941655825e-78	Pericyte
Foxd1	3.48272656683562e-52	0.254167	0.13	0.015	8.34461285413815e-48	1.75043931456469e-54	0.330563	0.126	0.015	4.194052597697e-50	8.76777272754092e-82	0.25073	0.127	0.009	2.1007583455188e-77	Pericyte
Slc19a1	1.13368861909541e-71	0.559561	0.212	0.03	2.71631793135261e-67	5.3896506338391e-58	0.541456	0.173	0.026	1.29136029186785e-53	2.94078084611371e-45	0.785278	0.175	0.03	7.04611090728844e-41	Pericyte
Tmod3	4.32550704603089e-65	2.21775	0.562	0.216	1.036391488229e-60	2.96544347576302e-56	1.8241	0.55	0.241	7.10520256792819e-52	6.99699167764275e-37	1.40762	0.444	0.191	1.6764792059632e-32	Pericyte
Gm12002	1.78547380427966e-62	1.14829	0.25	0.047	4.27799523505405e-58	2.14738935514574e-25	0.832601	0.23	0.08	5.14514489492918e-21	0.00486558	0.417247	0.138	0.094	1	Pericyte
Notch1	1.16501276769829e-58	0.538175	0.257	0.049	2.79137059140509e-54	1.25112396148496e-28	0.581662	0.223	0.067	2.99769301171795e-24	1.1762997510663e-41	0.365696	0.218	0.045	2.81841420355485e-37	Pericyte
Lbh	1.06350038892189e-21	0.405388	0.178	0.054	2.54814693185685e-17	3.61248575762485e-57	1.06528	0.255	0.054	8.65551587526914e-53	1.41456950171736e-08	0.882244	0.131	0.055	0.000338931	Pericyte
Il13ra1	1.90228173298389e-40	0.816793	0.12	0.017	4.55786703222941e-36	1.38497446550234e-31	0.397891	0.107	0.018	3.3183988193436e-27	3.17154019931229e-56	0.539073	0.138	0.016	7.59901031755226e-52	Pericyte
Gm39090	1.46840216037623e-27	0.289912	0.127	0.026	3.51829157626144e-23	7.86649702795179e-21	0.404308	0.123	0.032	1.88481268789725e-16	5.64714980729031e-53	0.720983	0.229	0.043	1.35305709382676e-48	Pericyte
Kirrel	6.3012685618177e-53	0.986826	0.267	0.058	1.50978394741152e-48	3.77230267853146e-33	0.380166	0.22	0.06	9.03843721776139e-29	5.68753336969584e-36	0.685567	0.207	0.048	1.36273299537912e-31	Pericyte
Mcam	5.81345229363704e-14	0.295063	0.175	0.063	1.39290316955543e-09	4.12207641882104e-49	0.452268	0.23	0.049	9.87649509949521e-45	3.48879352154785e-50	1.8177	0.295	0.067	8.35914927762866e-46	Pericyte
Mospd1	1.38086833340111e-47	2.48505	0.284	0.074	3.30856052682905e-43	7.93699175115005e-49	1.3342	0.274	0.071	1.90170322357555e-44	6.62348409900221e-24	0.734219	0.2	0.061	1.58698679012093e-19	Pericyte
4833422C13Rik	1.3304593652167e-45	2.2727	0.305	0.086	3.18778063905921e-41	2.40080702372201e-34	0.269924	0.274	0.09	5.75233362883793e-30	3.26510895495806e-32	0.906905	0.32	0.112	7.82320105607952e-28	Pericyte
Cdc42ep4	3.76847850966358e-42	0.308008	0.164	0.029	9.02927450915395e-38	5.83650190212223e-32	0.492864	0.142	0.029	1.39842585574849e-27	1.79624108735706e-45	0.328418	0.131	0.017	4.30379364530753e-41	Pericyte
AC151836.1	4.20344494487076e-45	0.292905	0.295	0.082	1.00714540879103e-40	9.8720735761818e-42	1.07844	0.283	0.084	2.36534882885316e-37	1.50056996512723e-08	0.643411	0.196	0.105	0.000359537	Pericyte
Dusp16	4.0170889173641e-15	0.706495	0.339	0.181	9.62494504600438e-11	6.4582321227035e-24	0.893747	0.324	0.144	1.54739241659976e-19	2.95717293913105e-44	1.32587	0.516	0.211	7.085386362158e-40	Pericyte
Ackr3	8.48622785590652e-42	0.590577	0.151	0.025	2.0333001942752e-37	3.37700361609701e-44	1.56032	0.148	0.025	8.09130066416844e-40	9.65779216886124e-38	2.38729	0.138	0.022	2.31400700365915e-33	Pericyte
Igf2r	9.58808720032947e-06	0.422701	0.226	0.153	0.229731	2.3588501918336e-16	0.833122	0.289	0.149	5.65180505963331e-12	6.84466486962349e-44	0.948972	0.389	0.133	1.63998170276179e-39	Pericyte
Fam118a	2.92412967786406e-11	0.302747	0.182	0.084	7.00621470816229e-07	1.64102896765298e-43	0.720157	0.261	0.071	3.93190540649654e-39	2.27316258215037e-06	0.310276	0.149	0.08	0.054465	Pericyte
Spata6	3.80512126355624e-18	0.435277	0.209	0.079	9.11707054748076e-14	3.35889038454374e-41	1.03406	0.242	0.063	8.04790136136679e-37	2.90277444778257e-26	0.441578	0.236	0.075	6.95504757688703e-22	Pericyte
Il17rd	8.30628992781219e-21	1.28748	0.134	0.034	1.9901870667038e-16	8.83556663079449e-29	0.425533	0.145	0.033	2.11700176473836e-24	6.97685466285681e-38	0.410257	0.149	0.025	1.67165437722049e-33	Pericyte
Dcbld1	1.05295123144442e-35	4.37509	0.267	0.078	2.52287115054084e-31	9.20998976711668e-38	1.00207	0.289	0.092	2.20671354820116e-33	8.62232053555678e-24	0.993059	0.258	0.09	2.0659080003194e-19	Pericyte
Ephx1	2.87459141789627e-29	0.636293	0.178	0.045	6.88752103727945e-25	2.01436470514816e-27	0.256994	0.126	0.027	4.82641783353498e-23	5.15385047592323e-35	0.421502	0.16	0.031	1.23486257403121e-30	Pericyte
Rbms2	3.87911534140658e-18	0.355713	0.212	0.081	9.29436035801017e-14	8.38534069276135e-32	0.819498	0.245	0.077	2.00912762998562e-27	5.08779061289029e-20	0.263342	0.193	0.063	1.21903463084851e-15	Pericyte
Parp4	6.15893540811476e-25	0.373187	0.253	0.089	1.4756809237843e-20	2.98744091944546e-09	0.626061	0.138	0.06	7.15790844299132e-05	6.00556086782634e-28	0.604501	0.215	0.06	1.43893238393119e-23	Pericyte
Stard13	3.72764929538999e-09	0.299475	0.178	0.084	8.93144771175442e-05	1.53204416391472e-08	0.588606	0.154	0.074	0.000367078	3.25780961892712e-21	0.387664	0.215	0.072	7.80571184694938e-17	Pericyte
Ntn4	8.91262299339107e-21	1.18985	0.182	0.057	2.1354644692165e-16	5.95214647359057e-15	2.80146	0.173	0.066	1.4261342950723e-10	6.2672719872608e-09	13.1194	0.135	0.055	0.000150164	Pericyte
Adgra2	9.00275858486961e-18	0.282405	0.147	0.045	2.15706095693476e-13	1.50837047768514e-16	0.321961	0.132	0.041	3.61405566453359e-12	1.98030333829139e-14	0.436476	0.12	0.036	4.74480679854618e-10	Pericyte
Ccdc82	3.18818706663503e-17	0.623422	0.342	0.186	7.63889621165754e-13	0.0100959	0.272483	0.198	0.16	1	0.000216171	0.412508	0.229	0.166	1	Pericyte
Eif4ebp2	1.21522487189401e-10	0.423974	0.264	0.152	2.91167879305804e-06	3.58313006169649e-13	0.417922	0.264	0.141	8.58517962782479e-09	0.190781	1.14499	0.142	0.124	1	Pericyte
Dtx3	1.51945652426521e-12	0.542685	0.353	0.224	3.64061783213945e-08	1.72058978940419e-09	0.340788	0.374	0.265	4.12253313541244e-05	1.88906777482138e-09	0.703547	0.382	0.259	4.52620638847202e-05	Pericyte
Irf2bp2	5.78406546346921e-11	0.364463	0.243	0.133	1.38586208504722e-06	3.22722439364278e-08	0.333258	0.23	0.138	0.000773243	0.0739465	0.5028	0.167	0.14	1	Pericyte
Oaz2	4.70868603177793e-09	0.404002	0.25	0.15	0.00011282	0.000159564	0.278571	0.211	0.151	1	9.8291629095228e-07	1.10412	0.236	0.149	0.0235507	Pericyte
Fam35a	0.12585	0.275648	0.144	0.122	1	0.00907288	5.56532	0.151	0.111	1	1.48330371505952e-05	0.680947	0.193	0.116	0.3554	Pericyte
Dennd4c	0.00479595	0.620876	0.418	0.384	1	0.876598	0.690006	0.346	0.379	1	0.185932	0.256786	0.371	0.376	1	Pericyte
Sox17	0	1.00395	0.253	0	0	0	0.831619	0.227	0.001	0	0	1.89789	0.203	0	0	BEC
Fn1	0	10.7627	0.543	0.014	0	0	4.79874	0.542	0.027	0	0	4.34477	0.574	0.011	0	BEC
Slc19a3	0	0.7119	0.151	0.001	0	0	0.622814	0.189	0.002	0	4.75195010330053e-302	0.613651	0.158	0.002	1.13856724475081e-297	BEC
Rgs5	0	35.2183	0.449	0.015	0	0	30.7194	0.417	0.02	0	0	42.41	0.366	0.011	0	BEC
St8sia6	0	30.9511	0.453	0.025	0	6.69055718019029e-101	16.5638	0.227	0.023	1.60305750037359e-96	0	8.71185	0.446	0.021	0	BEC
Egfl7	0	2.18081	0.445	0.005	0	0	10.6948	0.508	0.007	0	0	4.47546	0.55	0.01	0	BEC
Eng	0	12.4179	0.616	0.011	0	0	9.3182	0.64	0.008	0	0	14.2909	0.663	0.009	0	BEC
Nostrin	0	39.5956	0.731	0.017	0	0	30.86	0.674	0.011	0	0	55.8725	0.812	0.017	0	BEC
Hspa12b	0	4.25973	0.51	0.013	0	0	1.77685	0.39	0.009	0	0	2.32926	0.411	0.016	0	BEC
Id1	0	10.7787	0.51	0.014	0	0	29.3849	0.527	0.013	0	0	36.9679	0.782	0.012	0	BEC
Ccm2l	0	1.75811	0.359	0.002	0	0	1.10232	0.292	0.001	0	0	1.45932	0.356	0.002	0	BEC
Pltp	0	22.2565	0.649	0.022	0	0	20.7681	0.606	0.013	0	0	22.603	0.594	0.014	0	BEC
Sox18	0	5.09701	0.192	0.002	0	0	1.16862	0.17	0.002	0	0	1.24626	0.183	0.001	0	BEC
4930578C19Rik	0	6.58039	0.306	0	0	0	1.09872	0.216	0	0	0	3.38658	0.238	0	0	BEC
She	0	0.588335	0.196	0.001	0	0	1.0425	0.197	0.001	0	0	1.3385	0.203	0.001	0	BEC
Emcn	0	3.80423	0.339	0.009	0	0	4.69406	0.436	0.009	0	0	12.5286	0.356	0.01	0	BEC
Adgrl4	0	84.3399	0.927	0.002	0	0	104.29	0.924	0.004	0	0	119.344	0.946	0.001	0	BEC
Klf4	0	6.66664	0.339	0.006	0	0	23.6625	0.466	0.008	0	0	24.0136	0.505	0.005	0	BEC
Acer2	0	13.6037	0.457	0.023	0	0	4.83467	0.341	0.013	0	3.33991716238141e-305	5.1101	0.465	0.026	8.00244152106586e-301	BEC
Tek	0	8.4384	0.751	0.03	0	0	17.8317	0.667	0.028	0	1.31028794434356e-198	9.74679	0.51	0.05	3.13944991464716e-194	BEC
Tie1	0	0.550165	0.184	0.001	0	0	1.11774	0.284	0.001	0	0	0.685812	0.198	0.001	0	BEC
Slc2a1	0	33.6448	0.82	0.053	0	0	18.5181	0.701	0.046	0	0	67.1321	0.842	0.043	0	BEC
Tinagl1	0	2.32399	0.359	0.002	0	0	7.82399	0.269	0.002	0	0	3.89994	0.455	0.002	0	BEC
Abcb1a	0	11.8605	0.604	0.009	0	0	11.9062	0.678	0.011	0	0	21.0837	0.584	0.006	0	BEC
Sema3c	0	6.75086	0.661	0.029	0	0	10.7126	0.595	0.043	0	8.98000803369674e-297	32.7237	0.49	0.029	2.15160992487374e-292	BEC
Nos3	0	4.02494	0.453	0.004	0	0	2.32181	0.326	0.005	0	0	3.64898	0.46	0.005	0	BEC
Kdr	0	2.02239	0.249	0.005	0	0	2.20477	0.295	0.004	0	0	2.55725	0.302	0.004	0	BEC
Igfbp7	0	3.90051	0.633	0.044	0	0	22.2761	0.606	0.046	0	0	26.9282	0.752	0.045	0	BEC
Tbx3	0	1.18466	0.241	0.005	0	0	3.74155	0.265	0.005	0	0	2.84181	0.188	0.003	0	BEC
Hspb1	0	0.784326	0.167	0.002	0	0	2.68336	0.189	0.003	0	0	4.44567	0.307	0.003	0	BEC
Flt1	0	138.092	0.984	0.016	0	0	114.763	0.981	0.015	0	0	263.702	0.98	0.013	0	BEC
Podxl	0	6.62662	0.641	0.03	0	0	2.87747	0.534	0.023	0	0	7.06926	0.515	0.022	0	BEC
Gata2	0	1.33729	0.269	0.001	0	0	2.09162	0.269	0.001	0	0	2.07267	0.287	0	0	BEC
Fgd5	0	6.69267	0.543	0.012	0	0	5.41699	0.545	0.011	0	0	1.73204	0.446	0.009	0	BEC
Cxcl12	0	11.0067	0.555	0.012	0	0	15.226	0.458	0.015	0	0	35.5467	0.589	0.011	0	BEC
Vwf	0	3.88986	0.176	0.002	0	0	0.949071	0.167	0.002	0	0	2.14381	0.287	0.002	0	BEC
Tead4	0	1.42302	0.318	0.005	0	0	2.03685	0.311	0.006	0	0	3.38747	0.441	0.005	0	BEC
Slco1a4	0	44.4658	0.886	0.007	0	0	31.3421	0.811	0.008	0	0	78.8444	0.634	0.004	0	BEC
Pglyrp1	0	6.77105	0.4	0.015	0	2.57459684950554e-235	5.01936	0.288	0.016	6.16873405141527e-231	0	10.233	0.47	0.022	0	BEC
Bcam	0	1.72952	0.229	0.005	0	2.95636333429354e-236	0.381567	0.14	0.003	7.08344654896731e-232	2.57994958204059e-178	0.509749	0.163	0.005	6.18155919856924e-174	BEC
Lsr	0	2.97086	0.355	0.008	0	0	1.65879	0.413	0.009	0	0	2.84626	0.366	0.008	0	BEC
Rasip1	0	3.67228	0.445	0.007	0	0	5.16964	0.439	0.006	0	0	5.77609	0.51	0.005	0	BEC
Atp10a	0	32.4913	0.849	0.054	0	0	26.8494	0.841	0.078	0	0	28.044	0.663	0.052	0	BEC
Srgn	0	1.50506	0.253	0.004	0	0	0.801786	0.189	0.003	0	0	0.767088	0.228	0.005	0	BEC
Rassf9	0	0.704143	0.2	0.002	0	0	1.45164	0.159	0.001	0	0	1.29765	0.124	0	0	BEC
Ptprb	0	36.6496	0.833	0.027	0	0	28.9656	0.845	0.024	0	0	32.8235	0.837	0.027	0	BEC
Klf2	0	9.33165	0.408	0.005	0	0	27.8104	0.61	0.01	0	0	77.3226	0.728	0.008	0	BEC
Adgre5	0	2.15688	0.478	0.011	0	0	2.31452	0.439	0.008	0	0	8.16727	0.381	0.009	0	BEC
Cdh5	0	1.76146	0.298	0.006	0	0	1.55425	0.318	0.008	0	0	6.80082	0.475	0.004	0	BEC
Wfdc1	0	0.501965	0.171	0.001	0	0	0.410268	0.114	0.001	0	0	1.28693	0.213	0.001	0	BEC
Gch1	0	1.19009	0.176	0.002	0	0	0.597991	0.167	0.002	0	0	8.23368	0.386	0.001	0	BEC
Adcy4	0	0.433658	0.176	0	0	0	0.473877	0.167	0.001	0	0	0.781696	0.203	0	0	BEC
Fli1	0	19.6257	0.669	0.052	0	0	14.9637	0.758	0.041	0	1.00238539053582e-286	18.543	0.579	0.043	2.40171539572382e-282	BEC
Robo4	0	1.14515	0.249	0.001	0	0	0.4494	0.163	0	0	0	3.06681	0.307	0.001	0	BEC
Esam	0	5.3685	0.498	0.016	0	0	3.21914	0.481	0.01	0	0	15.3398	0.515	0.018	0	BEC
Paqr5	0	12.6714	0.698	0.011	0	0	4.99203	0.534	0.007	0	0	15.8417	0.634	0.009	0	BEC
Flt4	0	0.785286	0.184	0.001	0	9.71612663181349e-308	0.391001	0.121	0.001	2.32798394098251e-303	0	0.496466	0.173	0.001	0	BEC
Trim16	0	0.614875	0.184	0.001	0	3.54623053522676e-246	0.721182	0.129	0.002	8.49676836240332e-242	4.93564917879136e-282	0.738277	0.149	0.002	1.18258154323841e-277	BEC
Slfn5	0	1.5867	0.306	0.004	0	0	3.55838	0.356	0.004	0	0	1.57145	0.317	0.003	0	BEC
Cavin1	0	1.12494	0.22	0.003	0	0	1.08828	0.246	0.005	0	0	0.925368	0.198	0.004	0	BEC
Ramp2	0	3.77096	0.392	0.017	0	4.46967640872883e-266	3.02136	0.28	0.013	1.07093446753143e-261	0	5.93056	0.401	0.014	0	BEC
Gjc1	0	4.72696	0.473	0.014	0	0	4.08185	0.398	0.016	0	0	8.2532	0.49	0.01	0	BEC
Icam2	0	0.284573	0.106	0	0	0	0.309444	0.102	0	0	0	0.62857	0.188	0	0	BEC
Pecam1	0	12.5451	0.735	0.013	0	0	16.4538	0.701	0.012	0	0	12.5516	0.743	0.011	0	BEC
Foxq1	0	0.63657	0.196	0.001	0	0	2.51967	0.201	0.001	0	0	0.879671	0.243	0.001	0	BEC
Ctla2a	0	8.0182	0.282	0.001	0	0	1.65311	0.159	0.001	0	0	21.2029	0.579	0.002	0	BEC
Zfp366	0	41.0959	0.641	0.001	0	0	6.17919	0.462	0.003	0	0	5.40796	0.223	0.002	0	BEC
Ocln	0	3.73802	0.457	0.028	0	0	3.61493	0.5	0.028	0	7.21636544355899e-247	3.35184	0.371	0.02	1.72904116027673e-242	BEC
Prkch	0	13.3518	0.706	0.047	0	1.33077846528886e-307	1.41721	0.587	0.052	3.18854520283211e-303	0	17.8885	0.723	0.045	0	BEC
Flvcr2	0	1.61626	0.343	0.012	0	0	2.04298	0.311	0.012	0	5.89887877612712e-253	1.26989	0.223	0.006	1.41337135476006e-248	BEC
Ly6a	0	4.77959	0.465	0.002	0	0	3.62764	0.337	0.003	0	0	24.0981	0.505	0.002	0	BEC
Ly6c1	0	7.90839	0.437	0.003	0	0	7.95354	0.39	0.003	0	0	22.7304	0.515	0.002	0	BEC
A4galt	0	4.18013	0.42	0.017	0	1.23053811069918e-274	2.04019	0.307	0.015	2.94836931323524e-270	3.85138766778863e-200	0.946953	0.233	0.009	9.22792485202155e-196	BEC
Acvrl1	0	2.81681	0.478	0.012	0	0	2.12403	0.375	0.007	0	0	2.64559	0.366	0.011	0	BEC
Tbx1	0	0.369353	0.118	0	0	0	0.541122	0.117	0	0	0	0.669451	0.114	0	0	BEC
Cldn5	0	6.97124	0.482	0.002	0	0	16.4626	0.534	0.005	0	0	38.4664	0.713	0.004	0	BEC
Cyyr1	0	32.3877	0.665	0.004	0	0	19.3293	0.686	0.005	0	0	25.5024	0.485	0.002	0	BEC
Kank3	0	3.04708	0.527	0.031	0	0	6.52888	0.557	0.039	0	1.32743078132622e-190	3.10554	0.436	0.038	3.18052415205763e-186	BEC
Adgrf5	0	15.2318	0.743	0.006	0	0	12.688	0.621	0.007	0	0	15.3894	0.748	0.005	0	BEC
Clic5	0	12.8493	0.486	0.028	0	0	5.07388	0.439	0.01	0	0	4.30088	0.426	0.02	0	BEC
Xdh	0	8.02683	0.49	0.006	0	0	4.71034	0.326	0.004	0	0	8.5015	0.381	0.004	0	BEC
Epas1	0	12.4585	0.804	0.086	0	0	23.0468	0.78	0.095	0	0	21.3005	0.767	0.069	0	BEC
Lims2	0	1.97354	0.506	0.034	0	3.3597818265434e-246	2.03765	0.371	0.026	8.050037256398e-242	9.90298052321363e-235	3.99858	0.47	0.036	2.37275413336199e-230	BEC
Ahnak	0	9.34702	0.527	0.019	0	0	4.98138	0.375	0.018	0	0	3.04526	0.356	0.013	0	BEC
Fas	0	4.74277	0.388	0.002	0	0	1.44233	0.322	0.004	0	0	2.48417	0.302	0.002	0	BEC
Ets1	3.0288375017619e-304	3.68992	0.502	0.036	7.25709465422152e-300	0	24.8943	0.716	0.033	0	8.38876379251618e-297	5.74695	0.45	0.025	2.00994780468688e-292	BEC
1700018A04Rik	2.75488674307504e-300	3.53071	0.22	0.006	6.60070863640779e-296	0	1.2189	0.182	0.003	0	0	1.02517	0.262	0.005	0	BEC
Cd93	4.23086981131394e-299	0.678847	0.233	0.007	1.01371640679082e-294	0	3.69877	0.193	0.005	0	1.68722334232679e-297	1.11821	0.238	0.006	4.042587128215e-293	BEC
Pdgfd	9.84698833482289e-296	39.4958	0.624	0.058	2.35933840502356e-291	3.61370319499881e-293	1.62967	0.64	0.067	8.65843285521714e-289	0	3.91324	0.748	0.037	0	BEC
Anxa3	4.74470960455664e-292	0.882052	0.486	0.034	1.13683242125177e-287	0	6.15524	0.466	0.017	0	0	11.6945	0.584	0.029	0	BEC
Rhbdf2	6.34223451228791e-290	0.670511	0.176	0.004	1.51959938914418e-285	3.27211301647042e-276	0.389608	0.144	0.003	7.83998278746313e-272	0	0.52904	0.168	0.002	0	BEC
Apold1	5.58813142428579e-273	1.6816	0.196	0.005	1.33891628925887e-268	0	15.0134	0.231	0.006	0	0	31.2303	0.465	0.011	0	BEC
Nes	1.67779392317369e-269	1.1078	0.143	0.002	4.01999423992416e-265	0	0.82104	0.216	0.002	0	1.56314743495946e-307	0.860294	0.203	0.004	3.74530125416286e-303	BEC
Notch4	1.51591232625804e-255	0.508532	0.18	0.005	3.63212593371426e-251	0	0.505307	0.148	0.002	0	1.86563913691442e-157	0.36847	0.134	0.004	4.47007137204694e-153	BEC
Smad6	1.3451440834706e-254	3.79244	0.351	0.021	3.22296522399555e-250	7.03766581513051e-126	1.50542	0.22	0.017	1.68622472930527e-121	0	8.63514	0.446	0.01	0	BEC
Gimap6	1.95757892842706e-252	0.588014	0.118	0.002	4.69035911251123e-248	0	0.377001	0.125	0.001	0	0	1.31421	0.282	0.003	0	BEC
Itm2a	3.69296182262041e-244	0.816898	0.176	0.005	8.8483365269985e-240	4.66356051035892e-274	1.52261	0.223	0.008	1.117389098282e-269	0	5.00957	0.302	0.008	0	BEC
Sgms2	7.11651146668341e-241	2.87206	0.412	0.031	1.70511614741735e-236	0	11.9919	0.473	0.025	0	9.4567430817099e-231	4.1706	0.396	0.025	2.26583564237769e-226	BEC
Vim	9.00252292227566e-239	1.00023	0.212	0.007	2.15700449217725e-234	1.63750956011809e-129	1.42104	0.17	0.01	3.92347290604296e-125	0	2.27691	0.347	0.007	0	BEC
Tm4sf1	1.66330162309197e-230	0.881661	0.167	0.004	3.98527068892835e-226	0	2.06928	0.208	0.005	0	0	1.9862	0.317	0.004	0	BEC
Arap3	1.14593067648937e-226	0.965813	0.294	0.016	2.74564990086854e-222	0	0.975507	0.284	0.009	0	3.58227217208803e-253	1.90568	0.277	0.01	8.58312412432291e-249	BEC
Lama5	3.61195924424754e-191	1.79751	0.269	0.016	8.65425434921711e-187	8.77274727532816e-210	0.678969	0.216	0.01	2.10195024716863e-205	0	1.05157	0.337	0.01	0	BEC
Cmtm8	3.68911970715037e-176	1.28541	0.212	0.011	8.83913081833228e-172	0	0.970653	0.227	0.007	0	8.20709087484759e-165	0.570952	0.178	0.007	1.96641897361348e-160	BEC
Fzd6	7.26527417141587e-172	2.63601	0.392	0.039	1.74075969147124e-167	0	1.71271	0.409	0.024	0	2.07064656629739e-117	2.17429	0.356	0.039	4.96126917284854e-113	BEC
Msn	1.33359316671551e-171	7.65829	0.404	0.041	3.19528922745035e-167	0	10.6936	0.523	0.033	0	4.33381725966947e-256	4.33628	0.505	0.037	1.0383826154168e-251	BEC
Vwa1	1.51785788055104e-166	1.07006	0.204	0.01	3.6367874818003e-162	0	2.74041	0.311	0.012	0	0	4.05121	0.356	0.012	0	BEC
Ushbp1	4.98341435375389e-162	0.470121	0.135	0.004	1.19402607915943e-157	0	0.862937	0.284	0.004	0	1.03503314456627e-142	0.592171	0.153	0.006	2.47993941438079e-138	BEC
Sp100	5.41375205664498e-139	0.662482	0.216	0.014	1.29713499277214e-134	0	1.575	0.318	0.01	0	0	4.11387	0.327	0.009	0	BEC
Def6	1.59618175442293e-125	0.447558	0.147	0.007	3.82445148359734e-121	3.49533872550443e-217	0.710614	0.155	0.004	8.37483158630862e-213	0	1.55277	0.277	0.005	0	BEC
Lmntd1	1.00458149438098e-58	7.70117	0.2	0.028	2.40697726053683e-54	0	3.35159	0.333	0.015	0	2.90669319639378e-105	8.56181	0.208	0.015	6.96443689855949e-101	BEC
Tbc1d4	6.05961939293227e-308	21.3066	0.82	0.111	1.45188480654657e-303	2.41051288645583e-177	20.8402	0.689	0.138	5.77558887594818e-173	3.80109493809629e-108	7.96601	0.574	0.112	9.10742347167872e-104	BEC
Ccdc141	7.1518043501681e-306	57.7015	0.833	0.111	1.71357232230028e-301	1.28711805594777e-266	54.0365	0.807	0.128	3.08393486205085e-262	1.30467081891822e-208	47.2545	0.678	0.084	3.12599128212806e-204	BEC
Clic1	5.41190807627664e-241	1.13124	0.261	0.011	1.29669317507588e-236	4.32936766633783e-80	0.40929	0.14	0.011	1.03731649285454e-75	1.13149770640451e-296	3.0794	0.351	0.015	2.71106850454521e-292	BEC
Parvb	3.5397586748481e-220	4.29687	0.543	0.062	8.48126178493604e-216	3.79130295888276e-257	3.30644	0.508	0.049	9.08396188948308e-253	4.16361902524661e-294	5.26881	0.609	0.049	9.97603118449087e-290	BEC
Rab11fip1	3.50610851085491e-267	0.801529	0.196	0.005	8.40063599200837e-263	3.90508266046576e-262	0.54426	0.152	0.003	9.35657805447595e-258	7.52720462864413e-293	0.731328	0.178	0.003	1.80351822902313e-288	BEC
Abcg2	3.49759276616165e-285	4.97014	0.624	0.063	8.38023226772332e-281	6.59242009540428e-273	6.40732	0.625	0.072	1.57954385485887e-268	4.79067157132862e-129	15.3025	0.475	0.065	1.14784490849034e-124	BEC
Bsg	4.03323567111905e-284	23.1776	0.665	0.076	9.66363266800125e-280	1.03422164098276e-226	37.7127	0.682	0.11	2.47799505179469e-222	6.07135292001216e-179	95.6984	0.738	0.132	1.45469615963491e-174	BEC
Piezo1	1.14157029824382e-263	2.00005	0.371	0.022	2.73520243459219e-259	7.01954117755328e-211	1.21551	0.311	0.021	1.68188206614177e-206	4.35792006833746e-284	2.05715	0.342	0.014	1.04415764837365e-279	BEC
Gm9946	2.08287030442862e-243	0.672245	0.127	0.002	4.99055724941097e-239	5.55440166660629e-272	1.23889	0.121	0.002	1.33083463931887e-267	8.87261652768697e-259	6.87769	0.149	0.002	2.1258789200338e-254	BEC
Rin3	6.23516281567436e-249	2.71699	0.4	0.028	1.49394501063558e-244	1.5835251850772e-217	2.02597	0.318	0.021	3.79412634344498e-213	2.61934591079251e-269	2.20399	0.371	0.018	6.27595280225885e-265	BEC
Slc9a3r2	7.21055312248352e-262	2.42427	0.376	0.023	1.72764852814705e-257	4.03980790489391e-267	4.01478	0.36	0.022	9.67937974012582e-263	3.15083287360218e-245	2.72424	0.396	0.024	7.54939556515082e-241	BEC
Pgm5	4.04858297959622e-54	0.502962	0.159	0.019	9.70040481911254e-50	2.24647991701142e-264	2.40434	0.322	0.017	5.38256588115937e-260	1.03398067979928e-184	1.40397	0.243	0.011	2.47741770879907e-180	BEC
Thsd1	1.53165811082472e-195	3.30693	0.465	0.05	3.66985283353603e-191	3.6920847163815e-252	2.53581	0.424	0.034	8.84623498045008e-248	5.14509704459516e-67	5.15577	0.307	0.049	1.232765251885e-62	BEC
S1pr1	9.45653305956099e-184	2.77889	0.461	0.051	2.26578532107081e-179	1.41073759031774e-86	14.5671	0.413	0.083	3.38012726640131e-82	6.31502566586959e-252	9.35822	0.515	0.039	1.51308014954235e-247	BEC
Fzd4	3.62141165285039e-251	1.04595	0.257	0.011	8.67690232022953e-247	5.20925784598922e-149	0.923816	0.189	0.011	1.24813817989902e-144	8.83950350153271e-187	1.11179	0.208	0.008	2.11794503896724e-182	BEC
Hspg2	3.36374988320813e-249	1.04625	0.257	0.011	8.05954472016668e-245	1.00796376133212e-221	1.02246	0.216	0.009	2.41508117215176e-217	1.30447865571496e-247	1.32724	0.233	0.007	3.12553085909305e-243	BEC
Eogt	5.71548098746572e-193	11.793	0.669	0.114	1.36942924459679e-188	4.34417945984305e-243	11.9309	0.678	0.099	1.04086539857839e-238	2.15057097325429e-137	17.7206	0.614	0.108	5.15276805191727e-133	BEC
Slc7a5	3.01799013327405e-237	7.70223	0.563	0.063	7.23110435932463e-233	5.06630836594266e-226	10.7623	0.538	0.064	1.21388748447986e-221	1.85341127020686e-125	11.8535	0.421	0.053	4.44077340341563e-121	BEC
Cav1	1.29663815734754e-232	1.31258	0.265	0.012	3.10674502500471e-228	1.95619247519297e-163	1.02376	0.25	0.017	4.68703717056235e-159	2.67353442361055e-102	0.986609	0.193	0.013	6.40578847897088e-98	BEC
Adamts9	1.40953714393053e-78	5.28675	0.38	0.074	3.37725099685755e-74	7.77956969102655e-17	19.4073	0.22	0.083	1.86398489796996e-12	8.32798665301062e-232	24.0828	0.584	0.057	1.99538560206134e-227	BEC
Rhoc	4.13150827492104e-134	0.69187	0.167	0.009	9.89909382671082e-130	2.21106538031357e-83	0.437066	0.144	0.011	5.29771265123133e-79	3.55412282314277e-227	1.34795	0.257	0.01	8.51567828425008e-223	BEC
H2-K1	8.01655115956468e-127	2.69296	0.306	0.032	1.9207656578317e-122	8.20478935026141e-115	2.03268	0.258	0.026	1.96586752832263e-110	1.4731482108462e-225	2.33385	0.465	0.036	3.52966311318748e-221	BEC
Rgcc	1.67649964631449e-225	8.75275	0.473	0.044	4.01689315256953e-221	4.2872502457693e-55	3.55652	0.303	0.066	1.02722515888632e-50	7.95326931653763e-130	13.8471	0.436	0.054	1.90560332824242e-125	BEC
Tns1	6.40371247792449e-191	27.3155	0.653	0.104	1.53432950971071e-186	9.04541940445934e-225	17.2474	0.598	0.078	2.16728248930846e-220	7.96206057174534e-222	4.95051	0.644	0.073	1.90770971299018e-217	BEC
Anxa2	4.09131590702295e-224	0.824025	0.257	0.012	9.80279291322699e-220	1.72901090898212e-153	0.925075	0.189	0.01	4.14271013792117e-149	1.31027802645447e-135	1.02382	0.203	0.011	3.13942615138492e-131	BEC
Id3	3.785497392615e-70	0.911004	0.204	0.024	9.07005175270554e-66	1.22472268004144e-66	0.609411	0.22	0.031	2.9344355413793e-62	1.01057856390226e-223	4.41857	0.347	0.019	2.42134623910982e-219	BEC
Ephb4	1.26554167238993e-200	0.863246	0.229	0.011	3.03223784704627e-196	1.31355317314452e-97	0.760519	0.155	0.011	3.14727340285426e-93	4.13127749200025e-220	0.531438	0.188	0.005	9.8985408708326e-216	BEC
Pdlim5	7.81126294291638e-123	6.58875	0.69	0.171	1.87157860112276e-118	1.42174767240451e-151	29.5671	0.769	0.198	3.40650742308121e-147	6.39975114630008e-211	15.5391	0.842	0.139	1.5333803746535e-206	BEC
Ctsh	9.39034637275092e-123	1.06683	0.224	0.017	2.24992699091112e-118	8.69386388665216e-209	0.618338	0.239	0.012	2.08304978724186e-204	2.49878960949279e-122	1.19612	0.198	0.011	5.98709990434473e-118	BEC
Tgm2	1.18282676067782e-95	0.806815	0.18	0.014	2.83405291858406e-91	5.45610555192599e-206	0.730367	0.163	0.005	1.30728289024147e-201	3.69642534628442e-110	1.95328	0.173	0.01	8.85663512969747e-106	BEC
Tal1	2.16675279697743e-156	0.489255	0.139	0.005	5.19153970155793e-152	4.97396658197676e-169	0.491613	0.136	0.004	1.19176239304163e-164	1.6119725341958e-204	0.648742	0.163	0.004	3.86228619193313e-200	BEC
Heg1	4.71952994207479e-168	48.021	0.906	0.273	1.13079937412112e-163	6.45468428396671e-195	28.0477	0.822	0.191	1.54654235443842e-190	2.74003922626074e-166	21.122	0.851	0.197	6.56513398612074e-162	BEC
Ehd2	1.14967291121687e-193	0.593982	0.192	0.008	2.75461629527563e-189	4.8573446899069e-92	0.525192	0.121	0.007	1.16381978770169e-87	1.13210030606572e-86	2.80187	0.129	0.007	2.71251233333347e-82	BEC
Palmd	4.34906641118248e-143	5.15669	0.51	0.079	1.04203631211932e-138	5.43533375020043e-110	1.82001	0.5	0.102	1.30230596654802e-105	7.22900672042376e-188	2.41865	0.639	0.084	1.73207001021353e-183	BEC
Slc40a1	3.74496820956597e-142	0.800744	0.245	0.018	8.97294383012006e-138	2.34124719564362e-186	1.74959	0.246	0.015	5.6096282807621e-182	3.39966087829871e-87	2.57892	0.188	0.014	8.14558746440371e-83	BEC
Adamts1	1.09473390992625e-21	0.273715	0.11	0.021	2.62298244818329e-17	1.72285701792665e-41	1.58684	0.121	0.016	4.12796541495225e-37	5.76495050696452e-185	5.31511	0.342	0.023	1.3812821414687e-180	BEC
Ier2	3.10042291581198e-85	0.383433	0.11	0.006	7.4286133062855e-81	2.4070624737169e-77	0.492296	0.117	0.008	5.76732168702569e-73	2.50604058192791e-182	1.56304	0.277	0.015	6.00447323429926e-178	BEC
Proser2	2.35592799449758e-117	0.734206	0.155	0.009	5.6448034748162e-113	1.60300613509283e-181	0.825997	0.17	0.007	3.84080269968242e-177	6.33329598993147e-73	0.718797	0.124	0.007	1.51745771918758e-68	BEC
Cd59a	1.79283361003216e-181	1.65839	0.212	0.01	4.29562932963707e-177	3.16596762961655e-60	0.344888	0.121	0.011	7.58565844056126e-56	1.92633604267137e-79	1.09055	0.163	0.012	4.6155011582406e-75	BEC
Sox13	2.76875396036378e-176	1.54336	0.335	0.027	6.63393448903161e-172	2.73973301702606e-163	1.51717	0.322	0.029	6.56440030879444e-159	1.75113123668688e-90	1.87015	0.208	0.017	4.19571044310176e-86	BEC
Tagln2	3.28609946091257e-151	0.425197	0.122	0.004	7.87349430834653e-147	1.13251471721591e-147	0.813175	0.121	0.004	2.71350526244931e-143	5.29448147066415e-176	1.1909	0.173	0.006	1.26855776037113e-171	BEC
Cdkn1a	1.6965355639536e-67	1.25565	0.253	0.039	4.06489921123282e-63	1.18942079217119e-114	12.0681	0.227	0.02	2.84985221804217e-110	6.95186235133661e-174	7.27548	0.342	0.025	1.66566621938025e-169	BEC
Vsig2	8.42050126470467e-173	0.49123	0.159	0.006	2.01755210302324e-168	1.27470990796311e-117	0.287985	0.114	0.005	3.05420493947962e-113	1.612417394732e-151	0.710097	0.163	0.006	3.86335207777787e-147	BEC
Slco1c1	6.56694267507958e-162	22.9144	0.669	0.116	1.57343946494907e-157	1.79509497679277e-135	13.2227	0.659	0.139	4.30104756439548e-131	5.49977229012853e-172	22.7048	0.609	0.076	1.3177454407148e-167	BEC
Arhgef15	1.00645675585158e-113	1.70576	0.278	0.029	2.41147038702039e-109	3.8476381544772e-171	0.900708	0.28	0.021	9.21894101812737e-167	3.28697327768799e-16	0.287153	0.139	0.035	7.87558797334043e-12	BEC
Swap70	3.26909162004614e-57	3.66843	0.339	0.075	7.83274352163055e-53	4.17954914526161e-136	3.83853	0.439	0.064	1.00141997520468e-131	5.58720943211932e-169	2.04677	0.485	0.051	1.33869537993579e-164	BEC
Clic4	1.72751582362455e-144	17.6008	0.755	0.192	4.13912791340443e-140	6.21845491062411e-164	16.9991	0.742	0.171	1.48994179658554e-159	5.61354689686818e-153	93.3196	0.812	0.19	1.34500583648962e-148	BEC
Nfkbia	1.05317955652664e-126	5.27378	0.408	0.058	2.52341821743784e-122	3.90078704533259e-143	7.09488	0.379	0.047	9.3462857606169e-139	3.26836138674177e-159	19.4912	0.436	0.045	7.83099388263329e-155	BEC
Utrn	8.54039122109857e-142	66.9977	0.902	0.285	2.04627773657522e-137	1.35170655383717e-158	50.5884	0.97	0.375	3.23868890299385e-154	1.97942693111452e-113	25.1927	0.921	0.309	4.74270692695038e-109	BEC
Helz2	4.54864543287724e-158	0.463435	0.18	0.008	1.08985544571739e-153	3.10171664017051e-139	0.449838	0.163	0.008	7.43171306984854e-135	1.59048733267133e-137	1.72004	0.173	0.008	3.8108076490805e-133	BEC
Jcad	3.95863838455977e-157	6.8921	0.645	0.121	9.48489756940521e-153	1.92866366454153e-65	5.74202	0.481	0.143	4.6210781402415e-61	1.43670274111602e-40	7.14062	0.386	0.113	3.44233976771399e-36	BEC
Itpripl2	4.44006463631459e-120	0.719215	0.139	0.007	1.06383948686098e-115	4.32455186259888e-118	0.507175	0.125	0.006	1.03616262627869e-113	2.53254213159549e-156	0.463967	0.153	0.005	6.06797094730279e-152	BEC
Itga6	5.91078899477947e-156	15.7754	0.673	0.132	1.41622504314916e-151	7.96721891733079e-121	17.497	0.629	0.155	1.90894565259246e-116	1.53824827987732e-116	9.25325	0.584	0.109	3.68564287858605e-112	BEC
Tmem204	5.92854591182674e-81	0.648008	0.204	0.022	1.42047960047369e-76	4.83942782449436e-150	1.96672	0.273	0.023	1.15952690674885e-145	9.25796948310892e-68	1.49944	0.208	0.023	2.2182094881529e-63	BEC
Rnf125	2.04573135580019e-31	0.310056	0.135	0.022	4.90157232849726e-27	7.75372907757191e-145	0.551779	0.159	0.008	1.85779348698623e-140	5.66470559961888e-150	0.977714	0.248	0.015	1.35726346166868e-145	BEC
Elk3	1.03923715750789e-129	2.58407	0.469	0.074	2.4900122293889e-125	1.74816905341002e-146	2.35436	0.466	0.071	4.1886130519704e-142	1.16487068770927e-42	1.29499	0.327	0.079	2.7910301677514e-38	BEC
F11r	2.33630422419534e-97	0.744055	0.2	0.017	5.59778492117203e-93	1.48651651824976e-90	0.392683	0.155	0.012	3.56169357772642e-86	5.63045382464021e-141	0.787609	0.203	0.01	1.34905673638379e-136	BEC
Trim30a	2.02015622629445e-26	0.308138	0.122	0.021	4.84029431820149e-22	5.86797015517034e-141	0.732362	0.205	0.013	1.40596564917881e-136	2.71356595047088e-27	0.669513	0.114	0.016	6.50170401732822e-23	BEC
Sgms1	4.93128080209955e-140	102.877	0.984	0.5	1.18153488018305e-135	1.30025664057952e-132	66.3124	0.977	0.579	3.11541491082852e-128	8.95989322475147e-106	79.8242	0.955	0.488	2.14679041665045e-101	BEC
Mill2	2.95975840408269e-117	4.67186	0.322	0.037	7.09158113618212e-113	1.1512068342194e-139	3.1019	0.295	0.028	2.75829157478969e-135	4.92605188319714e-100	1.14524	0.317	0.036	1.18028203121403e-95	BEC
Fcgrt	8.91150626607608e-100	0.379856	0.135	0.008	2.13519690135183e-95	1.3852373463745e-139	0.794394	0.163	0.008	3.31902868191331e-135	2.14061278855573e-133	1.86092	0.163	0.007	5.12890824137953e-129	BEC
Sparc	1.26519379690981e-107	3.81537	0.355	0.049	3.0314043373959e-103	3.83400329680311e-104	3.31914	0.318	0.043	9.18627189914024e-100	6.51421474562396e-138	2.35001	0.381	0.038	1.5608058530515e-133	BEC
Slc30a1	1.36715778911165e-114	1.65746	0.261	0.026	3.2757100627115e-110	2.84159915669499e-116	1.49127	0.246	0.024	6.8084715794412e-112	1.30161625395779e-137	1.85864	0.272	0.02	3.11867254448287e-133	BEC
St3gal6	1.51522356914103e-135	5.38673	0.624	0.128	3.63047567166192e-131	2.80511950783977e-132	9.40161	0.561	0.112	6.72106634078409e-128	1.17371400436061e-52	6.20056	0.455	0.125	2.81221875444801e-48	BEC
Dennd3	8.83019260808807e-91	2.83062	0.441	0.091	2.1157141488979e-86	6.30015609062233e-127	3.30787	0.428	0.067	1.50951739931311e-122	1.81916296749852e-135	20.7097	0.589	0.1	4.35871447012646e-131	BEC
Ptprg	3.1836686517929e-133	118.913	0.988	0.538	7.62807008969579e-129	8.92239232220091e-102	46.7028	0.992	0.672	2.13780520039934e-97	1.09130854772066e-90	82.3467	0.975	0.553	2.61477528033871e-86	BEC
Fmnl3	5.56414284425911e-101	3.1093	0.351	0.051	1.33316862548448e-96	5.78312819648434e-133	1.71488	0.348	0.042	1.38563751587765e-128	5.19449994934308e-26	0.573273	0.198	0.045	1.2446021878626e-21	BEC
Zbtb46	1.57072568030096e-132	16.9053	0.608	0.125	3.76345873000111e-128	1.08105634519579e-128	9.433	0.564	0.118	2.5902110030891e-124	4.641931561346e-49	3.76323	0.426	0.12	1.1122068020985e-44	BEC
Sema7a	8.67185219278467e-120	4.63416	0.629	0.151	2.07777578539121e-115	1.41816480888489e-131	4.89244	0.633	0.15	3.3979228820882e-127	2.63340163684491e-95	12.2268	0.505	0.1	6.30963032188041e-91	BEC
Notum	1.59990751094902e-84	0.381968	0.114	0.006	3.83337839623384e-80	1.94002319984722e-131	0.428759	0.148	0.007	4.64829558683393e-127	2.61047501951913e-77	0.465242	0.119	0.006	6.25469814676784e-73	BEC
Trim25	4.26986362597393e-86	0.637363	0.192	0.018	1.02305932478335e-81	3.37074326317751e-131	0.670317	0.197	0.013	8.07630085857331e-127	1.13565612502933e-62	1.02896	0.163	0.015	2.72103207557027e-58	BEC
Wwtr1	4.46208700704212e-129	1.5984	0.539	0.093	1.06911604688729e-124	6.0533881643071e-100	8.24	0.527	0.117	1.45039180416798e-95	7.45109711629532e-80	5.08443	0.421	0.075	1.78528286906436e-75	BEC
H2-D1	1.26559285855393e-58	3.5934	0.196	0.027	3.03236048909522e-54	1.31352349166954e-82	1.57276	0.212	0.025	3.14720228604022e-78	2.1790666978232e-127	3.15196	0.361	0.038	5.22104380798438e-123	BEC
Cd34	1.45806396026336e-106	5.08056	0.388	0.06	3.49352124879101e-102	3.46159762305821e-125	4.2137	0.367	0.05	8.29398790484747e-121	1.1125317868076e-80	2.92094	0.396	0.069	2.66562616119101e-76	BEC
Crip2	3.73150843188165e-124	2.27711	0.306	0.033	8.94069420278843e-120	2.23755541812471e-89	0.833721	0.261	0.035	5.36118278182681e-85	2.16824510790306e-92	6.51406	0.376	0.056	5.19511527853573e-88	BEC
Slc6a6	1.92910056296866e-123	46.8899	0.984	0.534	4.6221249488729e-119	4.69823518441927e-64	34.7071	0.818	0.512	1.12569715018686e-59	2.17639328442289e-55	27.3386	0.847	0.487	5.21463830947723e-51	BEC
Ndrg1	7.75905504824072e-75	5.5411	0.457	0.111	1.85906958955848e-70	4.8804353901327e-66	2.30482	0.432	0.112	1.16935231947579e-61	1.63951957769136e-122	36.2751	0.569	0.101	3.92828890814851e-118	BEC
Mfsd2a	1.43316345019998e-33	0.566499	0.167	0.031	3.43385962667915e-29	9.82237194740886e-87	1.59337	0.216	0.024	2.35344031859916e-82	1.60440419578176e-120	0.817388	0.252	0.019	3.84415245309311e-116	BEC
Ly6e	1.77992689717501e-80	2.37296	0.367	0.07	4.26470484563134e-76	5.82072077737937e-120	5.79464	0.436	0.074	1.3946446982601e-115	2.44216363354249e-47	9.40645	0.386	0.102	5.85142406596781e-43	BEC
Map3k8	5.65779421869338e-46	0.46681	0.139	0.017	1.35560749479893e-41	4.66467513032522e-118	0.570261	0.205	0.016	1.11765616122592e-113	1.05106806553982e-27	0.344968	0.104	0.014	2.51835908503341e-23	BEC
Tpm4	1.07858866786002e-50	1.01383	0.249	0.048	2.5842984481926e-46	9.81024003755996e-118	4.14557	0.33	0.042	2.35053351299937e-113	3.17027883262425e-71	1.20517	0.297	0.044	7.59598808296771e-67	BEC
Synm	1.55245747754269e-117	14.9344	0.408	0.062	3.7196881161923e-113	4.25841062219102e-84	4.98318	0.265	0.037	1.02031518507697e-79	1.27151348848439e-80	1.80073	0.366	0.059	3.04654631840861e-76	BEC
Myo10	4.41409152844424e-79	2.36698	0.551	0.155	1.05761633021524e-74	3.81685682856026e-116	21.469	0.652	0.17	9.14518896123038e-112	5.61513032119834e-88	4.91013	0.559	0.128	1.34538522495912e-83	BEC
St6galnac2	2.98737306966848e-98	0.701142	0.159	0.011	7.15774587492568e-94	5.94743994584288e-116	0.382686	0.129	0.006	1.42500661102395e-111	1.00334425922758e-101	0.601018	0.163	0.009	2.40401284510928e-97	BEC
Klf3	2.6845741773306e-50	7.32799	0.453	0.151	6.43223972888412e-46	4.42097537046081e-54	16.9899	0.443	0.143	1.05926569876241e-49	5.99445223788183e-114	14.3473	0.619	0.129	1.43627075619649e-109	BEC
Sik1	7.59666895911435e-22	0.409073	0.208	0.064	1.8201618826038e-17	8.77100370915141e-37	0.966766	0.231	0.056	2.10153248871268e-32	2.71623988611208e-113	8.03864	0.342	0.038	6.50811076712454e-109	BEC
4930523C07Rik	2.70096886780329e-66	0.565255	0.131	0.011	6.47152140725669e-62	6.60487045012777e-52	1.75385	0.121	0.013	1.58252695985061e-47	1.42166597134804e-112	5.3627	0.158	0.008	3.40631166734989e-108	BEC
Cast	2.38864721855686e-111	2.9499	0.433	0.072	5.72319873566225e-107	4.70927075025166e-86	4.4308	0.337	0.057	1.1283412717603e-81	2.81855964738619e-87	6.44233	0.441	0.079	6.75326891513732e-83	BEC
Kcnq1	2.06172410059686e-47	1.64397	0.151	0.02	4.93989094503009e-43	9.52778574277133e-110	0.465401	0.163	0.011	2.28285746396801e-105	1.94341356081898e-105	1.39585	0.213	0.015	4.65641889172228e-101	BEC
Adgra2	1.48212083921514e-108	1.51665	0.331	0.043	3.55116153075947e-104	1.0425633891667e-43	0.547168	0.208	0.041	2.4979818804434e-39	1.01751518183583e-69	0.904271	0.262	0.035	2.43796637567865e-65	BEC
Mmrn2	7.14951085188468e-75	6.4216	0.171	0.017	1.71302280011157e-70	1.0479080539936e-84	0.649567	0.17	0.016	2.51078769736867e-80	1.78525515078903e-104	0.672844	0.198	0.014	4.27747134129052e-100	BEC
Slc7a1	1.95833462339408e-84	4.41535	0.514	0.134	4.69216975765221e-80	1.07957636828298e-103	16.4453	0.576	0.149	2.58666497840603e-99	5.95076990051384e-60	7.75021	0.45	0.115	1.42580446816312e-55	BEC
Ptpn14	6.00725659291737e-81	3.23007	0.331	0.054	1.439338679663e-76	3.48507462063617e-71	1.17728	0.318	0.059	8.35023879104425e-67	1.51423520352747e-103	0.947452	0.342	0.04	3.62810754765181e-99	BEC
Gpcpd1	1.97076182281136e-103	52.4188	0.894	0.439	4.72194532745602e-99	2.17318780640262e-87	49.4748	0.86	0.489	5.20695798414069e-83	9.27258058216086e-86	132.745	0.871	0.424	2.22171030748574e-81	BEC
Arhgap27	8.57774456816699e-102	0.81554	0.261	0.029	2.05522759853281e-97	4.44262093765965e-54	0.439807	0.148	0.018	1.06445197666325e-49	1.82495000791758e-24	0.390065	0.129	0.022	4.37258021897052e-20	BEC
Nebl	8.35806552835767e-99	130.747	0.988	0.569	2.0025925005945e-94	8.21402513678646e-29	27.9396	0.905	0.667	1.96808042277404e-24	4.33381366461953e-49	31.2528	0.95	0.569	1.03838175404284e-44	BEC
Myl12a	4.5444365062923e-28	0.508023	0.118	0.02	1.08884698690763e-23	1.57171979405846e-50	0.504768	0.148	0.019	3.76584062656407e-46	2.55850439579826e-97	2.83571	0.267	0.027	6.13017653233264e-93	BEC
Afap1l1	3.54859078451844e-78	4.25512	0.531	0.146	8.50242351970617e-74	4.68134967939025e-97	4.53159	0.5	0.113	1.1216513831819e-92	8.2778908327834e-78	7.30551	0.535	0.13	1.9833826435349e-73	BEC
Lnx2	7.30112393962746e-96	1.47822	0.367	0.059	1.74934929593474e-91	1.49823798145237e-72	1.14444	0.314	0.059	3.58977820355988e-68	4.7150910418113e-15	0.534722	0.144	0.039	1.12973581361799e-10	BEC
Notch1	2.08829386625814e-94	1.44239	0.335	0.049	5.00355210355449e-90	3.32651516949415e-53	3.67251	0.299	0.066	7.97033034610798e-49	1.05343577582155e-77	1.02087	0.317	0.045	2.52403211886844e-73	BEC
Eps8l2	1.10435376536556e-61	0.443535	0.135	0.012	2.64603162181588e-57	8.97377581263459e-94	1.32905	0.148	0.01	2.15011668470725e-89	2.6173653164167e-39	0.535773	0.134	0.016	6.2712072981344e-35	BEC
Pdgfb	2.1126081714276e-49	1.69846	0.339	0.088	5.06180917874052e-45	1.60198386815023e-93	10.423	0.42	0.085	3.83835334808796e-89	4.14160984444234e-25	0.891593	0.267	0.081	9.92329718728385e-21	BEC
Nxpe2	3.36899665632736e-48	0.589779	0.22	0.04	8.07211598856034e-44	3.26464096529758e-92	0.777927	0.258	0.032	7.82207975285299e-88	7.16367786056228e-24	1.16471	0.257	0.078	1.71641721539072e-19	BEC
Ctnna1	1.43775690342187e-77	16.2028	0.62	0.215	3.44486554059881e-73	4.57742088369668e-90	7.28131	0.636	0.206	1.09675004373372e-85	4.01175163728095e-60	10.763	0.629	0.227	9.61215692292516e-56	BEC
Tgfb1	1.05807429376362e-54	0.881785	0.131	0.013	2.53514600785763e-50	1.44307487865896e-88	0.396725	0.133	0.009	3.45760740926687e-84	1.28767393920361e-82	0.689773	0.149	0.009	3.08526675833184e-78	BEC
Degs2	7.69691530915227e-88	0.550706	0.237	0.027	1.84418090807288e-83	1.24555132763669e-32	1.01637	0.155	0.03	2.98434098101751e-28	1.13373705126954e-21	0.45131	0.134	0.026	2.71643397484182e-17	BEC
Tns2	7.89270237889459e-66	1.0011	0.233	0.034	1.89109148998314e-61	4.52404137707332e-72	0.611328	0.205	0.026	1.08396031394677e-67	8.2758062883891e-88	0.940115	0.243	0.024	1.98288318669803e-83	BEC
Dysf	3.14051944689239e-87	1.16141	0.265	0.034	7.52468459475418e-83	1.11387381105938e-69	1.59819	0.197	0.025	2.66884165129826e-65	1.18552886853307e-51	0.803829	0.198	0.026	2.84052716900523e-47	BEC
Pear1	3.18300352558104e-60	0.357412	0.131	0.012	7.62647644729218e-56	3.46727647436104e-75	0.42326	0.136	0.011	8.30759443256905e-71	7.5085752392961e-87	0.487246	0.139	0.008	1.79905462733535e-82	BEC
Dnah3	2.14724817236464e-49	0.290085	0.127	0.014	5.14480662098567e-45	6.21003723352604e-81	0.524406	0.125	0.009	1.48792492115284e-76	2.06171382029004e-85	0.795334	0.188	0.015	4.93986631341494e-81	BEC
Cbfa2t3	8.46986714198347e-34	3.34899	0.282	0.08	2.02938016721924e-29	8.87812463076742e-14	1.19631	0.258	0.12	2.12719866153187e-09	3.30439216641693e-83	1.53175	0.342	0.05	7.91732363073497e-79	BEC
Rasgrp3	3.59476007699559e-27	1.70424	0.384	0.15	8.61304514448144e-23	3.64964612257447e-82	2.15056	0.477	0.111	8.74455210968844e-78	4.76218720503133e-27	2.48243	0.386	0.133	1.14102005432551e-22	BEC
Dock6	2.20137329472456e-62	1.09419	0.318	0.063	5.27449041416005e-58	1.39821994913976e-80	8.62395	0.318	0.054	3.35013499813886e-76	8.31294150002995e-41	4.82064	0.252	0.05	1.99178078340718e-36	BEC
Foxc1	1.35884333451927e-40	0.524307	0.11	0.012	3.25578862950817e-36	8.58122652781129e-79	0.446967	0.148	0.012	2.05606187606359e-74	6.66925754323437e-44	0.331625	0.109	0.01	1.59795410735896e-39	BEC
Ltbp4	4.41417006028699e-78	2.79686	0.473	0.119	1.05763514644476e-73	1.11484241473419e-45	7.33155	0.383	0.123	2.67116242570313e-41	2.93736224394843e-78	3.73745	0.48	0.105	7.03791993650044e-74	BEC
Col4a1	6.5406041818488e-47	1.5297	0.527	0.201	1.56712876197097e-42	1.40712321693151e-30	18.642	0.481	0.225	3.3714672277679e-26	8.69900780862633e-78	15.6696	0.653	0.197	2.08428227094687e-73	BEC
Kif26a	4.47078767867927e-51	0.257535	0.106	0.009	1.07120072781155e-46	8.77271011336514e-78	0.388275	0.14	0.011	2.10194134316229e-73	2.71745716706989e-76	0.355628	0.153	0.011	6.51102737229945e-72	BEC
Jam2	1.92474960145493e-77	0.921609	0.314	0.051	4.61170004508601e-73	1.62058080897796e-47	1.98737	0.292	0.069	3.8829116183112e-43	1.51422167658049e-48	1.06471	0.272	0.05	3.62807513708686e-44	BEC
St3gal1	1.51253769936645e-58	0.947707	0.322	0.068	3.62404032768201e-54	1.16826816777558e-50	1.14329	0.307	0.073	2.7991705299903e-46	2.74107039359278e-77	3.36679	0.376	0.064	6.5676046630483e-73	BEC
Sh2d3c	4.07687320055463e-70	1.06668	0.286	0.048	9.76818818852888e-66	1.39043713052679e-75	1.05072	0.235	0.033	3.3314873647422e-71	2.90593453240836e-77	2.53584	0.332	0.051	6.96261913965043e-73	BEC
Acacb	7.0027692720992e-75	0.580618	0.2	0.022	1.67786351759497e-70	1.09153142468349e-76	0.525904	0.17	0.017	2.61530929354164e-72	6.93086638910532e-28	0.547403	0.109	0.015	1.66063558682963e-23	BEC
Actg1	2.05601409883999e-43	3.82682	0.335	0.094	4.92620978082062e-39	9.89969617525996e-16	6.26594	0.265	0.123	2.37196720359229e-11	3.2029229982349e-76	14.2841	0.614	0.188	7.67420350377083e-72	BEC
Lrp5	1.53560325498633e-66	0.92998	0.245	0.036	3.67930539894725e-62	2.36885545122189e-72	0.785322	0.231	0.032	5.67577766112764e-68	1.0480771171261e-31	0.540989	0.163	0.027	2.51119277263415e-27	BEC
Bcl2l1	7.58122511422299e-71	23.796	0.841	0.474	1.81646153736783e-66	2.12148645722056e-35	14.2454	0.705	0.428	5.08308155150046e-31	1.30249802889862e-31	0.933312	0.698	0.425	3.12078527724109e-27	BEC
Zc3hav1	1.02636578466334e-18	0.435593	0.147	0.039	2.45917242005336e-14	6.03754216196717e-67	0.632754	0.186	0.022	1.44659510200733e-62	8.9402971043518e-71	4.35632	0.277	0.038	2.14209518620269e-66	BEC
Btg2	0.000208632	1.70763	0.106	0.055	1	7.12974224107806e-20	0.787462	0.167	0.049	1.7082862409623e-15	1.00866739057064e-70	3.93143	0.287	0.041	2.41676706780725e-66	BEC
Plscr4	1.99161192073379e-68	1.83197	0.253	0.038	4.77190216207816e-64	5.40322426007208e-62	1.51483	0.254	0.044	1.29461253271327e-57	4.3351037229065e-47	1.27147	0.218	0.033	1.0386908520084e-42	BEC
Map3k20	4.02570934064045e-29	1.58359	0.257	0.075	9.64559958017452e-25	2.11291777991299e-68	2.69385	0.322	0.064	5.06255100067151e-64	2.68133360843719e-33	0.523852	0.272	0.066	6.42447532581551e-29	BEC
Jag2	1.2348013462887e-67	2.45402	0.453	0.121	2.95858402570773e-63	4.97661735310965e-36	1.0864	0.33	0.109	1.19239751780507e-31	5.89998722778417e-51	2.88603	0.406	0.106	1.41363693977709e-46	BEC
B2m	1.11260652826273e-28	0.397408	0.147	0.029	2.66580524171751e-24	2.57971228376827e-36	4.92635	0.144	0.024	6.18099063190877e-32	1.65023245082008e-67	1.24658	0.252	0.033	3.95395695216492e-63	BEC
Serpinh1	1.08741963918765e-42	0.509977	0.102	0.01	2.60545745549361e-38	8.3961209684691e-38	1.43955	0.117	0.016	2.0117105840452e-33	1.04686505330773e-66	0.534005	0.124	0.008	2.50828866772531e-62	BEC
Nkd1	9.11865274375122e-66	2.91276	0.269	0.044	2.18482919740279e-61	1.20243368945178e-51	3.5223	0.223	0.04	2.88103111992646e-47	6.36604568884717e-30	2.15257	0.188	0.037	1.52530454704778e-25	BEC
Car4	2.42460988652569e-22	0.614269	0.22	0.069	5.80936528811555e-18	2.32762182458636e-65	1.64906	0.299	0.058	5.57698189170892e-61	7.32800013546956e-39	2.24513	0.257	0.054	1.75578883245851e-34	BEC
Bmpr2	4.85908504188246e-65	20.2443	0.804	0.422	1.16423677603504e-60	8.00967219298819e-46	19.9645	0.777	0.497	1.91911745743997e-41	2.4812913757925e-46	28.8483	0.772	0.416	5.94517413639883e-42	BEC
Txnip	3.49247132592957e-47	0.647738	0.192	0.031	8.36796129692726e-43	1.29544679763377e-39	0.558497	0.152	0.024	3.10389052713052e-35	2.11648000462689e-64	1.77799	0.208	0.023	5.07108609108602e-60	BEC
Smtn	3.89908633699771e-22	0.374162	0.131	0.028	9.3422108634465e-18	4.40281073451853e-64	0.66263	0.167	0.019	1.05491345199064e-59	1.79834617364862e-21	0.318252	0.109	0.018	4.30883743206208e-17	BEC
Nfatc1	2.61306078305731e-22	0.528736	0.155	0.037	6.26089363620532e-18	7.07876292461032e-17	0.358126	0.129	0.034	1.69607159673663e-12	1.32425686347506e-63	0.737325	0.213	0.025	3.17291944488624e-59	BEC
Prkd2	1.38095036421669e-63	2.33323	0.322	0.066	3.3087570726632e-59	5.04039660005498e-56	1.08719	0.307	0.07	1.20767902537317e-51	3.44956646179966e-44	0.689452	0.257	0.05	8.26516124247199e-40	BEC
Wasf2	6.07211423665634e-38	15.8341	0.543	0.257	1.45487857110286e-33	3.93424412427962e-63	6.75015	0.617	0.247	9.42644892177397e-59	1.84730394680986e-40	14.7625	0.55	0.224	4.42614025655643e-36	BEC
Lmo2	1.80889849903097e-25	0.362818	0.188	0.047	4.33412080367819e-21	5.88504765487773e-63	0.9066	0.235	0.037	1.4100574181087e-58	2.14889274593614e-14	0.91034	0.153	0.044	5.14874701926299e-10	BEC
Grasp	2.92997855036368e-37	0.929607	0.371	0.124	7.02022860667137e-33	3.19124841850828e-34	1.94329	0.348	0.118	7.64623121074584e-30	6.44335512264754e-63	3.13209	0.46	0.114	1.54382788738635e-58	BEC
Ttc23	4.43124486035723e-08	1.11186	0.208	0.105	0.00106173	3.16967439649851e-12	0.476933	0.216	0.095	7.59453985401042e-08	1.48276815454912e-62	2.13102	0.45	0.11	3.55271249829969e-58	BEC
Rhobtb1	3.47040194668838e-40	2.26134	0.314	0.086	8.31508306426535e-36	2.45768961370864e-62	1.56565	0.379	0.093	5.8886243144459e-58	9.71793277083916e-51	4.77864	0.371	0.087	2.32841669189306e-46	BEC
Shroom2	4.32804037620834e-62	10.7608	0.441	0.123	1.03699847413952e-57	4.67902703727383e-11	1.65116	0.261	0.137	1.12109487813081e-06	2.85799439404943e-12	1.45639	0.252	0.111	6.84775456814244e-08	BEC
Arl4a	6.46377142594762e-52	7.53306	0.335	0.082	1.54871963365705e-47	3.86911914325385e-30	1.27786	0.227	0.063	9.27040946723621e-26	2.71882514262535e-61	9.57337	0.361	0.073	6.51430504173033e-57	BEC
Dock9	5.3943106925012e-61	9.14065	0.963	0.711	1.29247684192329e-56	1.16931483424532e-31	7.57209	0.886	0.653	2.80167834285178e-27	5.56278380091282e-38	7.06231	0.847	0.639	1.33284299869871e-33	BEC
Luzp1	7.88821612178867e-59	21.5266	0.714	0.326	1.89001658278057e-54	1.27503391165688e-37	2.8231	0.663	0.364	3.05498125232988e-33	3.10520877417263e-45	9.22432	0.663	0.303	7.44008022291763e-41	BEC
Rcsd1	9.08161503382857e-59	0.785961	0.237	0.036	2.17595496210533e-54	2.56771384682924e-42	0.654491	0.174	0.029	6.15224237700286e-38	2.24120899853455e-19	0.320638	0.124	0.024	5.36993676048877e-15	BEC
Klf6	0.000219513	0.400742	0.127	0.071	1	1.82422915628821e-25	4.82578	0.231	0.073	4.37085305846655e-21	2.55190012848384e-58	1.85736	0.361	0.077	6.11435270784729e-54	BEC
Snrk	8.00043047530916e-30	2.96638	0.486	0.245	1.91690314188407e-25	1.44874392881828e-33	9.71076	0.519	0.264	3.4711904534486e-29	2.69060401786345e-58	25.766	0.619	0.234	6.44668722680083e-54	BEC
Myl6	5.66065673250884e-40	8.32984	0.339	0.103	1.35629335310912e-35	9.93530878877278e-29	2.68289	0.356	0.148	2.38049998578996e-24	8.19490714769422e-58	7.83863	0.475	0.133	1.96349975258753e-53	BEC
4931406P16Rik	1.01565120645204e-57	7.5171	0.698	0.352	2.43350029065908e-53	2.3805999493564e-44	21.0268	0.652	0.35	5.70391747865794e-40	1.37288503478179e-52	18.1307	0.688	0.313	3.28943254333716e-48	BEC
Nedd9	1.52271216239372e-21	1.26997	0.302	0.117	3.64841834109535e-17	1.0480923326828e-47	4.47103	0.383	0.116	2.51122922910798e-43	1.96264343293786e-57	1.48437	0.396	0.09	4.70249366531911e-53	BEC
Col4a2	1.89992568724862e-46	5.93116	0.547	0.22	4.55222194664769e-42	8.53232026891902e-21	17.8336	0.455	0.248	2.044343936433e-16	2.52820621933247e-57	11.5612	0.644	0.242	6.0575821015206e-53	BEC
Crybg3	1.77349286577384e-49	2.13859	0.351	0.091	4.24928890639413e-45	7.83606860141018e-57	1.07564	0.348	0.083	1.87752203689788e-52	1.85718098931447e-22	0.982353	0.233	0.067	4.44980565039747e-18	BEC
AC151836.1	2.72978396744788e-56	0.398071	0.343	0.082	6.54056238600511e-52	2.24574792849253e-35	1.16565	0.284	0.085	5.3808120366681e-31	4.85018824690347e-17	6.26242	0.267	0.105	1.16210510395807e-12	BEC
Rbms2	1.41209057818219e-55	1.01936	0.339	0.08	3.38336902532454e-51	4.22610253382597e-33	2.33621	0.265	0.077	1.0125741671047e-28	2.75561055160646e-51	2.72858	0.312	0.062	6.60244288164909e-47	BEC
Ceacam1	1.06461551737615e-49	0.363438	0.139	0.016	2.55081877963324e-45	5.72830883342368e-55	0.332759	0.117	0.011	1.37250279648831e-50	2.53906617199902e-53	0.595431	0.153	0.016	6.08360254810966e-49	BEC
Actb	1.76676623472388e-54	9.5663	0.571	0.225	4.23317189839841e-50	3.02867468281861e-47	17.2907	0.602	0.293	7.25670454003339e-43	2.39640999297697e-44	14.2989	0.698	0.358	5.74179834317282e-40	BEC
Wwc2	2.4199537031223e-52	5.71891	0.653	0.298	5.79820907268103e-48	3.09927862015855e-50	4.27487	0.617	0.279	7.42587157389988e-46	2.27565555233055e-54	16.5123	0.649	0.259	5.45247070338401e-50	BEC
Myo1d	2.96207653815641e-45	6.34196	0.743	0.399	7.09713538542275e-41	5.21415707949526e-54	4.90284	0.731	0.371	1.24931203624706e-49	2.00686033314473e-50	26.6395	0.748	0.363	4.80843735821476e-46	BEC
Il17rd	6.76896776533511e-54	1.15077	0.212	0.034	1.62184467657429e-49	1.30252133282521e-37	0.494274	0.174	0.033	3.1208411134492e-33	3.62547598853421e-30	0.413972	0.153	0.026	8.68664046852797e-26	BEC
Gnai2	1.30595226012344e-33	11.5767	0.367	0.136	3.12906161525577e-29	1.62593766654361e-53	6.12683	0.402	0.122	3.8957466490385e-49	4.3362288631586e-53	3.56069	0.426	0.115	1.0389604356128e-48	BEC
Fau	7.32353318026187e-53	0.626441	0.2	0.031	1.75471854999075e-48	5.20237807900894e-13	0.559895	0.14	0.048	1.24648978773054e-08	2.11027036046812e-31	4.23151	0.307	0.09	5.05620778368161e-27	BEC
Mtus1	4.27933483745735e-44	9.69513	0.461	0.163	1.02532862705478e-39	1.95876861669236e-52	2.25737	0.485	0.166	4.69320960559489e-48	1.67933475779749e-15	2.33171	0.322	0.144	4.02368607968279e-11	BEC
Cpt1a	7.16039912848326e-50	0.959875	0.237	0.043	1.71563163118459e-45	3.78564216076885e-52	0.671568	0.242	0.045	9.07039861720217e-48	9.92555022275116e-22	0.546576	0.153	0.033	2.37816183337118e-17	BEC
Col4a3bp	5.65188048616033e-52	18.518	0.718	0.398	1.35419056448402e-47	1.15979254456313e-44	8.58878	0.674	0.39	2.77886293677327e-40	5.0749990082784e-27	13.9353	0.639	0.379	1.2159697623835e-22	BEC
Cyth3	3.48592604208007e-49	11.4718	0.6	0.258	8.35227879682385e-45	3.15102792689002e-15	16.4948	0.447	0.274	7.54986291282849e-11	1.43579076418406e-25	1.39789	0.49	0.233	3.44015467098501e-21	BEC
Ubc	2.21687977125943e-15	0.668683	0.184	0.065	5.3116439319376e-11	1.8215929627986e-17	0.428053	0.22	0.084	4.36453673886545e-13	3.74140817566286e-49	5.6541	0.441	0.127	8.96441398888821e-45	BEC
Rhob	8.14009708608253e-16	0.601677	0.176	0.058	1.95036726182538e-11	9.94103253210334e-49	3.90083	0.303	0.076	2.38187139469196e-44	4.85029722212939e-28	7.48521	0.312	0.098	1.1621312144222e-23	BEC
Spata6	4.6089846085297e-42	1.38156	0.302	0.078	1.10431271220372e-37	1.5228595690075e-48	1.12603	0.277	0.063	3.64877152734197e-44	3.63515097002028e-36	1.45151	0.297	0.075	8.70982172416859e-32	BEC
Myh9	1.10703600792537e-11	4.12567	0.416	0.271	2.65245827498919e-07	3.03963787701959e-32	5.05594	0.515	0.259	7.28297235333893e-28	1.80325876451191e-48	1.26698	0.564	0.216	4.32060799977053e-44	BEC
Alas1	1.81042722573752e-22	2.34915	0.278	0.106	4.3377836328671e-18	1.09042326953599e-26	3.55476	0.269	0.094	2.61265415380823e-22	2.39749216455103e-48	4.54261	0.376	0.097	5.74439122626427e-44	BEC
Mindy1	5.61550842193181e-48	1.26806	0.278	0.062	1.34547581789486e-43	1.1970315717994e-26	0.486965	0.227	0.068	2.86808764603137e-22	5.90351246304773e-21	0.682426	0.193	0.052	1.41448158614624e-16	BEC
Zfp36l1	5.74606215384164e-48	0.68465	0.261	0.053	1.37675649206046e-43	1.60248350411816e-45	3.01069	0.303	0.076	3.8395504758671e-41	2.16436726594823e-31	1.48641	0.233	0.052	5.18582396921196e-27	BEC
AY036118	2.69514577845138e-47	4.08154	0.747	0.384	6.45756928516952e-43	1.31208206265986e-18	8.88185	0.701	0.508	3.14374862213302e-14	3.30011568743544e-20	2.70738	0.762	0.52	7.90707718709532e-16	BEC
Il1r1	1.55989496402919e-25	42.2718	0.151	0.033	3.73750833381394e-21	4.06679657712317e-47	24.5349	0.178	0.029	9.74404459878711e-43	1.41292569777994e-25	4.22157	0.139	0.025	3.38536997188073e-21	BEC
Polk	5.12019063619062e-45	4.03394	0.412	0.139	1.22679767643127e-40	1.783637251833e-46	3.73957	0.432	0.155	4.27359485539186e-42	3.7638501744624e-30	10.7781	0.322	0.101	9.01818501801192e-26	BEC
Adgrg1	1.14769617314699e-29	0.720835	0.155	0.03	2.74988003086019e-25	9.52257047003939e-14	0.788419	0.125	0.038	2.28160788462144e-09	2.04514088640796e-46	0.641898	0.208	0.032	4.90015756383348e-42	BEC
Tubb5	1.93137139964535e-45	1.04433	0.249	0.053	4.62756587355027e-41	1.35127396096298e-09	0.35408	0.163	0.073	3.23765241046729e-05	1.5037384490177e-33	1.2334	0.322	0.093	3.60295732384641e-29	BEC
Spock2	1.06279810941971e-39	14.5645	0.645	0.331	2.54646427016963e-35	4.47977643216821e-44	32.0881	0.659	0.361	1.0733544331475e-39	1.00901356501225e-27	19.7842	0.564	0.309	2.41759650176934e-23	BEC
Mcl1	9.76077346272842e-24	0.646197	0.212	0.064	2.33868132166973e-19	9.40269818015944e-37	2.47797	0.231	0.057	2.2528864839662e-32	2.74767339066271e-43	0.617689	0.252	0.049	6.58342544402785e-39	BEC
Myl12b	1.61533227151584e-21	7.13439	0.384	0.189	3.87033612255196e-17	2.66835804741136e-09	1.74833	0.307	0.192	6.39338588159762e-05	3.30493666131657e-43	6.48194	0.525	0.203	7.9186282405145e-39	BEC
Fxyd5	1.64191978277749e-23	0.64928	0.18	0.047	3.93403979953486e-19	3.9009043519998e-13	0.362842	0.167	0.063	9.34656682739152e-09	2.92032806560664e-42	5.25479	0.243	0.046	6.99710604519352e-38	BEC
Flnb	3.51874323849157e-32	3.14405	0.722	0.448	8.4309087994258e-28	1.2976904354542e-30	7.92219	0.693	0.463	3.10926628334826e-26	6.02875865833864e-41	9.84132	0.762	0.439	1.44449057453794e-36	BEC
Tpt1	2.50148171743142e-22	2.09462	0.208	0.064	5.99355019496568e-18	4.49905124252985e-14	1.53323	0.235	0.107	1.07797267771015e-09	6.61796231783807e-41	8.6159	0.406	0.126	1.585663771354e-36	BEC
Esyt1	7.74335332253014e-28	0.531784	0.2	0.051	1.85530745607822e-23	4.31995727497733e-40	1.50972	0.182	0.034	1.03506176308457e-35	6.19966053399541e-14	0.383936	0.139	0.039	1.4854386639453e-09	BEC
Jund	1.16927783502301e-16	1.31544	0.208	0.077	2.80158969271514e-12	4.59643644462497e-40	7.55103	0.273	0.073	1.10130617213214e-35	3.55145701158617e-33	3.06772	0.376	0.128	8.50929099976046e-29	BEC
Bhlhe40	0.000158421	0.774672	0.22	0.149	1	0.0160496	0.713056	0.178	0.134	1	5.21947451099141e-40	7.71869	0.381	0.112	1.25058609283354e-35	BEC
Pon2	1.24789137269538e-09	0.78252	0.163	0.068	2.98994772897813e-05	1.86567589199018e-26	0.473779	0.174	0.042	4.47015943720846e-22	4.52757673714384e-39	2.02632	0.248	0.05	1.08480738621966e-34	BEC
Rpl13	1.07642109225533e-38	0.563513	0.229	0.05	2.57910493704378e-34	2.52247463080876e-17	0.689197	0.216	0.083	6.04384921541778e-13	5.4399593467672e-14	1.54338	0.277	0.123	1.30341425948542e-09	BEC
Tmsb4x	8.30269180926498e-19	2.34535	0.265	0.105	1.98932495749989e-14	6.89348416599858e-29	6.28285	0.386	0.169	1.65167880617326e-24	1.43322267995567e-38	6.04614	0.5	0.2	3.43400154117378e-34	BEC
Tmod3	3.86690913797875e-38	3.09479	0.502	0.217	9.26511429459709e-34	3.20026144416381e-12	3.31351	0.383	0.243	7.6678264202165e-08	3.57870541491533e-30	3.12685	0.455	0.192	8.57457817413712e-26	BEC
Klhl5	3.07369032140919e-37	5.68695	0.49	0.207	7.36456201009641e-33	8.34797368679071e-22	3.54884	0.402	0.196	2.00017449535505e-17	6.96261681035281e-32	2.73217	0.475	0.192	1.66824298776053e-27	BEC
Sorbs3	3.93627927859704e-17	2.15423	0.2	0.069	9.4313251515185e-13	7.11736409599013e-21	0.441711	0.189	0.057	1.70532043739924e-16	6.04974148346014e-37	0.666619	0.233	0.047	1.44951805943705e-32	BEC
Rpl38	1.24132967864425e-36	0.587779	0.176	0.033	2.97422591003162e-32	1.39228963323335e-14	0.482695	0.152	0.051	3.33592596122712e-10	1.61086027993027e-25	4.10564	0.243	0.068	3.85962123071294e-21	BEC
Aqp11	5.72189946849657e-36	0.560516	0.171	0.032	1.37096711265178e-31	1.63253262773198e-28	0.522796	0.14	0.028	3.91154817604583e-24	1.2566321190687e-35	0.818349	0.173	0.028	3.0108905572886e-31	BEC
Ehd4	1.36030890540772e-20	0.291328	0.155	0.039	3.25930013735691e-16	9.91660319638917e-36	1.70622	0.17	0.033	2.37601812585485e-31	2.49627131031762e-25	3.97258	0.178	0.039	5.98106605952101e-21	BEC
Rhoa	6.35216271003473e-18	1.41067	0.4	0.226	1.52197818532432e-13	1.18838379022582e-15	5.59281	0.379	0.223	2.84736756138106e-11	4.91033210472766e-35	2.66886	0.5	0.212	1.17651557229275e-30	BEC
Gpr146	2.0447883724271e-17	0.399778	0.143	0.04	4.89931294033533e-13	1.01311809823839e-28	0.393128	0.163	0.036	2.42743096337918e-24	1.30622365017712e-33	0.574736	0.198	0.038	3.12971186582437e-29	BEC
Rapgef1	1.9113376330971e-13	0.545025	0.531	0.376	4.57956496890065e-09	6.50501978704964e-11	1.00777	0.515	0.389	1.55860274097709e-06	2.2885511905521e-33	8.18518	0.649	0.365	5.48336865256282e-29	BEC
Gng11	7.54873828034808e-33	0.415123	0.131	0.02	1.8086776919714e-28	7.62997959688074e-31	0.407911	0.14	0.026	1.82814311141262e-26	1.22218155395192e-27	0.938137	0.158	0.029	2.92834700326881e-23	BEC
Klf7	4.52259065645529e-18	14.9072	0.686	0.538	1.08361272128669e-13	2.22190493866952e-24	14.8165	0.761	0.579	5.32368423305217e-20	9.41319976334043e-33	25.6549	0.812	0.584	2.25540266329637e-28	BEC
Rpl8	4.17405403524332e-32	0.520587	0.151	0.027	1.0001033468443e-27	1.57512612832254e-11	0.410847	0.129	0.046	3.77400220346081e-07	4.43298851749548e-30	1.97399	0.252	0.065	1.06214404879192e-25	BEC
Tfrc	7.18135968705239e-24	8.39344	0.429	0.215	1.72065378101775e-19	4.75015180201894e-32	8.12737	0.424	0.19	1.13813637176374e-27	0.00223759	3.0695	0.262	0.205	1	BEC
Hes1	3.51052314359814e-06	0.270815	0.118	0.054	0.0841121	1.10507956432356e-31	1.28636	0.22	0.057	2.64777063611925e-27	1.57957880871824e-22	3.81149	0.203	0.053	3.78467082568889e-18	BEC
Ccny	1.19118380173296e-31	2.44609	0.747	0.487	2.85407638895218e-27	3.90183465731325e-20	11.2176	0.723	0.53	9.34879583892255e-16	1.21609872409269e-07	13.7955	0.594	0.489	0.00291377	BEC
Anxa7	2.58958976394637e-12	0.634333	0.273	0.138	6.20465707441551e-08	0.000604369	0.766988	0.227	0.162	1	3.43905338973422e-31	1.67396	0.376	0.13	8.23997192180319e-27	BEC
Rapgef3	4.33770921636155e-15	1.42234	0.359	0.166	1.03931512824023e-10	1.53360342560189e-30	2.89081	0.405	0.155	3.67451380774212e-26	1.63011074564917e-22	2.294	0.366	0.134	3.90574534657542e-18	BEC
Gpd2	1.91145869413266e-30	2.56814	0.457	0.211	4.57985503114184e-26	1.36683802826033e-23	2.91311	0.466	0.253	3.27494391571175e-19	4.82917525232174e-20	2.60773	0.416	0.196	1.15707039045629e-15	BEC
Sh3bgrl	7.58159792320388e-07	1.53798	0.229	0.137	0.0181655	2.17308338215637e-30	3.02719	0.341	0.129	5.20670778364667e-26	5.65862539508973e-16	1.02657	0.332	0.15	1.3558066446635e-11	BEC
Cttnbp2nl	7.54694788084115e-16	2.19861	0.371	0.205	1.80824871224954e-11	2.53813149083445e-16	2.19427	0.36	0.191	6.08136305203933e-12	2.7197448448826e-30	2.91128	0.45	0.186	6.51650864833871e-26	BEC
Plpp1	4.53416922014757e-11	8.68355	0.261	0.136	1.08638694514736e-06	0.00318471	11.428	0.186	0.133	1	2.87946026943537e-30	7.53357	0.371	0.128	6.89918680556715e-26	BEC
Rassf1	9.28267837155735e-08	0.358389	0.163	0.08	0.00222413	7.59278178504849e-17	0.402049	0.189	0.068	1.81923051569762e-12	4.88986231509966e-30	0.844874	0.287	0.082	1.17161101069788e-25	BEC
Rgs3	2.05821065811337e-27	0.476604	0.257	0.078	4.93147273683963e-23	4.81496443774157e-29	0.886507	0.235	0.067	1.15366547928288e-24	3.56873933864968e-09	0.526867	0.144	0.054	8.55069945540464e-05	BEC
Clip1	6.65199319482351e-21	0.537251	0.682	0.462	1.59381756947971e-16	4.26180976521854e-11	15.0337	0.64	0.492	1.02112961974636e-06	1.66531041802583e-28	53.3058	0.708	0.442	3.99008376158989e-24	BEC
Adam15	3.01405033708544e-23	3.06005	0.327	0.135	7.22166460765671e-19	0.000166957	0.547486	0.201	0.136	1	1.85472406199061e-27	1.85552	0.322	0.108	4.44391885252949e-23	BEC
Shank3	3.58997726971916e-21	2.8357	0.514	0.278	8.60158553824711e-17	1.06036706167256e-26	2.74717	0.542	0.287	2.54063947976745e-22	3.74029809621861e-27	8.90684	0.545	0.268	8.96175423853978e-23	BEC
Pxn	2.91061635266979e-10	0.292568	0.253	0.133	6.97383678099681e-06	1.13660297273668e-19	0.422628	0.299	0.131	2.72330072267709e-15	1.01882899958566e-26	1.53731	0.332	0.115	2.44111428300725e-22	BEC
Mef2a	1.13982199702233e-22	6.21476	0.743	0.555	2.73101350486551e-18	3.06979589419084e-18	12.9434	0.758	0.599	7.35523096248125e-14	1.12754033274632e-26	4.2115	0.807	0.559	2.70158663726018e-22	BEC
Phactr4	1.13339236355648e-26	12.5083	0.392	0.168	2.71560810308132e-22	9.7237206925312e-17	0.782697	0.33	0.153	2.32980347793047e-12	6.54260256732019e-08	0.67848	0.223	0.11	0.00156761	BEC
Ctnnb1	1.21150713010091e-06	0.665864	0.318	0.224	0.0290277	4.92376927292965e-15	5.53161	0.383	0.231	1.17973511779394e-10	1.44331380080891e-26	6.2363	0.465	0.215	3.45817986673816e-22	BEC
Tuba1a	1.53050616129022e-25	0.336753	0.184	0.046	3.66709276245136e-21	1.93951906935162e-08	0.467638	0.17	0.083	0.000464709	1.16840418019438e-17	1.25492	0.312	0.131	2.79949641574574e-13	BEC
Rps21	1.81509703993556e-17	0.814721	0.171	0.054	4.3489725076856e-13	4.14868362676596e-07	2.17258	0.163	0.083	0.00994025	3.78602534295334e-25	1.11946	0.277	0.086	9.07131672171621e-21	BEC
Ifnar2	9.70110941816482e-23	0.979202	0.245	0.082	2.32438581659229e-18	8.14103634891408e-25	0.778935	0.231	0.074	1.95059230919981e-20	0.005864	0.490726	0.119	0.073	1	BEC
Atox1	1.18475197311523e-11	0.266613	0.122	0.04	2.83866572758408e-07	1.18100698917828e-24	0.371446	0.148	0.034	2.82969274607117e-20	2.75100499075608e-20	1.23659	0.188	0.051	6.59140795785157e-16	BEC
Smad7	1.28956653858876e-24	0.97949	0.527	0.281	3.08980142645868e-20	2.35544499832544e-11	2.73308	0.39	0.24	5.64364621598774e-07	4.34058661186097e-12	0.438334	0.386	0.207	1.04000455220189e-07	BEC
Rps16	6.85043457968283e-17	0.555404	0.114	0.028	1.64136412529201e-12	2.06636539346402e-06	0.324325	0.102	0.044	0.0495101	6.84795310976219e-24	0.63947	0.223	0.061	1.64076956509902e-19	BEC
Yes1	2.58019665294474e-14	0.598974	0.29	0.14	6.18215118045559e-10	3.54427908580742e-21	0.925288	0.326	0.142	8.49209268959458e-17	1.30689266962285e-23	4.60082	0.342	0.127	3.13131483641634e-19	BEC
Palm	1.87249055357305e-23	1.89763	0.453	0.237	4.48648736636102e-19	1.43960296441407e-12	2.00364	0.379	0.232	3.44928870273611e-08	2.95614155212337e-12	1.49764	0.401	0.236	7.08291515888758e-08	BEC
Myo1c	3.00718057237209e-23	0.454759	0.216	0.066	7.20520465140353e-19	7.6538520628512e-11	0.256503	0.144	0.056	1.83386295425915e-06	2.22099880135419e-13	0.510945	0.178	0.061	5.32151312804464e-09	BEC
Rnf213	0.000506694	0.311225	0.151	0.092	1	5.1032309032097e-23	1.7852	0.205	0.062	1.22273412440905e-18	3.06567829805102e-11	0.997252	0.188	0.072	7.34536520213024e-07	BEC
Rap1b	2.5598986645396e-06	0.37201	0.29	0.198	0.0613352	2.40673112956441e-17	4.27917	0.375	0.202	5.76652778643634e-13	8.0317454458515e-23	6.10384	0.411	0.185	1.92440620882602e-18	BEC
Elk4	1.44084615432587e-12	0.606497	0.253	0.124	3.45226738576478e-08	3.16132566123651e-12	1.70083	0.231	0.111	7.57453628432268e-08	1.25842714267652e-22	1.18427	0.297	0.105	3.01519143385293e-18	BEC
Picalm	5.01609990627988e-21	1.18934	0.784	0.601	1.20185753754466e-16	1.56021881994718e-22	24.6992	0.731	0.596	3.73828429259345e-18	6.5483118949382e-21	32.3605	0.743	0.571	1.56897553002719e-16	BEC
Eif1	1.44964609684338e-18	1.19295	0.278	0.119	3.47335204803675e-14	2.4349985051095e-12	0.952617	0.284	0.153	5.83425641824237e-08	2.23734232223642e-22	9.3862	0.485	0.261	5.36067220407847e-18	BEC
Dcun1d3	3.14217000201034e-22	1.25974	0.351	0.158	7.52863932481676e-18	4.90612415753832e-11	1.02167	0.28	0.155	1.17550734814618e-06	2.51349554438356e-07	1.36448	0.248	0.14	0.00602234	BEC
Slc31a1	3.79819063602679e-07	2.18641	0.184	0.098	0.00910046	4.95978509716814e-22	0.87837	0.22	0.073	1.18836450928149e-17	7.1521924344088e-08	0.684664	0.183	0.087	0.00171367	BEC
Maoa	1.73675016322558e-21	2.16341	0.253	0.092	4.16125339108849e-17	3.25717242604251e-17	0.948855	0.231	0.093	7.80418513279786e-13	2.34140204652528e-11	3.68502	0.243	0.11	5.60999930347457e-07	BEC
Rpl41	5.53011646973297e-12	0.253442	0.131	0.043	1.32501590614802e-07	3.14864333712904e-12	0.594346	0.197	0.085	7.54414943576117e-08	1.15622686395591e-20	2.15913	0.312	0.121	2.77031956603836e-16	BEC
Rps15	1.45400601032844e-20	0.330904	0.143	0.035	3.48379840074695e-16	4.46124986243641e-19	0.550784	0.163	0.049	1.06891546703976e-14	1.34828249161137e-16	0.463425	0.208	0.069	3.23048484990083e-12	BEC
Ptma	0.0579098	12.1932	0.339	0.332	1	6.92769156704866e-06	13.9812	0.375	0.293	0.165987	4.17443330019664e-20	10.7187	0.515	0.288	1.00019421872711e-15	BEC
B4galt4	7.54416374978236e-20	0.429636	0.188	0.058	1.80758163444785e-15	6.00908422783963e-06	0.333454	0.129	0.064	0.143978	2.89835680563803e-13	3.54616	0.158	0.051	6.94446290630873e-09	BEC
Rps23	4.00272119554092e-11	0.459629	0.106	0.032	9.59051998451605e-07	9.64015542502443e-14	0.267532	0.133	0.043	2.30978123983585e-09	1.40159223967862e-19	0.688011	0.188	0.052	3.35821500626998e-15	BEC
Xiap	3.25596602131615e-11	1.41142	0.384	0.247	7.8012945870735e-07	6.20233865806012e-13	2.91125	0.424	0.278	1.4860803424712e-08	2.29303569798439e-19	1.8503	0.446	0.229	5.4941135323706e-15	BEC
Rundc3b	8.74657717522341e-14	0.443408	0.502	0.319	2.09567989118353e-09	3.07397500467592e-19	1.06154	0.58	0.354	7.3652441112035e-15	1.12601789531224e-05	10.1158	0.446	0.347	0.269794	BEC
Rpl36	6.38412699995934e-19	0.70872	0.114	0.025	1.52963682919026e-14	1.29457712143778e-07	0.315898	0.11	0.045	0.00310181	4.66206557282129e-17	0.281393	0.173	0.049	1.11703091124798e-12	BEC
Heatr5a	1.09354785460241e-18	1.49913	0.298	0.128	2.62014065962736e-14	2.04552354109938e-06	3.03302	0.242	0.152	0.0490107	9.35528702729721e-09	1.14178	0.233	0.114	0.000224153	BEC
Prkd3	1.66100931283975e-16	1.00061	0.31	0.135	3.97977831356404e-12	2.06555836439537e-18	0.90567	0.295	0.124	4.94907784109131e-14	1.48660492325034e-15	1.1042	0.292	0.118	3.56190539610782e-11	BEC
Ppp1cb	0.00165552	7.74397	0.461	0.422	1	1.82667090196918e-06	0.460908	0.5	0.406	0.043767	4.09839454222771e-18	4.7471	0.594	0.38	9.81975332317759e-14	BEC
Bnip2	8.28417506812198e-05	0.85875	0.204	0.135	1	0.0320602	0.300694	0.17	0.136	1	6.69449573242261e-18	1.40626	0.292	0.119	1.60400117748846e-13	BEC
Map4k2	1.48615987716267e-17	1.05676	0.404	0.223	3.56083906568176e-13	2.71992814758045e-12	0.76118	0.356	0.213	6.51694784160275e-08	0.000150862	0.485072	0.282	0.204	1	BEC
Tmem184b	1.06054541495526e-10	2.07426	0.327	0.198	2.5410668142328e-06	6.00707492781345e-16	0.82565	0.341	0.181	1.4392951527041e-11	2.33445612350989e-17	0.483514	0.366	0.173	5.5933568719297e-13	BEC
Rps14	3.51127242075903e-17	1.0984	0.188	0.063	8.41300872013864e-13	8.81719793725258e-12	0.474116	0.189	0.083	2.11260062576572e-07	2.09255901941598e-12	0.979991	0.208	0.083	5.01377141052068e-08	BEC
Rps29	7.32837122802212e-08	2.19795	0.106	0.041	0.00175588	5.08655287510014e-16	0.507166	0.167	0.056	1.21873806887399e-11	3.94577308642967e-17	2.1867	0.193	0.06	9.45407231508549e-13	BEC
Rps8	1.09632394475203e-06	1.25892	0.167	0.088	0.0262679	8.68061981750535e-10	0.744634	0.201	0.098	2.07987650827428e-05	5.54856323415845e-17	3.52409	0.312	0.136	1.32943575090436e-12	BEC
H3f3b	1.23878082779578e-11	0.762086	0.245	0.123	2.96811886339869e-07	4.61702856460353e-09	4.60034	0.231	0.128	0.000110624	1.78430254298876e-16	3.90359	0.46	0.277	4.27518889300108e-12	BEC
Rplp2	1.97546716270383e-10	0.469544	0.143	0.055	4.73321932183838e-06	2.7353892132952e-05	0.77768	0.14	0.078	0.655399	2.88511841402668e-16	1.07771	0.228	0.08	6.91274372000794e-12	BEC
Acadl	3.24586029762381e-16	0.461065	0.2	0.071	7.77708127310666e-12	4.46385449313398e-05	0.411714	0.106	0.051	1	4.42424690999982e-11	0.440993	0.158	0.055	1.06004955963596e-06	BEC
Insr	4.93310785959621e-16	18.4993	0.735	0.609	1.18197264315925e-11	1.69182462325614e-05	9.43463	0.625	0.577	0.405361	0.000451002	24.8305	0.594	0.567	1	BEC
Fermt2	1.26061916605284e-05	0.758996	0.461	0.377	0.302044	1.0266057731105e-15	5.13053	0.553	0.391	2.45974743237276e-11	2.07626883417172e-15	5.89223	0.515	0.333	4.97474012667544e-11	BEC
Cd200	1.61469283344593e-15	1.00772	0.22	0.088	3.86880402893645e-11	1.10189326304418e-15	0.916565	0.246	0.107	2.64013625825386e-11	0.617019	0.572403	0.114	0.109	1	BEC
Parp4	1.50226289425048e-15	0.534169	0.229	0.09	3.59942189462414e-11	5.90289795793577e-11	0.366052	0.155	0.06	1.41433435072141e-06	6.63203220636599e-14	0.253585	0.183	0.061	1.58903491664529e-09	BEC
Nova2	1.62019660396922e-05	3.56468	0.437	0.325	0.388199	3.41590938107634e-05	0.566658	0.436	0.334	0.818452	7.94513042616112e-15	8.79274	0.525	0.322	1.90365325010821e-10	BEC
Rabac1	8.85791729819199e-15	0.432267	0.229	0.097	2.1223569846468e-10	1.70869930940028e-06	0.306405	0.155	0.083	0.0409404	5.83609777557779e-11	1.03604	0.257	0.127	1.39832902702844e-06	BEC
B430010I23Rik	9.18835851921007e-15	0.466789	0.192	0.07	2.20153070120273e-10	3.73137983798131e-11	0.449796	0.189	0.082	8.94038609180323e-07	0.00029874	0.818336	0.163	0.094	1	BEC
Serf2	6.4584544725402e-12	0.479627	0.192	0.082	1.54744569162063e-07	4.94842253573265e-08	0.845801	0.186	0.097	0.00118564	4.23177610257218e-14	5.01856	0.257	0.109	1.01393355417630e-09	BEC
Gatad2a	1.02304783878556e-13	0.835452	0.31	0.163	2.45122262173019e-09	1.6685408090318e-11	0.836627	0.265	0.14	3.9978237784402e-07	8.02509756962943e-10	0.413551	0.252	0.127	1.92281337768321e-05	BEC
Usp6nl	1.38964928231464e-13	0.94168	0.335	0.179	3.32959968042587e-09	1.69864259758051e-09	0.884076	0.326	0.199	4.0699476638029e-05	7.0750286126261e-09	0.446407	0.257	0.13	0.000169518	BEC
Zbtb10	9.08727815645939e-07	0.797716	0.151	0.075	0.0217731	1.50341081497526e-06	0.379637	0.136	0.067	0.0360217	2.82360652356936e-12	0.649948	0.183	0.067	6.76536123047219e-08	BEC
Lrrc8c	1.79162525406257e-06	0.618313	0.424	0.323	0.0429273	1.40360416985779e-11	2.25883	0.466	0.323	3.36303559097927e-07	1.60502510326387e-08	1.07489	0.386	0.257	0.000384564	BEC
Tnfaip1	0.000185201	0.693231	0.139	0.081	1	1.92902395806257e-08	0.643747	0.167	0.081	0.000462194	1.69360882498021e-11	0.64727	0.178	0.067	4.05788674465259e-07	BEC
Cnot6l	8.10974165254895e-10	4.1953	0.478	0.353	1.94309409995073e-05	2.23889488481169e-11	12.2505	0.538	0.411	5.36439214400882e-07	0.0011782	1.61294	0.426	0.365	1	BEC
Eef2	0.00515984	0.404955	0.155	0.111	1	0.00105196	0.701016	0.167	0.114	1	2.82360066621585e-11	0.595948	0.257	0.124	6.76534719625319e-07	BEC
Dusp3	3.04589897118333e-07	0.426702	0.208	0.117	0.00729797	3.98655801493061e-07	0.883439	0.189	0.105	0.00955179	3.64804728971873e-11	0.804706	0.257	0.125	8.74072130616608e-07	BEC
Itm2b	4.21987686285531e-11	0.774699	0.461	0.327	1.01108249634013e-06	0.000164105	0.492325	0.394	0.333	1	3.19179765994097e-06	3.03127	0.465	0.371	0.0764755	BEC
Fam117b	5.21988759544883e-11	23.3169	0.51	0.401	1.25068506786954e-06	0.0699431	10.9227	0.409	0.397	1	1.80982090482202e-08	11.7427	0.495	0.382	0.000433633	BEC
Rac1	0.0106708	1.65636	0.269	0.234	1	2.18433444238188e-09	0.534042	0.333	0.219	5.23366532394699e-05	7.09359283888659e-11	0.898532	0.361	0.217	1.69962484419723e-06	BEC
Rpl27a	0.108493	2.15051	0.155	0.132	1	1.69134023549178e-05	0.362752	0.212	0.136	0.405245	1.52548811491303e-10	1.64677	0.302	0.167	3.65506952333162e-06	BEC
Acot9	0.00162406	0.2658	0.131	0.082	1	4.54290793915744e-06	0.383011	0.167	0.092	0.108848	5.79536249892702e-10	0.784939	0.188	0.079	1.38856885474291e-05	BEC
Fcho2	6.66609799295112e-09	4.18273	0.62	0.523	0.00015972	1.19643848500973e-06	4.19457	0.648	0.567	0.0286667	0.757054	2.01488	0.46	0.511	1	BEC
Tmpo	3.83566195478649e-08	1.85076	0.257	0.153	0.000919025	1.01595747764276e-08	0.497631	0.258	0.15	0.000243423	0.671778	0.262957	0.134	0.134	1	BEC
Rab11a	1.53846036690863e-08	0.295335	0.278	0.168	0.000368615	3.65638579976841e-07	0.599703	0.261	0.167	0.0087607	2.37321304971622e-06	1.23293	0.272	0.174	0.0568622	BEC
1110034G24Rik	4.18158244366419e-08	1.53799	0.249	0.146	0.00100191	0.00130997	0.458792	0.212	0.154	1	6.40642545039769e-08	1.7045	0.262	0.149	0.00153498	BEC
Hectd1	0.00147492	3.87858	0.498	0.464	1	0.322516	0.569185	0.466	0.48	1	4.86543348301098e-08	2.63666	0.54	0.42	0.00116576	BEC
Ifnar1	9.59823740226407e-08	0.272054	0.208	0.113	0.00229974	6.80116219882098e-07	0.481188	0.193	0.109	0.0162956	0.000152651	0.320798	0.158	0.091	1	BEC
Cdc42	0.000178726	7.33511	0.457	0.399	1	0.0211005	1.27624	0.489	0.455	1	1.05176948972661e-06	0.592597	0.515	0.424	0.0252004	BEC
Jup	2.04564513300041e-05	0.307114	0.147	0.079	0.490137	2.56772792079711e-06	1.44733	0.144	0.074	0.0615228	2.74981037062376e-05	0.276704	0.124	0.058	0.658855	BEC
Gnb1	6.95178710042051e-05	1.98973	0.633	0.568	1	4.07586997975007e-06	0.864995	0.663	0.595	0.0976578	0.000289329	4.04446	0.609	0.563	1	BEC
Crk	0.00110019	0.725261	0.331	0.278	1	7.10607368878171e-06	1.72118	0.36	0.277	0.170262	0.00123365	1.12181	0.307	0.252	1	BEC
Ddx6	0.544212	0.909467	0.445	0.485	1	0.0032765	6.68755	0.523	0.489	1	9.43388857423868e-06	1.64736	0.505	0.419	0.226036	BEC
Trim24	0.000790298	0.41495	0.355	0.299	1	1.37195640518512e-05	2.52687	0.364	0.28	0.328721	0.00419716	2.46029	0.347	0.303	1	BEC
Pak2	0.000393457	0.526469	0.371	0.313	1	1.54253881313405e-05	1.97613	0.409	0.324	0.369592	0.000864858	3.42562	0.342	0.281	1	BEC
Cr1l	0.0100134	0.40867	0.265	0.227	1	1.64375326915776e-05	0.384778	0.326	0.238	0.393843	0.035868	0.384131	0.233	0.197	1	BEC
Hnrnpf	0.0468684	1.16412	0.229	0.206	1	0.000258237	0.944798	0.261	0.195	1	2.51874245428916e-05	0.972793	0.262	0.175	0.603491	BEC
Ap3s1	4.70661176945719e-05	0.359811	0.335	0.258	1	3.42349346225618e-05	0.676032	0.386	0.307	0.820269	0.067816	3.14293	0.307	0.28	1	BEC
Ss18	0.270968	1.60549	0.184	0.169	1	4.78834767137761e-05	0.380949	0.288	0.207	1	4.90445899577599e-05	0.384263	0.208	0.128	1	BEC
Kif5b	0.00118231	0.392238	0.531	0.494	1	0.000969406	0.576524	0.561	0.498	1	0.000360776	3.544	0.535	0.479	1	BEC
Sypl	0.0187506	0.261767	0.208	0.17	1	0.000488909	0.762257	0.212	0.152	1	0.00867401	0.74662	0.233	0.184	1	BEC
Hnrnph1	0.0677554	0.331982	0.412	0.403	1	0.136535	0.250751	0.439	0.521	1	0.000870493	0.405932	0.446	0.396	1	BEC
Cfl1	0.00415239	0.358903	0.147	0.103	1	0.0069135	0.397568	0.144	0.101	1	0.000881317	0.253293	0.193	0.127	1	BEC
Cyth1	0.325963	1.03347	0.449	0.517	1	0.134299	0.305574	0.42	0.487	1	0.000932435	3.4096	0.495	0.44	1	BEC
March7	0.0015989	0.732884	0.453	0.412	1	0.0248836	3.90729	0.458	0.441	1	0.773663	0.401448	0.371	0.402	1	BEC
Thrap3	0.949977	0.541691	0.355	0.405	1	0.429935	2.71736	0.405	0.421	1	0.00469124	1.10289	0.416	0.376	1	BEC
Mier1	0.00538646	1.14888	0.449	0.417	1	0.855303	4.00531	0.375	0.41	1	0.154606	0.566202	0.381	0.389	1	BEC
Hnrnpa3	0.449378	3.29157	0.416	0.434	1	0.427018	1.62807	0.447	0.457	1	0.459677	0.742971	0.371	0.394	1	BEC
Tfap2b	0	1.2891	0.246	0.002	0	0	0.808303	0.211	0.004	0	0	1.0791	0.237	0.003	0	Fibroblast1
Col3a1	0	3.22197	0.14	0.002	0	5.65900168967177e-305	0.622936	0.134	0.003	1.35589680484536e-300	0	6.24049	0.144	0.001	0	Fibroblast1
Aox3	0	8.62915	0.52	0.003	0	0	9.15129	0.592	0.005	0	0	6.81963	0.481	0.003	0	Fibroblast1
Igfbp2	0	6.26817	0.333	0.011	0	0	2.03016	0.355	0.017	0	0	5.72027	0.388	0.011	0	Fibroblast1
Fmod	0	0.852362	0.211	0.002	0	0	0.438042	0.147	0.002	0	0	0.565466	0.155	0.001	0	Fibroblast1
Cfh	0	34.1569	0.745	0.033	0	0	11.6575	0.704	0.031	0	0	28.0062	0.629	0.023	0	Fibroblast1
Fmo1	0	1.50474	0.251	0.013	0	2.95567037320912e-195	1.69078	0.219	0.017	7.08178621420905e-191	2.16297099941464e-246	0.871741	0.234	0.01	5.18247851459748e-242	Fibroblast1
Ddr2	0	3.22556	0.566	0.026	0	0	1.50712	0.428	0.025	0	0	2.6849	0.454	0.019	0	Fibroblast1
Atp1a2	0	31.0885	0.961	0.166	0	0	60.024	0.934	0.224	0	3.25248577154559e-295	35.1537	0.852	0.131	7.79295590862324e-291	Fibroblast1
Ptpn14	0	2.79425	0.517	0.048	0	5.75343724458432e-300	2.21097	0.463	0.054	1.3785235638024e-295	7.02389848130978e-236	3.66976	0.419	0.038	1.68292607612182e-231	Fibroblast1
Itih5	0	21.3897	0.552	0.073	0	0	20.7241	0.539	0.045	0	6.17896929477342e-215	27.096	0.409	0.039	1.48048104302771e-210	Fibroblast1
Lamc3	0	1.45891	0.269	0.006	0	0	2.63715	0.364	0.007	0	0	1.55153	0.241	0.006	0	Fibroblast1
Serping1	0	0.979383	0.234	0.007	0	0	0.629602	0.169	0.005	0	0	0.681308	0.199	0.004	0	Fibroblast1
Slc13a3	0	5.35982	0.566	0.007	0	0	6.0541	0.504	0.01	0	0	4.92445	0.316	0.006	0	Fibroblast1
Bmp7	0	8.46552	0.439	0.02	0	0	1.41168	0.338	0.018	0	1.27769683977103e-270	5.47224	0.33	0.02	3.0613616280914e-266	Fibroblast1
Col4a6	0	10.6257	0.57	0.005	0	0	9.80644	0.579	0.006	0	0	10.8131	0.632	0.003	0	Fibroblast1
Col4a5	0	13.826	0.628	0.025	0	0	12.2675	0.634	0.028	0	0	15.263	0.632	0.018	0	Fibroblast1
Cp	0	39.9224	0.793	0.036	0	0	31.6629	0.732	0.043	0	0	72.5034	0.763	0.042	0	Fibroblast1
Slc7a11	0	90.9602	0.885	0.059	0	0	41.728	0.904	0.112	0	0	64.0868	0.856	0.048	0	Fibroblast1
Pear1	0	0.801314	0.274	0.008	0	0	0.818389	0.27	0.007	0	0	1.0124	0.237	0.006	0	Fibroblast1
Arhgap29	0	12.0814	0.871	0.078	0	0	20.6159	0.831	0.091	0	0	9.41009	0.777	0.059	0	Fibroblast1
Svep1	0	7.28861	0.577	0.027	0	0	21.4199	0.34	0.011	0	0	10.9999	0.533	0.021	0	Fibroblast1
Musk	0	1.65144	0.184	0.002	0	0	0.568494	0.121	0.002	0	0	4.68859	0.227	0.002	0	Fibroblast1
Lpar1	0	7.65845	0.703	0.083	0	5.72891808793895e-261	5.17581	0.682	0.143	1.37264877387017e-256	1.21999212706206e-215	4.01401	0.667	0.109	2.92310113644071e-211	Fibroblast1
Lepr	0	9.87087	0.543	0.03	0	0	12.8936	0.52	0.023	0	0	6.99458	0.55	0.026	0	Fibroblast1
Ptpn13	0	7.61811	0.791	0.153	0	0	13.1055	0.781	0.159	0	4.10285688922825e-270	3.12816	0.735	0.114	9.83044510659088e-266	Fibroblast1
Col1a2	0	3.36922	0.605	0.015	0	0	3.26851	0.548	0.015	0	0	6.2836	0.567	0.008	0	Fibroblast1
Gm26719	0	1.38275	0.294	0.007	0	0	1.46992	0.351	0.009	0	0	6.29099	0.43	0.01	0	Fibroblast1
Cped1	0	46.8872	0.97	0.066	0	0	14.3731	0.969	0.06	0	0	52.0014	0.959	0.057	0	Fibroblast1
Slc13a4	0	15.4833	0.589	0.004	0	0	11.5906	0.507	0.004	0	0	9.03096	0.522	0.002	0	Fibroblast1
Slc6a13	0	7.94829	0.676	0.002	0	0	7.58523	0.673	0.005	0	0	12.44	0.677	0.003	0	Fibroblast1
Slc6a12	0	0.574973	0.138	0.001	0	0	0.905928	0.171	0.001	0	0	1.18313	0.175	0.002	0	Fibroblast1
Slc1a5	0	3.50694	0.375	0.013	0	0	9.86537	0.248	0.012	0	0	1.16019	0.282	0.009	0	Fibroblast1
Lrrk1	0	18.4344	0.8	0.031	0	0	9.87059	0.607	0.025	0	0	17.5729	0.708	0.025	0	Fibroblast1
Anpep	0	0.618232	0.198	0.004	0	0	1.04928	0.239	0.005	0	8.72385270626689e-303	0.514895	0.148	0.003	2.09023510842155e-298	Fibroblast1
Nupr1	0	0.870661	0.172	0.005	0	0	0.605185	0.16	0.004	0	2.67859632717259e-147	1.58993	0.141	0.006	6.41791679990553e-143	Fibroblast1
Adam12	0	31.5519	0.795	0.07	0	0	15.8937	0.846	0.102	0	0	6.58217	0.763	0.088	0	Fibroblast1
Enpp1	0	14.2401	0.4	0.022	0	0	6.55701	0.36	0.027	0	2.63236382352818e-218	2.04084	0.289	0.019	6.30714372117351e-214	Fibroblast1
Col13a1	0	1.52303	0.363	0.004	0	0	2.20005	0.307	0.003	0	0	1.47386	0.268	0.002	0	Fibroblast1
Acss3	0	2.8065	0.579	0.039	0	0	6.63481	0.509	0.035	0	0	8.12895	0.567	0.026	0	Fibroblast1
Scara5	0	3.51868	0.191	0.002	0	0	4.01743	0.175	0.002	0	0	2.21298	0.182	0.002	0	Fibroblast1
Zic2	0	2.53432	0.455	0.013	0	0	2.46826	0.425	0.014	0	0	0.967213	0.278	0.006	0	Fibroblast1
Uaca	0	9.07701	0.674	0.021	0	0	6.83036	0.596	0.02	0	0	5.05489	0.54	0.011	0	Fibroblast1
Aldh1a2	0	16.7088	0.538	0.002	0	0	6.91014	0.535	0.002	0	0	32.2032	0.502	0.001	0	Fibroblast1
Cgnl1	0	1.0173	0.533	0.027	0	0	0.566642	0.487	0.022	0	0	8.60019	0.457	0.014	0	Fibroblast1
Tbx18	0	15.665	0.533	0.009	0	0	3.17481	0.491	0.009	0	0	4.20202	0.467	0.005	0	Fibroblast1
Zic1	0	7.04053	0.733	0.024	0	0	3.81743	0.596	0.032	0	0	4.49712	0.66	0.016	0	Fibroblast1
Gm29478	0	1.55396	0.191	0.006	0	1.21221739669772e-237	4.3308	0.171	0.008	2.90447288248773e-233	0	6.33878	0.22	0.005	0	Fibroblast1
Gm31409	0	0.668487	0.168	0.002	0	0	0.603081	0.143	0.003	0	0	0.624503	0.134	0.001	0	Fibroblast1
Plscr2	0	2.86616	0.326	0.004	0	0	0.696398	0.175	0.003	0	0	3.34499	0.333	0.002	0	Fibroblast1
Slc6a20a	0	50.9426	0.885	0.018	0	0	58.647	0.906	0.022	0	0	23.7368	0.832	0.016	0	Fibroblast1
Aebp1	0	2.15086	0.32	0.016	0	0	2.06531	0.318	0.011	0	0	3.14358	0.357	0.016	0	Fibroblast1
Nid1	0	1.66688	0.28	0.011	0	0	1.20708	0.316	0.013	0	0	1.162	0.241	0.008	0	Fibroblast1
Dcdc2a	0	2.46191	0.593	0.058	0	0	43.9728	0.607	0.044	0	0	18.7474	0.711	0.051	0	Fibroblast1
Foxc1	0	1.07465	0.264	0.009	0	0	0.729572	0.224	0.01	0	0	1.0394	0.292	0.007	0	Fibroblast1
Bmp6	0	37.033	0.887	0.052	0	0	98.1948	0.884	0.052	0	0	30.8006	0.849	0.047	0	Fibroblast1
Ogn	0	1.74313	0.26	0.005	0	3.63479550944948e-204	0.733373	0.132	0.005	8.70897004064095e-200	0	0.881739	0.203	0.005	0	Fibroblast1
Foxd1	0	2.03701	0.425	0.009	0	0	1.96022	0.445	0.008	0	0	1.65474	0.457	0.005	0	Fibroblast1
Osr1	0	0.456808	0.145	0.003	0	4.21998068208986e-200	0.775057	0.116	0.004	1.01110737142873e-195	9.98522118232105e-182	0.385311	0.11	0.003	2.39245899528412e-177	Fibroblast1
Ranbp3l	0	76.4203	0.841	0.048	0	0	62.1253	0.866	0.06	0	0	125.419	0.667	0.037	0	Fibroblast1
A4galt	0	2.76984	0.382	0.014	0	0	1.03875	0.296	0.013	0	0	1.22785	0.244	0.008	0	Fibroblast1
Lama1	0	41.1541	0.841	0.01	0	0	28.6512	0.77	0.011	0	0	28.1051	0.759	0.012	0	Fibroblast1
Arhgap28	0	3.99721	0.483	0.006	0	0	3.92691	0.496	0.007	0	0	5.51868	0.54	0.004	0	Fibroblast1
Colec12	0	49.7383	0.922	0.03	0	0	21.996	0.851	0.045	0	0	23.5219	0.89	0.025	0	Fibroblast1
Prdm6	0	31.0459	0.343	0.008	0	0	10.5009	0.287	0.007	0	0	2.62006	0.21	0.004	0	Fibroblast1
Apcdd1	0	9.97454	0.354	0.023	0	0	15.6119	0.32	0.018	0	1.99782426256297e-205	2.79869	0.251	0.015	4.78678693310089e-201	Fibroblast1
Slc22a8	0	4.88206	0.37	0.005	0	0	4.46721	0.388	0.008	0	0	3.90743	0.354	0.004	0	Fibroblast1
Slc22a6	0	1.22447	0.354	0.001	0	0	1.38099	0.259	0.001	0	0	1.63601	0.247	0.001	0	Fibroblast1
Trpm6	0	0.992599	0.262	0.01	0	2.79969806561985e-270	0.740974	0.206	0.01	6.70807656522516e-266	0	3.44374	0.234	0.006	0	Fibroblast1
Slc16a12	0	32.1152	0.506	0.027	0	0	5.49262	0.417	0.022	0	0	0.911683	0.519	0.019	0	Fibroblast1
Myof	0	1.94367	0.347	0.026	0	6.78650128634065e-282	0.483972	0.274	0.019	1.62604570820722e-277	1.56690996792003e-249	1.42538	0.333	0.022	3.75431628313639e-245	Fibroblast1
Ston1	2.40012431401462e-300	1.15069	0.308	0.022	5.75069785637903e-296	0	1.50599	0.331	0.019	0	0	1.58739	0.344	0.016	0	Fibroblast1
Tec	6.31133958757785e-297	1.5299	0.345	0.027	1.51219696518365e-292	0	6.79978	0.342	0.025	0	7.6843097372074e-185	1.08682	0.271	0.019	1.84116061303489e-180	Fibroblast1
Mrc2	2.24068864582828e-286	2.9586	0.508	0.067	5.36868999540455e-282	0	3.16606	0.456	0.041	0	2.69157669135686e-169	1.89572	0.385	0.044	6.44901775249103e-165	Fibroblast1
Gm29683	6.33569033831033e-260	1.6279	0.356	0.034	1.51803140505915e-255	0	9.41139	0.397	0.036	0	7.11593238113394e-302	2.34917	0.402	0.026	1.70497739851969e-297	Fibroblast1
Mill2	3.18654583725287e-248	1.30388	0.349	0.034	7.63496382605786e-244	0	1.91543	0.371	0.025	0	1.18362147547114e-234	1.74785	0.395	0.034	2.83595705522885e-230	Fibroblast1
Adamts12	5.62383912592208e-180	5.65237	0.168	0.01	1.34747185457093e-175	0	17.5684	0.364	0.012	0	0	12.5592	0.326	0.009	0	Fibroblast1
Kirrel	1.00443622488293e-307	2.32185	0.471	0.052	2.40662919481949e-303	1.2463349977852e-269	2.52125	0.443	0.055	2.98621865469334e-265	9.2824798600266e-211	1.63596	0.43	0.045	2.22408217446237e-206	Fibroblast1
Ctgf	3.285652598463e-305	3.14904	0.221	0.01	7.87242362591735e-301	2.33784320895672e-63	0.563979	0.114	0.014	5.60147232866029e-59	1.935549307977e-265	4.24901	0.289	0.015	4.6375761419129e-261	Fibroblast1
Bicc1	2.58176269156698e-303	21.8956	0.899	0.263	6.18590340899449e-299	1.27523668418506e-304	25.7009	0.901	0.275	3.05546709530741e-300	1.42620293325143e-167	18.3573	0.818	0.237	3.41718222807044e-163	Fibroblast1
Vamp5	2.89701248573339e-204	2.33285	0.317	0.035	6.9412419158172e-200	3.20061353886512e-287	1.36231	0.274	0.018	7.66867003912082e-283	6.95862811982729e-117	1.04846	0.251	0.026	1.66728729751062e-112	Fibroblast1
4930594M22Rik	2.03612325527052e-258	0.62802	0.2	0.01	4.87855131962817e-254	3.72356015930564e-285	0.768747	0.189	0.008	8.92165014169631e-281	2.66425821346091e-211	0.864608	0.192	0.008	6.38356267945234e-207	Fibroblast1
Rcsd1	2.33241395208595e-232	1.28307	0.338	0.033	5.58846382919795e-228	9.01641402768022e-280	1.24391	0.316	0.025	2.16033280103218e-275	1.68196071448369e-157	0.900553	0.268	0.022	4.02997787190293e-153	Fibroblast1
Tgfbr3	3.09686733409911e-248	4.1413	0.869	0.267	7.42009413250148e-244	3.20396770811855e-274	3.86692	0.816	0.211	7.67670662865205e-270	3.93870428058611e-137	17.3503	0.753	0.227	9.43713545628432e-133	Fibroblast1
Fbln1	7.0279785023136e-271	3.29899	0.248	0.015	1.68390364915434e-266	8.88766579179874e-216	1.51199	0.197	0.013	2.12948472371498e-211	2.12677959460782e-89	1.08328	0.134	0.01	5.09576390868034e-85	Fibroblast1
Il34	3.1881617437351e-261	15.382	0.568	0.095	7.63883553798929e-257	5.32175853213739e-95	4.6317	0.397	0.111	1.27509334430012e-90	4.21259103953011e-127	6.05753	0.467	0.088	1.00933681307141e-122	Fibroblast1
Vstm4	1.23533973581918e-200	0.921155	0.246	0.021	2.95987400702275e-196	3.27141577363093e-259	1.04888	0.268	0.02	7.83831219361971e-255	4.16338609284856e-104	0.930886	0.206	0.02	9.97547307846515e-100	Fibroblast1
Ppara	8.94605070017654e-223	2.09324	0.402	0.05	2.1434737477623e-218	3.25043086219837e-104	2.10054	0.285	0.052	7.78803234582731e-100	1.03415152776729e-253	4.04772	0.412	0.033	2.47782706053043e-249	Fibroblast1
Tfpi	4.90296770818022e-249	0.852128	0.264	0.019	1.17475106287998e-244	1.34777670601691e-200	1.14567	0.213	0.016	3.22927298761651e-196	2.76499136301357e-161	2.62241	0.223	0.015	6.62491930578052e-157	Fibroblast1
Pcolce	3.9930064365856e-242	0.460163	0.131	0.004	9.56724342205909e-238	7.97552262493826e-191	0.318112	0.107	0.004	1.91093522093521e-186	7.46831676824067e-165	0.259275	0.1	0.002	1.78940869767047e-160	Fibroblast1
Abca9	1.99245450422392e-158	0.487096	0.317	0.041	4.77392099212051e-154	4.72550951628161e-238	0.928136	0.346	0.036	1.13223208010107e-233	6.61226581536965e-138	2.11106	0.268	0.025	1.58429888936257e-133	Fibroblast1
Frk	2.97952137355683e-184	0.627609	0.149	0.008	7.13893321104216e-180	9.38250723278518e-205	0.684501	0.149	0.007	2.24804873297533e-200	1.79399772708874e-237	2.0922	0.148	0.004	4.29841855410461e-233	Fibroblast1
Tmem45a	9.85751150046155e-168	0.472305	0.113	0.005	2.36185975551059e-163	2.32108832604258e-236	0.796703	0.134	0.004	5.56132762919803e-232	2.10518411811225e-220	0.532666	0.141	0.004	5.04402114699695e-216	Fibroblast1
Vcam1	5.48810501919531e-131	1.31937	0.177	0.016	1.3149499625992e-126	4.47487622993843e-235	16.0593	0.259	0.02	1.07218034469325e-230	2.48494639871519e-163	1.46106	0.203	0.012	5.95393157132159e-159	Fibroblast1
Cpq	3.32947556346022e-224	3.85579	0.632	0.128	7.97742345005069e-220	8.16238278933674e-232	2.79061	0.673	0.148	1.95570691632508e-227	9.79207096908088e-170	7.62031	0.653	0.122	2.34618020419178e-165	Fibroblast1
Steap3	8.81753219012156e-159	0.610582	0.168	0.012	2.11268071275313e-154	2.04809216908505e-229	0.67259	0.2	0.012	4.90722883712779e-225	1.91289365146788e-205	0.660991	0.189	0.008	4.58329318891705e-201	Fibroblast1
Sp100	2.13154948570333e-196	0.480148	0.195	0.013	5.10719256774517e-192	2.9689852826265e-86	0.40287	0.116	0.011	7.1136887371731e-82	3.69556921930204e-229	1.45397	0.216	0.009	8.85458384944769e-225	Fibroblast1
Zic5	6.83476394254464e-229	1.50849	0.221	0.014	1.6376094406337e-224	2.36107847972495e-219	0.769333	0.23	0.017	5.65714403742098e-215	3.41591984083317e-143	0.829191	0.162	0.009	8.18454393863628e-139	Fibroblast1
Rbp1	4.47920488498613e-187	2.0554	0.255	0.024	1.07321749044268e-182	3.37520093188237e-224	1.21228	0.257	0.021	8.08698143279016e-220	2.94557883770913e-93	1.04255	0.186	0.018	7.05760689515108e-89	Fibroblast1
Hmgcs2	1.40573122140736e-132	0.578015	0.124	0.008	3.36813200649203e-128	4.69964594104469e-219	1.86163	0.162	0.008	1.12603516747431e-214	1.61007522547912e-145	0.686386	0.117	0.004	3.85774024024796e-141	Fibroblast1
Gjb6	5.01565974375143e-132	1.1549	0.382	0.069	1.20175207460284e-127	2.4670953219755e-218	2.59982	0.458	0.069	5.9111603914533e-214	1.42753544600936e-175	1.63941	0.388	0.042	3.42037492863843e-171	Fibroblast1
Pgm5	1.23499495782933e-211	1.16386	0.228	0.016	2.95904791895907e-207	4.89813401302574e-209	1.59324	0.224	0.017	1.17359290952097e-204	6.51684770603917e-84	0.854732	0.141	0.011	1.56143671036699e-79	Fibroblast1
Sncaip	2.28535359872897e-209	6.08017	0.549	0.104	5.47570722255462e-205	7.1060350242836e-196	6.40159	0.623	0.147	1.70260599181835e-191	1.86766516760092e-59	5.28362	0.381	0.1	4.4749257415718e-55	Fibroblast1
Lmod1	4.44078448981347e-154	0.839113	0.161	0.011	1.06401196375931e-149	3.00470398143971e-118	0.462297	0.105	0.006	7.19927073952956e-114	3.12843778982615e-209	4.98951	0.23	0.012	7.49573694442346e-205	Fibroblast1
Osmr	1.05119460880569e-206	6.93531	0.225	0.016	2.51866228269843e-202	9.82747852808963e-78	2.56239	0.125	0.014	2.35466385533028e-73	1.83229588535369e-202	1.21319	0.227	0.012	4.39018094130743e-198	Fibroblast1
Adgra2	1.69659815807641e-198	1.10031	0.336	0.041	4.06504918675108e-194	4.5676212560549e-146	0.698915	0.276	0.038	1.09440205295075e-141	1.35422686537865e-151	1.02785	0.316	0.033	3.24472756944724e-147	Fibroblast1
Carmn	2.03865708976729e-195	0.317371	0.161	0.008	4.88462238708242e-191	5.16963384000212e-112	0.396024	0.11	0.007	1.23864426806451e-107	6.39754187621476e-171	0.36299	0.131	0.004	1.53285103354106e-166	Fibroblast1
Gm30624	8.63982846415484e-195	17.1013	0.131	0.005	2.0701029000115e-190	3.07470484787789e-123	24.2299	0.107	0.006	7.36699281551542e-119	6.11531376050888e-132	4.90625	0.127	0.006	1.46522917701793e-127	Fibroblast1
Kank2	6.46614030135312e-161	0.946142	0.292	0.037	1.54928721620421e-156	1.01805494016967e-194	2.21526	0.294	0.032	2.43925963664653e-190	2.71018569994377e-170	1.14948	0.309	0.028	6.49360493706528e-166	Fibroblast1
St5	1.02313240400655e-188	5.97579	0.747	0.235	2.45142523999968e-184	4.53494460684793e-96	2.79918	0.581	0.226	1.08657272780076e-91	6.72092989004347e-140	13.8563	0.691	0.185	1.61033480165442e-135	Fibroblast1
Flvcr2	5.32222445255374e-50	0.355159	0.103	0.014	1.27520497883188e-45	3.06204124027475e-187	0.747319	0.182	0.012	7.33665081169829e-183	1.01007457015815e-67	0.480711	0.1	0.007	2.42013867009892e-63	Fibroblast1
Cmbl	1.85256836532196e-122	0.802618	0.191	0.021	4.43875380331141e-118	3.7237984234396e-186	3.03525	0.171	0.011	8.92222102256129e-182	2.43311138103317e-66	0.534306	0.155	0.018	5.82973486895549e-62	Fibroblast1
Alcam	1.00406061300687e-183	215.286	0.945	0.544	2.40572922876446e-179	1.59777644313322e-112	32.4924	0.912	0.636	3.82827235774719e-108	2.42471530511735e-75	17.2526	0.873	0.514	5.80961787106116e-71	Fibroblast1
Adamts10	2.65174290199432e-182	2.02632	0.48	0.094	6.35357599317838e-178	1.1265491366717e-107	1.66606	0.393	0.1	2.69921173146538e-103	6.1027056134832e-107	1.97443	0.443	0.09	1.46220826499057e-102	Fibroblast1
Isyna1	1.65455569269504e-176	0.672712	0.223	0.02	3.96431543969731e-172	4.12234243165097e-119	0.486143	0.191	0.022	9.87713246623572e-115	4.4992387357485e-105	3.58242	0.216	0.022	1.07801760108534e-100	Fibroblast1
Gm27151	5.97645694917341e-144	0.678528	0.198	0.019	1.43195908502195e-139	3.14358245631304e-163	0.953565	0.195	0.017	7.53202356532604e-159	1.97765472306129e-176	1.80757	0.265	0.02	4.73846071645485e-172	Fibroblast1
Anxa2	6.9775650919078e-169	0.454293	0.172	0.012	1.67182459602111e-164	3.78549393539135e-126	0.413121	0.134	0.01	9.07004346919767e-122	3.83021162767324e-174	0.664569	0.192	0.01	9.17718705990508e-170	Fibroblast1
Hspg2	1.78900947833608e-100	0.376658	0.129	0.011	4.28646671009325e-96	1.29176347657898e-169	0.449408	0.147	0.009	3.09506528988323e-165	4.49262637178895e-131	0.373413	0.144	0.008	1.07643327868063e-126	Fibroblast1
Aspg	9.88765476573815e-158	0.405573	0.14	0.008	2.36908208187086e-153	2.96713865116623e-127	0.327375	0.103	0.006	7.10926420819428e-123	1.92468736215841e-96	0.305161	0.127	0.008	4.61155091973155e-92	Fibroblast1
Col22a1	1.53923590536097e-157	0.943672	0.156	0.01	3.68800922924488e-153	8.20274241385549e-103	0.893197	0.114	0.009	1.96537708235978e-98	2.5107227523489e-53	0.392618	0.11	0.011	6.01569171462796e-49	Fibroblast1
Gm44148	1.77951954164799e-155	0.83401	0.177	0.014	4.26372882178859e-151	9.4626583945484e-152	0.968102	0.173	0.014	2.2672529513338e-147	3.32244317126312e-62	0.375551	0.124	0.012	7.96057383834645e-58	Fibroblast1
Pard6g	1.76146670300165e-118	1.5411	0.338	0.066	4.22047422039196e-114	1.78665170135062e-155	1.3915	0.364	0.062	4.28081747643608e-151	4.22453721688095e-36	0.974138	0.223	0.057	1.01219911716468e-31	Fibroblast1
Il13ra1	2.66076893673344e-138	0.660366	0.175	0.015	6.37520237241333e-134	3.95185859146715e-153	0.560049	0.184	0.016	9.46865318515529e-149	2.45005439395205e-141	0.674441	0.206	0.015	5.8703303279091e-137	Fibroblast1
Ampd3	3.48724300286006e-121	4.87775	0.469	0.125	8.35543423485271e-117	2.92812085223186e-152	1.7407	0.48	0.111	7.01577756194753e-148	8.32391674845381e-63	2.86057	0.426	0.125	1.99441045292953e-58	Fibroblast1
Prdm5	3.39445708672916e-148	5.77431	0.625	0.193	8.13311917980307e-144	4.03825540451736e-96	1.26372	0.507	0.167	9.67565994922359e-92	4.12451379465176e-91	6.29824	0.55	0.156	9.88233505198562e-87	Fibroblast1
Slc30a10	7.59794215587626e-148	2.45164	0.336	0.052	1.82046694054795e-143	1.74151868671012e-126	1.03282	0.311	0.053	4.17267877335744e-122	5.50795138754747e-81	2.35284	0.261	0.04	1.31970515245637e-76	Fibroblast1
Nkd1	9.47636748408072e-142	2.2011	0.294	0.042	2.27053764918574e-137	8.66746012801309e-48	1.39942	0.175	0.04	2.07672344667194e-43	2.36738656331433e-25	3.43955	0.155	0.037	5.67225820570114e-21	Fibroblast1
Fgfr1	1.97919197234388e-138	3.0702	0.634	0.192	4.74214396573593e-134	3.22270543684127e-74	1.44637	0.55	0.225	7.72160222667169e-70	2.28062805499067e-123	1.66736	0.584	0.135	5.46438481975763e-119	Fibroblast1
Tns2	1.06422178858019e-133	0.6625	0.248	0.032	2.54987540543814e-129	1.20577804809755e-137	0.532932	0.215	0.024	2.88904420324173e-133	6.90877331535544e-136	0.934111	0.251	0.023	1.65534208635916e-131	Fibroblast1
Hs3st3a1	2.13537225033386e-137	1.76972	0.283	0.039	5.11635191179993e-133	8.62375071314798e-134	3.48957	0.237	0.03	2.06625067087026e-129	1.81378530549285e-42	0.581446	0.182	0.033	4.34582959196086e-38	Fibroblast1
Nbl1	4.14222117539187e-137	0.534957	0.168	0.014	9.92476193623892e-133	1.94268386471123e-121	0.521381	0.167	0.016	4.65467053984811e-117	3.10176073468445e-119	0.446171	0.172	0.012	7.43181872030394e-115	Fibroblast1
Rin3	2.95508274516982e-66	0.551605	0.175	0.029	7.08037825742688e-62	6.7690044362966e-137	0.568361	0.202	0.021	1.62185346293667e-132	1.05330248782053e-51	0.453992	0.148	0.02	2.523712760818e-47	Fibroblast1
Ccr9	1.32250544975367e-107	3.14761	0.161	0.016	3.16872305760979e-103	1.0469192506322e-128	2.89433	0.189	0.02	2.50841852451475e-124	1.2520363394006e-120	3.67866	0.227	0.021	2.99987906920384e-116	Fibroblast1
Wnt4	2.40938245173005e-32	0.459441	0.154	0.041	5.77288035434519e-28	3.73214054733804e-128	1.43995	0.257	0.037	8.94220875142195e-124	6.96959256941951e-22	0.716115	0.144	0.038	1.66991437963291e-17	Fibroblast1
Hlf	2.91302812143015e-127	3.83156	0.791	0.363	6.97961537894663e-123	7.6826749977635e-115	8.09228	0.713	0.308	1.84076892946414e-110	3.96717933253395e-37	6.99989	0.612	0.316	9.50536168075134e-33	Fibroblast1
Tmem64	6.33864413782441e-100	2.18153	0.303	0.062	1.51873913542273e-95	9.40524535959591e-127	1.24045	0.331	0.063	2.25349678815918e-122	7.6292069507686e-42	2.55197	0.237	0.057	1.82795798540416e-37	Fibroblast1
Tead3	1.56999316682601e-125	0.365891	0.154	0.013	3.76170362771512e-121	1.05290726999654e-89	0.293054	0.118	0.011	2.52276581891171e-85	2.44150322227388e-126	0.433589	0.144	0.008	5.84984172056822e-122	Fibroblast1
Fam114a1	1.36671305932146e-86	0.456033	0.195	0.029	3.27464449013422e-82	2.9746183924581e-124	0.730659	0.202	0.023	7.1271856683296e-120	7.74678907308462e-43	0.766457	0.168	0.029	1.85613066191108e-38	Fibroblast1
Gab2	9.11506067136856e-124	15.0113	0.837	0.44	2.18396853685991e-119	3.50996277962071e-90	6.25317	0.759	0.403	8.40987081997122e-86	1.40875136129011e-73	3.82507	0.814	0.427	3.37536826165111e-69	Fibroblast1
Gja1	2.54652466414855e-117	4.98897	0.379	0.075	6.10147309529992e-113	2.12091028189919e-66	5.4009	0.368	0.108	5.08170103543047e-62	9.10261487437031e-70	6.21406	0.302	0.057	2.18098652389913e-65	Fibroblast1
Sparc	5.38535862952954e-73	0.633934	0.241	0.049	1.29033192763528e-68	9.15819074029426e-85	0.735996	0.235	0.043	2.19430250137451e-80	8.79309864080536e-107	0.980839	0.292	0.038	2.10682643433696e-102	Fibroblast1
Zfp36l1	5.4869286793379e-106	1.05347	0.287	0.05	1.31466811156936e-101	7.06441239518172e-47	0.581751	0.257	0.075	1.69263320988554e-42	1.36407059548733e-36	0.448558	0.216	0.051	3.26831314678764e-32	Fibroblast1
Pdgfrl	2.15366947700154e-104	0.885719	0.161	0.017	5.16019206689568e-100	1.14117836818663e-96	0.617999	0.173	0.022	2.73426337017516e-92	7.24126548687195e-57	0.447789	0.124	0.013	1.73500721065452e-52	Fibroblast1
Amotl2	4.84764015225148e-103	0.827937	0.264	0.046	1.16149458047946e-98	1.69093747008642e-50	0.427	0.18	0.04	4.05148617832706e-46	7.14098212423125e-80	0.7311	0.23	0.031	1.71097931696581e-75	Fibroblast1
Swap70	1.00650826096309e-84	0.644294	0.322	0.073	2.41159379326756e-80	5.41189666760502e-41	0.811483	0.224	0.065	1.29669044155816e-36	3.63892084927574e-98	1.10718	0.333	0.052	8.71885435486467e-94	Fibroblast1
Smo	5.46486258824485e-98	0.65637	0.283	0.052	1.30938107614347e-93	1.21257311716199e-69	0.712831	0.235	0.051	2.90532518872013e-65	1.27483580923041e-61	0.540822	0.21	0.033	3.05450659891607e-57	Fibroblast1
Pik3ap1	5.08644345908125e-86	6.57777	0.189	0.026	1.21871185279587e-81	1.26378481292005e-97	4.0428	0.16	0.018	3.02802841175644e-93	2.19249377321728e-40	0.465659	0.137	0.021	5.2532150806286e-36	Fibroblast1
Zc3hav1	7.80887666451128e-60	0.764693	0.189	0.037	1.8710068488169e-55	1.09532609220705e-95	0.527615	0.171	0.021	2.6244013169281e-91	1.34620781570882e-24	0.336664	0.155	0.038	3.22551392643833e-20	Fibroblast1
March6	2.69320587465341e-94	9.45965	0.8	0.473	6.45292127566957e-90	3.74050976925864e-69	6.71633	0.763	0.509	8.96226140714371e-65	1.70783191935449e-15	11.0216	0.629	0.475	4.09196527877335e-11	Fibroblast1
Rnf43	4.20957826189047e-93	3.69292	0.359	0.087	1.00861495154896e-88	3.6504458398059e-71	2.01535	0.296	0.075	8.74646823217493e-67	1.57114032552325e-19	0.355476	0.22	0.079	3.7644522199537e-15	Fibroblast1
Asap3	2.89586798028381e-91	0.616997	0.218	0.035	6.93849968076e-87	2.05216883591989e-79	0.475474	0.184	0.029	4.91699653086406e-75	3.20947817409706e-40	0.267259	0.148	0.025	7.68990970513656e-36	Fibroblast1
Laptm4a	1.11041202520287e-89	1.08111	0.485	0.168	2.66054721238608e-85	3.42289851966588e-55	3.43326	0.404	0.168	8.20126485311945e-51	9.22968039215395e-59	1.39225	0.495	0.179	2.21143142196009e-54	Fibroblast1
Cast	4.9719026276236e-84	1.02431	0.308	0.071	1.19126786957861e-79	2.60339849915529e-87	0.563013	0.272	0.056	6.23774280397607e-83	3.54057700459252e-82	1.49939	0.375	0.079	8.48322250300368e-78	Fibroblast1
Rbms2	1.65048061605678e-81	1.32474	0.317	0.078	3.95455155607205e-77	2.36149319806528e-66	0.608957	0.283	0.075	5.6581377025644e-62	2.34129569513007e-86	1.61477	0.333	0.061	5.60974448553164e-82	Fibroblast1
Cflar	4.76714768912202e-58	0.920953	0.317	0.095	1.14220858631364e-53	2.41258308134394e-84	1.02541	0.338	0.086	5.78054906290007e-80	5.70982104990963e-59	1.51816	0.337	0.081	1.36807312355835e-54	Fibroblast1
Cemip	4.26503701821487e-68	136.852	0.402	0.135	1.02190286956428e-63	1.30313986305971e-80	55.63	0.452	0.151	3.12232311189106e-76	6.11768228306288e-49	57.422	0.385	0.12	1.46579667502187e-44	Fibroblast1
Mxi1	2.87227170058305e-79	3.74124	0.692	0.367	6.88196299459699e-75	1.91102617884076e-48	3.64088	0.612	0.367	4.57881872450246e-44	5.66475663518044e-38	4.3016	0.526	0.258	1.35727568978923e-33	Fibroblast1
Stim1	1.16287515158389e-77	15.9608	0.715	0.417	2.786248863195e-73	3.25085773513811e-13	3.2619	0.542	0.431	7.78905513339091e-09	9.82642065972319e-51	14.8909	0.704	0.409	2.35441039006968e-46	Fibroblast1
Gm5089	2.24707619015259e-77	0.703079	0.184	0.028	5.38399455160561e-73	1.53026134638863e-48	1.23429	0.193	0.045	3.66650618594717e-44	2.13380823082073e-57	0.280761	0.168	0.023	5.11260452104646e-53	Fibroblast1
Axl	3.34582909052095e-50	0.366063	0.154	0.028	8.01660650088819e-46	8.02793463347764e-46	0.345781	0.145	0.029	1.92349313818124e-41	7.88399700928949e-76	0.614605	0.182	0.021	1.88900568342576e-71	Fibroblast1
Jag1	3.62753742403623e-45	0.481035	0.129	0.023	8.69157966799082e-41	7.95147541267535e-76	0.928399	0.16	0.023	1.90517350887701e-71	9.1891311759987e-48	0.711842	0.141	0.02	2.20171582976929e-43	Fibroblast1
Ctsh	1.01513330230701e-75	0.358523	0.14	0.017	2.43225939232761e-71	3.56290756250425e-72	0.308143	0.114	0.012	8.53672651976019e-68	1.30085830210722e-71	0.565535	0.131	0.011	3.11685649184889e-67	Fibroblast1
Zkscan2	1.19068293466721e-75	3.13918	0.483	0.187	2.85287631146263e-71	2.10648848717049e-63	0.970249	0.379	0.135	5.0471464152605e-59	3.11863602575878e-29	1.41241	0.402	0.179	7.47225191771805e-25	Fibroblast1
Creb3l2	1.28322516940008e-75	1.21251	0.453	0.157	3.07460750588258e-71	5.82143536074609e-55	1.34455	0.401	0.156	1.39481591243476e-50	1.63002306413177e-45	1.2217	0.409	0.141	3.90553526165973e-41	Fibroblast1
Coch	1.07834658811746e-73	18.1377	0.251	0.054	2.58371842512944e-69	9.8157018509052e-60	2.9567	0.226	0.054	2.35184216347689e-55	3.61681058204189e-17	2.45597	0.179	0.063	8.66587815457238e-13	Fibroblast1
Parp4	1.42881449117849e-69	0.92695	0.317	0.087	3.42343952086367e-65	3.24431801890255e-50	0.506837	0.221	0.058	7.7733859732905e-46	3.2196920212482e-73	1.01198	0.306	0.059	7.71438208291069e-69	Fibroblast1
Fgd6	4.75971199479304e-73	0.500296	0.395	0.113	1.14042699395241e-68	1.37340199642484e-24	0.353286	0.314	0.143	3.29067118343391e-20	1.09926226500351e-20	0.819012	0.227	0.077	2.63383238694842e-16	Fibroblast1
Samd4	1.84802548681962e-72	10.9732	0.71	0.397	4.4278690664198e-68	9.02284906721711e-21	39.0256	0.592	0.434	2.16187463650522e-16	1.04447789429126e-50	10.7593	0.656	0.366	2.50256903472186e-46	Fibroblast1
Slc41a1	3.16432801601445e-72	0.804559	0.303	0.079	7.58172992637062e-68	1.05096568344035e-67	0.664784	0.274	0.071	2.51811377752307e-63	6.99603051107983e-30	0.472705	0.213	0.059	1.67624891045473e-25	Fibroblast1
Nsa2	6.27918508463762e-71	2.93339	0.32	0.091	1.50449274627917e-66	2.13876620913402e-68	2.32037	0.307	0.088	5.1244838370851e-64	8.77658543523946e-67	1.94891	0.344	0.081	2.10286987028337e-62	Fibroblast1
Cdc42ep4	3.17574062408512e-69	0.392896	0.172	0.028	7.60907453530795e-65	8.99371491019731e-44	0.444848	0.14	0.029	2.15489409248327e-39	2.49623128938177e-37	0.38442	0.117	0.017	5.98097016935872e-33	Fibroblast1
Spata6	3.28974903489296e-67	0.735371	0.292	0.076	7.88223868760353e-63	5.09884354682073e-60	0.466664	0.246	0.062	1.22168291381825e-55	4.91027434468704e-30	0.8498	0.244	0.074	1.17650173298702e-25	Fibroblast1
Pdk1	6.20112375833517e-67	7.93098	0.414	0.149	1.48578925249711e-62	2.05985161384696e-40	2.66526	0.351	0.148	4.93540446677732e-36	5.92240414100262e-28	0.640047	0.354	0.147	1.41900803218423e-23	Fibroblast1
Txnip	1.53021620264043e-66	0.889211	0.175	0.03	3.66639802152647e-62	1.1511046564594e-46	1.04306	0.129	0.024	2.75804675687672e-42	3.88950621160013e-47	0.420175	0.155	0.023	9.3192568829939e-43	Fibroblast1
Vcl	2.70966406162112e-14	6.42529	0.471	0.333	6.4923550916442e-10	0.0783692	10.0929	0.373	0.353	1	1.92200181627273e-66	44.645	0.684	0.319	4.60511635178946e-62	Fibroblast1
Mmp14	4.39655561970508e-61	0.323292	0.115	0.015	1.05341472648134e-56	1.67633758255485e-47	0.343543	0.121	0.02	4.01650484780143e-43	9.43236423334817e-66	0.456058	0.137	0.014	2.25999447031022e-61	Fibroblast1
Stk17b	8.19597870669895e-64	0.519629	0.184	0.033	1.96375649812507e-59	1.24895991003134e-56	0.372932	0.154	0.027	2.99250794443509e-52	7.70588393188308e-64	0.417812	0.165	0.02	1.84632979007919e-59	Fibroblast1
Trim12a	4.10820177083092e-63	0.435498	0.154	0.024	9.84325144291089e-59	3.55572961724737e-54	1.07395	0.125	0.019	8.5195281629247e-50	4.87424222429721e-52	0.424194	0.151	0.02	1.16786843694161e-47	Fibroblast1
Slc22a5	3.33650567764088e-62	1.5472	0.418	0.163	7.99426760362756e-58	1.77381430816724e-08	0.291884	0.219	0.142	0.000425006	2.56491153882323e-32	3.37432	0.354	0.141	6.14552804702046e-28	Fibroblast1
Plscr4	1.08462223581051e-60	0.491718	0.191	0.037	2.59875487700199e-56	1.563516889948e-29	0.676421	0.154	0.044	3.7461864683154e-25	4.72589334183794e-25	0.468674	0.144	0.034	1.13232404470437e-20	Fibroblast1
Peli2	3.11979259256643e-57	3.15506	0.556	0.262	7.47502305178916e-53	2.2235073135554e-46	4.88765	0.529	0.268	5.32752352327874e-42	8.21339919314901e-17	0.869123	0.419	0.235	1.9679304466785e-12	Fibroblast1
Errfi1	2.80703906479272e-15	17.3769	0.244	0.131	6.72566559924337e-11	9.02128144247929e-48	12.8517	0.303	0.108	2.16149903361804e-43	1.23480397544954e-56	32.7373	0.419	0.136	2.9585903251771e-52	Fibroblast1
Eci2	1.41458508951405e-56	1.13356	0.294	0.084	3.38934587447567e-52	2.26416115621739e-26	0.349172	0.189	0.066	5.42493013029686e-22	7.77848620376819e-39	0.758504	0.247	0.063	1.86372529442286e-34	Fibroblast1
Ggact	6.9571153694821e-56	1.67003	0.43	0.178	1.66692484252791e-51	1.48934240828114e-33	1.06509	0.377	0.189	3.5684644102416e-29	2.325762072321e-48	2.942	0.57	0.255	5.57252592528111e-44	Fibroblast1
Sos2	1.32339124355499e-53	2.16052	0.621	0.361	3.17084541955776e-49	6.71394553904855e-28	9.1327	0.55	0.372	1.60866135115603e-23	7.07814575204434e-23	2.43113	0.536	0.326	1.69592372218982e-18	Fibroblast1
Fkbp9	1.85000766210236e-53	0.462875	0.216	0.053	4.43261835839725e-49	2.09306273529724e-35	0.379388	0.175	0.05	5.01497831377218e-31	2.38387435197574e-18	0.349815	0.151	0.046	5.71176294733388e-14	Fibroblast1
Nadk2	1.92553602501003e-24	6.484	0.306	0.15	4.61358431592403e-20	6.60857601676716e-52	25.2441	0.371	0.148	1.58341481361741e-47	6.21053434358817e-07	18.8458	0.203	0.117	0.0148804	Fibroblast1
Zfand6	7.77033136909159e-52	1.95295	0.545	0.284	1.86177139603434e-47	4.71714761039873e-46	1.6462	0.605	0.369	1.13022856745153e-41	4.10313950232493e-22	1.20238	0.485	0.273	9.83112224757052e-18	Fibroblast1
Elf1	1.92021631335593e-51	0.325382	0.428	0.176	4.60083828680081e-47	6.34306560310683e-46	1.39904	0.379	0.152	1.5197985185044e-41	2.01537355187002e-33	1.62237	0.351	0.129	4.82883503028056e-29	Fibroblast1
Sh3bgrl	9.21937793892096e-48	1.98085	0.349	0.134	2.20896295416546e-43	2.68155030970451e-32	0.322207	0.298	0.128	6.42499454205202e-28	4.17793614721967e-38	7.26726	0.388	0.149	1.00103350087383e-33	Fibroblast1
Pla2g4a	3.59193227549763e-28	2.76859	0.145	0.04	8.60626973209232e-24	1.95254265500927e-46	12.3162	0.2	0.05	4.67829220140221e-42	7.18279192955534e-22	7.2651	0.155	0.041	1.72099694632146e-17	Fibroblast1
Axin2	5.09204526084447e-45	0.654768	0.244	0.075	1.22005404449833e-40	3.66436141864489e-10	0.345348	0.147	0.075	8.77980995907315e-06	4.74896806956682e-13	0.304303	0.165	0.065	1.13785274946821e-08	Fibroblast1
Nr2f1	5.97596406770789e-45	0.797841	0.32	0.118	1.43184099062281e-40	1.33899789267779e-34	0.363281	0.351	0.16	3.20823895085598e-30	8.49227688584846e-06	0.4606	0.206	0.13	0.203475	Fibroblast1
Igsf8	2.03656014038664e-44	5.9914	0.428	0.205	4.87959809636639e-40	1.01845447154581e-32	4.02388	0.362	0.181	2.44021691382377e-28	1.84836558908084e-13	2.3765	0.306	0.171	4.4286839514377e-09	Fibroblast1
Nudt4	1.20531624338112e-43	8.25047	0.317	0.123	2.88793771914116e-39	1.40126100447943e-14	0.821602	0.211	0.11	3.3574213667327e-10	2.82556950258892e-09	10.2196	0.192	0.099	6.77006452820305e-05	Fibroblast1
Arfgap3	5.35222139712616e-29	1.09153	0.276	0.12	1.28239224675143e-24	5.61392885787293e-43	1.00021	0.281	0.1	1.34509735434635e-38	3.44423208692933e-32	0.935093	0.299	0.104	8.25238008028268e-28	Fibroblast1
Rnf213	1.3907967905421e-42	1.81436	0.269	0.089	3.33234911013887e-38	7.71858574715749e-30	3.08742	0.186	0.061	1.84937314501893e-25	2.68697963588874e-17	0.545014	0.196	0.072	6.43800320758942e-13	Fibroblast1
Suclg2	4.1417255843366e-40	0.80411	0.301	0.108	9.92357450007048e-36	1.18171613787191e-33	0.473188	0.237	0.083	2.8313918663411e-29	4.654394857857e-31	1.14175	0.278	0.088	1.11519300794254e-26	Fibroblast1
Arhgef40	7.67184268154431e-37	0.396839	0.23	0.072	1.83817350649802e-32	3.76716627988562e-18	0.430971	0.184	0.077	9.02613040660595e-14	4.20297694942111e-40	0.690249	0.258	0.067	1.0070332770813e-35	Fibroblast1
Il6st	8.6845674903826e-40	1.31219	0.352	0.154	2.08082237069567e-35	4.28385090116634e-23	2.51523	0.296	0.151	1.02641067591945e-18	8.40981280032709e-26	0.683003	0.296	0.114	2.01499114695837e-21	Fibroblast1
Chst15	1.91116911996102e-39	0.565835	0.186	0.051	4.5791612114266e-35	1.87880426143329e-28	1.68743	0.169	0.054	4.50161501039416e-24	4.87321922758252e-15	0.326784	0.134	0.043	1.16762332692877e-10	Fibroblast1
Nnat	4.69072896179158e-18	6.43465	0.214	0.1	1.12389865924526e-13	8.96626090870216e-39	15.7454	0.316	0.128	2.14831611372504e-34	7.88517487293139e-19	22.3618	0.289	0.132	1.88928789955436e-14	Fibroblast1
Ttc23	2.02394060067618e-37	0.419559	0.285	0.103	4.84936167922013e-33	3.53865128245827e-29	0.362141	0.243	0.093	8.47860847277001e-25	9.17198852069489e-09	0.324702	0.21	0.111	0.000219761	Fibroblast1
Nfe2l2	1.79246433293122e-36	0.67531	0.234	0.076	4.29474454170321e-32	3.13996273432711e-29	0.553029	0.191	0.063	7.52335071144776e-25	4.70590029032709e-25	0.469696	0.21	0.063	1.12753370956237e-20	Fibroblast1
E130308A19Rik	3.43064230374108e-29	5.70355	0.572	0.37	8.21981895976364e-25	9.30140463738531e-36	2.31511	0.601	0.374	2.22861655111752e-31	7.16722671247513e-16	1.05026	0.509	0.331	1.71726752030904e-11	Fibroblast1
Ifnar2	1.75666754566815e-35	0.549833	0.237	0.081	4.20897543942088e-31	1.54076390786923e-29	0.527393	0.206	0.073	3.69167032325467e-25	2.628860384238e-21	0.555399	0.21	0.071	6.29874948063425e-17	Fibroblast1
Slc6a20b	3.60137417846426e-33	3.09165	0.168	0.048	8.62889253160037e-29	4.27547422225947e-20	0.417034	0.107	0.032	1.02440362365337e-15	3.55231314010472e-35	4.04076	0.23	0.062	8.51134228369091e-31	Fibroblast1
Ddx58	2.46361104150003e-34	0.537677	0.133	0.031	5.90281205543406e-30	7.28998252815894e-32	0.42721	0.105	0.022	1.74667981374688e-27	8.20191770386838e-20	0.322822	0.113	0.027	1.96517948184686e-15	Fibroblast1
Cyp2d22	3.73662905661178e-34	0.297226	0.152	0.037	8.95296321964182e-30	3.49324252999149e-22	0.29588	0.134	0.04	8.36980910185961e-18	3.14247689829561e-30	0.261163	0.148	0.03	7.52937464831628e-26	Fibroblast1
Slc16a11	9.3912602880212e-29	1.72873	0.276	0.119	2.25014596500988e-24	7.21135196545305e-34	1.57145	0.281	0.115	1.72783993092255e-29	2.86285700591697e-12	1.43888	0.261	0.137	6.85940538617705e-08	Fibroblast1
Bach1	3.43584469527302e-21	0.493737	0.193	0.078	8.23228388987417e-17	2.69035561857493e-33	0.378806	0.204	0.066	6.44609206210554e-29	2.85466435854941e-21	0.407936	0.179	0.055	6.83977580308439e-17	Fibroblast1
5930430L01Rik	4.60026712978601e-28	0.31496	0.161	0.049	1.10222400429673e-23	2.30651196167831e-24	0.262607	0.132	0.039	5.52640266018122e-20	3.68896773019808e-24	0.364171	0.158	0.041	8.83876668155459e-20	Fibroblast1
Acadl	1.95528585274491e-26	0.417026	0.198	0.07	4.68486490317679e-22	6.85337904819263e-24	0.330237	0.154	0.05	1.64206961994695e-19	2.71513205866626e-21	0.292934	0.179	0.054	6.50545641256435e-17	Fibroblast1
Tmpo	1.4022496709086e-25	0.425647	0.308	0.151	3.359790211497e-21	7.21955106043279e-08	0.431759	0.226	0.15	0.0017298	0.00278995	0.271404	0.182	0.133	1	Fibroblast1
Pgrmc1	3.18836330754352e-25	0.498151	0.221	0.09	7.63931848487428e-21	1.31902754722761e-23	0.385928	0.217	0.091	3.16039000315735e-19	6.28735858019579e-18	0.575769	0.223	0.09	1.50645111581491e-13	Fibroblast1
Zfp395	1.98212837108364e-13	0.400577	0.195	0.099	4.74917957711640e-09	2.60209288158236e-24	1.10793	0.224	0.092	6.23461454427134e-20	1.57766629275473e-05	0.429374	0.141	0.077	0.378009	Fibroblast1
Sav1	5.5679406489759e-24	0.85871	0.248	0.112	1.33407857949462e-19	1.65366859864126e-18	0.407776	0.23	0.112	3.96218996234447e-14	4.49732731200016e-20	0.474085	0.227	0.086	1.07755962395524e-15	Fibroblast1
Trp53inp1	6.75360725467177e-21	0.493123	0.202	0.084	1.61816429821936e-16	8.9562626561609e-20	0.428799	0.178	0.072	2.14592053241615e-15	1.76773542459874e-20	0.440555	0.199	0.067	4.23549407733858e-16	Fibroblast1
Tor1aip1	2.40456438337979e-18	0.429629	0.405	0.254	5.76133626257797e-14	1.36869111650205e-11	0.261899	0.357	0.245	3.27938391513891e-07	1.14731288085407e-06	0.304033	0.313	0.216	0.0274896	Fibroblast1
Anxa5	7.03214980822009e-11	0.35456	0.122	0.054	1.68490309404953e-06	8.00506104335243e-13	0.388259	0.132	0.057	1.91801262598724e-08	3.12669581476903e-18	0.506302	0.155	0.048	7.4915631721866e-14	Fibroblast1
Pkd2	1.33677401342781e-17	0.253548	0.492	0.356	3.20291053617303e-13	0.000647706	0.577322	0.388	0.347	1	0.000128805	0.402429	0.388	0.32	1	Fibroblast1
Gm38604	4.71794189100093e-16	0.900985	0.225	0.114	1.13041887708382e-11	1.42136880234942e-10	0.453634	0.202	0.117	3.40559965042921e-06	0.00130981	0.37171	0.22	0.164	1	Fibroblast1
Dusp16	4.00567698051013e-14	1.4286	0.31	0.181	9.59760204530228e-10	6.59547092078733e-05	0.66475	0.204	0.145	1	7.48865734555384e-12	1.67226	0.361	0.213	1.7942822999947e-07	Fibroblast1
Senp3	2.90156882832098e-09	0.382513	0.225	0.143	6.95215891265707e-05	7.52276143772821e-14	0.474501	0.265	0.159	1.80245364047968e-09	8.37728254947564e-06	0.361356	0.186	0.113	0.20072	Fibroblast1
Dpysl3	4.38547316966596e-08	3.00988	0.145	0.078	0.00105076	7.34927925758125e-05	5.52917	0.182	0.127	1	3.31115603297782e-12	6.0709	0.192	0.086	7.93352985501486e-08	Fibroblast1
Slc25a17	4.74783538804328e-12	0.312797	0.234	0.137	1.13758135897517e-07	1.06343360077614e-05	0.253964	0.186	0.129	0.254799	2.13615553222061e-05	0.477249	0.199	0.124	0.511823	Fibroblast1
Polr2a	4.79936901638708e-05	3.18772	0.278	0.222	1	4.8883109415432e-12	0.500657	0.261	0.161	1.17123930159375e-07	2.73915225932158e-10	1.28137	0.337	0.214	6.56300881333451e-06	Fibroblast1
Zfp362	4.11377206215853e-11	0.312261	0.232	0.14	9.85659786093184e-07	5.28970672100532e-09	0.389374	0.219	0.139	0.000126741	1.1753455590061e-11	0.389809	0.251	0.131	2.8161279593786e-07	Fibroblast1
Cpeb2	3.03018036882435e-11	64.8744	0.54	0.49	7.26031216370315e-07	0.162479	17.5421	0.496	0.523	1	0.00830522	20.0237	0.405	0.507	1	Fibroblast1
Sufu	3.74665956631537e-11	0.494313	0.271	0.174	8.97699632089163e-07	5.22858782840373e-06	0.27136	0.25	0.184	0.125277	0.000624676	0.400218	0.21	0.149	1	Fibroblast1
Minos1	2.28712599538679e-08	0.251573	0.306	0.225	0.000547995	6.17689473336715e-10	0.61922	0.311	0.217	1.47998397811477e-05	0.00386404	0.447197	0.268	0.223	1	Fibroblast1
Elf2	1.12514468940906e-09	0.355391	0.462	0.357	2.6958466758241e-05	2.57513498886442e-05	3.83513	0.401	0.329	0.617002	0.000151605	1.16647	0.347	0.274	1	Fibroblast1
Gm37494	8.24980340285878e-07	0.362361	0.359	0.274	0.0197665	9.90737235453936e-06	0.308916	0.303	0.235	0.237381	0.00928238	0.523695	0.271	0.223	1	Fibroblast1
Sp3	0.000126008	0.312663	0.333	0.283	1	7.45210512735652e-06	0.358616	0.357	0.301	0.178552	0.0047495	0.411883	0.306	0.256	1	Fibroblast1
Rassf8	0.000337081	0.373667	0.324	0.273	1	0.00168892	0.298414	0.285	0.247	1	6.74369227068578e-05	0.51834	0.351	0.271	1	Fibroblast1
Tpk1	8.29240069643608e-05	1.68104	0.257	0.203	1	0.10423	0.92235	0.162	0.202	1	0.0103008	6.85696	0.271	0.228	1	Fibroblast1
Slc9a2	0	23.4792	0.802	0.039	0	0	8.87838	0.668	0.033	0	6.07914628233207e-252	6.00545	0.657	0.036	1.45656344924676e-247	Fibroblast2
Fn1	0	2.6154	0.644	0.014	0	0	3.30498	0.705	0.027	0	0	6.84236	0.562	0.013	0	Fibroblast2
Prg4	0	11.341	0.436	0.002	0	0	12.6307	0.492	0.003	0	0	14.9753	0.352	0.003	0	Fibroblast2
Ddr2	0	4.36915	0.644	0.03	0	0	2.81849	0.591	0.029	0	0	2.94159	0.59	0.022	0	Fibroblast2
Lmx1b	0	0.902053	0.243	0.003	0	0	1.22369	0.238	0.002	0	1.94468827764543e-234	0.562965	0.21	0.003	4.65947311323846e-230	Fibroblast2
Olfr1033	0	3.4187	0.238	0.004	0	0	3.25235	0.244	0.003	0	2.1185567373398e-279	7.70867	0.229	0.003	5.07606194266615e-275	Fibroblast2
Vsx1	0	1.52435	0.317	0	0	0	1.13072	0.171	0	0	0	1.21686	0.238	0	0	Fibroblast2
Eya2	0	24.1182	0.965	0.018	0	0	32.9159	0.943	0.024	0	0	29.3282	0.99	0.012	0	Fibroblast2
Slco4a1	0	3.18218	0.441	0.017	0	0	1.8377	0.503	0.012	0	2.28817839363985e-305	2.56874	0.438	0.012	5.48247543116109e-301	Fibroblast2
Car13	0	2.19639	0.48	0.004	0	0	4.12138	0.487	0.002	0	0	1.69349	0.343	0.003	0	Fibroblast2
Tbx15	0	13.1576	0.817	0.024	0	0	30.7641	0.793	0.022	0	0	16.7081	0.733	0.017	0	Fibroblast2
Gm6260	0	8.37544	0.673	0.019	0	0	18.6754	0.575	0.021	0	2.12725354005387e-133	18.1305	0.41	0.025	5.09689948196907e-129	Fibroblast2
Slc26a7	0	13.3892	0.777	0.005	0	0	41.1267	0.772	0.005	0	0	36.5263	0.686	0.002	0	Fibroblast2
Gm5860	0	6.82779	0.629	0.002	0	0	5.55343	0.435	0.001	0	0	3.99815	0.514	0.001	0	Fibroblast2
Bnc2	0	81.771	0.995	0.014	0	0	115.093	0.979	0.022	0	0	23.8215	0.99	0.01	0	Fibroblast2
Anxa3	0	8.31636	0.757	0.033	0	0	3.70845	0.508	0.019	0	0	0.783467	0.714	0.03	0	Fibroblast2
Col1a2	0	8.26731	0.535	0.022	0	0	4.47819	0.451	0.022	0	0	7.71961	0.552	0.013	0	Fibroblast2
Tspan11	0	3.80373	0.619	0.014	0	0	7.01003	0.497	0.014	0	0	4.74621	0.505	0.014	0	Fibroblast2
Mgp	0	13.4374	0.406	0.004	0	0	3.74446	0.549	0.009	0	0	29.0761	0.562	0.009	0	Fibroblast2
Adamtsl3	0	37.5788	0.837	0.019	0	0	59.0206	0.788	0.026	0	0	35.5376	0.781	0.021	0	Fibroblast2
Gm26740	0	19.3792	0.673	0.016	0	0	4.70503	0.451	0.008	0	0	12.0274	0.552	0.016	0	Fibroblast2
Frk	0	2.24535	0.317	0.008	0	0	1.75944	0.311	0.007	0	9.1519802896777e-104	0.447187	0.162	0.005	2.19281447740678e-99	Fibroblast2
Slc16a9	0	3.92074	0.376	0.011	0	0	4.64851	0.435	0.012	0	0	9.56375	0.429	0.01	0	Fibroblast2
Alx1	0	0.42003	0.109	0.001	0	0	0.586896	0.161	0.001	0	0	0.351716	0.114	0	0	Fibroblast2
Pawr	0	11.2954	0.797	0.043	0	3.17370083673696e-286	11.4196	0.611	0.048	7.60418720482177e-282	2.60712206212191e-208	8.76141	0.6	0.036	6.2466644608441e-204	Fibroblast2
Tspan8	0	1.53458	0.262	0	0	0	1.4619	0.212	0.001	0	0	0.919941	0.229	0.001	0	Fibroblast2
Slc7a2	0	20.3606	0.797	0.068	0	6.04663200464697e-248	24.6923	0.751	0.086	1.44877302831341e-243	9.22235820916337e-159	15.8581	0.543	0.038	2.20967702691554e-154	Fibroblast2
Cdh1	0	3.98955	0.361	0.002	0	0	3.22857	0.295	0.002	0	0	9.17599	0.371	0.001	0	Fibroblast2
Kcnk5	0	1.74571	0.302	0.006	0	0	1.84277	0.316	0.005	0	0	4.62816	0.429	0.004	0	Fibroblast2
Bmp4	0	3.24004	0.327	0.004	0	1.76856059732383e-217	0.644902	0.181	0.005	4.23747119118789e-213	2.93893339948522e-276	0.799032	0.21	0.003	7.04168442516658e-272	Fibroblast2
Mpzl2	0	1.35924	0.233	0.003	0	1.85320196290589e-241	0.718861	0.176	0.004	4.44027190312251e-237	1.11465213172611e-214	0.575215	0.143	0.002	2.67070650761577e-210	Fibroblast2
Uaca	0	0.415848	0.54	0.029	0	0	2.72382	0.539	0.027	0	1.00918351717048e-197	1.68186	0.4	0.016	2.41800370714047e-193	Fibroblast2
Anxa2	0	2.00968	0.376	0.011	0	0	1.19528	0.352	0.009	0	2.12664706587725e-154	3.66135	0.295	0.011	5.0954463698419e-150	Fibroblast2
Myzap	0	1.15199	0.347	0.005	0	0	2.07431	0.368	0.005	0	0	1.17857	0.295	0.004	0	Fibroblast2
Bmp5	0	10.9542	0.653	0.017	0	0	5.74749	0.554	0.013	0	0	3.22029	0.419	0.011	0	Fibroblast2
Zic1	0	2.63816	0.55	0.033	0	0	3.70845	0.596	0.038	0	2.63198359516566e-226	2.04602	0.495	0.021	6.30623269401692e-222	Fibroblast2
Slc47a2	0	1.69528	0.228	0.002	0	0	3.75168	0.259	0.001	0	0	0.975481	0.248	0.001	0	Fibroblast2
Slc47a1	0	19.8768	0.832	0.001	0	0	24.3191	0.813	0.002	0	0	26.4681	0.819	0.001	0	Fibroblast2
Mrc2	0	6.19106	0.782	0.069	0	0	4.24942	0.663	0.044	0	3.28975293756569e-205	4.64378	0.667	0.046	7.88224803840739e-201	Fibroblast2
Card14	0	0.522255	0.168	0.002	0	2.37703861476264e-282	0.288597	0.104	0.001	5.69538452097128e-278	0	0.417452	0.171	0.001	0	Fibroblast2
Slc12a7	0	2.74758	0.48	0.005	0	0	2.43389	0.394	0.005	0	0	2.04594	0.457	0.003	0	Fibroblast2
Foxd1	0	2.54906	0.594	0.011	0	0	2.53624	0.43	0.013	0	0	3.88614	0.505	0.008	0	Fibroblast2
Ahnak2	0	1.35622	0.223	0.002	0	0	0.801187	0.197	0.002	0	0	0.79795	0.267	0.002	0	Fibroblast2
Gm49267	0	0.798677	0.238	0.005	0	0	1.8407	0.332	0.008	0	7.73249505200024e-81	0.523472	0.181	0.008	1.85270581445926e-76	Fibroblast2
Tnfrsf11b	0	2.69713	0.361	0.005	0	0	3.74569	0.342	0.005	0	1.92839711153551e-116	0.632441	0.181	0.005	4.62043947923908e-112	Fibroblast2
Nov	0	19.5169	0.579	0.033	0	5.65260758896642e-277	5.63419	0.539	0.038	1.35436477831635e-272	7.95645824909881e-194	6.44043	0.514	0.028	1.90636739648407e-189	Fibroblast2
Phldb2	0	1.45059	0.955	0.066	0	0	0.544876	0.865	0.081	0	5.4727437735992e-165	3.04565	0.705	0.063	1.31126940815437e-160	Fibroblast2
Trpm6	0	3.01774	0.49	0.011	0	2.77671206329639e-269	1.39806	0.311	0.012	6.65300210365816e-265	0	3.28996	0.429	0.007	0	Fibroblast2
Anxa1	0	3.31606	0.302	0.002	0	0	4.41994	0.373	0.001	0	0	2.08316	0.276	0.001	0	Fibroblast2
Pgm5	0	6.24415	0.55	0.016	0	3.1793000715091e-143	3.97404	0.28	0.019	7.6176029713358e-139	0	1.99561	0.438	0.011	0	Fibroblast2
Slc9b2	1.28347589631851e-251	5.36003	0.46	0.032	3.07520824757915e-247	0	5.99958	0.544	0.03	0	1.44418712990456e-42	0.996525	0.276	0.034	3.46027236325133e-38	Fibroblast2
Clec2d	7.04640495189531e-206	0.822526	0.203	0.007	1.68831862647412e-201	0	8.31164	0.358	0.007	0	1.58267680236515e-168	0.79948	0.19	0.004	3.7920936184669e-164	Fibroblast2
Mdfic	7.89428659175203e-166	10.2063	0.272	0.016	1.89147106738379e-161	0	6.07773	0.487	0.018	0	2.61663668773997e-149	2.21429	0.324	0.014	6.26946150382497e-145	Fibroblast2
Fam129a	8.92818327552219e-164	1.63513	0.287	0.018	2.13919271281512e-159	0	0.374066	0.378	0.014	0	1.54062077935407e-112	1.54755	0.276	0.013	3.69132738733236e-108	Fibroblast2
Tfcp2l1	1.9088075334719e-128	1.63316	0.292	0.023	4.57350285019867e-124	0	4.64452	0.42	0.017	0	1.73910075117358e-163	1.4295	0.371	0.016	4.1668853998119e-159	Fibroblast2
Rbp1	3.47932589722032e-113	1.38768	0.287	0.026	8.33646484973988e-109	0	2.77892	0.497	0.022	0	6.29320090178749e-126	1.7976	0.343	0.019	1.50785093606828e-121	Fibroblast2
Cavin2	6.06960586481825e-67	1.86714	0.252	0.033	1.45427756521045e-62	0	11.1353	0.425	0.02	0	2.49015201749012e-20	2.46644	0.171	0.027	5.96640423390632e-16	Fibroblast2
Sp100	2.3073981451093e-254	5.34203	0.317	0.014	5.52852595568189e-250	9.97857891816466e-307	2.59703	0.316	0.01	2.39086750879225e-302	2.92986587713315e-168	0.601107	0.305	0.011	7.01995864161103e-164	Fibroblast2
Itga10	5.9674824470538e-303	1.99587	0.376	0.017	1.42980879431409e-298	2.47884416718804e-36	3.95038	0.218	0.041	5.93931062458254e-32	9.42336398425322e-40	1.09579	0.21	0.022	2.25783801062707e-35	Fibroblast2
Fbln1	2.91700522403796e-285	1.67759	0.366	0.017	6.98914451679495e-281	3.90231909829726e-300	2.66409	0.347	0.013	9.34995655952024e-296	1.54036825366405e-157	1.19495	0.286	0.01	3.69072233577906e-153	Fibroblast2
Cd109	1.01773807699594e-167	3.57321	0.168	0.006	2.43850043248227e-163	3.03875178978956e-292	11.0615	0.238	0.006	7.28084928833578e-288	6.84084329761462e-163	4.91182	0.19	0.004	1.63906605410846e-158	Fibroblast2
Trabd2b	7.97493081669377e-268	12.1324	0.847	0.109	1.91079342367983e-263	1.60187116549223e-285	10.3483	0.86	0.1	3.83808331251939e-281	5.72294482126533e-127	8.07118	0.819	0.111	1.37121757917517e-122	Fibroblast2
Slc26a2	9.65595936593924e-225	8.11708	0.446	0.033	2.31356786407904e-220	2.60346404308477e-281	2.52489	0.446	0.025	6.2378998472311e-277	2.58065532414949e-265	4.16407	0.571	0.025	6.18325015666219e-261	Fibroblast2
Gm26719	4.11154514984589e-121	0.591598	0.193	0.011	9.85126217903074e-117	8.92162060513081e-272	2.69759	0.332	0.013	2.13762029698934e-267	7.00438162118675e-44	0.492408	0.181	0.015	1.67824983643634e-39	Fibroblast2
Aox1	3.459410229916e-264	6.90214	0.678	0.066	8.28874691087873e-260	5.42012138314794e-94	3.38269	0.394	0.055	1.29866108340225e-89	1.72659806175812e-63	6.11923	0.39	0.046	4.13692895597247e-59	Fibroblast2
Rspo3	1.00808287791398e-256	8.91936	0.792	0.101	2.4153665754819e-252	9.22309969547652e-185	10.5751	0.71	0.103	2.20985468703617e-180	8.44220433771555e-61	7.09614	0.552	0.095	2.02275215931665e-56	Fibroblast2
Prrx2	1.57183661196698e-248	0.532855	0.203	0.005	3.76612052227289e-244	9.10561441830277e-189	1.80408	0.181	0.006	2.18170521462534e-184	1.9634523365701e-119	0.544777	0.152	0.004	4.70443179842196e-115	Fibroblast2
Tcf7l1	4.6344649791901e-241	28.5649	0.708	0.08	1.11041780901395e-236	2.89835037739671e-168	11.0131	0.684	0.104	6.94444750424251e-164	3.07062399656224e-164	25.4353	0.667	0.057	7.35721509576313e-160	Fibroblast2
Foxc1	1.9727727782039e-238	1.18067	0.277	0.011	4.72676357657655e-234	1.94732356844296e-131	0.86595	0.218	0.012	4.66578726998932e-127	4.49260493527187e-75	1.08504	0.19	0.01	1.07642814249114e-70	Fibroblast2
Nid1	3.2648689041841e-125	0.686476	0.223	0.014	7.82262589442511e-121	2.58888018400635e-237	1.87438	0.342	0.017	6.20295692087921e-233	1.37712999214857e-63	0.502057	0.181	0.01	3.29960346118798e-59	Fibroblast2
Anpep	4.27409487936594e-237	0.893329	0.203	0.006	1.02407313309608e-232	1.27458737882858e-140	0.437624	0.181	0.008	3.05391135967328e-136	2.88811024800519e-102	0.401476	0.143	0.004	6.91991215422044e-98	Fibroblast2
Dock5	1.99629409639901e-218	24.9311	0.931	0.18	4.78312065497203e-214	3.03432988538139e-228	25.044	0.933	0.168	7.27025440537382e-224	5.72734491472778e-135	21.5386	0.905	0.146	1.37227184156878e-130	Fibroblast2
Slc35g1	3.92484546343959e-220	0.76546	0.243	0.009	9.40392973040127e-216	4.66764271598291e-221	1.30728	0.275	0.011	1.1183671947495e-216	2.27242091223284e-44	0.659514	0.133	0.008	5.44472050570989e-40	Fibroblast2
Ednra	4.15496546285019e-163	1.54252	0.292	0.019	9.95529724898905e-159	1.16956749490108e-220	2.35837	0.399	0.025	2.80228371778298e-216	3.5231226067021e-126	1.67036	0.305	0.015	8.44140176565824e-122	Fibroblast2
Serping1	4.15614053348629e-216	0.729812	0.238	0.009	9.95811271823316e-212	1.45881800935933e-48	0.264753	0.104	0.008	3.49532795042496e-44	9.20292782487323e-70	0.525878	0.143	0.006	2.20502150683963e-65	Fibroblast2
Smo	1.2663340482655e-215	4.7373	0.545	0.052	3.03413637964415e-211	7.46683022968154e-105	1.84825	0.399	0.051	1.7890525230317e-100	2.1705502527121e-76	0.980268	0.362	0.033	5.20063840549818e-72	Fibroblast2
Csrp2	4.23354248458859e-79	0.834258	0.188	0.016	1.01435677930743e-74	2.66343215332281e-187	2.85876	0.29	0.015	6.38158343936144e-183	1.10772915341039e-207	1.65993	0.419	0.017	2.65411905157129e-203	Fibroblast2
Col3a1	3.7729684002573e-107	0.618623	0.104	0.003	9.04003228701648e-103	4.01470952595872e-200	2.12885	0.166	0.004	9.61924402419709e-196	3.540578719924e-91	0.662868	0.105	0.002	8.4832266129379e-87	Fibroblast2
Efemp1	2.07810162698252e-195	6.65045	0.639	0.081	4.97913149825011e-191	3.90818517187137e-186	11.5394	0.56	0.062	9.3640116718038e-182	4.17132127157234e-36	2.37152	0.39	0.075	9.99448576668733e-32	Fibroblast2
Mill2	2.39012902787345e-195	1.92618	0.446	0.037	5.72674915078478e-191	2.70182494615404e-194	1.58857	0.399	0.028	6.47357257098509e-190	3.55354816780968e-79	1.73349	0.381	0.036	8.51430141007199e-75	Fibroblast2
Igfbp5	5.2491673366647e-120	0.690465	0.455	0.063	1.25770049386486e-115	2.53997632992352e-126	5.58786	0.492	0.067	6.08578328649675e-122	3.28590270536319e-190	69.3458	0.648	0.047	7.87302288205021e-186	Fibroblast2
Grk5	1.40683395371196e-184	14.3018	0.822	0.154	3.37077415309386e-180	1.47122638075634e-110	15.8088	0.777	0.222	3.52505840829218e-106	4.1562522906158e-44	8.1857	0.6	0.149	9.95838048831546e-40	Fibroblast2
Ston1	1.32474287094964e-182	3.18816	0.351	0.024	3.17408391879533e-178	2.88386682245335e-111	1.32144	0.275	0.023	6.90974490659822e-107	5.93921683137646e-103	0.785185	0.314	0.019	1.4230363527978e-98	Fibroblast2
Ism1	1.08870553114186e-85	17.3819	0.332	0.046	2.6085384526159e-81	9.54431275295058e-172	29.5816	0.446	0.042	2.28681733560696e-167	1.23831250611126e-67	9.69029	0.352	0.036	2.96699676464258e-63	Fibroblast2
Gm12840	4.54913605958956e-30	0.623681	0.104	0.013	1.08997299987766e-25	4.10386454221631e-43	5.47317	0.114	0.01	9.83285944315027e-39	1.62661030824347e-171	4.91159	0.314	0.011	3.89735829855136e-167	Fibroblast2
Prrx1	4.80327422287781e-169	8.97546	0.52	0.058	1.15086450380152e-164	5.86402117004158e-159	13.4171	0.648	0.093	1.40501947234196e-154	4.37422085714337e-93	3.31098	0.448	0.043	1.04806331737155e-88	Fibroblast2
Myof	1.79128085281977e-162	2.41844	0.361	0.029	4.29190892335617e-158	1.41512843188783e-124	0.540635	0.28	0.022	3.39064772280324e-120	1.59462072702091e-101	0.898935	0.352	0.024	3.8207112619421e-97	Fibroblast2
Sult1a1	1.30398867452279e-152	0.707096	0.277	0.018	3.12435686415661e-148	1.95276516570997e-99	0.457907	0.187	0.012	4.6788253370411e-95	3.6485285904399e-49	0.308478	0.152	0.009	8.74187450269399e-45	Fibroblast2
Klf5	2.38628107629644e-150	1.85171	0.52	0.067	5.71752945880628e-146	7.42340369222048e-64	2.60981	0.368	0.067	1.77864752465603e-59	1.06718475495853e-44	0.603899	0.371	0.058	2.55697467288065e-40	Fibroblast2
Il15	2.5631509777441e-150	3.99414	0.317	0.024	6.14130974267486e-146	1.92023300312655e-77	0.771236	0.228	0.022	4.60087827549122e-73	5.04982263158836e-35	0.641086	0.19	0.02	1.20993750252857e-30	Fibroblast2
F3	4.48582036059588e-148	1.05364	0.688	0.113	1.07480255839877e-143	5.68669947487418e-132	9.12194	0.71	0.133	1.36253319417985e-127	2.11547735275262e-138	3.73236	0.819	0.099	5.06868373719527e-134	Fibroblast2
Parva	6.18537046853132e-145	1.97756	0.619	0.101	1.4820147642601e-140	3.03766536727677e-119	3.87368	0.611	0.112	7.27824621999513e-115	8.33757918543224e-55	2.00648	0.438	0.068	1.99768397282956e-50	Fibroblast2
Hhip	8.30323633756099e-142	14.3109	0.505	0.066	1.98945542647961e-137	6.81442314232461e-106	31.9051	0.508	0.085	1.63273578490098e-101	4.51729277447112e-130	38.6125	0.657	0.07	1.08234334876328e-125	Fibroblast2
Vit	1.25507591754552e-141	1.463	0.228	0.013	3.00716189843906e-137	1.61424355752507e-74	2.74011	0.212	0.02	3.86772756383007e-70	1.58964394570358e-64	0.847066	0.19	0.011	3.80878689390577e-60	Fibroblast2
Kank4	1.43261757210949e-139	0.993257	0.243	0.015	3.43255170277434e-135	8.37256685306118e-97	0.437761	0.192	0.013	2.00606701799346e-92	1.05651677060253e-26	0.297575	0.133	0.013	2.53141418236365e-22	Fibroblast2
A4galt	9.99194454348425e-102	1.55977	0.238	0.019	2.39406991261883e-97	1.886604498893e-133	5.29927	0.254	0.016	4.52030437934763e-129	2.62913952328323e-138	2.91681	0.267	0.01	6.29941829778663e-134	Fibroblast2
Zic5	7.63759952940094e-130	0.811191	0.243	0.016	1.82996884724446e-125	2.72759056244982e-45	0.434238	0.166	0.02	6.53530698762976e-41	1.85409657128041e-136	0.7201	0.257	0.009	4.44241538478786e-132	Fibroblast2
Abca9	2.92512683742235e-136	1.49937	0.416	0.043	7.00860390246395e-132	5.94347465480449e-121	2.06816	0.373	0.039	1.42405652729115e-116	9.93661288902488e-58	1.92769	0.286	0.027	2.38081244821036e-53	Fibroblast2
Zic2	6.02113871468557e-135	0.719883	0.272	0.019	1.44266483603866e-130	6.28413833377583e-63	0.560786	0.197	0.02	1.50567954477269e-58	2.34362968061159e-88	0.601432	0.2	0.009	5.61533671474538e-84	Fibroblast2
Slc38a2	1.76045423074362e-134	24.3389	0.96	0.448	4.21804833686171e-130	7.9636786455969e-114	30.902	0.943	0.439	1.90809740348502e-109	8.7769156988885e-93	50.2829	0.971	0.311	2.10294900145368e-88	Fibroblast2
Sp140	9.42716449952271e-134	0.616626	0.183	0.009	2.25874861408564e-129	1.10540925216261e-68	0.357294	0.119	0.007	2.6485605681816e-64	1.23945821970714e-109	0.568117	0.2	0.007	2.96974189441832e-105	Fibroblast2
Serpinb9	1.13077676211842e-132	0.362913	0.134	0.005	2.70934112203574e-128	4.64805354365067e-88	0.501069	0.104	0.004	1.1136736290587e-83	2.80898514989473e-51	0.278609	0.105	0.004	6.73032841914778e-47	Fibroblast2
Pdgfrl	5.75407890453009e-130	1.71089	0.252	0.018	1.37867730552541e-125	7.02967185287953e-35	0.951243	0.161	0.024	1.68430937594994e-30	4.26320846425691e-18	0.303927	0.114	0.014	1.02146474803596e-13	Fibroblast2
Cpq	8.64627098468087e-129	3.33689	0.693	0.132	2.07164652792954e-124	2.88455994892637e-83	3.72002	0.637	0.154	6.91140563762758e-79	1.13777329121527e-79	0.358345	0.714	0.125	2.72610480575178e-75	Fibroblast2
Mmp28	2.66686106562481e-128	1.37507	0.233	0.015	6.38979911323703e-124	2.56038541575015e-57	0.424334	0.155	0.014	6.13468345613737e-53	9.84328207795211e-55	0.851221	0.181	0.012	2.35845038587733e-50	Fibroblast2
Lsr	3.19660777060306e-111	0.571726	0.183	0.011	7.65907221836493e-107	2.83298378639896e-128	0.597013	0.212	0.012	6.7878291522119e-124	1.25836193040273e-62	0.560975	0.181	0.01	3.01503518524495e-58	Fibroblast2
Smad9	1.76959957013742e-61	0.82248	0.307	0.052	4.23996057004926e-57	6.41737774294383e-124	1.95346	0.358	0.036	1.53760370720934e-119	2.27684021439824e-29	0.944395	0.248	0.039	5.45530915369818e-25	Fibroblast2
Cd55	1.1757661020897e-122	1.31365	0.198	0.011	2.81713558060692e-118	4.44821329332755e-64	1.25036	0.155	0.013	1.06579190508128e-59	1.37986760340023e-83	4.86275	0.229	0.012	3.30616277774694e-79	Fibroblast2
Ptpn14	2.85127887238206e-122	1.00056	0.431	0.053	6.83166417822741e-118	7.04616506201364e-52	4.89278	0.316	0.06	1.68826114885847e-47	4.09186615066131e-77	2.49985	0.4	0.041	9.80411129698449e-73	Fibroblast2
Ptgis	9.12745250009577e-122	8.03433	0.371	0.042	2.18693761902295e-117	8.72880167987985e-20	1.01224	0.171	0.042	2.09142088249921e-15	5.5318380743151e-09	1.31513	0.2	0.065	0.000132543	Fibroblast2
Plscr1	1.1758588613924e-120	0.430616	0.149	0.006	2.81735783189618e-116	1.00778543647502e-121	0.619985	0.15	0.006	2.41465390579414e-117	9.16322997001285e-102	1.02784	0.162	0.005	2.19550990081508e-97	Fibroblast2
Fkbp5	4.51165732003558e-115	23.5267	0.975	0.511	1.08099309388052e-110	4.40573589168671e-121	11.0904	0.927	0.334	1.05561431964814e-116	8.38798647125664e-44	12.4981	0.829	0.37	2.00976155851309e-39	Fibroblast2
Tfpi	1.45994549418745e-117	0.922872	0.267	0.022	3.49802940407312e-113	2.65254740965674e-67	0.446569	0.192	0.018	6.35550359353755e-63	1.29161339010508e-33	0.481099	0.171	0.017	3.09470568269177e-29	Fibroblast2
Abcd3	1.89472174945512e-93	23.073	0.703	0.209	4.53975331169447e-89	5.5896511108089e-113	27.1648	0.824	0.253	1.33928040614981e-108	2.33820229586618e-64	8.82116	0.733	0.184	5.60233270089536e-60	Fibroblast2
Pfkfb1	8.06818550299717e-112	0.812131	0.243	0.019	1.93313724651812e-107	5.88824208271384e-80	0.420551	0.145	0.009	1.41082280301824e-75	1.22373731763569e-40	0.432396	0.19	0.017	2.9320746130551e-36	Fibroblast2
Dse	2.65792277113761e-78	1.8087	0.436	0.083	6.3683829596457e-74	8.53455374718727e-108	2.84691	0.544	0.098	2.04487907782607e-103	9.4895393186745e-45	4.42159	0.41	0.07	2.27369362075441e-40	Fibroblast2
Cast	5.14602932328842e-85	1.6817	0.421	0.072	1.23298862585991e-80	3.23970346361399e-102	1.20137	0.415	0.058	7.76232949881912e-98	2.45965776489852e-95	1.68735	0.61	0.08	5.89334000469684e-91	Fibroblast2
Nbl1	1.96186084905894e-68	0.771806	0.173	0.016	4.70061859434522e-64	9.39588546718408e-30	0.346642	0.13	0.018	2.25125415793731e-25	9.90762737879578e-102	4.90315	0.257	0.013	2.37386751995947e-97	Fibroblast2
Afap1l1	2.24901040604048e-101	7.04965	0.634	0.145	5.38862893287299e-97	9.85620161761687e-71	3.88487	0.503	0.115	2.361545907581e-66	8.35531603073754e-96	6.50512	0.762	0.131	2.00193372096471e-91	Fibroblast2
Slc23a2	7.23498716648262e-95	29.6139	0.896	0.435	1.73350292508923e-90	2.47346543142353e-49	31.132	0.813	0.448	5.92642317369077e-45	3.22328280195903e-36	28.7054	0.81	0.403	7.72298559349383e-32	Fibroblast2
Cubn	4.99763031137983e-72	7.81071	0.134	0.009	1.19743222260661e-67	9.75484372330914e-94	2.07821	0.119	0.005	2.33726055610487e-89	5.44328643990646e-30	0.65548	0.124	0.01	1.30421143100159e-25	Fibroblast2
Tmod3	4.40912432723536e-92	4.40158	0.713	0.216	1.05642618880559e-87	1.42687570142967e-47	3.29548	0.622	0.242	3.41879418062548e-43	9.66564336652433e-27	2.51102	0.552	0.192	2.31588815061923e-22	Fibroblast2
Stk33	1.07444527312596e-45	0.804106	0.218	0.035	2.57437087440981e-41	2.18594321522701e-91	4.6866	0.259	0.025	5.23751994368392e-87	3.32291764557149e-07	0.720129	0.114	0.03	0.00796171	Fibroblast2
Slc5a6	2.42984904138163e-91	0.95483	0.307	0.037	5.82191830315039e-87	1.83233889406695e-47	2.17227	0.233	0.038	4.3902839901844e-43	7.27036085987574e-59	1.48154	0.324	0.035	1.74197846202623e-54	Fibroblast2
Thsd4	1.29247577228329e-90	9.83819	0.762	0.234	3.09677195039077e-86	1.35422257550887e-34	10.5302	0.534	0.214	3.24471729091926e-30	9.56997198410858e-20	11.6859	0.552	0.229	2.29296528739242e-15	Fibroblast2
Yap1	1.98791880519745e-89	0.324225	0.569	0.126	4.76305345725309e-85	1.17328645898453e-52	1.15407	0.492	0.138	2.81119435572693e-48	1.85495307876987e-30	0.541477	0.438	0.107	4.4444675767326e-26	Fibroblast2
Irs1	1.00490596846474e-85	4.8004	0.639	0.179	2.40775470044152e-81	1.94913125916208e-20	7.43474	0.466	0.227	4.67011849695235e-16	7.63871413803564e-25	6.92584	0.486	0.159	1.83023590747334e-20	Fibroblast2
Bche	2.45156409058242e-83	5.99547	0.376	0.058	5.87394756103547e-79	1.26988894992434e-58	38.1508	0.295	0.048	3.04265392401871e-54	9.33329717224327e-30	7.80216	0.276	0.046	2.23625800246949e-25	Fibroblast2
Kank2	2.76560972786309e-83	0.933783	0.307	0.039	6.62640090795996e-79	9.51700398028524e-31	0.834536	0.192	0.036	2.28027415367634e-26	1.58362437824513e-60	1.5899	0.305	0.03	3.79436401027533e-56	Fibroblast2
Slc4a10	3.67771385826623e-83	22.716	0.911	0.567	8.81180240440588e-79	1.83405168178124e-71	71.0071	0.896	0.596	4.39438782954786e-67	1.64938574994502e-24	23.3881	0.886	0.597	3.95192825686828e-20	Fibroblast2
Trim12a	1.65642966591587e-82	0.862076	0.243	0.025	3.96880547953443e-78	2.01561759699746e-64	0.448204	0.197	0.02	4.82941976240591e-60	8.69487752671591e-57	1.19081	0.248	0.021	2.08329265540113e-52	Fibroblast2
Bzw1	1.77098432499869e-23	0.964769	0.406	0.177	4.24327844269686e-19	1.20524192557314e-81	14.7969	0.622	0.172	2.88775965367323e-77	5.12975119442143e-29	3.90997	0.524	0.167	1.22908838618337e-24	Fibroblast2
Elf1	2.36008186037184e-63	9.48808	0.589	0.177	5.65475613745092e-59	1.45989457568056e-81	5.7003	0.617	0.153	3.49790740333061e-77	1.17103965010953e-35	3.88888	0.514	0.13	2.80581100166242e-31	Fibroblast2
Tsc22d3	1.20360142744365e-79	3.5149	0.673	0.174	2.883829020155e-75	3.5967429028875e-60	13.6509	0.622	0.188	8.61779599531845e-56	2.90821160455893e-67	5.60424	0.667	0.128	6.96807500452319e-63	Fibroblast2
Mrvi1	2.71018974466032e-79	8.8512	0.183	0.015	6.49361462820612e-75	1.07340497245908e-43	1.30445	0.166	0.02	2.57187831401195e-39	4.39686670498642e-26	0.514699	0.124	0.011	1.05348926251475e-21	Fibroblast2
St3gal4	7.50623609473764e-78	6.5252	0.743	0.232	1.79849416829914e-73	8.58009176294306e-15	1.5126	0.492	0.257	2.05578998640116e-10	1.52202119011632e-18	1.49776	0.495	0.177	3.6467627715187e-14	Fibroblast2
Clic1	1.16985299533744e-77	0.504669	0.168	0.013	2.80296777682852e-73	2.58932921012147e-49	0.301823	0.13	0.011	6.20403278745104e-45	1.06964581980754e-67	0.560248	0.238	0.016	2.56287138425886e-63	Fibroblast2
Col1a1	1.22519025820853e-32	0.402326	0.109	0.013	2.93555585866765e-28	6.11481150925404e-76	1.1205	0.166	0.012	1.46510883761727e-71	1.33447652913923e-52	7.61505	0.143	0.008	3.19740576381759e-48	Fibroblast2
Gm14964	5.78562660897703e-75	0.486218	0.322	0.045	1.3862361355109e-70	4.42007202194318e-19	0.315708	0.192	0.049	1.05904925645759e-14	1.87232049270064e-67	1.16789	0.41	0.047	4.48607990051074e-63	Fibroblast2
Fgfr1	3.6724900999813e-74	2.50848	0.668	0.196	8.79928627955519e-70	4.04302676579775e-47	3.16197	0.622	0.228	9.68709213085141e-43	2.31464063514868e-57	2.94213	0.648	0.138	5.54587896181623e-53	Fibroblast2
Nt5e	3.89505458873511e-71	5.43073	0.381	0.071	9.33255079460933e-67	5.25706135741228e-24	0.360331	0.228	0.06	1.25959190123598e-19	0.000157269	0.455055	0.181	0.083	1	Fibroblast2
Slco2a1	6.32579774028074e-71	0.906874	0.262	0.034	1.51566113857127e-66	6.7349649581196e-51	1.39303	0.171	0.019	1.61369760396545e-46	2.00965451365415e-22	0.853726	0.19	0.03	4.81513221471534e-18	Fibroblast2
Marveld1	1.99215649871987e-70	0.755989	0.233	0.027	4.7732069709328e-66	4.0070323529458e-52	0.545265	0.181	0.021	9.60084951765815e-48	3.76490867473099e-46	0.792191	0.238	0.024	9.02072118465545e-42	Fibroblast2
Sh3pxd2a	2.14831033371739e-70	12.5108	0.733	0.257	5.14735155958687e-66	4.27621365860029e-67	4.93203	0.658	0.216	1.02458079260063e-62	1.33923654665892e-68	11.34	0.857	0.24	3.20881076579477e-64	Fibroblast2
Lrp5	9.73135312874774e-61	0.705323	0.257	0.036	2.33163220964796e-56	1.11515170826587e-53	0.951093	0.233	0.033	2.67190349300502e-49	2.85844146301775e-70	0.860917	0.314	0.027	6.84882574539054e-66	Fibroblast2
Nfe2l2	4.78052490468678e-70	1.95169	0.401	0.076	1.14541376716295e-65	8.61156745738767e-66	1.21009	0.363	0.063	2.06333156279009e-61	9.08436103228415e-50	2.10652	0.41	0.064	2.17661290333528e-45	Fibroblast2
Fam118b	4.95239710955322e-70	6.02925	0.639	0.211	1.18659434744895e-65	6.19598233955922e-43	7.86803	0.611	0.244	1.48455736855839e-38	2.22956399010056e-16	2.1321	0.457	0.181	5.34203532028093e-12	Fibroblast2
Arhgdib	2.49960810361024e-65	0.862657	0.178	0.017	5.98906101625012e-61	7.19443202737847e-70	0.668476	0.166	0.013	1.72378591375988e-65	1.29024009130517e-30	0.654757	0.171	0.019	3.09141525876718e-26	Fibroblast2
Foxp4	1.25226397097632e-69	1.17112	0.332	0.055	3.00042447445927e-65	1.21101397929827e-37	0.592984	0.269	0.058	2.90158949439866e-33	1.91817535267232e-13	0.788995	0.2	0.049	4.59594814500289e-09	Fibroblast2
Fhl1	2.3347602150548e-67	4.09718	0.53	0.146	5.59408547527131e-63	2.25002856640107e-51	4.73342	0.513	0.153	5.39106844509697e-47	1.10424235953829e-29	4.75264	0.495	0.143	2.64576469345374e-25	Fibroblast2
Tango6	4.47752162090048e-67	11.5946	0.515	0.141	1.07281418036775e-62	1.32972860997616e-14	17.8163	0.321	0.147	3.18602974950289e-10	2.42220244006348e-21	14.2403	0.448	0.153	5.8035970463921e-17	Fibroblast2
Mmp14	2.44096175641853e-66	0.476337	0.168	0.015	5.8485443683788e-62	4.30617854377186e-20	0.272833	0.119	0.022	1.03176037908774e-15	2.05848164717626e-30	0.326783	0.152	0.015	4.93212202663432e-26	Fibroblast2
Nampt	1.17066843134479e-64	2.43145	0.525	0.147	2.80492156150212e-60	1.02446874550111e-25	2.56568	0.363	0.129	2.45462711422067e-21	1.13783999584873e-19	1.19009	0.381	0.118	2.72626463005355e-15	Fibroblast2
Slc16a11	8.68713054479778e-40	1.1714	0.396	0.119	2.08143647853355e-35	3.19372853144351e-64	2.77615	0.477	0.116	7.65217356133866e-60	4.67783259323891e-37	3.61857	0.524	0.137	1.12080868934004e-32	Fibroblast2
Osgin2	1.16799060810921e-49	1.24766	0.342	0.078	2.79850549702967e-45	4.05729329758992e-64	10.9482	0.399	0.082	9.72127474102544e-60	2.88177150030994e-12	1.02949	0.219	0.062	6.90472451474261e-08	Fibroblast2
Gmds	1.46291494048911e-62	5.69007	0.876	0.478	3.50514419741191e-58	3.33994718506113e-52	8.81949	0.907	0.548	8.00251345540646e-48	1.10670914870314e-32	12.3857	0.905	0.537	2.65167512029272e-28	Fibroblast2
Shc1	8.10611676209049e-61	0.882444	0.297	0.05	1.94222557619688e-56	1.23462412426302e-44	0.854058	0.249	0.044	2.9581594017342e-40	5.70866981516162e-36	0.769265	0.286	0.043	1.36779728771272e-31	Fibroblast2
Kirrel	2.34109064084302e-59	0.43334	0.327	0.058	5.60925317545987e-55	1.68142229532173e-23	0.776106	0.233	0.061	4.02868781959086e-19	3.51153719734911e-28	0.309488	0.276	0.048	8.41364312484846e-24	Fibroblast2
Hs3st1	2.36221154760748e-42	2.00939	0.431	0.129	5.65985886806751e-38	3.12293291688467e-59	2.28398	0.466	0.114	7.48254726885568e-55	9.22732317507491e-33	4.509	0.438	0.102	2.21086663274795e-28	Fibroblast2
Gm5089	3.75014521034185e-59	1.07013	0.228	0.03	8.98534792397908e-55	1.6560471307605e-55	0.753538	0.29	0.046	3.96788892530215e-51	6.6116160197706e-50	0.654221	0.248	0.023	1.58414319833704e-45	Fibroblast2
AC151836.1	6.76578297009234e-59	6.58989	0.376	0.082	1.62108159963413e-54	3.09659879932977e-54	1.9339	0.378	0.084	7.41945072319414e-50	1.57784161301877e-19	1.42747	0.352	0.105	3.78050850479298e-15	Fibroblast2
Mxra8	3.26712359744199e-37	0.328029	0.119	0.013	7.828028139471e-33	1.46469667973123e-48	0.287245	0.114	0.009	3.50941324463602e-44	2.33014047566674e-58	1.01272	0.19	0.012	5.5830165796975e-54	Fibroblast2
Tgfb1i1	1.22304885324848e-57	0.52498	0.228	0.031	2.93042505238335e-53	7.55122385685196e-13	0.257139	0.109	0.026	1.80927323610173e-08	2.99952783431512e-15	0.356002	0.171	0.034	7.18686869101903e-11	Fibroblast2
Smc4	3.19823496393941e-55	1.57261	0.317	0.061	7.66297097359883e-51	1.82174402148571e-28	0.881805	0.223	0.05	4.36489867547976e-24	4.06235297885507e-18	0.454516	0.2	0.039	9.73339773733674e-14	Fibroblast2
Rassf2	3.28140041703589e-54	2.69846	0.515	0.143	7.862235399218e-50	9.19277463157451e-21	2.54198	0.358	0.137	2.20258880172525e-16	1.62447153547484e-36	5.82814	0.505	0.121	3.89223379899772e-32	Fibroblast2
Gjb6	1.12781909014018e-53	0.95577	0.366	0.072	2.70225453997586e-49	6.70883047492822e-30	1.00353	0.295	0.075	1.6074357817928e-25	9.43447309151932e-40	1.42955	0.314	0.045	2.26049975272803e-35	Fibroblast2
Rbms2	2.72999512074767e-53	1.16763	0.361	0.08	6.54106830931142e-49	1.90971912895163e-26	0.735751	0.275	0.078	4.57568703296811e-22	1.92366287037849e-09	0.462063	0.2	0.064	4.60909623742685e-05	Fibroblast2
Sparc	3.03635830868539e-52	0.996866	0.287	0.05	7.2751145076102e-48	1.81607427264741e-19	0.306033	0.181	0.045	4.35131395726319e-15	8.45003982438352e-17	2.17294	0.2	0.04	2.02462954192229e-12	Fibroblast2
Cyp4v3	6.07567111775902e-52	0.714923	0.168	0.019	1.45573079981506e-47	4.53108264815602e-49	1.03127	0.14	0.014	1.08564740249818e-44	7.16168682466685e-20	0.259134	0.124	0.015	1.71594016319018e-15	Fibroblast2
Ccdc125	2.00266185708789e-51	0.372599	0.144	0.014	4.79837780958258e-47	1.61019691526721e-51	0.551435	0.114	0.009	3.85803180898025e-47	1.69826500935209e-35	0.357617	0.133	0.01	4.06904296240762e-31	Fibroblast2
Ncoa3	1.66280235704699e-51	11.6246	0.748	0.359	3.98407444748458e-47	3.59169620908019e-10	2.04025	0.528	0.374	8.60570411695615e-06	9.01966744732219e-15	1.57827	0.581	0.298	2.1611123203784e-10	Fibroblast2
Scara3	5.67401689546725e-51	0.79511	0.238	0.035	1.35949444815395e-46	5.28784276360229e-35	0.396367	0.218	0.039	1.26696712615911e-30	7.25984465466726e-48	2.63704	0.248	0.024	1.73945877925827e-43	Fibroblast2
Ccdc171	4.88141572581185e-50	43.4099	0.455	0.135	1.16958720790452e-45	1.66484586990325e-24	18.4296	0.409	0.163	3.98897070428819e-20	1.17218241003303e-25	29.9906	0.486	0.153	2.80854905443914e-21	Fibroblast2
Dpp4	2.69995217743208e-40	7.51545	0.228	0.042	6.46908541712726e-36	1.61712834126132e-49	9.23701	0.197	0.026	3.87463950566213e-45	7.42435783167111e-08	1.20245	0.162	0.05	0.00177888	Fibroblast2
Ostf1	1.03449565898592e-34	0.40378	0.277	0.065	2.47865159893027e-30	1.3914805576105e-24	0.755449	0.244	0.065	3.33398741603475e-20	1.64856129613726e-49	6.01206	0.39	0.057	3.94995286554488e-45	Fibroblast2
Bag3	3.08837100255853e-29	0.452047	0.168	0.031	7.39973692213024e-25	9.90401384066559e-23	0.380745	0.14	0.026	2.37300171622348e-18	5.38271811580368e-49	0.759212	0.229	0.021	1.28969926054656e-44	Fibroblast2
4930523C07Rik	8.06368437780772e-49	0.601251	0.124	0.011	1.93205877692273e-44	1.72294264600101e-43	1.17445	0.13	0.013	4.12817057981841e-39	1.67200749081646e-35	1.9426	0.124	0.009	4.00612994799623e-31	Fibroblast2
Fxyd5	8.9510551542866e-49	0.687777	0.262	0.047	2.14467281496707e-44	1.23949522010959e-11	0.334176	0.181	0.063	2.96983054738259e-07	2.43832206655186e-21	2.77716	0.238	0.047	5.84221967145826e-17	Fibroblast2
Hipk1	2.56642516914132e-48	3.7672	0.678	0.321	6.14915470526261e-44	5.47837217910341e-13	4.1632	0.503	0.325	1.31261797411318e-08	2.16136061864627e-10	3.12558	0.505	0.289	5.17862004227645e-06	Fibroblast2
Tmem51	8.99139438532099e-46	0.98107	0.188	0.026	2.15433809472291e-41	1.65470541593739e-17	0.926344	0.124	0.026	3.96467417658599e-13	4.52584663598119e-47	0.415779	0.21	0.018	1.08439285398109e-42	Fibroblast2
Cxadr	5.03538756822734e-47	3.08359	0.545	0.195	1.20647886134727e-42	7.38103925141381e-47	5.96723	0.549	0.192	1.76849700463875e-42	3.14082130110685e-20	0.685192	0.486	0.174	7.525407837452e-16	Fibroblast2
Dpysl3	3.42630718516081e-35	2.28702	0.302	0.077	8.2094320156453e-31	1.34716994798945e-46	4.60847	0.446	0.125	3.22781919538272e-42	4.67011254590294e-09	0.496883	0.238	0.086	0.000111896	Fibroblast2
Tns2	6.95664310003965e-27	1.06841	0.173	0.035	1.6668116867695e-22	1.86669829340394e-45	0.580369	0.192	0.026	4.47260911099585e-41	5.04382539722218e-09	0.330848	0.114	0.025	0.00012085	Fibroblast2
Fndc3a	3.56919892753272e-29	1.10555	0.698	0.426	8.5518006303684e-25	3.03433232901642e-45	41.7132	0.803	0.444	7.27026026032334e-41	1.09144791756575e-15	1.53292	0.714	0.42	2.61510921048754e-11	Fibroblast2
Mbnl1	3.62863108202278e-45	11.2413	0.876	0.589	8.69420007252659e-41	3.76980818715897e-41	24.1748	0.891	0.599	9.0324604164329e-37	5.27842803254664e-09	1.03984	0.705	0.544	0.000126471	Fibroblast2
Parp4	8.82604503214642e-32	0.873962	0.312	0.089	2.11472038970228e-27	4.63870005013909e-44	0.771791	0.295	0.06	1.11143253201333e-39	3.96650865117921e-25	1.23127	0.295	0.061	9.50375472822538e-21	Fibroblast2
Anxa4	5.73873067658657e-44	0.67714	0.183	0.026	1.37499987011014e-39	9.66849420278307e-16	0.397685	0.104	0.021	2.31657121098682e-11	2.03059975429497e-15	0.334861	0.152	0.027	4.86531701129075e-11	Fibroblast2
Hnrnph1	1.35016908009915e-42	3.0627	0.733	0.4	3.23500511591756e-38	6.59083990347992e-09	1.54413	0.642	0.519	0.000157917	6.87753974922438e-16	1.24339	0.686	0.395	1.64785852391416e-11	Fibroblast2
Clk1	2.52904151915058e-42	5.29526	0.866	0.6	6.05958347988478e-38	3.44183308426792e-25	2.58228	0.845	0.651	8.24663206990594e-21	9.58076542118147e-18	3.13443	0.8	0.489	2.29555139491508e-13	Fibroblast2
Slc38a1	1.07747928165866e-41	5.85311	0.653	0.287	2.58164035885415e-37	2.16186867197717e-26	5.86308	0.637	0.327	5.1798373380573e-22	1.21088818714033e-34	2.1348	0.714	0.263	2.90128809638823e-30	Fibroblast2
Ifih1	3.88649084426772e-16	0.271273	0.104	0.021	9.31203206286545e-12	2.03007477949247e-41	0.419857	0.14	0.016	4.86405917166397e-37	1.69227258497448e-19	0.447144	0.152	0.022	4.05468511359886e-15	Fibroblast2
Gsn	6.62269096725946e-40	0.835844	0.322	0.079	1.58679675575537e-35	4.35820422769696e-14	2.48598	0.223	0.079	1.04422573295619e-09	2.95300103062944e-23	6.15249	0.324	0.077	7.07539046938813e-19	Fibroblast2
Plagl1	4.53591513758399e-12	0.256006	0.198	0.072	1.08680526696512e-07	1.58553159423285e-39	2.01613	0.29	0.063	3.7989336997819e-35	1.94022649068161e-11	2.86433	0.21	0.059	4.64878267167314e-07	Fibroblast2
Spidr	2.38887394892644e-37	1.2306	0.317	0.079	5.72374198162776e-33	8.55918528564541e-17	1.26833	0.244	0.082	2.05078079444064e-12	1.25480024330885e-28	6.09893	0.352	0.074	3.00650138296801e-24	Fibroblast2
Cdo1	6.23671319230382e-37	2.89796	0.262	0.058	1.49431648087599e-32	4.26668484080527e-10	0.409774	0.166	0.061	1.02229768785694e-05	3.68692657837797e-08	1.03705	0.181	0.057	0.000883388	Fibroblast2
Adamts10	6.94165740789291e-37	0.753	0.351	0.099	1.66322111493114e-32	1.83935933569539e-19	0.690415	0.29	0.104	4.40710496832616e-15	0.000260257	0.370529	0.19	0.094	1	Fibroblast2
Wbp1l	2.84203070388429e-36	1.86698	0.515	0.211	6.80950556650677e-32	1.20568321583017e-22	3.90416	0.482	0.224	2.88881698512908e-18	1.39224841944186e-29	3.13052	0.524	0.165	3.33582721298268e-25	Fibroblast2
Podn	3.57182374082919e-36	0.677316	0.158	0.023	8.55808968302673e-32	2.68168751756009e-16	0.321307	0.114	0.024	6.42532329207398e-12	1.4620564922122e-15	0.575782	0.143	0.024	3.50308735534043e-11	Fibroblast2
Zfand6	4.6683222564953e-36	3.32252	0.614	0.286	1.11853001265627e-31	9.54700901411449e-08	2.00615	0.503	0.372	0.00228746	1.43763892102438e-09	1.96213	0.486	0.275	3.44458285477442e-05	Fibroblast2
Zc3hav1	1.78600645589974e-24	0.46881	0.178	0.039	4.27927146833577e-20	8.39812083940097e-36	0.558075	0.161	0.023	2.01218975312047e-31	4.07135342852667e-14	0.52988	0.181	0.039	9.75496281474989e-10	Fibroblast2
B4galt1	1.29677336872918e-35	1.0066	0.347	0.096	3.10706899147513e-31	2.57667379210833e-35	0.738727	0.337	0.089	6.17371040589157e-31	2.62751157392765e-23	5.97128	0.352	0.088	6.29551773113064e-19	Fibroblast2
Ggact	1.35625305931769e-35	1.24711	0.47	0.18	3.24958233012518e-31	1.47484451468016e-12	1.19921	0.363	0.191	3.53372745717366e-08	1.60847262013192e-08	1.03402	0.457	0.258	0.00038539	Fibroblast2
Zcchc24	2.61381180290515e-35	2.07358	0.455	0.146	6.26269307976073e-31	1.48513187557851e-10	0.459203	0.337	0.16	3.55837597388611e-06	4.30985863164032e-09	0.449339	0.295	0.114	0.000103264	Fibroblast2
Abi1	3.88933155821244e-15	28.1493	0.673	0.512	9.318838413477e-11	2.80643643522883e-35	12.4918	0.829	0.547	6.72422169880829e-31	1.00465751296921e-30	18.1674	0.81	0.479	2.40715940107423e-26	Fibroblast2
Gpr156	4.651411167726e-24	0.369114	0.213	0.052	1.11447811578715e-19	5.01845740552417e-35	0.794958	0.187	0.03	1.20242239436359e-30	8.66993117161108e-13	0.271771	0.143	0.027	2.07731550871802e-08	Fibroblast2
Tank	1.09587551883393e-33	4.35871	0.535	0.239	2.6257177431261e-29	8.03845610577522e-34	12.1126	0.57	0.262	1.92601408294374e-29	3.66973737668112e-15	10.9189	0.524	0.247	8.79269075452797e-11	Fibroblast2
Casp8	2.18659811501181e-17	0.508916	0.104	0.019	5.23908908356831e-13	3.07118761490424e-28	0.263615	0.119	0.016	7.35856552531055e-24	5.90898131338868e-33	0.410611	0.152	0.014	1.41579192268793e-28	Fibroblast2
Sav1	2.78164039264966e-18	1.1475	0.287	0.113	6.66481038078857e-14	6.99296854062483e-09	0.554303	0.233	0.113	0.000167552	4.31815686090789e-32	2.03289	0.39	0.086	1.03463038387353e-27	Fibroblast2
Pmp22	3.75209586033347e-11	3.6676	0.129	0.038	8.99002168135899e-07	4.89507891288942e-22	0.4056	0.145	0.028	1.1728609075283e-17	5.03898393393432e-32	0.686725	0.276	0.043	1.20734055057066e-27	Fibroblast2
Cd9	1.04384568202276e-25	0.437546	0.317	0.093	2.50105425412653e-21	5.22621242141494e-32	0.362966	0.316	0.083	1.25220049617102e-27	1.17040639805045e-22	1.14495	0.4	0.108	2.80429372972888e-18	Fibroblast2
Swap70	1.54270000411833e-31	0.539119	0.297	0.075	3.69630920986751e-27	9.49093528758734e-06	0.261739	0.15	0.068	0.227403	3.22380489526167e-12	1.37762	0.21	0.054	7.72423652904695e-08	Fibroblast2
Soat1	1.43203769981984e-06	1.65678	0.267	0.155	0.0343116	3.12376722081841e-31	2.67617	0.461	0.173	7.4845462610809e-27	3.48258066590202e-24	0.91402	0.429	0.123	8.34426327550124e-20	Fibroblast2
Spata6	2.59780869839134e-10	0.612175	0.193	0.079	6.22434964134565e-06	1.53743836689432e-13	0.251585	0.192	0.064	3.68370232707878e-09	1.2843949392874e-30	2.30795	0.362	0.075	3.07741027453261e-26	Fibroblast2
Lgr4	6.20729045470696e-30	1.1053	0.594	0.3	1.48726679294779e-25	1.17464676564087e-20	1.77717	0.596	0.346	2.81445365047553e-16	0.00779849	7.5943	0.362	0.287	1	Fibroblast2
Sorbs3	2.31587435469948e-29	0.575347	0.262	0.068	5.54883495385994e-25	6.04744399846678e-18	1.66268	0.202	0.058	1.44896758203264e-13	4.98340868506271e-26	0.823053	0.267	0.047	1.19402472094103e-21	Fibroblast2
Bmpr1a	1.6917955880393e-28	1.06277	0.668	0.377	4.05354222894215e-24	1.46831558875871e-17	1.72634	0.642	0.409	3.51808415066588e-13	6.1706623480084e-17	2.55994	0.695	0.38	1.47849069858281e-12	Fibroblast2
Parp12	2.39533086997733e-28	0.701102	0.267	0.074	5.73921276446569e-24	1.48895938136996e-11	0.270935	0.155	0.051	3.56754667776243e-07	2.24928403929141e-12	0.588044	0.229	0.065	5.38928455814221e-08	Fibroblast2
Tacc2	2.27617392299356e-26	2.0867	0.441	0.19	5.45371271949258e-22	4.1408766421686e-27	1.00101	0.461	0.187	9.92154043463596e-23	2.32351032908503e-20	3.03253	0.495	0.19	5.56713074848774e-16	Fibroblast2
Zfp36l1	2.6986576242595e-19	0.883875	0.198	0.054	6.46598366772576e-15	1.99434857745628e-19	0.675563	0.254	0.078	4.77845919158524e-15	6.51706494064635e-27	3.57218	0.286	0.052	1.56148875977887e-22	Fibroblast2
Fam114a1	9.03579556490718e-27	0.374471	0.163	0.031	2.16497661735176e-22	3.20982024072617e-21	0.29364	0.135	0.026	7.69072929677991e-17	2.59529434601872e-26	0.436077	0.21	0.03	6.21832525306086e-22	Fibroblast2
Kcnj2	2.85493911907273e-17	0.546645	0.149	0.037	6.84043412929826e-13	6.18609746079423e-26	0.645985	0.192	0.042	1.4821889516063e-21	2.21851226016496e-18	1.39293	0.171	0.029	5.31555537535524e-14	Fibroblast2
Dgka	2.52543879258607e-19	0.435781	0.248	0.083	6.05095134703622e-15	1.45190711088269e-25	0.641905	0.264	0.074	3.47876943767494e-21	1.45588696484954e-19	0.587784	0.286	0.07	3.4883051677795e-15	Fibroblast2
Rrbp1	1.92675237231729e-18	0.877221	0.431	0.215	4.61649868407223e-14	2.04642759194401e-25	1.04483	0.466	0.202	4.90324051029784e-21	4.93751894276273e-23	1.30836	0.514	0.182	1.18302953868595e-18	Fibroblast2
Dnajc3	3.61245964443372e-22	1.4724	0.391	0.173	8.65545330806319e-18	4.85305439004076e-25	4.31017	0.466	0.199	1.16279183185377e-20	1.90218480001083e-12	1.64822	0.381	0.16	4.55763478082595e-08	Fibroblast2
Wars2	8.10820369370811e-25	0.915595	0.371	0.141	1.94272560501246e-20	2.4803555121324e-12	1.7068	0.311	0.149	5.94293180706922e-08	1.17012007009684e-06	0.432827	0.286	0.136	0.0280361	Fibroblast2
Kras	5.7131160972344e-24	1.6888	0.545	0.281	1.36886261689736e-19	2.88456352502102e-16	0.822589	0.523	0.297	6.91141420595037e-12	4.45770908531378e-20	2.6099	0.629	0.287	1.06806709684118e-15	Fibroblast2
Smad4	8.391735533747e-24	0.774581	0.579	0.33	2.01065983388578e-19	2.88728064939978e-09	0.596274	0.492	0.344	6.91792443596188e-05	1.22633996266116e-06	2.45418	0.438	0.277	0.0293831	Fibroblast2
Tmem65	1.03777530494928e-17	0.48423	0.411	0.205	2.48650963065846e-13	1.82127850265397e-23	0.774283	0.477	0.216	4.36378329235891e-19	0.000217538	1.63518	0.314	0.193	1	Fibroblast2
Abhd5	1.02974237674606e-12	0.735074	0.248	0.105	2.46726273468355e-08	3.6908545487367e-23	1.33538	0.306	0.102	8.84328749877313e-19	0.000153571	0.260746	0.181	0.084	1	Fibroblast2
Ptpn21	1.06513475705934e-22	0.702924	0.257	0.081	2.55206287791419e-18	5.65580422735201e-10	0.559636	0.181	0.072	1.35513069287354e-05	0.000619297	0.589232	0.162	0.077	1	Fibroblast2
Clint1	2.3647582244417e-22	5.5985	0.604	0.37	5.66596070576231e-18	1.01632148300971e-13	0.907234	0.606	0.39	2.43510627329125e-09	4.8062042630069e-12	2.98287	0.562	0.315	1.15156654141645e-07	Fibroblast2
[truncated: 2,046 more rows]
