# Supplementary material for: Glycocalyx dysregulation impairs blood–brain barrier in ageing and disease
Source: Nature. 2025 Feb 26;639(8056):985–94. doi: 10.1038/s41586-025-08589-9 (PMC11946907; doi:10.1038/s41586-025-08589-9)
Supplement: Supplementary file 7 — snRNA-seq DEGs. [file 41586_2025_8589_MOESM7_ESM.xlsx]

## Sheet: Astrocyte
genes	baseMean	log2FC	lfcSE	stat	pvalue	padj	comparison
Nat8f3	340.134	1.62843	0.223146	7.29761	2.92925568981294e-13	3.22042370538034e-09	AgedEGFP vs. YoungEGFP
Cst3	995.423	1.53796	0.229885	6.69013	2.22975004864942e-11	1.22569360174259e-07	AgedEGFP vs. YoungEGFP
Cped1	331.455	1.40209	0.214111	6.54842	5.81499713778567e-11	2.13100261776052e-07	AgedEGFP vs. YoungEGFP
Gm45846	381.461	0.999872	0.156559	6.38655	1.69664753764517e-10	4.66323575721774e-07	AgedEGFP vs. YoungEGFP
AC149090.1	849.195	1.79478	0.29741	6.03471	1.59246230577622e-09	3.50150611794076e-06	AgedEGFP vs. YoungEGFP
Dok6	303.443	-1.27624	0.222709	-5.73054	1.00114312702478e-08	1.83442792308507e-05	AgedEGFP vs. YoungEGFP
Eif1	126.289	1.27158	0.226786	5.60697	2.05902180331607e-08	3.23384081509383e-05	AgedEGFP vs. YoungEGFP
Gapdh	125.899	1.16583	0.209142	5.57437	2.4843242848425e-08	3.4140826484448e-05	AgedEGFP vs. YoungEGFP
Adgrv1	58.5271	-1.55237	0.28886	-5.37411	7.69633053686254e-08	9.40149532469631e-05	AgedEGFP vs. YoungEGFP
Thap3	176.81	0.934397	0.175092	5.3366	9.47064748109236e-08	0.00010412	AgedEGFP vs. YoungEGFP
Tox3	79.0532	-1.91775	0.361815	-5.30036	1.15576483885736e-07	0.000115513	AgedEGFP vs. YoungEGFP
Ctso	250.375	0.961203	0.187243	5.13344	2.84494772049797e-07	0.000260645	AgedEGFP vs. YoungEGFP
Grip1	457.376	-1.9642	0.385428	-5.09616	3.46613660705715e-07	0.000293129	AgedEGFP vs. YoungEGFP
Zc3hav1	43.8991	1.68397	0.33298	5.05726	4.25314498402528e-07	0.000333993	AgedEGFP vs. YoungEGFP
Lars2	258.287	-1.34083	0.273248	-4.907	9.24789832885812e-07	0.000677809	AgedEGFP vs. YoungEGFP
Gm29260	32.7963	-3.35454	0.693408	-4.83776	1.31310912938958e-06	0.000886844	AgedEGFP vs. YoungEGFP
Ubc	107.427	1.12321	0.232916	4.82236	1.41871616124913e-06	0.000886844	AgedEGFP vs. YoungEGFP
Fus	653.31	-0.80915	0.167952	-4.81773	1.45199100188382e-06	0.000886844	AgedEGFP vs. YoungEGFP
Mllt3	533.074	-0.865966	0.180949	-4.78568	1.70409401315103e-06	0.000892358	AgedEGFP vs. YoungEGFP
Ldb2	169.76	-1.35779	0.283723	-4.78563	1.70452271789583e-06	0.000892358	AgedEGFP vs. YoungEGFP
Gm14964	310.868	0.938562	0.195355	4.80439	1.55225335937189e-06	0.000892358	AgedEGFP vs. YoungEGFP
Nsdhl	195.873	-1.58934	0.333104	-4.77129	1.83052143267709e-06	0.000914761	AgedEGFP vs. YoungEGFP
Tubb2a	129.264	1.04329	0.223923	4.65915	3.17511354589044e-06	0.0015177	AgedEGFP vs. YoungEGFP
Sfpq	754.16	-0.660195	0.142431	-4.63518	3.56625960710067e-06	0.00163364	AgedEGFP vs. YoungEGFP
Kif21a	716.971	-0.656529	0.142444	-4.60901	4.04582243171534e-06	0.00177919	AgedEGFP vs. YoungEGFP
Gm28411	68.8193	1.45397	0.318797	4.56079	5.09608167558663e-06	0.00212252	AgedEGFP vs. YoungEGFP
Ubb	123.134	1.4835	0.325613	4.55604	5.21266663944385e-06	0.00212252	AgedEGFP vs. YoungEGFP
2810049E08Rik	103.494	1.14226	0.251644	4.53918	5.64728067146272e-06	0.00221736	AgedEGFP vs. YoungEGFP
Uvssa	109.202	0.946311	0.209462	4.51781	6.24823131074344e-06	0.00236873	AgedEGFP vs. YoungEGFP
Camk1d	1119.57	-0.701244	0.157313	-4.45764	8.28687050872193e-06	0.00303686	AgedEGFP vs. YoungEGFP
Cyp2j8	85.394	1.71156	0.386754	4.42544	9.62458766794433e-06	0.00324902	AgedEGFP vs. YoungEGFP
Pdzrn3	474.663	-1.03021	0.232544	-4.43019	9.41499827251867e-06	0.00324902	AgedEGFP vs. YoungEGFP
Traf3ip2	101.155	1.08257	0.244782	4.42259	9.75236581200417e-06	0.00324902	AgedEGFP vs. YoungEGFP
Mettl24	167.16	0.881073	0.200837	4.38701	1.14920723349092e-05	0.003716	AgedEGFP vs. YoungEGFP
Shisa9	372.234	-1.09274	0.250141	-4.3685	1.25102522006878e-05	0.00392965	AgedEGFP vs. YoungEGFP
1110046J04Rik	38.3187	1.51405	0.348838	4.34026	1.42315350717797e-05	0.00422869	AgedEGFP vs. YoungEGFP
Arl15	477.96	-0.770974	0.177481	-4.34399	1.3991893443948e-05	0.00422869	AgedEGFP vs. YoungEGFP
Atp2a2	713.19	-0.611203	0.141937	-4.30617	1.66106270047887e-05	0.00457448	AgedEGFP vs. YoungEGFP
Gm48747	222.037	1.15147	0.266781	4.31617	1.58762269043637e-05	0.00457448	AgedEGFP vs. YoungEGFP
Tcerg1	271.8	-0.870783	0.202238	-4.30573	1.66435434083309e-05	0.00457448	AgedEGFP vs. YoungEGFP
Elovl6	423.401	-1.31534	0.306482	-4.29174	1.77275604473099e-05	0.0046404	AgedEGFP vs. YoungEGFP
4932438H23Rik	140.284	1.50133	0.349581	4.29466	1.74962031226307e-05	0.0046404	AgedEGFP vs. YoungEGFP
Gm47096	46.3241	1.77878	0.415317	4.28294	1.84436822522418e-05	0.00471558	AgedEGFP vs. YoungEGFP
Gm12709	59.6777	1.6178	0.378375	4.27566	1.90574736258663e-05	0.00476177	AgedEGFP vs. YoungEGFP
Eps8l1	16.9843	-2.98185	0.700632	-4.25594	2.08172348090819e-05	0.004976	AgedEGFP vs. YoungEGFP
Epha3	44.9761	-2.49473	0.586181	-4.25591	2.08200786141912e-05	0.004976	AgedEGFP vs. YoungEGFP
Gm26719	28.4053	2.07377	0.490094	4.23138	2.32262259624187e-05	0.00531943	AgedEGFP vs. YoungEGFP
Adamts16	27.5949	-2.15916	0.509777	-4.23549	2.28053419104814e-05	0.00531943	AgedEGFP vs. YoungEGFP
Pcdhb14	82.5936	1.19968	0.28383	4.22675	2.3708563451302e-05	0.00531943	AgedEGFP vs. YoungEGFP
Elavl2	73.1537	-1.95274	0.465355	-4.19624	2.71376929731059e-05	0.00585004	AgedEGFP vs. YoungEGFP
Csmd1	1322.24	-1.61822	0.38543	-4.19848	2.68711662587706e-05	0.00585004	AgedEGFP vs. YoungEGFP
Abcc5	495.796	-0.605943	0.144682	-4.18811	2.81288411372403e-05	0.00594709	AgedEGFP vs. YoungEGFP
Lrch2	105.049	-0.92131	0.220416	-4.17988	2.91667440352798e-05	0.0059828	AgedEGFP vs. YoungEGFP
Dusp11	175.974	-1.15822	0.277208	-4.17817	2.93861549005625e-05	0.0059828	AgedEGFP vs. YoungEGFP
Gm26917	457.747	-1.17855	0.284716	-4.13938	3.48253213112021e-05	0.00696127	AgedEGFP vs. YoungEGFP
Mia2	331.052	-0.623995	0.151078	-4.13028	3.62327919274711e-05	0.00700482	AgedEGFP vs. YoungEGFP
5031439G07Rik	638.063	1.31505	0.318435	4.12974	3.6317510021263e-05	0.00700482	AgedEGFP vs. YoungEGFP
Efhc1	45.2998	2.23539	0.541957	4.12467	3.71258757193852e-05	0.00703727	AgedEGFP vs. YoungEGFP
Znrf1	212.711	-0.81468	0.198409	-4.10605	4.02474292013731e-05	0.00749967	AgedEGFP vs. YoungEGFP
1110032A03Rik	32.7544	1.45575	0.356143	4.08756	4.35933486232506e-05	0.00785681	AgedEGFP vs. YoungEGFP
Trp53cor1	57.9265	1.26734	0.309796	4.09088	4.29732973512983e-05	0.00785681	AgedEGFP vs. YoungEGFP
Cd81	298.677	0.683534	0.167824	4.07293	4.64263307702995e-05	0.00802765	AgedEGFP vs. YoungEGFP
Ppia	135.544	1.02868	0.252219	4.07854	4.53196360338503e-05	0.00802765	AgedEGFP vs. YoungEGFP
Pcdhb19	45.3695	1.40981	0.34658	4.06779	4.74620236698727e-05	0.00802765	AgedEGFP vs. YoungEGFP
Lars	174.918	-0.799346	0.196495	-4.06802	4.74136369411209e-05	0.00802765	AgedEGFP vs. YoungEGFP
Gm37679	383.711	0.69037	0.170024	4.06043	4.89820132065763e-05	0.00803744	AgedEGFP vs. YoungEGFP
Slc25a34	52.8894	1.51494	0.37284	4.06325	4.83942036628397e-05	0.00803744	AgedEGFP vs. YoungEGFP
Itga1	31.3893	-1.75346	0.432848	-4.05097	5.10050199394513e-05	0.00824631	AgedEGFP vs. YoungEGFP
Actg1	115.428	1.01975	0.253778	4.01829	5.86224478312832e-05	0.00934051	AgedEGFP vs. YoungEGFP
Dbp	112.599	0.840588	0.210827	3.9871	6.68859728474524e-05	0.0104933	AgedEGFP vs. YoungEGFP
Chchd10	48.626	1.30205	0.327093	3.98067	6.87212257409873e-05	0.0104933	AgedEGFP vs. YoungEGFP
Vps13a	394.899	-0.649782	0.163159	-3.9825	6.81946394610605e-05	0.0104933	AgedEGFP vs. YoungEGFP
Gm15952	83.1228	1.01166	0.255266	3.96315	7.39671227876466e-05	0.0105899	AgedEGFP vs. YoungEGFP
Mycbp2	1012.61	-0.537678	0.135662	-3.96337	7.38985165909836e-05	0.0105899	AgedEGFP vs. YoungEGFP
Ckb	885.54	0.970918	0.245027	3.9625	7.41696269961982e-05	0.0105899	AgedEGFP vs. YoungEGFP
Fzd6	66.3944	1.19433	0.300554	3.97377	7.07443369639209e-05	0.0105899	AgedEGFP vs. YoungEGFP
Pcdhb17	52.9672	1.22665	0.309156	3.96775	7.25551228030764e-05	0.0105899	AgedEGFP vs. YoungEGFP
Rif1	235.49	-0.676304	0.171797	-3.93665	8.26261451528966e-05	0.0105902	AgedEGFP vs. YoungEGFP
4930545L23Rik	83.0718	1.99346	0.507528	3.92779	8.57309333806641e-05	0.0105902	AgedEGFP vs. YoungEGFP
Taf7l	23.5985	2.73388	0.692261	3.9492	7.84141134242586e-05	0.0105902	AgedEGFP vs. YoungEGFP
Chl1	122.895	-1.30889	0.332988	-3.93073	8.46874320217383e-05	0.0105902	AgedEGFP vs. YoungEGFP
Apoe	1067.41	1.06082	0.269277	3.9395	8.16500576185159e-05	0.0105902	AgedEGFP vs. YoungEGFP
Slc35f1	253.275	-0.978005	0.247489	-3.95171	7.75962057396301e-05	0.0105902	AgedEGFP vs. YoungEGFP
E330018M18Rik	14.7352	2.53883	0.642822	3.9495	7.83137985310251e-05	0.0105902	AgedEGFP vs. YoungEGFP
Dapk2	18.3008	-2.39461	0.609612	-3.92808	8.56261505000467e-05	0.0105902	AgedEGFP vs. YoungEGFP
Agmo	778.378	0.668795	0.169811	3.93846	8.20048015594092e-05	0.0105902	AgedEGFP vs. YoungEGFP
Cdh6	48.3659	-1.45896	0.370776	-3.93489	8.32359154804885e-05	0.0105902	AgedEGFP vs. YoungEGFP
Cfl1	68.0424	0.999767	0.253065	3.95063	7.79456181706266e-05	0.0105902	AgedEGFP vs. YoungEGFP
Cox8a	100.788	0.980156	0.249009	3.93623	8.27700932354319e-05	0.0105902	AgedEGFP vs. YoungEGFP
Otc	36.7915	1.46023	0.372107	3.92422	8.70126464463796e-05	0.0106291	AgedEGFP vs. YoungEGFP
Wasf1	134.884	-0.95517	0.244386	-3.90845	9.28893998151081e-05	0.0112223	AgedEGFP vs. YoungEGFP
Gm28501	42.4891	1.53856	0.39545	3.89064	9.9979383975851e-05	0.0117361	AgedEGFP vs. YoungEGFP
Zfhx4	260.452	-0.861131	0.221404	-3.8894	0.000100491	0.0117361	AgedEGFP vs. YoungEGFP
Atp2b1	526.527	-1.02319	0.26322	-3.88719	0.000101412	0.0117361	AgedEGFP vs. YoungEGFP
Cmya5	110.849	-0.899747	0.231171	-3.89214	9.93653261268342e-05	0.0117361	AgedEGFP vs. YoungEGFP
Sipa1l3	242.365	-0.695541	0.179753	-3.86944	0.000109088	0.0124928	AgedEGFP vs. YoungEGFP
Cnnm2	513.643	-0.919688	0.238133	-3.86207	0.00011243	0.0127428	AgedEGFP vs. YoungEGFP
A630089N07Rik	263.407	0.834856	0.216567	3.85496	0.000115749	0.0129851	AgedEGFP vs. YoungEGFP
Pcdhb16	53.5835	1.34844	0.351077	3.84088	0.000122595	0.0136143	AgedEGFP vs. YoungEGFP
Cmss1	407.36	-0.999653	0.260621	-3.83566	0.000125227	0.0137675	AgedEGFP vs. YoungEGFP
Bdp1	264.355	-0.780211	0.203759	-3.82909	0.00012862	0.0140005	AgedEGFP vs. YoungEGFP
5430427M07Rik	23.7964	2.19671	0.574231	3.82548	0.000130518	0.0140678	AgedEGFP vs. YoungEGFP
Ddah1	994.784	-0.859893	0.225703	-3.80985	0.000139052	0.0148421	AgedEGFP vs. YoungEGFP
Oaz1	111.621	0.976307	0.256729	3.80287	0.000143027	0.0151196	AgedEGFP vs. YoungEGFP
Fxr1	356.431	-0.626624	0.165619	-3.78353	0.000154621	0.0161896	AgedEGFP vs. YoungEGFP
Fam126a	132.597	-0.96546	0.255915	-3.77258	0.000161571	0.0165313	AgedEGFP vs. YoungEGFP
Epm2a	195.782	0.797295	0.211411	3.7713	0.000162396	0.0165313	AgedEGFP vs. YoungEGFP
Slc5a3	37.7476	-1.44773	0.383719	-3.77289	0.000161365	0.0165313	AgedEGFP vs. YoungEGFP
Tmem200a	24.1185	-2.49164	0.662482	-3.76107	0.00016919	0.0170649	AgedEGFP vs. YoungEGFP
Eef1a1	206.503	0.714442	0.190332	3.75366	0.000174271	0.0174176	AgedEGFP vs. YoungEGFP
Sema3e	34.8285	-2.33978	0.624491	-3.7467	0.000179178	0.0174672	AgedEGFP vs. YoungEGFP
Lemd3	125.262	-0.812347	0.216862	-3.74592	0.000179733	0.0174672	AgedEGFP vs. YoungEGFP
Zkscan3	243.714	-0.860192	0.229691	-3.745	0.000180396	0.0174672	AgedEGFP vs. YoungEGFP
Pygl	87.0905	1.1645	0.311033	3.74399	0.000181122	0.0174672	AgedEGFP vs. YoungEGFP
Gm45323	43.5824	1.81131	0.485834	3.72826	0.000192808	0.0184325	AgedEGFP vs. YoungEGFP
Polr3h	219.495	0.818133	0.219958	3.71949	0.000199625	0.0189197	AgedEGFP vs. YoungEGFP
C130073E24Rik	145.261	1.66227	0.448144	3.70924	0.000207886	0.0192059	AgedEGFP vs. YoungEGFP
Cdon	25.7983	-2.4319	0.655602	-3.70942	0.000207736	0.0192059	AgedEGFP vs. YoungEGFP
Pdpk1	256.053	-0.580597	0.156384	-3.71265	0.000205101	0.0192059	AgedEGFP vs. YoungEGFP
Ldlrad3	278.268	-0.778507	0.210207	-3.70352	0.000212625	0.0192351	AgedEGFP vs. YoungEGFP
Arhgef6	76.6847	1.05773	0.285602	3.70352	0.00021263	0.0192351	AgedEGFP vs. YoungEGFP
Rcan2	1011.62	0.654738	0.176835	3.70254	0.000213451	0.0192351	AgedEGFP vs. YoungEGFP
Folh1	301.985	-1.03513	0.279756	-3.70012	0.000215499	0.0192618	AgedEGFP vs. YoungEGFP
Nkx2-2	29.0472	1.42501	0.385488	3.69663	0.000218476	0.0193189	AgedEGFP vs. YoungEGFP
Rala	120.924	-0.843229	0.228191	-3.69527	0.000219653	0.0193189	AgedEGFP vs. YoungEGFP
Hsp90b1	171.754	-0.703998	0.190802	-3.68968	0.000224537	0.0195855	AgedEGFP vs. YoungEGFP
Fam120a	283.486	-0.569707	0.154486	-3.68775	0.000226247	0.0195855	AgedEGFP vs. YoungEGFP
H3f3b	82.1144	1.05897	0.288876	3.66583	0.000246534	0.021175	AgedEGFP vs. YoungEGFP
A430105J06Rik	16.5715	1.95933	0.535661	3.65778	0.000254404	0.0216816	AgedEGFP vs. YoungEGFP
Slc24a3	317.249	-0.842571	0.230887	-3.64927	0.000262982	0.0217142	AgedEGFP vs. YoungEGFP
Aldoa	94.2861	0.92682	0.253686	3.65341	0.000258779	0.0217142	AgedEGFP vs. YoungEGFP
S100b	100.021	0.920031	0.252227	3.64764	0.000264663	0.0217142	AgedEGFP vs. YoungEGFP
Ggact	207.627	0.832538	0.228051	3.65067	0.00026156	0.0217142	AgedEGFP vs. YoungEGFP
Mllt6	74.319	-1.06278	0.290977	-3.65244	0.000259761	0.0217142	AgedEGFP vs. YoungEGFP
Zfp568	55.0354	-1.36687	0.375408	-3.64103	0.000271547	0.022114	AgedEGFP vs. YoungEGFP
Dgke	65.1533	0.940059	0.258737	3.63325	0.000279869	0.0226241	AgedEGFP vs. YoungEGFP
Aldh6a1	238.095	0.83622	0.231072	3.61887	0.000295897	0.0237452	AgedEGFP vs. YoungEGFP
Asb14	14.8523	2.26159	0.626122	3.61206	0.00030377	0.0242004	AgedEGFP vs. YoungEGFP
Sumo1	546.559	0.693303	0.192094	3.60918	0.000307167	0.0242949	AgedEGFP vs. YoungEGFP
Lmod1	21.1615	2.16476	0.600749	3.60344	0.000314032	0.0246065	AgedEGFP vs. YoungEGFP
Abce1	105.086	-0.870452	0.241647	-3.60216	0.000315583	0.0246065	AgedEGFP vs. YoungEGFP
Csmd2	110.496	-1.48518	0.414331	-3.58453	0.000337683	0.0261443	AgedEGFP vs. YoungEGFP
Utp14a	96.58	-0.985679	0.275396	-3.57913	0.000344746	0.0265044	AgedEGFP vs. YoungEGFP
1810034E14Rik	31.3513	1.48819	0.416839	3.57018	0.000356741	0.0272362	AgedEGFP vs. YoungEGFP
Hsph1	96.1301	-1.16583	0.326763	-3.5678	0.000359987	0.0272392	AgedEGFP vs. YoungEGFP
Emsy	281.006	-0.645756	0.18106	-3.56653	0.000361736	0.0272392	AgedEGFP vs. YoungEGFP
Fmnl2	1863.36	-0.588329	0.165058	-3.56438	0.000364717	0.0272768	AgedEGFP vs. YoungEGFP
Ctnna2	2541.14	-0.700916	0.196787	-3.5618	0.000368318	0.02736	AgedEGFP vs. YoungEGFP
Med13l	476.766	-0.629559	0.177343	-3.54996	0.000385292	0.0284289	AgedEGFP vs. YoungEGFP
Pde4d	1311.41	-0.723459	0.204008	-3.54622	0.000390798	0.0286429	AgedEGFP vs. YoungEGFP
Rapgef2	492.088	-0.512421	0.144684	-3.54165	0.000397626	0.0289503	AgedEGFP vs. YoungEGFP
Vps54	311.462	-0.526116	0.148784	-3.53611	0.000406059	0.0293699	AgedEGFP vs. YoungEGFP
Sema6d	1334.53	-0.642931	0.182174	-3.52922	0.000416785	0.0299486	AgedEGFP vs. YoungEGFP
Nox1	164.936	1.09236	0.310383	3.5194	0.000432517	0.0306956	AgedEGFP vs. YoungEGFP
Ccdc146	39.3967	1.85381	0.527256	3.51595	0.000438184	0.0306956	AgedEGFP vs. YoungEGFP
Kcnc2	104.403	-1.76727	0.502514	-3.51686	0.000436681	0.0306956	AgedEGFP vs. YoungEGFP
3222401L13Rik	105.711	0.855664	0.243373	3.51585	0.000438349	0.0306956	AgedEGFP vs. YoungEGFP
Gm48228	20.2585	1.78091	0.507908	3.50636	0.000454276	0.0316096	AgedEGFP vs. YoungEGFP
Washc4	218.841	-0.679809	0.194079	-3.50274	0.000460496	0.0318408	AgedEGFP vs. YoungEGFP
9630028H03Rik	211.741	1.17714	0.336498	3.49821	0.000468399	0.0319952	AgedEGFP vs. YoungEGFP
Ipo7	133.813	-0.704754	0.201749	-3.49322	0.00047723	0.0319952	AgedEGFP vs. YoungEGFP
Gm48530	25.9141	2.66705	0.763157	3.49476	0.00047448	0.0319952	AgedEGFP vs. YoungEGFP
Smc6	228.272	-0.658554	0.188294	-3.49747	0.000469685	0.0319952	AgedEGFP vs. YoungEGFP
A830019P07Rik	426.06	0.634661	0.181685	3.49319	0.00047728	0.0319952	AgedEGFP vs. YoungEGFP
Gpr137c	202.505	0.672195	0.192831	3.48593	0.000490435	0.0326778	AgedEGFP vs. YoungEGFP
Eefsec	107.924	-0.772421	0.221926	-3.48053	0.000500421	0.0331424	AgedEGFP vs. YoungEGFP
Homer1	283.298	-1.00805	0.289845	-3.47789	0.000505374	0.03327	AgedEGFP vs. YoungEGFP
Slc25a4	136.056	0.77882	0.224207	3.47366	0.000513405	0.0335975	AgedEGFP vs. YoungEGFP
Gm48163	23.4637	1.70569	0.491675	3.46913	0.00052214	0.0337671	AgedEGFP vs. YoungEGFP
Cox5a	96.2479	1.13346	0.326625	3.47021	0.00052006	0.0337671	AgedEGFP vs. YoungEGFP
Ammecr1	199.399	0.842072	0.243172	3.46286	0.000534463	0.0339647	AgedEGFP vs. YoungEGFP
Noct	164.133	-1.10577	0.319207	-3.46412	0.000531961	0.0339647	AgedEGFP vs. YoungEGFP
Nrd1	326.421	-0.581628	0.167829	-3.4656	0.000529056	0.0339647	AgedEGFP vs. YoungEGFP
Lhfp	1635.72	-1.3991	0.404722	-3.45693	0.000546364	0.0343241	AgedEGFP vs. YoungEGFP
Gm1976	269.479	0.616331	0.178283	3.45703	0.00054617	0.0343241	AgedEGFP vs. YoungEGFP
Plxna4	220.936	-0.876618	0.253863	-3.45312	0.000554143	0.034615	AgedEGFP vs. YoungEGFP
Taf15	392.231	-0.536457	0.155591	-3.44786	0.000565048	0.0350968	AgedEGFP vs. YoungEGFP
Tmeff1	103.244	-1.01109	0.29345	-3.44551	0.000569981	0.0352043	AgedEGFP vs. YoungEGFP
Mt3	225.497	0.813423	0.236739	3.43595	0.000590485	0.036267	AgedEGFP vs. YoungEGFP
4831440E17Rik	32.0797	1.17839	0.343981	3.42574	0.000613125	0.0374483	AgedEGFP vs. YoungEGFP
Cspp1	675.263	-0.506283	0.148101	-3.41849	0.000629685	0.0382258	AgedEGFP vs. YoungEGFP
Ddo	483.669	0.548844	0.16089	3.4113	0.000646539	0.0382258	AgedEGFP vs. YoungEGFP
Chd9	1804.55	-0.454832	0.133244	-3.41353	0.000641272	0.0382258	AgedEGFP vs. YoungEGFP
Nrp1	225.41	-0.782867	0.229387	-3.41286	0.000642838	0.0382258	AgedEGFP vs. YoungEGFP
Pcbp2	432.938	-0.550357	0.161198	-3.41417	0.000639757	0.0382258	AgedEGFP vs. YoungEGFP
Ltn1	146.165	-0.743238	0.21788	-3.41123	0.000646717	0.0382258	AgedEGFP vs. YoungEGFP
Slit2	90.187	-1.94428	0.571218	-3.40374	0.000664693	0.0389479	AgedEGFP vs. YoungEGFP
Ccdc66	99.6353	-0.920472	0.270473	-3.4032	0.000666019	0.0389479	AgedEGFP vs. YoungEGFP
Snrnp48	175.208	-0.631238	0.185698	-3.39927	0.000675661	0.0393027	AgedEGFP vs. YoungEGFP
Rbm28	232.218	-0.649182	0.191359	-3.39248	0.00069262	0.0400772	AgedEGFP vs. YoungEGFP
Pram1	44.6242	1.05227	0.310503	3.38891	0.0007017	0.04039	AgedEGFP vs. YoungEGFP
Epha4	191.889	-0.819657	0.242142	-3.38503	0.000711703	0.0407524	AgedEGFP vs. YoungEGFP
Gdpd3	29.4543	1.29706	0.383676	3.38063	0.000723209	0.0411967	AgedEGFP vs. YoungEGFP
Endog	21.8167	1.73444	0.514645	3.37016	0.000751253	0.0417066	AgedEGFP vs. YoungEGFP
Krit1	300.34	-0.74345	0.220365	-3.37372	0.000741591	0.0417066	AgedEGFP vs. YoungEGFP
P2rx7	79.1226	0.838202	0.248812	3.36881	0.000754923	0.0417066	AgedEGFP vs. YoungEGFP
Lrrc1	84.9777	-1.16009	0.344347	-3.36896	0.000754522	0.0417066	AgedEGFP vs. YoungEGFP
Usp34	1106.17	-0.392008	0.11625	-3.37212	0.000745919	0.0417066	AgedEGFP vs. YoungEGFP
Nedd4l	1161.25	-0.553665	0.164209	-3.3717	0.000747046	0.0417066	AgedEGFP vs. YoungEGFP
Herc3	174.909	-0.750214	0.222786	-3.36742	0.000758742	0.0417081	AgedEGFP vs. YoungEGFP
Rock2	375.887	-0.672731	0.199918	-3.36502	0.000765368	0.041863	AgedEGFP vs. YoungEGFP
Dars	159.828	-0.667574	0.198497	-3.36315	0.000770587	0.0419398	AgedEGFP vs. YoungEGFP
Gm49361	38.8788	1.56582	0.466148	3.35906	0.000782091	0.041943	AgedEGFP vs. YoungEGFP
4931406C07Rik	218.509	0.706898	0.210407	3.35967	0.000780364	0.041943	AgedEGFP vs. YoungEGFP
Acly	171.781	-1.04316	0.310318	-3.36157	0.000774997	0.041943	AgedEGFP vs. YoungEGFP
Wdr47	172.349	-0.744249	0.221832	-3.35501	0.000793626	0.0421503	AgedEGFP vs. YoungEGFP
Camkmt	456.385	-0.51338	0.153015	-3.3551	0.000793357	0.0421503	AgedEGFP vs. YoungEGFP
Efemp1	162.898	0.647715	0.193288	3.35103	0.000805103	0.0425543	AgedEGFP vs. YoungEGFP
Hs6st1	53.0309	-1.15826	0.346119	-3.34643	0.000818588	0.0425963	AgedEGFP vs. YoungEGFP
0610040J01Rik	94.9289	-1.17573	0.3515	-3.34489	0.000823138	0.0425963	AgedEGFP vs. YoungEGFP
Ankrd26	86.4506	-1.13906	0.340568	-3.34459	0.000824044	0.0425963	AgedEGFP vs. YoungEGFP
Fuca2	37.9591	1.24167	0.371007	3.34677	0.000817605	0.0425963	AgedEGFP vs. YoungEGFP
Alcam	1216.5	-0.821337	0.245602	-3.34418	0.000825269	0.0425963	AgedEGFP vs. YoungEGFP
1700080N15Rik	28.4506	1.19156	0.357858	3.32969	0.000869415	0.0428548	AgedEGFP vs. YoungEGFP
Ndufaf5	90.397	-0.843487	0.253692	-3.32485	0.000884663	0.0428548	AgedEGFP vs. YoungEGFP
Gpc4	86.0574	-0.874199	0.262328	-3.33247	0.000860801	0.0428548	AgedEGFP vs. YoungEGFP
Gm45022	24.0526	1.33933	0.401827	3.3331	0.000858834	0.0428548	AgedEGFP vs. YoungEGFP
Fabp5	76.1997	0.911138	0.273701	3.32896	0.000871718	0.0428548	AgedEGFP vs. YoungEGFP
Sel1l3	59.1381	-1.01299	0.303853	-3.33381	0.000856637	0.0428548	AgedEGFP vs. YoungEGFP
Hivep2	1133.03	-0.507772	0.152623	-3.32697	0.000877972	0.0428548	AgedEGFP vs. YoungEGFP
Cirbp	105.161	1.00539	0.300975	3.34045	0.000836419	0.0428548	AgedEGFP vs. YoungEGFP
Palld	523.146	-0.740864	0.22275	-3.32599	0.000881045	0.0428548	AgedEGFP vs. YoungEGFP
F730035M05Rik	16.2942	2.17297	0.650786	3.339	0.00084082	0.0428548	AgedEGFP vs. YoungEGFP
Plekhd1	28.5872	1.53089	0.458949	3.33564	0.000851039	0.0428548	AgedEGFP vs. YoungEGFP
Robo1	645.695	-1.01449	0.304007	-3.33705	0.000846724	0.0428548	AgedEGFP vs. YoungEGFP
Eif2s3y	421.348	-0.458361	0.137826	-3.32564	0.00088216	0.0428548	AgedEGFP vs. YoungEGFP
Cystm1	213.938	0.777607	0.233882	3.32479	0.000884849	0.0428548	AgedEGFP vs. YoungEGFP
Ssbp3	201.903	-0.763556	0.230112	-3.31819	0.000906029	0.0436881	AgedEGFP vs. YoungEGFP
Leng8	688.54	0.498898	0.150711	3.31029	0.000932	0.0447441	AgedEGFP vs. YoungEGFP
Mkl1	197.618	-0.970804	0.294015	-3.30189	0.000960362	0.0459053	AgedEGFP vs. YoungEGFP
Mif	30.6774	1.27821	0.388002	3.29434	0.000986527	0.0467495	AgedEGFP vs. YoungEGFP
Jdp2	98.2352	-0.781794	0.237307	-3.29443	0.000986205	0.0467495	AgedEGFP vs. YoungEGFP
Gm12224	86.8082	1.19589	0.363574	3.28926	0.00100449	0.0473966	AgedEGFP vs. YoungEGFP
Ftx	190.741	-0.782379	0.238256	-3.28377	0.00102428	0.0475147	AgedEGFP vs. YoungEGFP
Arhgef3	47.3316	-1.51601	0.461602	-3.28424	0.00102258	0.0475147	AgedEGFP vs. YoungEGFP
Nxpe2	31.3531	1.49569	0.455164	3.28606	0.00101599	0.0475147	AgedEGFP vs. YoungEGFP
Rcan1	96.1765	-0.979613	0.298186	-3.28524	0.00101895	0.0475147	AgedEGFP vs. YoungEGFP
Rab3b	32.8479	1.48196	0.451888	3.27948	0.00103997	0.0476341	AgedEGFP vs. YoungEGFP
Zmym1	21.6617	-1.56202	0.47639	-3.27887	0.00104222	0.0476341	AgedEGFP vs. YoungEGFP
Cd27	50.8333	0.981991	0.299247	3.28154	0.00103244	0.0476341	AgedEGFP vs. YoungEGFP
Pde7b	1773.56	-0.945053	0.28841	-3.27676	0.00105005	0.0476341	AgedEGFP vs. YoungEGFP
Sobp	324.366	-0.690547	0.210926	-3.27389	0.00106079	0.0476341	AgedEGFP vs. YoungEGFP
Gm11149	359.06	1.08118	0.330379	3.27254	0.00106585	0.0476341	AgedEGFP vs. YoungEGFP
Bcl11a	139.194	-0.95918	0.293098	-3.27256	0.0010658	0.0476341	AgedEGFP vs. YoungEGFP
Brip1os	145.591	0.635368	0.193981	3.27542	0.00105504	0.0476341	AgedEGFP vs. YoungEGFP
Nln	327.997	0.743881	0.22722	3.27384	0.00106099	0.0476341	AgedEGFP vs. YoungEGFP
Gm20388	1303.26	0.699818	0.214092	3.26878	0.00108014	0.0480151	AgedEGFP vs. YoungEGFP
Rgs7bp	398.901	-0.713739	0.218403	-3.268	0.00108311	0.0480151	AgedEGFP vs. YoungEGFP
Cry2	521.743	0.67925	0.20836	3.25997	0.00111422	0.0491958	AgedEGFP vs. YoungEGFP
Gm17501	34.0856	1.35806	0.417005	3.25671	0.00112711	0.049566	AgedEGFP vs. YoungEGFP
Cyp27a1	19.2964	1.7517	0.538065	3.25555	0.00113172	0.0495704	AgedEGFP vs. YoungEGFP
Cst3	995.423	1.93281	0.230787	8.37483	5.53015162019293e-17	7.52819540056863e-13	AgedEGFP vs. AgedB3GNT3
Ubb	123.134	2.67064	0.34059	7.84122	4.46201514931747e-15	3.03707061138294e-11	AgedEGFP vs. AgedB3GNT3
Eif1	126.289	1.73604	0.234032	7.41796	1.18941780380273e-13	5.39718152105552e-10	AgedEGFP vs. AgedB3GNT3
Gapdh	125.899	1.52132	0.215232	7.06828	1.56863967986405e-12	5.33847299049734e-09	AgedEGFP vs. AgedB3GNT3
Actg1	115.428	1.76966	0.263808	6.70811	1.97158345260337e-11	5.36783310805793e-08	AgedEGFP vs. AgedB3GNT3
Cd81	298.677	1.0865	0.170817	6.36061	2.00951491586946e-10	3.90793236424728e-07	AgedEGFP vs. AgedB3GNT3
Fat3	1371.53	1.27013	0.20113	6.31494	2.70266260494649e-10	4.59891825514207e-07	AgedEGFP vs. AgedB3GNT3
Fth1	286.542	1.59674	0.254833	6.26583	3.70843093528342e-10	5.60920781355702e-07	AgedEGFP vs. AgedB3GNT3
Cryab	29.9859	3.29176	0.529043	6.2221	4.90532296571586e-10	6.07056013929909e-07	AgedEGFP vs. AgedB3GNT3
H3f3b	82.1144	1.88492	0.302693	6.22716	4.74966223887299e-10	6.07056013929909e-07	AgedEGFP vs. AgedB3GNT3
Cox8a	100.788	1.56433	0.258053	6.06208	1.343744260974e-09	1.52436588538659e-06	AgedEGFP vs. AgedB3GNT3
Chchd2	61.8309	1.94173	0.322612	6.01879	1.75722662903386e-09	1.84008662315677e-06	AgedEGFP vs. AgedB3GNT3
Actb	219.653	1.50224	0.258083	5.82076	5.85815593270745e-09	5.61837120557448e-06	AgedEGFP vs. AgedB3GNT3
Luzp2	10577.3	1.38041	0.23753	5.81152	6.19081525627101e-09	5.61837120557448e-06	AgedEGFP vs. AgedB3GNT3
Rps10	49.8819	1.77359	0.309631	5.72808	1.01571208618788e-08	8.64180539329728e-06	AgedEGFP vs. AgedB3GNT3
Hspa8	100.03	1.60114	0.28151	5.68768	1.2877759269045e-08	1.03120551135006e-05	AgedEGFP vs. AgedB3GNT3
H2afj	22.026	3.36206	0.596493	5.63638	1.73664739102608e-08	1.31338782966878e-05	AgedEGFP vs. AgedB3GNT3
Ppia	135.544	1.4194	0.257054	5.52181	3.3552882923183e-08	2.1750256915871e-05	AgedEGFP vs. AgedB3GNT3
Tuba1a	51.698	2.24953	0.406906	5.52839	3.23191256440577e-08	2.1750256915871e-05	AgedEGFP vs. AgedB3GNT3
Gm48742	336.287	1.75259	0.319505	5.48532	4.12717851345712e-08	2.55378550471326e-05	AgedEGFP vs. AgedB3GNT3
Tmsb4x	77.6255	2.12823	0.394031	5.40117	6.62067480534275e-08	3.91857591848395e-05	AgedEGFP vs. AgedB3GNT3
Map1lc3a	26.8703	2.41555	0.449543	5.37334	7.72900470154118e-08	4.23964269564927e-05	AgedEGFP vs. AgedB3GNT3
Pcsk1n	43.7655	2.27657	0.42404	5.36877	7.92760727330576e-08	4.23964269564927e-05	AgedEGFP vs. AgedB3GNT3
Mt3	225.497	1.28817	0.24011	5.36494	8.09745905288189e-08	4.23964269564927e-05	AgedEGFP vs. AgedB3GNT3
Eef1a1	206.503	1.0205	0.193464	5.27487	1.32849491752205e-07	6.69807456008434e-05	AgedEGFP vs. AgedB3GNT3
Aldoa	94.2861	1.36997	0.26101	5.24874	1.53140038603426e-07	7.44534051967301e-05	AgedEGFP vs. AgedB3GNT3
Pcp4	29.8907	3.74725	0.717107	5.22551	1.73672862293865e-07	7.88069558135461e-05	AgedEGFP vs. AgedB3GNT3
1700080N15Rik	28.4506	2.03818	0.391937	5.20027	1.99002522570337e-07	8.58684260632818e-05	AgedEGFP vs. AgedB3GNT3
Pgam1	53.2469	1.73771	0.334327	5.19763	2.01850410197974e-07	8.58684260632818e-05	AgedEGFP vs. AgedB3GNT3
Nrgn	91.645	2.17129	0.419696	5.17349	2.29762266133594e-07	9.47804160265641e-05	AgedEGFP vs. AgedB3GNT3
Chchd10	48.626	1.74372	0.339672	5.13353	2.8435496504264e-07	0.000113851	AgedEGFP vs. AgedB3GNT3
Oaz1	111.621	1.34011	0.262079	5.11338	3.16444782595007e-07	0.000123079	AgedEGFP vs. AgedB3GNT3
9630028H03Rik	211.741	1.73304	0.339845	5.09949	3.40561110815477e-07	0.000128779	AgedEGFP vs. AgedB3GNT3
Rpl41	61.2146	1.73912	0.345847	5.02857	4.94147470906956e-07	0.000181806	AgedEGFP vs. AgedB3GNT3
Nnat	225.743	2.00159	0.403132	4.96511	6.8663510271133e-07	0.000245978	AgedEGFP vs. AgedB3GNT3
Elob	38.9176	2.09285	0.424951	4.92493	8.4389345376402e-07	0.000294562	AgedEGFP vs. AgedB3GNT3
Gm28411	68.8193	1.57342	0.323103	4.86972	1.11758220476371e-06	0.000380341	AgedEGFP vs. AgedB3GNT3
Ubc	107.427	1.14142	0.235009	4.85694	1.192116076449e-06	0.000395812	AgedEGFP vs. AgedB3GNT3
Ubl5	39.8107	2.05275	0.42418	4.83934	1.30267851814697e-06	0.000422223	AgedEGFP vs. AgedB3GNT3
Bsg	75.0881	1.47159	0.310792	4.73496	2.19094826892965e-06	0.00067785	AgedEGFP vs. AgedB3GNT3
Pebp1	56.7852	1.67992	0.356118	4.71732	2.38970018809215e-06	0.000722911	AgedEGFP vs. AgedB3GNT3
A230009B12Rik	73.6326	1.6064	0.343454	4.67718	2.90843002527045e-06	0.000860706	AgedEGFP vs. AgedB3GNT3
Cox7c	100.246	1.10224	0.235902	4.67247	2.9759731493943e-06	0.000861956	AgedEGFP vs. AgedB3GNT3
Npy	17.6804	4.47506	0.960885	4.65722	3.2050052678452e-06	0.000908953	AgedEGFP vs. AgedB3GNT3
Rgs7	2292.34	1.11253	0.23931	4.64892	3.3368231642153e-06	0.000925282	AgedEGFP vs. AgedB3GNT3
Bex1	7.90096	6.52582	1.40733	4.63703	3.53446343610412e-06	0.000925282	AgedEGFP vs. AgedB3GNT3
Cox4i1	61.3178	1.43675	0.309811	4.63751	3.52625418261438e-06	0.000925282	AgedEGFP vs. AgedB3GNT3
Hsp90ab1	158.214	1.0861	0.233975	4.64193	3.45165079917513e-06	0.000925282	AgedEGFP vs. AgedB3GNT3
Slc22a17	108.442	1.20118	0.262991	4.56737	4.93874319267126e-06	0.00122238	AgedEGFP vs. AgedB3GNT3
Bmyc	77.0217	1.58823	0.349458	4.54484	5.49778233166322e-06	0.00132201	AgedEGFP vs. AgedB3GNT3
6330403K07Rik	46.3983	1.67991	0.369747	4.5434	5.53547748009014e-06	0.00132201	AgedEGFP vs. AgedB3GNT3
Gm12709	59.6777	1.7379	0.382858	4.53928	5.64455464921056e-06	0.00132482	AgedEGFP vs. AgedB3GNT3
Apoe	1067.41	1.21645	0.269598	4.51209	6.41930507643387e-06	0.00143256	AgedEGFP vs. AgedB3GNT3
Fau	46.076	1.63698	0.362706	4.51323	6.38484995893179e-06	0.00143256	AgedEGFP vs. AgedB3GNT3
Ier5	15.2331	3.24537	0.728996	4.45183	8.51401944694748e-06	0.00186938	AgedEGFP vs. AgedB3GNT3
Mif	30.6774	1.79944	0.40717	4.41939	9.8979721877203e-06	0.00213875	AgedEGFP vs. AgedB3GNT3
Rps8	81.7603	1.18516	0.269156	4.40325	1.06640626237742e-05	0.00226828	AgedEGFP vs. AgedB3GNT3
Rpl18	30.5217	1.72354	0.392368	4.39267	1.11968220255314e-05	0.00234496	AgedEGFP vs. AgedB3GNT3
Rps25	33.5593	1.49411	0.34144	4.37591	1.20928880154037e-05	0.00249425	AgedEGFP vs. AgedB3GNT3
Gm28501	42.4891	1.7648	0.403633	4.37228	1.22958194047989e-05	0.00249825	AgedEGFP vs. AgedB3GNT3
Rpl23	49.4429	1.3006	0.298372	4.35897	1.30673306671292e-05	0.00261596	AgedEGFP vs. AgedB3GNT3
Tpt1	75.3163	1.38892	0.319832	4.34267	1.40764671442272e-05	0.00277714	AgedEGFP vs. AgedB3GNT3
H2afz	41.855	1.57093	0.362474	4.33391	1.46487013706889e-05	0.00280863	AgedEGFP vs. AgedB3GNT3
Rpl8	39.133	1.54739	0.356939	4.33517	1.45650008397389e-05	0.00280863	AgedEGFP vs. AgedB3GNT3
Rps4x	29.2841	2.00092	0.462937	4.32222	1.54466217461328e-05	0.00288048	AgedEGFP vs. AgedB3GNT3
Mrfap1	28.2133	2.2289	0.515649	4.32251	1.54263759630797e-05	0.00288048	AgedEGFP vs. AgedB3GNT3
Nrxn1	27283.4	0.812879	0.188983	4.30133	1.69774333553125e-05	0.00312316	AgedEGFP vs. AgedB3GNT3
Arf5	76.7515	1.05764	0.246261	4.29482	1.74837066352343e-05	0.0031654	AgedEGFP vs. AgedB3GNT3
Cox6c	86.1498	1.07592	0.250655	4.29244	1.76721309796055e-05	0.0031654	AgedEGFP vs. AgedB3GNT3
Gm48747	222.037	1.14424	0.267541	4.27688	1.89532781466294e-05	0.00332634	AgedEGFP vs. AgedB3GNT3
Tuba1b	29.3085	1.78474	0.417422	4.27564	1.90593179313111e-05	0.00332634	AgedEGFP vs. AgedB3GNT3
Rplp2	58.9394	1.29143	0.302945	4.2629	2.01790094606688e-05	0.00344115	AgedEGFP vs. AgedB3GNT3
Gm11146	77.264	1.50607	0.353924	4.25536	2.0871626125036e-05	0.00350772	AgedEGFP vs. AgedB3GNT3
Pram1	44.6242	1.36079	0.320502	4.24581	2.17803597670455e-05	0.00361581	AgedEGFP vs. AgedB3GNT3
Hist1h1c	37.2784	1.6692	0.393505	4.24187	2.21662718159729e-05	0.00363554	AgedEGFP vs. AgedB3GNT3
Gm35188	804.465	1.40343	0.331944	4.22791	2.35873183785591e-05	0.00377758	AgedEGFP vs. AgedB3GNT3
4930545L23Rik	83.0718	2.15479	0.510813	4.21835	2.46094722172892e-05	0.00389545	AgedEGFP vs. AgedB3GNT3
Zfpm2	1626.81	0.858085	0.205247	4.18074	2.90567964507827e-05	0.00449489	AgedEGFP vs. AgedB3GNT3
Rpl3	50.8414	1.45881	0.348884	4.18137	2.89758249983111e-05	0.00449489	AgedEGFP vs. AgedB3GNT3
Sumo1	546.559	0.804091	0.192754	4.17159	3.02487830824976e-05	0.00452502	AgedEGFP vs. AgedB3GNT3
4930473A02Rik	67.8126	1.36428	0.326869	4.17377	2.99602425423302e-05	0.00452502	AgedEGFP vs. AgedB3GNT3
Tubb2a	129.264	0.936543	0.224468	4.17227	3.01575723185348e-05	0.00452502	AgedEGFP vs. AgedB3GNT3
Cox5b	35.7592	1.53606	0.372282	4.12606	3.69027194713259e-05	0.0050977	AgedEGFP vs. AgedB3GNT3
Gabrb1	10097.5	0.637982	0.154417	4.13155	3.60332678998611e-05	0.0050977	AgedEGFP vs. AgedB3GNT3
Gm42439	87.4749	1.90042	0.460617	4.12582	3.69416843287391e-05	0.0050977	AgedEGFP vs. AgedB3GNT3
Rab24	41.7546	1.38191	0.335008	4.125	3.70728363648214e-05	0.0050977	AgedEGFP vs. AgedB3GNT3
Ncam2	1425.51	1.10837	0.267812	4.1386	3.49436853997957e-05	0.0050977	AgedEGFP vs. AgedB3GNT3
Ftl1	34.018	1.58976	0.388106	4.0962	4.19984256770649e-05	0.00566064	AgedEGFP vs. AgedB3GNT3
4930517O19Rik	171.487	1.32366	0.323911	4.08651	4.37913899715245e-05	0.00584443	AgedEGFP vs. AgedB3GNT3
Rpl28	46.1439	1.28237	0.315544	4.06398	4.82430558664894e-05	0.00629352	AgedEGFP vs. AgedB3GNT3
Gm11149	359.06	1.34656	0.331459	4.06253	4.85433049980759e-05	0.00629352	AgedEGFP vs. AgedB3GNT3
Rgs6	2743.73	0.864759	0.214434	4.03275	5.51277824690891e-05	0.00707976	AgedEGFP vs. AgedB3GNT3
Npas3	11642.8	0.750005	0.186504	4.02138	5.78585511203649e-05	0.00736101	AgedEGFP vs. AgedB3GNT3
Slc25a4	136.056	0.910375	0.226727	4.01529	5.93715289290179e-05	0.00741491	AgedEGFP vs. AgedB3GNT3
E330018M18Rik	14.7352	2.64492	0.658507	4.01654	5.9059535753566e-05	0.00741491	AgedEGFP vs. AgedB3GNT3
AC161607.1	89.1081	1.30859	0.326167	4.01203	6.01987103778107e-05	0.00741945	AgedEGFP vs. AgedB3GNT3
Malat1	111399	0.722593	0.180159	4.01086	6.04979353338836e-05	0.00741945	AgedEGFP vs. AgedB3GNT3
Atp5g3	56.5503	1.27539	0.31934	3.99382	6.50163032265732e-05	0.00781383	AgedEGFP vs. AgedB3GNT3
Rplp1	76.9615	1.28616	0.322043	3.99374	6.50388483502262e-05	0.00781383	AgedEGFP vs. AgedB3GNT3
Pdxp	19.6068	1.90725	0.477733	3.9923	6.54357769336955e-05	0.00781383	AgedEGFP vs. AgedB3GNT3
Gm10658	33.5449	1.88057	0.471322	3.98999	6.60773949242898e-05	0.00782184	AgedEGFP vs. AgedB3GNT3
Syngr3	10.2321	5.03321	1.26359	3.98325	6.7977958502329e-05	0.00797745	AgedEGFP vs. AgedB3GNT3
Ndufb9	28.1131	1.59168	0.400311	3.97612	7.00497059666095e-05	0.00808124	AgedEGFP vs. AgedB3GNT3
Cadm2	12250.4	0.829772	0.208935	3.97143	7.14412396167712e-05	0.00817252	AgedEGFP vs. AgedB3GNT3
Cox5a	96.2479	1.30874	0.329832	3.96788	7.2513425412423e-05	0.00822604	AgedEGFP vs. AgedB3GNT3
Pfdn5	47.2731	1.2742	0.321768	3.96001	7.49463789585239e-05	0.00843178	AgedEGFP vs. AgedB3GNT3
Tubb4b	28.5826	1.59098	0.402577	3.95199	7.75031494894194e-05	0.00857903	AgedEGFP vs. AgedB3GNT3
Rpl11	55.752	1.15565	0.292424	3.95195	7.7515689524602e-05	0.00857903	AgedEGFP vs. AgedB3GNT3
Rps13	39.5392	1.45689	0.370299	3.93437	8.34165978289655e-05	0.0090844	AgedEGFP vs. AgedB3GNT3
Atp6v1f	25.1394	2.39493	0.609185	3.93137	8.44634780631939e-05	0.00912541	AgedEGFP vs. AgedB3GNT3
Selenok	63.4519	1.16276	0.296257	3.92483	8.67921228751053e-05	0.00930316	AgedEGFP vs. AgedB3GNT3
Sox6	2378.11	0.717941	0.183059	3.92191	8.78515507568248e-05	0.00934315	AgedEGFP vs. AgedB3GNT3
Adgrl3	4354.91	0.834531	0.214192	3.89619	9.77187345588977e-05	0.0101489	AgedEGFP vs. AgedB3GNT3
Slc4a4	5602.69	0.659206	0.169267	3.89448	9.84100993278334e-05	0.0101489	AgedEGFP vs. AgedB3GNT3
Dcc	1082.27	0.868776	0.222902	3.89757	9.7161199974002e-05	0.0101489	AgedEGFP vs. AgedB3GNT3
Uqcr11	22.8499	2.28795	0.590474	3.87477	0.000106727	0.0108822	AgedEGFP vs. AgedB3GNT3
Gm4491	73.9827	1.20664	0.311482	3.87387	0.000107119	0.0108822	AgedEGFP vs. AgedB3GNT3
Rpl13	74.3379	1.28356	0.331899	3.86734	0.000110029	0.0110862	AgedEGFP vs. AgedB3GNT3
Cfl1	68.0424	0.987711	0.255504	3.86573	0.000110757	0.0110862	AgedEGFP vs. AgedB3GNT3
Gm12224	86.8082	1.4114	0.367267	3.84299	0.000121546	0.0119899	AgedEGFP vs. AgedB3GNT3
Rpsa	40.7498	1.39305	0.362917	3.83848	0.000123796	0.012124	AgedEGFP vs. AgedB3GNT3
Stmn3	56.7939	2.25518	0.588906	3.82944	0.000128434	0.0124547	AgedEGFP vs. AgedB3GNT3
Rpl9	64.8945	1.21023	0.316267	3.82661	0.000129918	0.0124547	AgedEGFP vs. AgedB3GNT3
4930599N23Rik	27.2337	1.61437	0.421844	3.82695	0.000129741	0.0124547	AgedEGFP vs. AgedB3GNT3
Gm48321	87.6976	1.534	0.402781	3.80853	0.000139796	0.0132156	AgedEGFP vs. AgedB3GNT3
Rps27	54.7606	1.38349	0.364574	3.7948	0.00014776	0.0138722	AgedEGFP vs. AgedB3GNT3
4930570B17Rik	194.75	1.35179	0.357591	3.78025	0.000156671	0.0146079	AgedEGFP vs. AgedB3GNT3
Tmsb10	18.6831	2.22267	0.588735	3.77534	0.00015979	0.0147974	AgedEGFP vs. AgedB3GNT3
Rpl24	48.7381	1.34681	0.358932	3.75227	0.000175239	0.0160102	AgedEGFP vs. AgedB3GNT3
Pgp	38.8011	1.48833	0.39652	3.75348	0.0001744	0.0160102	AgedEGFP vs. AgedB3GNT3
Ndufc2	93.1279	1.03225	0.275548	3.74618	0.000179548	0.0161866	AgedEGFP vs. AgedB3GNT3
Rps16	38.1761	1.33739	0.357823	3.73757	0.000185806	0.0166407	AgedEGFP vs. AgedB3GNT3
Ndufa4	82.0775	1.28352	0.345504	3.71492	0.000203272	0.0177428	AgedEGFP vs. AgedB3GNT3
Mrpl57	8.34368	3.92716	1.05715	3.71485	0.000203326	0.0177428	AgedEGFP vs. AgedB3GNT3
Tubb5	42.7031	1.55084	0.41875	3.70349	0.000212655	0.0184386	AgedEGFP vs. AgedB3GNT3
Rps11	34.7431	1.49902	0.405824	3.69377	0.000220955	0.0190371	AgedEGFP vs. AgedB3GNT3
Rps3a1	52.0865	1.05561	0.286219	3.68812	0.000225913	0.0193419	AgedEGFP vs. AgedB3GNT3
Rpl7	28.5725	1.65112	0.448017	3.6854	0.00022834	0.0194275	AgedEGFP vs. AgedB3GNT3
Gm26742	24.4981	1.917	0.521342	3.67704	0.000235954	0.0199506	AgedEGFP vs. AgedB3GNT3
Rps5	18.4799	1.85188	0.503882	3.67522	0.000237646	0.0199696	AgedEGFP vs. AgedB3GNT3
Tuba4a	38.3856	1.2119	0.331494	3.65588	0.0002563	0.0211455	AgedEGFP vs. AgedB3GNT3
Gsdme	184.083	1.06531	0.291273	3.65743	0.000254759	0.0211455	AgedEGFP vs. AgedB3GNT3
Itm2b	301.287	0.700718	0.191775	3.65385	0.000258341	0.0211855	AgedEGFP vs. AgedB3GNT3
Tubb4a	25.5077	2.0613	0.564946	3.64867	0.000263605	0.0214878	AgedEGFP vs. AgedB3GNT3
Rpl35a	55.2328	1.16707	0.320242	3.64435	0.000268068	0.0217215	AgedEGFP vs. AgedB3GNT3
Nmur2	40.4256	1.82126	0.500035	3.64226	0.00027025	0.0217687	AgedEGFP vs. AgedB3GNT3
Fam58b	7.65175	3.01235	0.827835	3.63883	0.000273876	0.021931	AgedEGFP vs. AgedB3GNT3
1110032A03Rik	32.7544	1.29431	0.356315	3.6325	0.000280685	0.0223448	AgedEGFP vs. AgedB3GNT3
Rpl38	37.6316	1.33715	0.368694	3.62671	0.000287051	0.0227188	AgedEGFP vs. AgedB3GNT3
Haghl	47.8291	1.28517	0.355522	3.61488	0.000300485	0.0236445	AgedEGFP vs. AgedB3GNT3
Gabarap	42.6766	1.26684	0.351262	3.60653	0.000310316	0.0240245	AgedEGFP vs. AgedB3GNT3
Rpl19	40.272	1.44241	0.39997	3.60629	0.000310609	0.0240245	AgedEGFP vs. AgedB3GNT3
S100a16	55.9085	1.15084	0.320186	3.5943	0.000325266	0.0248755	AgedEGFP vs. AgedB3GNT3
Rpl18a	30.3231	1.6356	0.457182	3.57757	0.000346799	0.0263087	AgedEGFP vs. AgedB3GNT3
Stmn1	67.7797	1.89163	0.53226	3.55395	0.000379486	0.0282137	AgedEGFP vs. AgedB3GNT3
Impg1	9.5758	2.94818	0.830185	3.55124	0.000383422	0.0282137	AgedEGFP vs. AgedB3GNT3
4831440E17Rik	32.0797	1.24122	0.350098	3.54534	0.000392106	0.0283922	AgedEGFP vs. AgedB3GNT3
Dgkb	5265.36	0.607551	0.171299	3.54673	0.00039004	0.0283922	AgedEGFP vs. AgedB3GNT3
Gm9968	47.5373	1.26962	0.358028	3.54616	0.000390895	0.0283922	AgedEGFP vs. AgedB3GNT3
Hspa5	72.6016	1.11671	0.315808	3.53604	0.000406169	0.0287109	AgedEGFP vs. AgedB3GNT3
Eif1b	64.1456	0.902706	0.255191	3.53738	0.000404123	0.0287109	AgedEGFP vs. AgedB3GNT3
Uqcrq	22.5803	1.55181	0.439155	3.53363	0.000409901	0.0287109	AgedEGFP vs. AgedB3GNT3
4933411O13Rik	41.6009	2.00419	0.567055	3.53439	0.000408719	0.0287109	AgedEGFP vs. AgedB3GNT3
Gm14964	310.868	0.688032	0.194979	3.52874	0.00041754	0.0289998	AgedEGFP vs. AgedB3GNT3
Ndufb7	22.1175	1.61997	0.459583	3.52486	0.000423702	0.0291306	AgedEGFP vs. AgedB3GNT3
Enho	30.5164	1.3409	0.382646	3.50427	0.000457854	0.0308663	AgedEGFP vs. AgedB3GNT3
Klf12	2037.81	0.625096	0.178323	3.50541	0.000455909	0.0308663	AgedEGFP vs. AgedB3GNT3
Gm12239	1163.86	0.797798	0.227487	3.50701	0.000453176	0.0308663	AgedEGFP vs. AgedB3GNT3
Rpl37	51.0761	1.09452	0.312346	3.50418	0.000458017	0.0308663	AgedEGFP vs. AgedB3GNT3
Taf7l	23.5985	2.39667	0.6865	3.49114	0.000480964	0.032253	AgedEGFP vs. AgedB3GNT3
Tst	42.5568	1.32768	0.380466	3.48962	0.000483709	0.0322781	AgedEGFP vs. AgedB3GNT3
Cox14	19.0153	1.68518	0.483571	3.48487	0.000492383	0.0326967	AgedEGFP vs. AgedB3GNT3
Exoc4	1318.42	0.538016	0.154527	3.48169	0.000498253	0.0329258	AgedEGFP vs. AgedB3GNT3
Jund	58.3886	1.33021	0.382382	3.47875	0.000503765	0.0331293	AgedEGFP vs. AgedB3GNT3
Atp5h	56.8239	0.980777	0.282074	3.47702	0.000507023	0.0331832	AgedEGFP vs. AgedB3GNT3
1810037I17Rik	19.1815	2.25192	0.648211	3.47406	0.000512653	0.0333911	AgedEGFP vs. AgedB3GNT3
Psmb6	15.4778	2.23036	0.64335	3.46679	0.000526717	0.0341438	AgedEGFP vs. AgedB3GNT3
Rbm4b	108.352	0.91582	0.264692	3.45994	0.000540291	0.0348577	AgedEGFP vs. AgedB3GNT3
Clybl	1010.26	0.610595	0.176637	3.45678	0.00054667	0.0350085	AgedEGFP vs. AgedB3GNT3
Rab3a	26.8186	1.53944	0.446512	3.4477	0.000565377	0.0356319	AgedEGFP vs. AgedB3GNT3
Gm12925	28.1767	1.57567	0.457704	3.44255	0.000576252	0.0361499	AgedEGFP vs. AgedB3GNT3
Gm34086	39.9773	1.28854	0.374497	3.44072	0.000580166	0.0362284	AgedEGFP vs. AgedB3GNT3
Adcy2	1952.03	0.694527	0.202287	3.43338	0.00059611	0.0368856	AgedEGFP vs. AgedB3GNT3
Ctsd	41.9315	1.11837	0.32741	3.41581	0.000635915	0.0391706	AgedEGFP vs. AgedB3GNT3
Rasa2	1130.47	0.575248	0.168741	3.40907	0.000651858	0.0399012	AgedEGFP vs. AgedB3GNT3
Trps1	3766.21	0.687003	0.201683	3.40636	0.000658365	0.0400103	AgedEGFP vs. AgedB3GNT3
Rplp0	20.5429	1.60473	0.471327	3.40471	0.000662342	0.0400732	AgedEGFP vs. AgedB3GNT3
Gmeb2	116.899	0.736049	0.216978	3.39227	0.000693162	0.0412053	AgedEGFP vs. AgedB3GNT3
Gm15520	106.113	1.46072	0.432036	3.38101	0.000722205	0.0425601	AgedEGFP vs. AgedB3GNT3
Ctsz	24.7923	1.61558	0.478198	3.37847	0.000728903	0.0427696	AgedEGFP vs. AgedB3GNT3
Cck	36.7765	1.83713	0.545015	3.37079	0.000749536	0.0436044	AgedEGFP vs. AgedB3GNT3
Scand1	14.4783	2.37154	0.704029	3.36852	0.000755735	0.043778	AgedEGFP vs. AgedB3GNT3
Gm26699	85.5594	1.57661	0.468511	3.36515	0.000765034	0.0441288	AgedEGFP vs. AgedB3GNT3
Grm3	3669.67	0.966062	0.287206	3.36365	0.000769184	0.044181	AgedEGFP vs. AgedB3GNT3
Ndufb8	25.8434	1.56233	0.465334	3.35743	0.000786703	0.0449974	AgedEGFP vs. AgedB3GNT3
Gm16599	126.99	1.27153	0.379249	3.35274	0.000800145	0.045464	AgedEGFP vs. AgedB3GNT3
Igf2bp3	85.9571	1.07166	0.319792	3.35111	0.00080488	0.045464	AgedEGFP vs. AgedB3GNT3
Snu13	25.4018	1.44096	0.430298	3.34875	0.000811784	0.0456645	AgedEGFP vs. AgedB3GNT3
Ilvbl	32.7951	1.3541	0.404931	3.34402	0.000825746	0.0462588	AgedEGFP vs. AgedB3GNT3
Rps26	29.2849	1.30903	0.393219	3.32902	0.000871531	0.0484251	AgedEGFP vs. AgedB3GNT3
Ndufa11	17.1061	2.19544	0.660166	3.32558	0.000882342	0.0488265	AgedEGFP vs. AgedB3GNT3

## Sheet: Oligo
genes	baseMean	log2FC	lfcSE	stat	pvalue	padj	comparison
Dpyd	2117.38	1.36163	0.155593	8.75121	2.11081776978442e-18	2.72443249546075e-14	AgedEGFP vs. YoungEGFP
G630018N14Rik	76.4321	3.05549	0.387238	7.89047	3.01038643694335e-15	1.94275288708139e-11	AgedEGFP vs. YoungEGFP
Fau	116.137	1.92663	0.26057	7.39389	1.42592808373271e-13	6.13481792557936e-10	AgedEGFP vs. YoungEGFP
C4b	242.745	3.11063	0.425027	7.31866	2.50458101551192e-13	8.08165679180309e-10	AgedEGFP vs. YoungEGFP
Lars2	431.751	-1.25005	0.174855	-7.14907	8.73669514042324e-13	2.25529048354886e-09	AgedEGFP vs. YoungEGFP
Rpl28	104.466	1.55358	0.218179	7.12066	1.07409724195109e-12	2.31056218364378e-09	AgedEGFP vs. YoungEGFP
Eya4	542.063	1.59897	0.229639	6.96299	3.33136182741751e-12	6.1425553009254e-09	AgedEGFP vs. YoungEGFP
Nap1l5	299.545	1.2647	0.190217	6.64872	2.95654800338123e-11	4.77002063495519e-08	AgedEGFP vs. YoungEGFP
Prc1	55.5839	2.78219	0.424198	6.55872	5.42727335499e-11	7.78331302142843e-08	AgedEGFP vs. YoungEGFP
Nckap5	410.299	-1.53111	0.240936	-6.35485	2.08636442433623e-10	2.69287056249077e-07	AgedEGFP vs. YoungEGFP
Actg1	287.553	1.50431	0.237388	6.33693	2.34386022032161e-10	2.75020035124463e-07	AgedEGFP vs. YoungEGFP
Gm13963	129.303	2.76943	0.439371	6.30317	2.91626529746421e-10	3.13668634953088e-07	AgedEGFP vs. YoungEGFP
Gm15478	405.62	1.68661	0.269417	6.26022	3.84430827468787e-10	3.81680668472279e-07	AgedEGFP vs. YoungEGFP
Man1a	360.006	-2.48199	0.402393	-6.16806	6.91314746926083e-10	5.94853295904997e-07	AgedEGFP vs. YoungEGFP
9330111N05Rik	6191.87	1.21097	0.195992	6.17866	6.46477414977995e-10	5.94853295904997e-07	AgedEGFP vs. YoungEGFP
Pcbp2	907.874	-0.798247	0.131383	-6.07573	1.23424224128027e-09	9.95647788012774e-07	AgedEGFP vs. YoungEGFP
Kcnab1	2286.49	1.2304	0.204402	6.01949	1.74962959007998e-09	1.25458161773124e-06	AgedEGFP vs. YoungEGFP
Kank1	75.6224	-2.04025	0.338743	-6.02299	1.71223013284616e-09	1.25458161773124e-06	AgedEGFP vs. YoungEGFP
H2afj	149.834	1.69033	0.28213	5.99131	2.08156847223521e-09	1.41404233005999e-06	AgedEGFP vs. YoungEGFP
Aldoa	191.203	1.66376	0.278759	5.96843	2.39541250820801e-09	1.49817444372397e-06	AgedEGFP vs. YoungEGFP
Eif1	274.293	1.56834	0.262897	5.96559	2.43756591912941e-09	1.49817444372397e-06	AgedEGFP vs. YoungEGFP
E2f3	94.5106	-1.49435	0.254481	-5.87212	4.30246404424556e-09	2.52417742813989e-06	AgedEGFP vs. YoungEGFP
Camk1d	683.647	-1.89496	0.323387	-5.85973	4.63616742096024e-09	2.60169621314495e-06	AgedEGFP vs. YoungEGFP
Nectin3	96.9663	-1.25778	0.215886	-5.82612	5.67299610204026e-09	3.05089002870974e-06	AgedEGFP vs. YoungEGFP
Lrrc1	642.234	-1.44739	0.250161	-5.78583	7.21531679956723e-09	3.72512375728057e-06	AgedEGFP vs. YoungEGFP
Rpl13	146.248	1.47645	0.256342	5.75971	8.42576194984502e-09	4.18274267256345e-06	AgedEGFP vs. YoungEGFP
Sfpq	1645.76	-0.578903	0.100863	-5.73949	9.49604158752794e-09	4.31917793681295e-06	AgedEGFP vs. YoungEGFP
H3f3b	281.513	2.20679	0.384227	5.74345	9.2764577115798e-09	4.31917793681295e-06	AgedEGFP vs. YoungEGFP
Clic5	82.9875	2.01619	0.351508	5.73581	9.70451384268811e-09	4.31917793681295e-06	AgedEGFP vs. YoungEGFP
Gm11149	1068.83	1.23327	0.215325	5.72748	1.01935156235056e-08	4.38559020508623e-06	AgedEGFP vs. YoungEGFP
Slc7a15	268.659	2.16012	0.379407	5.69342	1.24518507666375e-08	5.18438831758034e-06	AgedEGFP vs. YoungEGFP
Chn2	926.465	-0.771248	0.136174	-5.66372	1.48129727418571e-08	5.97471997434842e-06	AgedEGFP vs. YoungEGFP
Gapdh	190.771	1.60921	0.285642	5.63367	1.76414341348458e-08	6.89993910237741e-06	AgedEGFP vs. YoungEGFP
Fth1	1328.45	1.61485	0.290527	5.55834	2.72346187570868e-08	1.03387418911094e-05	AgedEGFP vs. YoungEGFP
Rps27a	55.0697	1.54045	0.277762	5.54593	2.92398571981582e-08	1.07828239101894e-05	AgedEGFP vs. YoungEGFP
Fxr1	855.088	-0.937088	0.169953	-5.51381	3.51149093921291e-08	1.22494090682219e-05	AgedEGFP vs. YoungEGFP
Oaz1	231.109	1.48275	0.268728	5.51765	3.43570653879009e-08	1.22494090682219e-05	AgedEGFP vs. YoungEGFP
Abcc5	1082.91	-0.794137	0.144816	-5.48378	4.1633691328967e-08	1.41412119469205e-05	AgedEGFP vs. YoungEGFP
Thsd4	889.466	0.924961	0.1691	5.46989	4.50308284855366e-08	1.49028949554569e-05	AgedEGFP vs. YoungEGFP
Ahsa2	181.631	-1.57746	0.289338	-5.45197	4.98141786452833e-08	1.60737900943668e-05	AgedEGFP vs. YoungEGFP
Vwa3b	98.8409	1.84546	0.342226	5.39251	6.94799946219537e-08	2.18726412337941e-05	AgedEGFP vs. YoungEGFP
Washc4	358.898	-0.960089	0.178211	-5.38739	7.14888354948621e-08	2.19691999936234e-05	AgedEGFP vs. YoungEGFP
Slc38a2	1605.6	-0.99622	0.185286	-5.37665	7.58853371309243e-08	2.27779545662521e-05	AgedEGFP vs. YoungEGFP
Rpl3	108.122	1.20502	0.225233	5.3501	8.79039285443971e-08	2.57858183118758e-05	AgedEGFP vs. YoungEGFP
1700042O10Rik	187.368	2.94193	0.552107	5.32855	9.89972506477695e-08	2.83946114246836e-05	AgedEGFP vs. YoungEGFP
Pantr1	212.459	-1.39635	0.263038	-5.30854	1.10506386432366e-07	3.10066506452729e-05	AgedEGFP vs. YoungEGFP
Tmem150c	193.903	1.24331	0.236882	5.24864	1.53223537403151e-07	4.18821195674318e-05	AgedEGFP vs. YoungEGFP
Fbxw15	505.875	1.97137	0.376086	5.24182	1.59000841311239e-07	4.18821195674318e-05	AgedEGFP vs. YoungEGFP
Lpp	122.819	-1.56659	0.29865	-5.24558	1.55790176205762e-07	4.18821195674318e-05	AgedEGFP vs. YoungEGFP
Tnni1	648.609	1.59943	0.306091	5.22535	1.73823995428598e-07	4.48709261799383e-05	AgedEGFP vs. YoungEGFP
P4ha1	409.717	-1.80629	0.346264	-5.21651	1.82329434654294e-07	4.61436473153523e-05	AgedEGFP vs. YoungEGFP
Ubb	350.633	1.55655	0.301555	5.16174	2.44661779780165e-07	6.07278767619729e-05	AgedEGFP vs. YoungEGFP
Tmem126a	208.741	1.43591	0.279844	5.13111	2.88038667018237e-07	6.88465754667478e-05	AgedEGFP vs. YoungEGFP
St5	225.901	-0.845863	0.164742	-5.13446	2.82950220749993e-07	6.88465754667478e-05	AgedEGFP vs. YoungEGFP
Opcml	2920.07	-1.00127	0.195394	-5.12438	2.98512691982135e-07	7.00527875529712e-05	AgedEGFP vs. YoungEGFP
Homer1	571.952	-1.22678	0.239748	-5.11695	3.10518271055991e-07	7.156891650928e-05	AgedEGFP vs. YoungEGFP
Srpk2	933.847	-0.678214	0.133641	-5.07491	3.87684285383855e-07	8.77866854640248e-05	AgedEGFP vs. YoungEGFP
Bmyc	82.0448	1.57153	0.310612	5.05948	4.20406199001057e-07	9.35548760432181e-05	AgedEGFP vs. YoungEGFP
Ckb	627.249	1.303	0.257864	5.05306	4.3479763577183e-07	9.51175099136781e-05	AgedEGFP vs. YoungEGFP
Fanca	103.367	2.55237	0.506407	5.04015	4.65156465315412e-07	0.000100063	AgedEGFP vs. YoungEGFP
Nlgn1	5109.21	-0.814188	0.162024	-5.02511	5.03135783385849e-07	0.000106459	AgedEGFP vs. YoungEGFP
Clca4a	45.0074	3.00622	0.598986	5.01885	5.19818198395686e-07	0.000108214	AgedEGFP vs. YoungEGFP
Nox1	135.075	1.61405	0.321985	5.01283	5.36358064479831e-07	0.000108657	AgedEGFP vs. YoungEGFP
Adgrv1	379.411	1.31026	0.261427	5.01196	5.3878174881422e-07	0.000108657	AgedEGFP vs. YoungEGFP
Slc13a1	521.447	1.70563	0.341728	4.99119	6.0007753483594e-07	0.000119157	AgedEGFP vs. YoungEGFP
Rps3a1	123.912	1.34585	0.270013	4.98441	6.21527567747497e-07	0.000121546	AgedEGFP vs. YoungEGFP
Iqck	70.8806	2.18852	0.439641	4.97797	6.42548670082935e-07	0.000123782	AgedEGFP vs. YoungEGFP
1700111E14Rik	278.997	1.54472	0.313815	4.92238	8.54982393119612e-07	0.000162283	AgedEGFP vs. YoungEGFP
Ube2w	483.545	-0.635405	0.129393	-4.91065	9.07755729523827e-07	0.000165071	AgedEGFP vs. YoungEGFP
Galnt5	247.3	1.84387	0.375392	4.91185	9.02202520590299e-07	0.000165071	AgedEGFP vs. YoungEGFP
Sema3d	51.7639	-1.60025	0.325878	-4.91059	9.080354614969e-07	0.000165071	AgedEGFP vs. YoungEGFP
Atp2b1	1152.85	-1.07395	0.219124	-4.90111	9.52947331190618e-07	0.000168489	AgedEGFP vs. YoungEGFP
Gm11437	178.407	1.57183	0.320655	4.90194	9.48958776026937e-07	0.000168489	AgedEGFP vs. YoungEGFP
Prox2	53.3029	1.45989	0.299224	4.87892	1.06670490011122e-06	0.000186054	AgedEGFP vs. YoungEGFP
9330199G10Rik	659.809	1.42453	0.293014	4.86163	1.16422375781026e-06	0.000200355	AgedEGFP vs. YoungEGFP
Gm38505	198.615	1.71814	0.354047	4.85287	1.21687028147771e-06	0.000206253	AgedEGFP vs. YoungEGFP
Acsm3	47.7518	3.29457	0.6792	4.85067	1.23045506740661e-06	0.000206253	AgedEGFP vs. YoungEGFP
Hcn1	355.748	-2.2414	0.463338	-4.83751	1.31478133702178e-06	0.000217563	AgedEGFP vs. YoungEGFP
Myof	50.8078	1.70098	0.353379	4.81348	1.48324123264959e-06	0.000242332	AgedEGFP vs. YoungEGFP
Nalcn	780.499	-0.760369	0.158281	-4.80392	1.55590939459272e-06	0.000247045	AgedEGFP vs. YoungEGFP
Uqcrq	61.9341	1.67333	0.348151	4.80634	1.53717711996665e-06	0.000247045	AgedEGFP vs. YoungEGFP
Crebbp	1490.85	-0.695035	0.144733	-4.80218	1.56951202539042e-06	0.000247045	AgedEGFP vs. YoungEGFP
Rps4x	64.8075	1.42397	0.296701	4.79934	1.59187997900101e-06	0.000247194	AgedEGFP vs. YoungEGFP
Cck	98.5186	1.46278	0.305073	4.79486	1.62791559627263e-06	0.000247194	AgedEGFP vs. YoungEGFP
AY036118	1444.48	0.730134	0.15227	4.79501	1.62668500495991e-06	0.000247194	AgedEGFP vs. YoungEGFP
Adcy10	85.1885	1.37194	0.286967	4.78083	1.74572427566659e-06	0.000262001	AgedEGFP vs. YoungEGFP
Rpl18	69.6767	1.65678	0.346886	4.77616	1.78671131004024e-06	0.00026507	AgedEGFP vs. YoungEGFP
Eaf2	130.325	1.37126	0.287474	4.77002	1.84206646057662e-06	0.000270177	AgedEGFP vs. YoungEGFP
Dym	487.547	-0.667195	0.139966	-4.76684	1.87142265372458e-06	0.000271398	AgedEGFP vs. YoungEGFP
Bcl2	64.5525	-1.82299	0.382868	-4.7614	1.92250845236463e-06	0.000275709	AgedEGFP vs. YoungEGFP
Papola	850.96	-0.715846	0.150731	-4.74916	2.04262047916235e-06	0.000289715	AgedEGFP vs. YoungEGFP
Pbx1	984.071	-0.98842	0.208489	-4.74087	2.1280574000853e-06	0.000298553	AgedEGFP vs. YoungEGFP
Luzp2	559.933	-1.49023	0.314805	-4.73384	2.20315366955389e-06	0.000305765	AgedEGFP vs. YoungEGFP
Naa16	377.8	-1.26899	0.269063	-4.71634	2.40127578430032e-06	0.000329716	AgedEGFP vs. YoungEGFP
Stip1	152.537	-1.11164	0.235958	-4.71117	2.4629910060933e-06	0.00033463	AgedEGFP vs. YoungEGFP
Crtam	26.1884	4.94445	1.05054	4.70657	2.51924654225007e-06	0.000338707	AgedEGFP vs. YoungEGFP
Sorbs1	463.686	-1.0733	0.228239	-4.70252	2.56972431111046e-06	0.000341932	AgedEGFP vs. YoungEGFP
Ssbp2	642.688	-1.09009	0.232161	-4.69539	2.6610401732049e-06	0.00035047	AgedEGFP vs. YoungEGFP
Onecut2	326.079	1.20599	0.257047	4.69173	2.70908499189325e-06	0.000353194	AgedEGFP vs. YoungEGFP
Cnksr3	230.456	-1.20796	0.258014	-4.68175	2.84437322939372e-06	0.00035643	AgedEGFP vs. YoungEGFP
Sema5a	160.671	-1.51647	0.323508	-4.6876	2.76431368770216e-06	0.00035643	AgedEGFP vs. YoungEGFP
4930592A05Rik	29.1416	2.47583	0.528625	4.68353	2.81982811795041e-06	0.00035643	AgedEGFP vs. YoungEGFP
Vps13a	498.765	-0.995064	0.212402	-4.68482	2.80203417753316e-06	0.00035643	AgedEGFP vs. YoungEGFP
Clk1	1107.47	-0.712513	0.15244	-4.67406	2.95302656231194e-06	0.000366488	AgedEGFP vs. YoungEGFP
Rpl18a	72.9296	1.56212	0.33461	4.66848	3.03436162771069e-06	0.000372995	AgedEGFP vs. YoungEGFP
Kat2b	1289.59	-0.808251	0.173254	-4.66511	3.08447395217548e-06	0.000375578	AgedEGFP vs. YoungEGFP
Aktip	274.718	0.983532	0.211058	4.66001	3.16186799060801e-06	0.000381404	AgedEGFP vs. YoungEGFP
4930558K02Rik	107.675	2.26459	0.486928	4.65077	3.30693915798833e-06	0.000389527	AgedEGFP vs. YoungEGFP
Gm16233	109.413	2.1001	0.451637	4.64998	3.31975037577427e-06	0.000389527	AgedEGFP vs. YoungEGFP
Diaph3	49.5843	-1.75165	0.376642	-4.6507	3.30805965544737e-06	0.000389527	AgedEGFP vs. YoungEGFP
Txlng	320.186	-1.137	0.245035	-4.64017	3.48114693834735e-06	0.000397621	AgedEGFP vs. YoungEGFP
Slc25a4	189.523	1.1739	0.252981	4.64028	3.47942474119139e-06	0.000397621	AgedEGFP vs. YoungEGFP
Stxbp6	2455.81	-0.871008	0.187628	-4.64222	3.44691776096446e-06	0.000397621	AgedEGFP vs. YoungEGFP
Cemip	21.6459	-3.26141	0.703841	-4.63373	3.59129021049707e-06	0.000406603	AgedEGFP vs. YoungEGFP
Cspp1	588.542	-0.915629	0.197759	-4.63004	3.6560370391347e-06	0.000406797	AgedEGFP vs. YoungEGFP
Satb1	156.904	-1.14672	0.247604	-4.63126	3.63444602690769e-06	0.000406797	AgedEGFP vs. YoungEGFP
Afg1l	186.755	-0.979906	0.21208	-4.62046	3.82889482716322e-06	0.000422389	AgedEGFP vs. YoungEGFP
Cntn3	719.764	-0.80208	0.173774	-4.61565	3.91868186572879e-06	0.000428631	AgedEGFP vs. YoungEGFP
Slc5a3	117.462	-1.18078	0.25597	-4.61297	3.96951000170322e-06	0.000430542	AgedEGFP vs. YoungEGFP
Hspa4l	244.915	-1.40068	0.304247	-4.60375	4.14946759912629e-06	0.00044631	AgedEGFP vs. YoungEGFP
Actb	983.312	1.06905	0.232813	4.59188	4.39278688728282e-06	0.000468576	AgedEGFP vs. YoungEGFP
Slc25a46	171.261	-0.797603	0.173826	-4.58851	4.46418139669889e-06	0.000472288	AgedEGFP vs. YoungEGFP
Tspan9	334.729	-1.20301	0.262461	-4.58357	4.57105691649652e-06	0.000479664	AgedEGFP vs. YoungEGFP
Sestd1	103.655	-1.43964	0.314425	-4.57865	4.67997495560776e-06	0.000483235	AgedEGFP vs. YoungEGFP
Lamp1	387.469	1.0135	0.221322	4.57928	4.66583112426202e-06	0.000483235	AgedEGFP vs. YoungEGFP
Klhl32	150.815	-1.71355	0.374495	-4.57563	4.74779738465349e-06	0.000486348	AgedEGFP vs. YoungEGFP
Fus	1377.65	-0.775215	0.16963	-4.57003	4.87664953645818e-06	0.000495614	AgedEGFP vs. YoungEGFP
Gm37459	832.638	1.18203	0.259941	4.54729	5.43404576203338e-06	0.000547947	AgedEGFP vs. YoungEGFP
Rps10	109.472	1.45997	0.321601	4.5397	5.6334721450377e-06	0.000563653	AgedEGFP vs. YoungEGFP
Nhsl1	50.8472	-2.63478	0.581729	-4.52922	5.92021676818051e-06	0.000587784	AgedEGFP vs. YoungEGFP
5033421B08Rik	896.5	1.17998	0.260618	4.5276	5.96573617924739e-06	0.000587784	AgedEGFP vs. YoungEGFP
Csrnp3	628.995	-0.925614	0.204776	-4.52014	6.17996201442755e-06	0.000604134	AgedEGFP vs. YoungEGFP
Ctnnd2	1410.75	-1.15272	0.255107	-4.51859	6.22529505418089e-06	0.000604134	AgedEGFP vs. YoungEGFP
Gm13708	80.2981	1.35772	0.30085	4.51296	6.39280524392162e-06	0.000615742	AgedEGFP vs. YoungEGFP
Map1lc3a	59.0417	1.86558	0.413671	4.50983	6.48802225040356e-06	0.000615742	AgedEGFP vs. YoungEGFP
Sh3bgrl3	43.0752	1.64984	0.365781	4.51046	6.4686101421377e-06	0.000615742	AgedEGFP vs. YoungEGFP
Ctso	274.685	1.3666	0.303645	4.50064	6.77486240273295e-06	0.000638271	AgedEGFP vs. YoungEGFP
Elob	87.5332	1.35034	0.300655	4.49132	7.07838059467371e-06	0.000662034	AgedEGFP vs. YoungEGFP
Cox8a	151.528	1.50412	0.335233	4.4868	7.22992338689514e-06	0.000671343	AgedEGFP vs. YoungEGFP
Ankrd10	328.916	-0.869538	0.193988	-4.48243	7.3797817899653e-06	0.000680363	AgedEGFP vs. YoungEGFP
Pou3f1	148.465	1.73189	0.387283	4.47189	7.75307834652015e-06	0.000704711	AgedEGFP vs. YoungEGFP
Eef1a1	446.555	1.08597	0.242801	4.47268	7.72445459887183e-06	0.000704711	AgedEGFP vs. YoungEGFP
Ktn1	872.666	-0.573055	0.128273	-4.46746	7.91535184120022e-06	0.00071443	AgedEGFP vs. YoungEGFP
Usp34	1866.24	-0.463639	0.103892	-4.46271	8.09308557085404e-06	0.000725399	AgedEGFP vs. YoungEGFP
Fabp5	89.1793	1.16736	0.261789	4.45917	8.2275767127252e-06	0.000727352	AgedEGFP vs. YoungEGFP
Etv6	260.428	-1.18828	0.266421	-4.46016	8.18985962396885e-06	0.000727352	AgedEGFP vs. YoungEGFP
Hdac9	517.709	-1.40213	0.314555	-4.45751	8.29153596535155e-06	0.000728019	AgedEGFP vs. YoungEGFP
Ppp1r9a	971.895	-0.629937	0.141611	-4.44835	8.65319572951648e-06	0.000752091	AgedEGFP vs. YoungEGFP
Nrip1	385.551	-0.835258	0.187798	-4.44763	8.68223522001103e-06	0.000752091	AgedEGFP vs. YoungEGFP
Cyp2j12	738.327	-0.674347	0.152353	-4.42622	9.58987896702471e-06	0.000824457	AgedEGFP vs. YoungEGFP
Rpl32	52.7816	1.60784	0.363355	4.42497	9.64538231069384e-06	0.000824457	AgedEGFP vs. YoungEGFP
Zc3h6	436.403	1.61718	0.36654	4.41203	1.02406066336075e-05	0.000831293	AgedEGFP vs. YoungEGFP
Gm43666	23.4877	2.22842	0.504636	4.4159	1.0058939616671e-05	0.000831293	AgedEGFP vs. YoungEGFP
Vps13d	631.385	-0.534722	0.121177	-4.41275	1.02067404034409e-05	0.000831293	AgedEGFP vs. YoungEGFP
Evi5	141.298	-1.75503	0.397764	-4.41224	1.02307680488276e-05	0.000831293	AgedEGFP vs. YoungEGFP
Gab2	985.87	0.716597	0.162249	4.41664	1.00248302731125e-05	0.000831293	AgedEGFP vs. YoungEGFP
Jam3	1248.62	-0.575455	0.130203	-4.41968	9.88457975754715e-06	0.000831293	AgedEGFP vs. YoungEGFP
Mia2	512.59	-0.902848	0.204506	-4.41478	1.01111484034189e-05	0.000831293	AgedEGFP vs. YoungEGFP
Rpl24	115.518	1.17175	0.265179	4.41871	9.92905143112872e-06	0.000831293	AgedEGFP vs. YoungEGFP
Gm42669	153.783	0.992782	0.225352	4.40547	1.05556183107123e-05	0.00084622	AgedEGFP vs. YoungEGFP
Cox4i1	132.303	1.35872	0.308413	4.40552	1.05528813885957e-05	0.00084622	AgedEGFP vs. YoungEGFP
Shisa4	459.012	1.06287	0.24167	4.39804	1.09233611676637e-05	0.000859682	AgedEGFP vs. YoungEGFP
Hsph1	252.098	-1.43352	0.325913	-4.39848	1.0901050550616e-05	0.000859682	AgedEGFP vs. YoungEGFP
Opalin	1617.9	1.08333	0.246207	4.40007	1.08215433557987e-05	0.000859682	AgedEGFP vs. YoungEGFP
Map2	939.331	-0.886072	0.202045	-4.38552	1.15708955614153e-05	0.000880454	AgedEGFP vs. YoungEGFP
Mgat5	480.114	-0.812839	0.185172	-4.38965	1.13531940585883e-05	0.000880454	AgedEGFP vs. YoungEGFP
Pcsk1n	126.77	1.19208	0.271886	4.38447	1.16265880205102e-05	0.000880454	AgedEGFP vs. YoungEGFP
Dusp11	583.832	-0.921895	0.209955	-4.39091	1.12877041095693e-05	0.000880454	AgedEGFP vs. YoungEGFP
Rps5	60.9597	1.67648	0.382269	4.3856	1.15665269903251e-05	0.000880454	AgedEGFP vs. YoungEGFP
Ccdc15	144.819	1.22924	0.280485	4.38256	1.1729422407969e-05	0.000880454	AgedEGFP vs. YoungEGFP
Map4k5	1616.89	-0.715652	0.163231	-4.38429	1.16366859406943e-05	0.000880454	AgedEGFP vs. YoungEGFP
Atp5o.1	50.1245	1.33109	0.303729	4.38249	1.17330177054883e-05	0.000880454	AgedEGFP vs. YoungEGFP
Arl2	108.463	1.01587	0.232268	4.37367	1.22174994296409e-05	0.00091151	AgedEGFP vs. YoungEGFP
Ndufa4	166.392	1.2884	0.294879	4.36924	1.2468185110256e-05	0.000924867	AgedEGFP vs. YoungEGFP
Gm44026	17.4543	3.20925	0.737843	4.34951	1.36443862926687e-05	0.00100633	AgedEGFP vs. YoungEGFP
Cd81	470.597	0.979657	0.225345	4.34736	1.37788049102854e-05	0.00101047	AgedEGFP vs. YoungEGFP
Cdh8	812.02	1.42749	0.328647	4.34354	1.40204979420519e-05	0.00102239	AgedEGFP vs. YoungEGFP
Gm16126	152.445	1.64547	0.379008	4.34151	1.41504384031579e-05	0.00102607	AgedEGFP vs. YoungEGFP
Ubl5	82.6472	1.23696	0.285105	4.33862	1.43382656110577e-05	0.00103388	AgedEGFP vs. YoungEGFP
Pias2	677.984	-0.658589	0.152007	-4.33261	1.47351295360579e-05	0.00105659	AgedEGFP vs. YoungEGFP
Ep300	597.688	-0.504242	0.116472	-4.32932	1.49570192899606e-05	0.00106658	AgedEGFP vs. YoungEGFP
Rpl21	105.059	1.12163	0.259382	4.32425	1.53052919291749e-05	0.00108541	AgedEGFP vs. YoungEGFP
Celf1	1022.43	-0.705429	0.163677	-4.30988	1.63341172069391e-05	0.00115205	AgedEGFP vs. YoungEGFP
Rpsa	100.411	1.27869	0.296839	4.30767	1.64981425472434e-05	0.00115729	AgedEGFP vs. YoungEGFP
Rccd1	220.539	1.06939	0.248419	4.30477	1.67161293788853e-05	0.00116624	AgedEGFP vs. YoungEGFP
Ftl1	80.6176	1.45381	0.337895	4.30254	1.68851459219277e-05	0.0011717	AgedEGFP vs. YoungEGFP
Oacyl	19.804	2.91182	0.677021	4.30092	1.70086651397617e-05	0.00117396	AgedEGFP vs. YoungEGFP
3222401L13Rik	155.314	0.965973	0.224692	4.29909	1.71499695804595e-05	0.00117742	AgedEGFP vs. YoungEGFP
AC154782.1	53.7581	2.40048	0.558979	4.2944	1.75165866259703e-05	0.00119622	AgedEGFP vs. YoungEGFP
Large1	701.994	-1.56039	0.363689	-4.29045	1.78314961950029e-05	0.00120561	AgedEGFP vs. YoungEGFP
Ndufa11	44.2431	1.36336	0.317796	4.29003	1.7864720940329e-05	0.00120561	AgedEGFP vs. YoungEGFP
Dntt	45.1325	3.10596	0.72414	4.28917	1.79341599911608e-05	0.00120561	AgedEGFP vs. YoungEGFP
Nt5dc1	229.932	1.01857	0.237769	4.28387	1.83668371558169e-05	0.00122196	AgedEGFP vs. YoungEGFP
Pde4d	920.125	-1.72616	0.402936	-4.28396	1.83594091984271e-05	0.00122196	AgedEGFP vs. YoungEGFP
Smdt1	59.5401	1.55758	0.363985	4.27925	1.87528245079084e-05	0.00124124	AgedEGFP vs. YoungEGFP
Adgrl3	1416.77	-1.27834	0.299033	-4.27493	1.91199002953207e-05	0.00124637	AgedEGFP vs. YoungEGFP
Fgd6	107.33	-1.07429	0.251255	-4.2757	1.90540145639063e-05	0.00124637	AgedEGFP vs. YoungEGFP
Chordc1	331.8	-0.958025	0.224004	-4.27682	1.89585920314958e-05	0.00124637	AgedEGFP vs. YoungEGFP
Bcl3	13.5336	4.54537	1.06488	4.26843	1.96854008894349e-05	0.00127678	AgedEGFP vs. YoungEGFP
Lrmda	2187.09	0.775563	0.181838	4.26512	1.99793145236184e-05	0.00128936	AgedEGFP vs. YoungEGFP
Coro1c	706.191	1.53882	0.361566	4.25598	2.0813750238761e-05	0.00132992	AgedEGFP vs. YoungEGFP
Fgf12	1138.64	-1.68707	0.396384	-4.25614	2.07982190282834e-05	0.00132992	AgedEGFP vs. YoungEGFP
Acsl4	197.135	-1.04358	0.2453	-4.25429	2.0971632467687e-05	0.0013334	AgedEGFP vs. YoungEGFP
4921504A21Rik	187.334	1.20876	0.284357	4.25086	2.12947789113057e-05	0.00134731	AgedEGFP vs. YoungEGFP
Thap3	305.166	0.874455	0.205862	4.24778	2.15898549110955e-05	0.00135272	AgedEGFP vs. YoungEGFP
Pxk	446.007	-0.730257	0.171883	-4.24857	2.15140198852069e-05	0.00135272	AgedEGFP vs. YoungEGFP
Rcor3	328.031	-0.863605	0.203815	-4.2372	2.26323604406045e-05	0.00141119	AgedEGFP vs. YoungEGFP
Htr2a	20.2392	-2.70289	0.639831	-4.22438	2.39594712888312e-05	0.00148675	AgedEGFP vs. YoungEGFP
2410015M20Rik	26.9903	1.65713	0.392596	4.22095	2.43278342453199e-05	0.00150239	AgedEGFP vs. YoungEGFP
Ngfr	15.8851	2.71603	0.643919	4.21797	2.46510539297588e-05	0.0015151	AgedEGFP vs. YoungEGFP
A330049N07Rik	2075.27	0.934863	0.221735	4.21614	2.48522119501554e-05	0.00152023	AgedEGFP vs. YoungEGFP
Selenok	146.811	1.24709	0.2961	4.21173	2.53425225192438e-05	0.00153566	AgedEGFP vs. YoungEGFP
Adamts1	67.5363	2.06186	0.489537	4.21185	2.53289853872852e-05	0.00153566	AgedEGFP vs. YoungEGFP
Tubb4b	47.9527	1.44907	0.34473	4.2035	2.62821033665998e-05	0.00157917	AgedEGFP vs. YoungEGFP
Ubl3	494.981	-0.81266	0.193339	-4.2033	2.63052346448769e-05	0.00157917	AgedEGFP vs. YoungEGFP
Swt1	439.139	-0.906611	0.215829	-4.2006	2.66212297963713e-05	0.00158527	AgedEGFP vs. YoungEGFP
Peli1	463.328	-1.03004	0.245229	-4.20033	2.66524666161635e-05	0.00158527	AgedEGFP vs. YoungEGFP
Frmd4a	899.589	-1.20003	0.286091	-4.19459	2.73367778364131e-05	0.00159329	AgedEGFP vs. YoungEGFP
4933400L20Rik	38.5558	2.68302	0.639558	4.19512	2.72726435950179e-05	0.00159329	AgedEGFP vs. YoungEGFP
Farp1	829.748	0.824376	0.196522	4.19483	2.73072598332703e-05	0.00159329	AgedEGFP vs. YoungEGFP
4933427D14Rik	192.283	-0.837934	0.199792	-4.19403	2.74045447138858e-05	0.00159329	AgedEGFP vs. YoungEGFP
2410089E03Rik	606.777	-0.513303	0.122281	-4.19774	2.69590919872932e-05	0.00159329	AgedEGFP vs. YoungEGFP
Tuba1a	232.008	1.17465	0.280559	4.18683	2.82872518808177e-05	0.00163724	AgedEGFP vs. YoungEGFP
Pabpn1	294.214	-0.710101	0.169764	-4.18286	2.87865784934143e-05	0.0016587	AgedEGFP vs. YoungEGFP
Kdm5b	426.806	-0.628245	0.150597	-4.1717	3.02331144325143e-05	0.00172739	AgedEGFP vs. YoungEGFP
Sv2b	168.62	-1.84247	0.441883	-4.1696	3.05140518051413e-05	0.00172739	AgedEGFP vs. YoungEGFP
Cars2	78.7657	-1.06621	0.255608	-4.17126	3.02914253477854e-05	0.00172739	AgedEGFP vs. YoungEGFP
Smarcc1	285.646	-1.17404	0.281517	-4.1704	3.0406623059216e-05	0.00172739	AgedEGFP vs. YoungEGFP
Sys1	71.4977	1.60017	0.384174	4.16522	3.11048978501977e-05	0.00174553	AgedEGFP vs. YoungEGFP
Apoe	476.142	1.28047	0.307364	4.16596	3.10042417508453e-05	0.00174553	AgedEGFP vs. YoungEGFP
C920006O11Rik	39.395	1.47487	0.354309	4.16267	3.14548724355783e-05	0.00175752	AgedEGFP vs. YoungEGFP
Brwd3	204.364	-1.01995	0.245164	-4.16026	3.17887922233075e-05	0.00176853	AgedEGFP vs. YoungEGFP
Adgrb3	2400.24	-1.2647	0.304721	-4.15034	3.31979528389768e-05	0.00182335	AgedEGFP vs. YoungEGFP
Mllt3	617.233	-1.18007	0.284234	-4.15176	3.29933077112836e-05	0.00182335	AgedEGFP vs. YoungEGFP
Xaf1	227.222	0.952968	0.229609	4.1504	3.31899695720479e-05	0.00182335	AgedEGFP vs. YoungEGFP
Jdp2	215.2	-0.883684	0.21313	-4.14623	3.38000618076086e-05	0.00184075	AgedEGFP vs. YoungEGFP
Pura	376.161	0.841049	0.202843	4.14631	3.37875716277911e-05	0.00184075	AgedEGFP vs. YoungEGFP
Keap1	121.995	0.937105	0.22631	4.1408	3.46097812911878e-05	0.00187693	AgedEGFP vs. YoungEGFP
Erc1	288.973	-1.08137	0.261748	-4.13134	3.606552147318e-05	0.00194175	AgedEGFP vs. YoungEGFP
Eno4	29.242	2.25208	0.545155	4.13108	3.61060046734406e-05	0.00194175	AgedEGFP vs. YoungEGFP
Nrd1	845.004	-0.602708	0.146087	-4.12567	3.6965060845209e-05	0.0019797	AgedEGFP vs. YoungEGFP
Gm49355	90.4891	1.27162	0.308805	4.11788	3.8236773534671e-05	0.00203935	AgedEGFP vs. YoungEGFP
Emsy	512.41	-0.837206	0.203516	-4.11372	3.89332948929163e-05	0.00206795	AgedEGFP vs. YoungEGFP
Ttc3	1191.65	-0.860486	0.209305	-4.11116	3.93677822815563e-05	0.00208246	AgedEGFP vs. YoungEGFP
Gm26742	28.3292	2.35692	0.573498	4.10972	3.96132058795164e-05	0.00208689	AgedEGFP vs. YoungEGFP
Gpm6a	508.162	-1.27541	0.310996	-4.10105	4.11280381750434e-05	0.00214048	AgedEGFP vs. YoungEGFP
Sh3rf1	203.267	-1.63104	0.397677	-4.10141	4.10640309693169e-05	0.00214048	AgedEGFP vs. YoungEGFP
Ndufa13	72.267	1.36019	0.331634	4.10147	4.1053422840338e-05	0.00214048	AgedEGFP vs. YoungEGFP
Mcph1	89.992	-1.49544	0.364941	-4.09776	4.17170907189983e-05	0.00216242	AgedEGFP vs. YoungEGFP
Rpl27a	157.066	1.05492	0.257535	4.09623	4.19928664563631e-05	0.00216801	AgedEGFP vs. YoungEGFP
Asap1	863.652	-0.58052	0.141976	-4.08886	4.33499584408112e-05	0.00222916	AgedEGFP vs. YoungEGFP
Gabarap	98.6886	1.15291	0.282104	4.08682	4.37326431633905e-05	0.00223991	AgedEGFP vs. YoungEGFP
Ddx46	372.742	-0.915127	0.224215	-4.08148	4.47505408196431e-05	0.002274	AgedEGFP vs. YoungEGFP
Ncapg2	59.5397	1.25211	0.306754	4.08181	4.46854130098981e-05	0.002274	AgedEGFP vs. YoungEGFP
Degs1	102.255	1.22882	0.3017	4.07299	4.64131603721562e-05	0.00233095	AgedEGFP vs. YoungEGFP
Rps8	175.582	1.00758	0.247368	4.07321	4.63690968719375e-05	0.00233095	AgedEGFP vs. YoungEGFP
AC151836.1	89.7501	1.15182	0.282676	4.0747	4.60728379468275e-05	0.00233095	AgedEGFP vs. YoungEGFP
Atxn2	1007.87	-0.741856	0.182195	-4.07178	4.66548917013908e-05	0.00233401	AgedEGFP vs. YoungEGFP
Ror1	31.5333	-3.36855	0.827498	-4.07076	4.68590215356154e-05	0.00233517	AgedEGFP vs. YoungEGFP
Wbp2	145.875	0.922292	0.226757	4.06732	4.75564594607648e-05	0.00236081	AgedEGFP vs. YoungEGFP
Itgb3bp	212.613	0.769905	0.189459	4.06371	4.8298592796897e-05	0.00238453	AgedEGFP vs. YoungEGFP
Cirbp	182.694	1.14198	0.281055	4.0632	4.84036989010713e-05	0.00238453	AgedEGFP vs. YoungEGFP
Gpatch4	248.449	1.92448	0.474099	4.05923	4.92350946845203e-05	0.00241626	AgedEGFP vs. YoungEGFP
Gm38399	271.163	1.35409	0.334011	4.05401	5.03460321668878e-05	0.00246143	AgedEGFP vs. YoungEGFP
Uvssa	153.878	1.07457	0.265542	4.0467	5.19437809167878e-05	0.00252996	AgedEGFP vs. YoungEGFP
Gprasp1	565.89	-0.689527	0.170471	-4.04484	5.23588213604431e-05	0.00254058	AgedEGFP vs. YoungEGFP
Rpl7	66.2289	1.50644	0.372783	4.04106	5.32109348332429e-05	0.00254368	AgedEGFP vs. YoungEGFP
Hnrnpa2b1	1203.25	-0.502844	0.124389	-4.04251	5.28824776678414e-05	0.00254368	AgedEGFP vs. YoungEGFP
Jund	188.222	1.43763	0.355667	4.04206	5.29837905391665e-05	0.00254368	AgedEGFP vs. YoungEGFP
Ndufb9	50.8559	1.57796	0.390439	4.0415	5.3110951902372e-05	0.00254368	AgedEGFP vs. YoungEGFP
Dusp3	126.054	0.926018	0.229244	4.03944	5.35789421793509e-05	0.00254649	AgedEGFP vs. YoungEGFP
Rps6kl1	64.9329	1.30178	0.322297	4.03907	5.3664310469806e-05	0.00254649	AgedEGFP vs. YoungEGFP
Rpl19	93.8448	1.17951	0.29223	4.03625	5.43130927711561e-05	0.00255846	AgedEGFP vs. YoungEGFP
Rpl10a	42.4177	1.31689	0.326232	4.03665	5.42191920362774e-05	0.00255846	AgedEGFP vs. YoungEGFP
Metap2	258.121	-0.696904	0.172736	-4.0345	5.47198353063962e-05	0.0025617	AgedEGFP vs. YoungEGFP
AC093479.1	80.0971	1.29336	0.320596	4.03424	5.47788092566849e-05	0.0025617	AgedEGFP vs. YoungEGFP
Gm38642	234.121	1.96188	0.486612	4.03172	5.53692892256719e-05	0.00256499	AgedEGFP vs. YoungEGFP
Dnmt3a	1064.47	-0.707174	0.175388	-4.03205	5.5291439181674e-05	0.00256499	AgedEGFP vs. YoungEGFP
Gm16702	97.0877	1.49045	0.36971	4.0314	5.54451830109244e-05	0.00256499	AgedEGFP vs. YoungEGFP
Gm20619	35.2836	1.69072	0.420027	4.02525	5.69140277358661e-05	0.00262353	AgedEGFP vs. YoungEGFP
S100b	117.098	1.04838	0.261287	4.01236	6.01141799663456e-05	0.00276119	AgedEGFP vs. YoungEGFP
S100a16	121.478	1.16929	0.2915	4.01128	6.03901240639046e-05	0.00276403	AgedEGFP vs. YoungEGFP
Pcmtd2	310.988	-0.576158	0.144094	-3.9985	6.37454257640566e-05	0.00281403	AgedEGFP vs. YoungEGFP
Rap1gds1	868.858	-0.595469	0.148745	-4.00327	6.24719634351865e-05	0.00281403	AgedEGFP vs. YoungEGFP
Gas2	293.4	1.33484	0.333834	3.9985	6.37444033949117e-05	0.00281403	AgedEGFP vs. YoungEGFP
Rps3	64.8831	1.4634	0.365371	4.00526	6.19503111872712e-05	0.00281403	AgedEGFP vs. YoungEGFP
Far1	700.745	-0.615712	0.15384	-4.00229	6.27325246199211e-05	0.00281403	AgedEGFP vs. YoungEGFP
Trmt11	211.392	-0.676764	0.169167	-4.00058	6.31881909782146e-05	0.00281403	AgedEGFP vs. YoungEGFP
Trappc4	65.797	1.05619	0.264153	3.9984	6.37729287288211e-05	0.00281403	AgedEGFP vs. YoungEGFP
Selenom	111.095	1.62782	0.407159	3.998	6.38808078598681e-05	0.00281403	AgedEGFP vs. YoungEGFP
Wdr70	470.082	-0.622741	0.155741	-3.99858	6.37234503710884e-05	0.00281403	AgedEGFP vs. YoungEGFP
Ltn1	346.474	-0.740984	0.185235	-4.00023	6.32798825956553e-05	0.00281403	AgedEGFP vs. YoungEGFP
Gm26823	19.362	1.90633	0.475938	4.00542	6.19061469656133e-05	0.00281403	AgedEGFP vs. YoungEGFP
Cr2	54.5705	2.33362	0.583977	3.99608	6.44011711242579e-05	0.0028273	AgedEGFP vs. YoungEGFP
Cdk8	469.169	-0.636507	0.159376	-3.99375	6.50361469090194e-05	0.0028455	AgedEGFP vs. YoungEGFP
Tmsb4x	318.306	0.776064	0.194541	3.9892	6.62958282403372e-05	0.00289081	AgedEGFP vs. YoungEGFP
Thsd7a	569.023	-0.642964	0.161244	-3.98753	6.6764538267713e-05	0.00290145	AgedEGFP vs. YoungEGFP
Rif1	757.652	-0.587879	0.147516	-3.98518	6.74279006958133e-05	0.00292044	AgedEGFP vs. YoungEGFP
Ubr5	978.182	-0.580161	0.146012	-3.97338	7.08603919029509e-05	0.00305885	AgedEGFP vs. YoungEGFP
Alcam	1165.15	-0.644614	0.162284	-3.97214	7.12311773616883e-05	0.0030646	AgedEGFP vs. YoungEGFP
Wdr47	216.709	-0.972498	0.245016	-3.96912	7.21388123938672e-05	0.00309334	AgedEGFP vs. YoungEGFP
Phf3	895.375	-0.437588	0.110358	-3.96518	7.33414573085744e-05	0.0031345	AgedEGFP vs. YoungEGFP
Pir	58.8284	1.48135	0.373931	3.96157	7.44587253346019e-05	0.00316989	AgedEGFP vs. YoungEGFP
Chchd2	117.594	1.33755	0.337686	3.96092	7.46608256553143e-05	0.00316989	AgedEGFP vs. YoungEGFP
Adamts6	525.239	1.14352	0.289482	3.95022	7.80784842416673e-05	0.00330413	AgedEGFP vs. YoungEGFP
Slc39a12	24.8476	-2.87593	0.728395	-3.94831	7.87041026302504e-05	0.00330891	AgedEGFP vs. YoungEGFP
Gm49361	27.1191	2.19212	0.555096	3.94909	7.84504871310668e-05	0.00330891	AgedEGFP vs. YoungEGFP
Cadm1	2462.87	-0.667924	0.169286	-3.94553	7.96246312072239e-05	0.00333674	AgedEGFP vs. YoungEGFP
Acot6	66.2731	1.76965	0.448678	3.94413	8.0090623070214e-05	0.0033454	AgedEGFP vs. YoungEGFP
Ndufa5	57.1042	1.3323	0.337909	3.94279	8.05397596610095e-05	0.00335331	AgedEGFP vs. YoungEGFP
Rtl8a	61.3016	1.12093	0.284615	3.93839	8.2030423394104e-05	0.00339444	AgedEGFP vs. YoungEGFP
Ogdhl	206.308	1.93701	0.491933	3.93755	8.23164693719921e-05	0.00339444	AgedEGFP vs. YoungEGFP
Zfyve1	582.959	-0.696036	0.176751	-3.93795	8.21821473148097e-05	0.00339444	AgedEGFP vs. YoungEGFP
Gm32036	243.709	1.1388	0.289287	3.93657	8.26535860469636e-05	0.00339748	AgedEGFP vs. YoungEGFP
Cux1	487.315	-0.673853	0.171253	-3.93484	8.32526642166001e-05	0.00341124	AgedEGFP vs. YoungEGFP
Amy1	534.406	0.579563	0.147442	3.93079	8.46682979940812e-05	0.00345827	AgedEGFP vs. YoungEGFP
Gm45767	79.0304	1.30628	0.333147	3.92103	8.8170455830156e-05	0.00358996	AgedEGFP vs. YoungEGFP
Hps5	157.407	-0.840237	0.21441	-3.91884	8.89772722077205e-05	0.00361141	AgedEGFP vs. YoungEGFP
Npy	55.0716	1.89803	0.484517	3.91736	8.95232714831894e-05	0.00362218	AgedEGFP vs. YoungEGFP
Tsc22d3	1029.18	-0.845821	0.216022	-3.91545	9.02374617933667e-05	0.00363967	AgedEGFP vs. YoungEGFP
Gm48742	497.042	1.09831	0.280643	3.91355	9.09482063943038e-05	0.00365691	AgedEGFP vs. YoungEGFP
Parm1	314.507	-0.992195	0.253805	-3.90929	9.25677502819684e-05	0.00371047	AgedEGFP vs. YoungEGFP
Drap1	61.0114	1.10472	0.283066	3.90269	9.51300622389064e-05	0.00380137	AgedEGFP vs. YoungEGFP
AC149090.1	654.86	1.3441	0.344846	3.89769	9.71140261912238e-05	0.00386867	AgedEGFP vs. YoungEGFP
Tmed5	125.832	-1.04199	0.267562	-3.8944	9.84416403297778e-05	0.0039095	AgedEGFP vs. YoungEGFP
Alkbh8	230.241	-0.817709	0.21032	-3.88792	0.000101106	0.00400298	AgedEGFP vs. YoungEGFP
Spcs1	32.646	1.67704	0.431826	3.88361	0.000102918	0.00406229	AgedEGFP vs. YoungEGFP
Ncmap	18.7982	2.4207	0.623473	3.88261	0.000103342	0.00406658	AgedEGFP vs. YoungEGFP
Dennd6a	742.412	-0.655384	0.169105	-3.8756	0.000106364	0.00414844	AgedEGFP vs. YoungEGFP
Zfp521	107.408	-0.955954	0.246597	-3.87658	0.000105935	0.00414844	AgedEGFP vs. YoungEGFP
Tmem2	40.0003	-2.2917	0.591324	-3.87554	0.000106387	0.00414844	AgedEGFP vs. YoungEGFP
Olig2	197.535	2.07039	0.535004	3.86986	0.0001089	0.00423364	AgedEGFP vs. YoungEGFP
Mdn1	265.763	-0.891413	0.230624	-3.86523	0.000110985	0.00429944	AgedEGFP vs. YoungEGFP
Pigyl	37.8392	1.45323	0.376034	3.86463	0.000111259	0.00429944	AgedEGFP vs. YoungEGFP
Secisbp2l	812.948	-0.667425	0.172797	-3.86249	0.000112239	0.00432439	AgedEGFP vs. YoungEGFP
Jun	54.9895	1.8674	0.483578	3.86164	0.000112628	0.00432645	AgedEGFP vs. YoungEGFP
Gng3	47.511	1.5833	0.41051	3.85692	0.000114825	0.00439775	AgedEGFP vs. YoungEGFP
Ppia	320.393	1.27513	0.330789	3.85482	0.000115813	0.0044114	AgedEGFP vs. YoungEGFP
Tmem258	65.1997	1.45086	0.376441	3.85415	0.000116134	0.0044114	AgedEGFP vs. YoungEGFP
Grk5	114.795	-1.67048	0.433443	-3.85399	0.000116206	0.0044114	AgedEGFP vs. YoungEGFP
Ndufs5	136.638	0.806649	0.209362	3.85289	0.000116732	0.00441837	AgedEGFP vs. YoungEGFP
Gapvd1	695.805	-0.479981	0.124844	-3.84464	0.00012073	0.00454248	AgedEGFP vs. YoungEGFP
Gm13905	242.309	0.907718	0.236059	3.8453	0.000120405	0.00454248	AgedEGFP vs. YoungEGFP
Banp	47.4356	-1.52917	0.397812	-3.84396	0.000121067	0.00454248	AgedEGFP vs. YoungEGFP
Pnn	511.506	0.579357	0.150904	3.83925	0.000123409	0.00461691	AgedEGFP vs. YoungEGFP
Gm17354	44.5655	1.38726	0.361536	3.83713	0.000124482	0.0046436	AgedEGFP vs. YoungEGFP
Bdp1	429.126	-0.725587	0.189138	-3.83628	0.000124911	0.00464619	AgedEGFP vs. YoungEGFP
Gm7480	20.4205	1.93019	0.503344	3.83473	0.0001257	0.00465671	AgedEGFP vs. YoungEGFP
Phactr1	3950.64	-0.71244	0.185806	-3.83431	0.000125916	0.00465671	AgedEGFP vs. YoungEGFP
Map4k3	537.041	-0.59016	0.153999	-3.83222	0.000126991	0.00468308	AgedEGFP vs. YoungEGFP
Lncpint	1583.92	-0.640694	0.167313	-3.82931	0.000128501	0.00472525	AgedEGFP vs. YoungEGFP
Tasp1	345.881	-0.675528	0.176964	-3.81731	0.000134916	0.00490523	AgedEGFP vs. YoungEGFP
Gja1	38.5154	-1.60718	0.42085	-3.81888	0.00013406	0.00490523	AgedEGFP vs. YoungEGFP
Tpt1	185.641	1.07461	0.281484	3.81767	0.00013472	0.00490523	AgedEGFP vs. YoungEGFP
2410021H03Rik	131.136	1.39497	0.365407	3.81758	0.000134764	0.00490523	AgedEGFP vs. YoungEGFP
Dusp16	820.616	1.17638	0.30884	3.80904	0.000139508	0.00505795	AgedEGFP vs. YoungEGFP
Gm26981	35.4303	1.79164	0.470534	3.80767	0.000140283	0.00507179	AgedEGFP vs. YoungEGFP
St8sia3os	195.751	0.892031	0.234338	3.80659	0.000140895	0.00507968	AgedEGFP vs. YoungEGFP
Map3k10	81.6606	-0.954088	0.250844	-3.80352	0.000142657	0.0051289	AgedEGFP vs. YoungEGFP
Gm38304	178.45	1.27928	0.336421	3.80261	0.000143181	0.00513342	AgedEGFP vs. YoungEGFP
Eid1	207.049	0.83758	0.220381	3.8006	0.000144344	0.00516081	AgedEGFP vs. YoungEGFP
Ipo11	363.821	-0.571874	0.15054	-3.79881	0.000145392	0.00516963	AgedEGFP vs. YoungEGFP
Dcc	2115.3	-0.969538	0.255206	-3.79904	0.000145256	0.00516963	AgedEGFP vs. YoungEGFP
Senp7	703.765	-0.4119	0.108628	-3.79183	0.000149544	0.00530265	AgedEGFP vs. YoungEGFP
Trak2	192.28	-0.832561	0.219626	-3.7908	0.000150161	0.00530994	AgedEGFP vs. YoungEGFP
Ube3c	817.288	-0.44956	0.118623	-3.78982	0.000150754	0.00531635	AgedEGFP vs. YoungEGFP
Traf3ip2	145.915	1.12851	0.298052	3.7863	0.000152905	0.00534609	AgedEGFP vs. YoungEGFP
Ilvbl	60.2232	1.13893	0.300848	3.78574	0.000153254	0.00534609	AgedEGFP vs. YoungEGFP
Izumo4	168.641	0.88878	0.234669	3.78737	0.00015225	0.00534609	AgedEGFP vs. YoungEGFP
Chuk	543.259	-0.6332	0.167256	-3.78581	0.000153206	0.00534609	AgedEGFP vs. YoungEGFP
Srcin1	2119.36	-0.615004	0.162499	-3.78467	0.000153914	0.00535462	AgedEGFP vs. YoungEGFP
Slc4a7	117.485	-1.02552	0.271061	-3.78337	0.000154722	0.00536828	AgedEGFP vs. YoungEGFP
Ttc23	153.207	1.71619	0.453785	3.78194	0.00015561	0.00538461	AgedEGFP vs. YoungEGFP
Prkar2a	165.526	-0.760086	0.201095	-3.77973	0.000156998	0.00541203	AgedEGFP vs. YoungEGFP
Lrpprc	332.889	-0.606695	0.160529	-3.77935	0.000157241	0.00541203	AgedEGFP vs. YoungEGFP
Gria2	1408.51	-1.51104	0.40009	-3.77676	0.000158884	0.00542096	AgedEGFP vs. YoungEGFP
Rabac1	161.812	1.02934	0.272578	3.77629	0.000159181	0.00542096	AgedEGFP vs. YoungEGFP
Rbmxl1	52.2442	1.24271	0.32892	3.77817	0.000157987	0.00542096	AgedEGFP vs. YoungEGFP
Chd9	934.976	-0.589672	0.156151	-3.77629	0.000159179	0.00542096	AgedEGFP vs. YoungEGFP
Ehmt1	903.598	-0.417732	0.1107	-3.77353	0.000160953	0.00544	AgedEGFP vs. YoungEGFP
Ftx	394.809	-0.929775	0.246484	-3.77215	0.000161847	0.00544	AgedEGFP vs. YoungEGFP
March1	6754.18	0.556532	0.147519	3.7726	0.000161553	0.00544	AgedEGFP vs. YoungEGFP
Mrpl27	47.2729	1.24403	0.329752	3.77261	0.000161548	0.00544	AgedEGFP vs. YoungEGFP
Naa35	215.959	-0.776612	0.205814	-3.77337	0.000161059	0.00544	AgedEGFP vs. YoungEGFP
Pds5b	593.458	-0.713333	0.189488	-3.76453	0.000166865	0.00558561	AgedEGFP vs. YoungEGFP
Uqcr10	47.763	1.34986	0.358603	3.76423	0.000167063	0.00558561	AgedEGFP vs. YoungEGFP
Fbxl17	1760.72	-0.424782	0.112866	-3.76361	0.000167478	0.00558561	AgedEGFP vs. YoungEGFP
Fbxl5	1067.81	-0.602374	0.160171	-3.76081	0.000169365	0.00563402	AgedEGFP vs. YoungEGFP
Gm26917	245.21	-1.34332	0.357281	-3.75984	0.000170022	0.00564133	AgedEGFP vs. YoungEGFP
Thoc2	916.735	-0.392142	0.104336	-3.75844	0.000170976	0.00564396	AgedEGFP vs. YoungEGFP
Gm17160	28.2731	1.7276	0.459604	3.75889	0.000170671	0.00564396	AgedEGFP vs. YoungEGFP
Slc24a5	97.695	1.69009	0.449844	3.75705	0.000171926	0.0056497	AgedEGFP vs. YoungEGFP
Snx27	461.698	-0.459694	0.12238	-3.75627	0.000172463	0.0056497	AgedEGFP vs. YoungEGFP
Pi4ka	705.451	-0.692506	0.184347	-3.75655	0.000172274	0.0056497	AgedEGFP vs. YoungEGFP
Rpl41	133.79	0.862118	0.229554	3.75563	0.000172908	0.00564993	AgedEGFP vs. YoungEGFP
Dnaja1	236.202	-0.795972	0.212082	-3.75313	0.00017464	0.00569212	AgedEGFP vs. YoungEGFP
Chl1	123.919	-1.82799	0.48748	-3.74988	0.000176917	0.0057518	AgedEGFP vs. YoungEGFP
Cdk14	365.526	-1.50435	0.40189	-3.74318	0.000181708	0.00589271	AgedEGFP vs. YoungEGFP
Kif2a	270.62	-0.892439	0.23871	-3.7386	0.000185051	0.00597283	AgedEGFP vs. YoungEGFP
Arid2	744.137	-0.469287	0.125527	-3.73852	0.000185104	0.00597283	AgedEGFP vs. YoungEGFP
Bmpr1b	62.493	-2.50991	0.671642	-3.73698	0.000186246	0.00599471	AgedEGFP vs. YoungEGFP
Kdm4d	52.9719	2.00629	0.537505	3.73259	0.000189519	0.00602492	AgedEGFP vs. YoungEGFP
Rbm5	1252.51	-0.687293	0.184118	-3.7329	0.000189286	0.00602492	AgedEGFP vs. YoungEGFP
Nsf	492.173	-0.727265	0.194766	-3.73405	0.000188428	0.00602492	AgedEGFP vs. YoungEGFP
Mtr	92.5903	-0.99905	0.26754	-3.73421	0.000188305	0.00602492	AgedEGFP vs. YoungEGFP
Spata24	90.9079	1.13227	0.303318	3.73296	0.000189244	0.00602492	AgedEGFP vs. YoungEGFP
Tmem87a	514.309	-0.596899	0.159955	-3.73168	0.000190207	0.00603194	AgedEGFP vs. YoungEGFP
Nenf	45.4881	1.24611	0.334265	3.72792	0.000193065	0.00606792	AgedEGFP vs. YoungEGFP
Eda	49.02	-2.95209	0.791821	-3.72823	0.000192832	0.00606792	AgedEGFP vs. YoungEGFP
Lhpp	102.089	1.32468	0.355359	3.72772	0.00019322	0.00606792	AgedEGFP vs. YoungEGFP
Gm48960	29.0189	1.81616	0.487205	3.72772	0.000193222	0.00606792	AgedEGFP vs. YoungEGFP
Phf21a	1541.42	-0.445627	0.119638	-3.72479	0.00019548	0.00612392	AgedEGFP vs. YoungEGFP
Stmn1	620.985	0.556776	0.149528	3.72355	0.000196437	0.00613902	AgedEGFP vs. YoungEGFP
Agbl3	175.482	0.735678	0.197671	3.72174	0.000197857	0.00615359	AgedEGFP vs. YoungEGFP
5033406O09Rik	13.4294	4.11619	1.10595	3.72185	0.000197771	0.00615359	AgedEGFP vs. YoungEGFP
Etnppl	10.4341	-3.2154	0.864661	-3.71869	0.00020026	0.00621336	AgedEGFP vs. YoungEGFP
2310016G11Rik	25.6987	1.53639	0.41353	3.7153	0.000202967	0.00628223	AgedEGFP vs. YoungEGFP
Dedd	150.501	-0.714071	0.192481	-3.70982	0.000207408	0.00636262	AgedEGFP vs. YoungEGFP
Otud5	241.295	-0.671476	0.18098	-3.71022	0.00020708	0.00636262	AgedEGFP vs. YoungEGFP
Gon4l	304.545	-0.657167	0.177112	-3.71046	0.000206887	0.00636262	AgedEGFP vs. YoungEGFP
Gm16794	50.9476	1.27265	0.343062	3.70966	0.000207536	0.00636262	AgedEGFP vs. YoungEGFP
Cdkl3	142.3	0.877752	0.236668	3.70879	0.000208254	0.00636364	AgedEGFP vs. YoungEGFP
Flrt2	175.574	-1.97147	0.531621	-3.70842	0.000208555	0.00636364	AgedEGFP vs. YoungEGFP
Cnp	583.517	0.908939	0.24517	3.70739	0.00020941	0.00637467	AgedEGFP vs. YoungEGFP
Sdk1	66.5862	-2.79335	0.753616	-3.70659	0.000210065	0.00637954	AgedEGFP vs. YoungEGFP
Lrch1	272.788	-0.725942	0.196174	-3.7005	0.000215178	0.00650566	AgedEGFP vs. YoungEGFP
Chd1	367.419	-0.563176	0.152192	-3.70044	0.000215225	0.00650566	AgedEGFP vs. YoungEGFP
Scg5	470.135	0.50607	0.136797	3.69943	0.000216085	0.00651639	AgedEGFP vs. YoungEGFP
Fbxw7	390.232	-0.798148	0.215795	-3.69865	0.000216752	0.00652124	AgedEGFP vs. YoungEGFP
Phka1	328.955	-0.520542	0.140869	-3.6952	0.00021971	0.00656436	AgedEGFP vs. YoungEGFP
Cpe	326.461	-1.62125	0.4387	-3.69557	0.000219396	0.00656436	AgedEGFP vs. YoungEGFP
Arl15	470.379	-1.03289	0.279472	-3.69586	0.000219145	0.00656436	AgedEGFP vs. YoungEGFP
Lbh	118.992	1.18421	0.320566	3.69412	0.000220646	0.00657709	AgedEGFP vs. YoungEGFP
Thap4	69.4873	-1.04629	0.283379	-3.69219	0.000222328	0.00659007	AgedEGFP vs. YoungEGFP
Lamtor1	102.898	0.828333	0.224367	3.69187	0.000222613	0.00659007	AgedEGFP vs. YoungEGFP
Txndc16	1425.35	-0.464579	0.125819	-3.69244	0.000222113	0.00659007	AgedEGFP vs. YoungEGFP
L3mbtl3	82.4547	-1.20299	0.326346	-3.68623	0.000227602	0.006707	AgedEGFP vs. YoungEGFP
1700001K19Rik	18.8897	1.77361	0.481097	3.68659	0.000227277	0.006707	AgedEGFP vs. YoungEGFP
Krit1	756.828	-0.699962	0.189979	-3.68441	0.000229231	0.00673959	AgedEGFP vs. YoungEGFP
Hmgb2	18.7232	3.52645	0.957382	3.68343	0.000230112	0.00675013	AgedEGFP vs. YoungEGFP
Cybrd1	22.9891	2.26916	0.616594	3.68015	0.000233099	0.00682225	AgedEGFP vs. YoungEGFP
Cfl1	159.233	0.950276	0.258379	3.67784	0.000235221	0.00686876	AgedEGFP vs. YoungEGFP
Epb41l1	309.236	-0.644254	0.175219	-3.67686	0.000236122	0.00687953	AgedEGFP vs. YoungEGFP
Prdx1	528.406	0.717793	0.195354	3.67432	0.000238487	0.00693278	AgedEGFP vs. YoungEGFP
Hivep2	1167.08	-1.10976	0.302175	-3.67257	0.000240126	0.00696075	AgedEGFP vs. YoungEGFP
2700097O09Rik	250.107	-0.559656	0.152406	-3.67214	0.000240528	0.00696075	AgedEGFP vs. YoungEGFP
Rpl9	130.845	0.941964	0.256613	3.67076	0.00024183	0.00696719	AgedEGFP vs. YoungEGFP
Nptn	823.666	-0.783059	0.213298	-3.6712	0.000241418	0.00696719	AgedEGFP vs. YoungEGFP
Efemp1	326.056	0.927879	0.252885	3.66918	0.00024333	0.00697925	AgedEGFP vs. YoungEGFP
Spire1	771.651	-0.54135	0.147537	-3.66925	0.00024326	0.00697925	AgedEGFP vs. YoungEGFP
Hopx	23.5898	1.76243	0.480505	3.66787	0.000244578	0.00699949	AgedEGFP vs. YoungEGFP
Ubc	265.997	1.11076	0.30306	3.66513	0.000247212	0.00703292	AgedEGFP vs. YoungEGFP
Atp5g2	150.714	0.750311	0.204663	3.66608	0.000246301	0.00703292	AgedEGFP vs. YoungEGFP
Pak2	587.068	-0.613789	0.167475	-3.66496	0.000247381	0.00703292	AgedEGFP vs. YoungEGFP
Rps2	129.479	0.97171	0.26518	3.66434	0.000247974	0.00703429	AgedEGFP vs. YoungEGFP
Fam120a	470.267	-0.514518	0.140532	-3.66122	0.000251017	0.00710498	AgedEGFP vs. YoungEGFP
Mog	3761.83	0.673501	0.183998	3.66038	0.000251845	0.00711284	AgedEGFP vs. YoungEGFP
Hdac2	157.731	-0.771662	0.210984	-3.65744	0.00025475	0.00716354	AgedEGFP vs. YoungEGFP
Trappc2l	24.5611	1.9323	0.528319	3.65745	0.000254736	0.00716354	AgedEGFP vs. YoungEGFP
Abhd14b	87.3199	1.12264	0.307084	3.65582	0.000256362	0.00719318	AgedEGFP vs. YoungEGFP
Npcd	56.5115	1.67646	0.458976	3.65261	0.000259587	0.00726788	AgedEGFP vs. YoungEGFP
Gm26694	1058.28	0.891265	0.244098	3.65126	0.000260953	0.00727456	AgedEGFP vs. YoungEGFP
Eml4	222.73	-1.02616	0.281008	-3.6517	0.000260512	0.00727456	AgedEGFP vs. YoungEGFP
Gm13807	9.87043	3.43109	0.941208	3.64541	0.000266963	0.00742607	AgedEGFP vs. YoungEGFP
Atp6v1f	58.953	1.60913	0.441819	3.64205	0.000270475	0.00749147	AgedEGFP vs. YoungEGFP
Cblb	653.321	-0.455604	0.125079	-3.64254	0.000269962	0.00749147	AgedEGFP vs. YoungEGFP
Sytl5	70.8595	-1.65469	0.454414	-3.64136	0.0002712	0.00749546	AgedEGFP vs. YoungEGFP
Arl13a	12.4247	2.61136	0.717285	3.64062	0.000271987	0.00750114	AgedEGFP vs. YoungEGFP
Zkscan3	344.049	-0.628062	0.172552	-3.63985	0.000272796	0.0075074	AgedEGFP vs. YoungEGFP
Rps6ka3	347.925	-0.953662	0.262132	-3.6381	0.000274661	0.00752665	AgedEGFP vs. YoungEGFP
Plod1	196.557	-0.866258	0.238095	-3.63828	0.000274463	0.00752665	AgedEGFP vs. YoungEGFP
Gm36328	15.4202	2.69345	0.740564	3.63702	0.000275809	0.00754208	AgedEGFP vs. YoungEGFP
H1fx	11.6381	2.50993	0.690302	3.63599	0.00027692	0.00754788	AgedEGFP vs. YoungEGFP
C030047K22Rik	68.0728	1.10739	0.304584	3.63573	0.00027719	0.00754788	AgedEGFP vs. YoungEGFP
Leng8	565.106	0.50844	0.140049	3.63044	0.000282943	0.00766954	AgedEGFP vs. YoungEGFP
Rala	283.221	-0.568688	0.156664	-3.62998	0.000283441	0.00766954	AgedEGFP vs. YoungEGFP
Ndufb10	53.0527	1.25598	0.345933	3.63071	0.000282645	0.00766954	AgedEGFP vs. YoungEGFP
Tnik	1166.23	-0.682513	0.188074	-3.62896	0.000284568	0.00768394	AgedEGFP vs. YoungEGFP
Rhot1	505.127	-0.487649	0.134571	-3.62373	0.000290385	0.00782465	AgedEGFP vs. YoungEGFP
C2cd3	162.67	-0.820354	0.226431	-3.62298	0.000291227	0.00783097	AgedEGFP vs. YoungEGFP
Cox5a	121.861	1.51745	0.418965	3.6219	0.000292445	0.0078311	AgedEGFP vs. YoungEGFP
Prdx5	60.0763	1.37064	0.378422	3.62198	0.000292359	0.0078311	AgedEGFP vs. YoungEGFP
Ints8	470.944	-0.483332	0.133503	-3.62037	0.000294183	0.00784199	AgedEGFP vs. YoungEGFP
Clcn1	35.2727	1.63028	0.450311	3.62035	0.000294203	0.00784199	AgedEGFP vs. YoungEGFP
AC121788.1	7.79736	-3.17348	0.876667	-3.61994	0.000294674	0.00784199	AgedEGFP vs. YoungEGFP
Hcfc2	165.177	-0.64685	0.178724	-3.61927	0.000295438	0.00784614	AgedEGFP vs. YoungEGFP
Vps54	509.67	-0.526015	0.145372	-3.6184	0.000296435	0.00785643	AgedEGFP vs. YoungEGFP
Wdr76	174.661	0.811066	0.224233	3.61707	0.000297959	0.00788064	AgedEGFP vs. YoungEGFP
Sntb2	124.324	-1.52775	0.422734	-3.61397	0.000301547	0.00795924	AgedEGFP vs. YoungEGFP
Trpv4	31.7552	1.73755	0.480911	3.61304	0.000302631	0.00797155	AgedEGFP vs. YoungEGFP
Zbtb11	362.38	-0.524321	0.145231	-3.61026	0.000305885	0.00804085	AgedEGFP vs. YoungEGFP
Med13l	747.204	-0.626893	0.173705	-3.60896	0.000307429	0.00806502	AgedEGFP vs. YoungEGFP
Apba3	47.4042	-1.23743	0.343161	-3.60597	0.000310985	0.00811834	AgedEGFP vs. YoungEGFP
Atad2b	1298.57	-0.31871	0.0883782	-3.60621	0.000310708	0.00811834	AgedEGFP vs. YoungEGFP
Fgf1	290.576	-0.804043	0.222994	-3.60567	0.000311349	0.00811834	AgedEGFP vs. YoungEGFP
Scrn3	163.63	0.790662	0.21963	3.59997	0.000318258	0.00827033	AgedEGFP vs. YoungEGFP
Scand1	39.4989	1.54167	0.428298	3.59954	0.000318781	0.00827033	AgedEGFP vs. YoungEGFP
Manf	160.762	0.771917	0.214464	3.59928	0.0003191	0.00827033	AgedEGFP vs. YoungEGFP
Tmem163	689.66	-0.649714	0.18061	-3.59734	0.00032149	0.00831556	AgedEGFP vs. YoungEGFP
Wwtr1	16.9707	-2.24172	0.623515	-3.59529	0.00032403	0.00836451	AgedEGFP vs. YoungEGFP
Zc3hav1	20.4223	2.02983	0.56542	3.58996	0.000330726	0.00852032	AgedEGFP vs. YoungEGFP
Taf4	117.908	-1.39287	0.388276	-3.58733	0.000334085	0.0085897	AgedEGFP vs. YoungEGFP
Ezh2	262.097	-0.536295	0.149523	-3.5867	0.000334894	0.0085934	AgedEGFP vs. YoungEGFP
Mif	72.5855	1.28979	0.359757	3.58518	0.000336842	0.00862623	AgedEGFP vs. YoungEGFP
Lrif1	249.699	0.659849	0.18408	3.58459	0.000337614	0.00862889	AgedEGFP vs. YoungEGFP
Ube2r2	392.757	-0.511851	0.142821	-3.58387	0.000338545	0.00863557	AgedEGFP vs. YoungEGFP
Pcm1	1114.52	-0.366132	0.102243	-3.58099	0.0003423	0.00869698	AgedEGFP vs. YoungEGFP
Otulin	382.029	0.535164	0.149427	3.58145	0.000341689	0.00869698	AgedEGFP vs. YoungEGFP
Ppp1r12b	735.417	-0.668186	0.186658	-3.57974	0.000343936	0.00870427	AgedEGFP vs. YoungEGFP
Vps37a	199.268	-0.600288	0.167686	-3.57984	0.000343811	0.00870427	AgedEGFP vs. YoungEGFP
Gm29455	386.699	1.02007	0.285021	3.57893	0.000345008	0.00871432	AgedEGFP vs. YoungEGFP
Mthfd1l	443.299	1.09525	0.306447	3.57401	0.00035155	0.00886223	AgedEGFP vs. YoungEGFP
Dclk1	720.077	-1.13422	0.317931	-3.56751	0.000360396	0.0090675	AgedEGFP vs. YoungEGFP
Lmod3	8.83913	5.57589	1.56343	3.56645	0.000361851	0.00908641	AgedEGFP vs. YoungEGFP
Phip	1341.14	-0.552703	0.155011	-3.56557	0.000363066	0.0090992	AgedEGFP vs. YoungEGFP
Pofut1	125.839	0.694016	0.194776	3.56315	0.000366429	0.0091657	AgedEGFP vs. YoungEGFP
Coa3	29.9597	1.6832	0.472555	3.56191	0.000368164	0.00919127	AgedEGFP vs. YoungEGFP
Gm28981	31.7739	1.44592	0.406257	3.55912	0.000372101	0.00927163	AgedEGFP vs. YoungEGFP
Abcb8	112.966	0.886324	0.249186	3.55687	0.000375298	0.00933328	AgedEGFP vs. YoungEGFP
Fmn1	1286.75	1.1783	0.331405	3.55546	0.000377312	0.00934733	AgedEGFP vs. YoungEGFP
Rpl37	95.0051	0.945874	0.266031	3.55551	0.000377251	0.00934733	AgedEGFP vs. YoungEGFP
Nmt2	164.93	-1.22106	0.343537	-3.55438	0.000378874	0.00936805	AgedEGFP vs. YoungEGFP
Fkbp4	65.2762	-1.12349	0.316158	-3.55359	0.000380018	0.00937837	AgedEGFP vs. YoungEGFP
Uba6	289.441	-0.559336	0.157467	-3.5521	0.000382176	0.00941364	AgedEGFP vs. YoungEGFP
Polk	183.235	-0.86223	0.242976	-3.54863	0.000387242	0.00952026	AgedEGFP vs. YoungEGFP
Kxd1	120.796	0.727883	0.205228	3.5467	0.000390084	0.00957189	AgedEGFP vs. YoungEGFP
Vbp1	212.746	-0.634211	0.178932	-3.54443	0.000393463	0.00959686	AgedEGFP vs. YoungEGFP
Rps20	65.9932	1.21052	0.341567	3.54402	0.000394076	0.00959686	AgedEGFP vs. YoungEGFP
Coq10a	128.487	0.850856	0.240033	3.54474	0.000392995	0.00959686	AgedEGFP vs. YoungEGFP
Rps7	98.4866	1.14167	0.322107	3.54438	0.000393533	0.00959686	AgedEGFP vs. YoungEGFP
Piga	390.483	0.990352	0.279569	3.54242	0.000396473	0.00960088	AgedEGFP vs. YoungEGFP
Dnajc21	248.8	-0.683097	0.192804	-3.54297	0.000395654	0.00960088	AgedEGFP vs. YoungEGFP
Tcerg1	536.89	-0.533764	0.150673	-3.54255	0.000396284	0.00960088	AgedEGFP vs. YoungEGFP
Psma7	115.026	0.754083	0.213135	3.53806	0.000403074	0.00974247	AgedEGFP vs. YoungEGFP
Matn4	347.616	0.708873	0.200491	3.53569	0.000406708	0.00981192	AgedEGFP vs. YoungEGFP
Gm43660	37.8954	1.82403	0.516252	3.53321	0.000410541	0.0098675	AgedEGFP vs. YoungEGFP
Zdhhc2	73.1823	-1.59924	0.452574	-3.53364	0.000409873	0.0098675	AgedEGFP vs. YoungEGFP
Cep250	161.762	-0.684891	0.194109	-3.52838	0.000418118	0.0100309	AgedEGFP vs. YoungEGFP
Tspan13	88.5557	-1.44413	0.409432	-3.52717	0.000420031	0.0100581	AgedEGFP vs. YoungEGFP
Csnk2a1	384.894	-0.49796	0.141303	-3.52405	0.000425008	0.0100838	AgedEGFP vs. YoungEGFP
Eps8l1	20.997	-2.8709	0.8145	-3.52474	0.000423905	0.0100838	AgedEGFP vs. YoungEGFP
Sdhaf1	16.759	2.11993	0.601525	3.52426	0.000424668	0.0100838	AgedEGFP vs. YoungEGFP
Snx14	168.463	-0.785791	0.222973	-3.52415	0.000424847	0.0100838	AgedEGFP vs. YoungEGFP
Tfdp2	846.242	-0.421381	0.119547	-3.52482	0.000423776	0.0100838	AgedEGFP vs. YoungEGFP
Ryk	301.196	-0.551608	0.156575	-3.52295	0.000426769	0.010107	AgedEGFP vs. YoungEGFP
Ggact	173.768	1.11952	0.31796	3.52095	0.000430004	0.0101519	AgedEGFP vs. YoungEGFP
Rpl8	84.128	1.02996	0.292534	3.52081	0.000430237	0.0101519	AgedEGFP vs. YoungEGFP
Herc2	870.697	-0.421551	0.119784	-3.51926	0.000432752	0.010192	AgedEGFP vs. YoungEGFP
Bzw2	138.693	-0.845246	0.240218	-3.51867	0.000433719	0.010192	AgedEGFP vs. YoungEGFP
Stxbp5l	416.148	-1.62473	0.461792	-3.51831	0.000434306	0.010192	AgedEGFP vs. YoungEGFP
Abce1	205.54	-0.639946	0.181935	-3.51745	0.000435709	0.0102063	AgedEGFP vs. YoungEGFP
Bbx	435.949	-0.516004	0.146757	-3.51604	0.000438031	0.0102422	AgedEGFP vs. YoungEGFP
Neto2	96.5222	-1.72514	0.490779	-3.51512	0.000439563	0.010256	AgedEGFP vs. YoungEGFP
Olig1	380.946	1.39256	0.396207	3.51472	0.000440214	0.010256	AgedEGFP vs. YoungEGFP
Loxl3	14.2583	2.34317	0.667065	3.51266	0.000443646	0.0102988	AgedEGFP vs. YoungEGFP
Drosha	201.882	-0.55176	0.157069	-3.51284	0.000443339	0.0102988	AgedEGFP vs. YoungEGFP
Slco1c1	34.2883	-2.16106	0.615346	-3.51195	0.000444832	0.0103078	AgedEGFP vs. YoungEGFP
Slmap	631.843	-0.655589	0.186704	-3.51138	0.000445784	0.0103114	AgedEGFP vs. YoungEGFP
Flnc	15.3436	2.36707	0.674343	3.5102	0.000447776	0.0103389	AgedEGFP vs. YoungEGFP
Ddx5	2479.97	-0.375421	0.107003	-3.5085	0.000450643	0.0103865	AgedEGFP vs. YoungEGFP
AC161376.2	22.8006	1.9184	0.547021	3.507	0.000453186	0.0104265	AgedEGFP vs. YoungEGFP
Maml3	399.753	0.639192	0.1823	3.50626	0.000454453	0.010437	AgedEGFP vs. YoungEGFP
Entpd7	62.356	-0.99586	0.284189	-3.50421	0.000457958	0.0104989	AgedEGFP vs. YoungEGFP
Sgcb	195.228	0.705773	0.20152	3.50224	0.000461358	0.0105581	AgedEGFP vs. YoungEGFP
Lrrn1	760.579	-0.527132	0.150591	-3.50043	0.000464511	0.0106114	AgedEGFP vs. YoungEGFP
Casd1	235.912	-0.696834	0.199252	-3.49725	0.000470084	0.0107197	AgedEGFP vs. YoungEGFP
Myo5a	846.556	-0.367339	0.105054	-3.49665	0.000471139	0.0107249	AgedEGFP vs. YoungEGFP
Tsc22d1	211.323	-1.52558	0.43645	-3.49544	0.000473288	0.0107359	AgedEGFP vs. YoungEGFP
Tipin	130.561	0.982484	0.281046	3.49582	0.000472614	0.0107359	AgedEGFP vs. YoungEGFP
Anapc11	111.772	0.771168	0.220873	3.49146	0.000480395	0.010878	AgedEGFP vs. YoungEGFP
Mfap1a	118.057	0.824898	0.236496	3.488	0.000486653	0.0110004	AgedEGFP vs. YoungEGFP
Sel1l	471.985	-0.491894	0.141066	-3.48698	0.00048851	0.0110231	AgedEGFP vs. YoungEGFP
Gm20388	1910.28	0.627183	0.17992	3.4859	0.000490482	0.0110483	AgedEGFP vs. YoungEGFP
Ralgapa2	739.033	-0.416732	0.11962	-3.4838	0.000494355	0.0111161	AgedEGFP vs. YoungEGFP
Kcnma1	910.416	-1.3326	0.382749	-3.48165	0.000498334	0.0111861	AgedEGFP vs. YoungEGFP
Atp5j	70.3813	1.10225	0.317127	3.47573	0.000509467	0.0114161	AgedEGFP vs. YoungEGFP
Aebp1	72.4884	0.994078	0.286187	3.47353	0.000513655	0.01149	AgedEGFP vs. YoungEGFP
Tspan5	3014.2	-0.45834	0.131989	-3.47258	0.000515491	0.0114913	AgedEGFP vs. YoungEGFP
Rbfox2	640.064	-0.957138	0.27561	-3.47279	0.000515075	0.0114913	AgedEGFP vs. YoungEGFP
Wdr1	157.104	1.44594	0.416512	3.47155	0.000517455	0.0115152	AgedEGFP vs. YoungEGFP
Itm2b	598.693	0.758753	0.218618	3.47068	0.000519142	0.0115328	AgedEGFP vs. YoungEGFP
Ndufb11	50.9616	1.30288	0.376076	3.46441	0.000531389	0.0117846	AgedEGFP vs. YoungEGFP
Hist1h1c	27.7938	1.92154	0.555117	3.46151	0.000537156	0.0118921	AgedEGFP vs. YoungEGFP
Ddx50	463.357	-0.451156	0.130374	-3.46048	0.000539215	0.011901	AgedEGFP vs. YoungEGFP
Hrasls5	26.8083	1.91429	0.553201	3.46039	0.000539402	0.011901	AgedEGFP vs. YoungEGFP
Cdk17	609.768	-0.724804	0.209598	-3.45807	0.000544059	0.011966	AgedEGFP vs. YoungEGFP
Tmed8	102.44	-0.799377	0.231198	-3.45754	0.00054513	0.011966	AgedEGFP vs. YoungEGFP
Stambpl1	16.6996	-2.62317	0.758629	-3.45778	0.000544654	0.011966	AgedEGFP vs. YoungEGFP
Snu13	65.3181	1.24348	0.359723	3.45676	0.000546709	0.0119803	AgedEGFP vs. YoungEGFP
Bsg	150.792	0.76509	0.221363	3.45627	0.000547714	0.0119819	AgedEGFP vs. YoungEGFP
Tmem209	133.449	0.696732	0.201626	3.45556	0.000549147	0.011993	AgedEGFP vs. YoungEGFP
Ccdc88a	2367.05	-0.388412	0.112426	-3.45482	0.000550664	0.0120058	AgedEGFP vs. YoungEGFP
Pdgfd	13.8891	-2.57538	0.745687	-3.4537	0.000552944	0.0120352	AgedEGFP vs. YoungEGFP
Gm30054	83.7438	1.03947	0.301092	3.45232	0.000555783	0.0120766	AgedEGFP vs. YoungEGFP
Rundc3b	145.285	-0.781547	0.22657	-3.44947	0.000561686	0.0121843	AgedEGFP vs. YoungEGFP
Tmem200a	37.1678	-2.36462	0.685955	-3.44719	0.000566446	0.012267	AgedEGFP vs. YoungEGFP
Ppp1r14a	348.874	0.960128	0.278577	3.44654	0.00056781	0.0122759	AgedEGFP vs. YoungEGFP
Bclaf1	1060.2	-0.324254	0.094124	-3.44497	0.000571126	0.012327	AgedEGFP vs. YoungEGFP
Atp8b5	48.3435	1.70198	0.49473	3.44022	0.000581234	0.0124713	AgedEGFP vs. YoungEGFP
Depdc5	581.401	-0.473366	0.137608	-3.43995	0.000581817	0.0124713	AgedEGFP vs. YoungEGFP
Tcaf1	392.141	-0.548766	0.159498	-3.44058	0.000580468	0.0124713	AgedEGFP vs. YoungEGFP
Dazap1	338.364	-0.523035	0.152064	-3.43957	0.000582643	0.0124713	AgedEGFP vs. YoungEGFP
Gm6994	151.73	0.760311	0.221038	3.43972	0.000582307	0.0124713	AgedEGFP vs. YoungEGFP
Xpot	155.653	-0.80181	0.233233	-3.43781	0.000586433	0.0125316	AgedEGFP vs. YoungEGFP
Lyrm1	112.024	0.739531	0.215166	3.43702	0.000588154	0.0125464	AgedEGFP vs. YoungEGFP
Rock2	788.838	-0.776416	0.225926	-3.4366	0.000589069	0.0125464	AgedEGFP vs. YoungEGFP
St3gal1	141.185	1.40171	0.408166	3.43415	0.000594408	0.0126393	AgedEGFP vs. YoungEGFP
Cdh11	418.238	-1.08334	0.315534	-3.43336	0.000596159	0.0126556	AgedEGFP vs. YoungEGFP
Abl2	537.867	-0.463282	0.13498	-3.43224	0.000598624	0.0126871	AgedEGFP vs. YoungEGFP
Rbm28	346.902	-0.58426	0.170291	-3.43095	0.000601471	0.0127057	AgedEGFP vs. YoungEGFP
Ppfia2	794.776	-1.17618	0.34279	-3.43121	0.00060089	0.0127057	AgedEGFP vs. YoungEGFP
Gm33594	156.817	1.13579	0.331313	3.42814	0.000607737	0.0128171	AgedEGFP vs. YoungEGFP
Dtwd2	185.086	0.728929	0.212823	3.42504	0.000614709	0.012943	AgedEGFP vs. YoungEGFP
Gm12145	50.1433	2.03801	0.595323	3.42336	0.00061851	0.0130018	AgedEGFP vs. YoungEGFP
Gm45345	136.321	1.05903	0.309629	3.42032	0.000625473	0.0131268	AgedEGFP vs. YoungEGFP
Gm48370	305.08	1.02162	0.298756	3.4196	0.000627141	0.0131404	AgedEGFP vs. YoungEGFP
Smap1	413.766	-0.472306	0.138137	-3.41911	0.000628264	0.0131426	AgedEGFP vs. YoungEGFP
Dcaf6	844.353	-0.419522	0.122744	-3.41787	0.000631138	0.0131814	AgedEGFP vs. YoungEGFP
Pmp22	117.101	1.11391	0.326003	3.41688	0.00063344	0.0132081	AgedEGFP vs. YoungEGFP
Zmym1	61.3586	-1.06134	0.310911	-3.41366	0.00064097	0.013282	AgedEGFP vs. YoungEGFP
Tmem50a	178.219	0.84956	0.248848	3.41397	0.00064023	0.013282	AgedEGFP vs. YoungEGFP
Luzp1	133.834	-1.19757	0.350762	-3.41418	0.000639737	0.013282	AgedEGFP vs. YoungEGFP
Park7	68.4802	0.957057	0.280366	3.4136	0.0006411	0.013282	AgedEGFP vs. YoungEGFP
Rbpj	387.086	-0.592754	0.173693	-3.41266	0.000643332	0.0133069	AgedEGFP vs. YoungEGFP
Rps21	129.417	0.811272	0.237805	3.41151	0.000646045	0.0133416	AgedEGFP vs. YoungEGFP
Phtf2	150.192	-1.37856	0.404229	-3.41035	0.000648799	0.0133771	AgedEGFP vs. YoungEGFP
Traf5	44.9481	1.47387	0.432635	3.40674	0.000657433	0.0134904	AgedEGFP vs. YoungEGFP
Rft1	73.9374	1.13915	0.334316	3.40741	0.000655819	0.0134904	AgedEGFP vs. YoungEGFP
B3galnt2	104.145	-1.05562	0.309861	-3.40674	0.000657427	0.0134904	AgedEGFP vs. YoungEGFP
Mllt6	118.073	-0.756855	0.222219	-3.40589	0.000659491	0.0135112	AgedEGFP vs. YoungEGFP
Pfn1	73.0762	0.845727	0.24849	3.40347	0.000665361	0.0135883	AgedEGFP vs. YoungEGFP
Map1b	404.01	-0.98299	0.288812	-3.40356	0.000665142	0.0135883	AgedEGFP vs. YoungEGFP
Rpl38	80.3153	1.01761	0.299183	3.40129	0.000670685	0.0136754	AgedEGFP vs. YoungEGFP
Efnb3	819.968	0.725727	0.213535	3.39864	0.000677228	0.013787	AgedEGFP vs. YoungEGFP
St13	301.049	-0.881422	0.259484	-3.39683	0.000681704	0.0138563	AgedEGFP vs. YoungEGFP
Hs3st2	36.8586	-2.56872	0.756389	-3.39603	0.000683719	0.0138592	AgedEGFP vs. YoungEGFP
Diaph1	162.956	-0.977651	0.287898	-3.39583	0.000684207	0.0138592	AgedEGFP vs. YoungEGFP
Cnnm2	286.449	-0.860474	0.253417	-3.39549	0.000685066	0.0138592	AgedEGFP vs. YoungEGFP
Nudt18	17.6993	1.7761	0.524011	3.38943	0.000700371	0.0141466	AgedEGFP vs. YoungEGFP
Ccdc93	85.0513	-1.18978	0.351365	-3.38618	0.000708735	0.0142054	AgedEGFP vs. YoungEGFP
Mertk	49.4604	-2.57561	0.76063	-3.38616	0.000708785	0.0142054	AgedEGFP vs. YoungEGFP
Tgfbr3	195.063	1.01412	0.299341	3.38784	0.000704454	0.0142054	AgedEGFP vs. YoungEGFP
Sat2	42.1155	1.15911	0.342237	3.38687	0.000706962	0.0142054	AgedEGFP vs. YoungEGFP
Acaca	2528.32	0.435034	0.128429	3.38734	0.000705729	0.0142054	AgedEGFP vs. YoungEGFP
Tubb3	136.828	1.23592	0.365048	3.38565	0.000710101	0.0142097	AgedEGFP vs. YoungEGFP
B3glct	108.104	-0.984811	0.291062	-3.38351	0.000715661	0.0142988	AgedEGFP vs. YoungEGFP
Gm36584	14.2131	2.27288	0.671849	3.38301	0.000716951	0.0143025	AgedEGFP vs. YoungEGFP
Gm14966	108.44	0.787313	0.232819	3.38165	0.000720509	0.0143512	AgedEGFP vs. YoungEGFP
Nutf2	54.0533	-1.08179	0.319986	-3.38075	0.000722882	0.0143763	AgedEGFP vs. YoungEGFP
Itgb5	180.664	0.977077	0.289112	3.37958	0.000725958	0.0144153	AgedEGFP vs. YoungEGFP
Cnot3	205.24	-0.556133	0.164609	-3.3785	0.000728819	0.0144277	AgedEGFP vs. YoungEGFP
Noxred1	7.42233	-2.90049	0.858448	-3.37876	0.000728143	0.0144277	AgedEGFP vs. YoungEGFP
Cd180	21.4925	1.69577	0.502062	3.37761	0.000731184	0.0144524	AgedEGFP vs. YoungEGFP
Eps8l2	64.4337	1.16936	0.346358	3.37614	0.000735095	0.0145074	AgedEGFP vs. YoungEGFP
Ifih1	9.43033	2.81242	0.833316	3.37498	0.000738218	0.0145247	AgedEGFP vs. YoungEGFP
C230079O03Rik	31.1477	1.77848	0.526919	3.37524	0.000737525	0.0145247	AgedEGFP vs. YoungEGFP
Asb3	545.211	0.418173	0.12395	3.37372	0.000741601	0.014569	AgedEGFP vs. YoungEGFP
Trmt112	36.5157	1.33177	0.394807	3.37322	0.000742947	0.0145733	AgedEGFP vs. YoungEGFP
Chsy3	593.237	-1.46876	0.435726	-3.37082	0.000749439	0.0146783	AgedEGFP vs. YoungEGFP
Arfgef1	691.718	-0.382162	0.113504	-3.36696	0.000760025	0.0148406	AgedEGFP vs. YoungEGFP
1700086P04Rik	7.59539	3.11355	0.924624	3.36737	0.000758879	0.0148406	AgedEGFP vs. YoungEGFP
Slc37a3	86.3728	-0.888259	0.263873	-3.36623	0.000762021	0.0148571	AgedEGFP vs. YoungEGFP
Ilf2	307.867	0.5042	0.149841	3.36491	0.000765681	0.0149059	AgedEGFP vs. YoungEGFP
Slc50a1	82.6403	0.842825	0.250522	3.36427	0.00076746	0.0149181	AgedEGFP vs. YoungEGFP
Nasp	219.404	-0.536784	0.159606	-3.36319	0.000770471	0.0149541	AgedEGFP vs. YoungEGFP
Tspan7	543.095	-0.68188	0.20278	-3.36265	0.000771984	0.0149609	AgedEGFP vs. YoungEGFP
Atp5h	83.2092	1.12477	0.334817	3.35936	0.00078122	0.0151173	AgedEGFP vs. YoungEGFP
Trrap	232.696	-0.654401	0.194843	-3.3586	0.000783383	0.0151364	AgedEGFP vs. YoungEGFP
Arhgef26	26.7376	-2.48748	0.740921	-3.35729	0.000787113	0.0151858	AgedEGFP vs. YoungEGFP
Fam69a	61.5095	-1.44057	0.429213	-3.35632	0.000789878	0.015194	AgedEGFP vs. YoungEGFP
Ptcd3	292.826	-0.562996	0.167742	-3.35631	0.000789896	0.015194	AgedEGFP vs. YoungEGFP
Spag1	89.2906	-0.857467	0.255529	-3.35566	0.000791765	0.0152073	AgedEGFP vs. YoungEGFP
Trf	720.753	0.905789	0.270071	3.35389	0.000796843	0.0152821	AgedEGFP vs. YoungEGFP
C920021L13Rik	91.9948	0.944565	0.281764	3.35232	0.00080137	0.0153312	AgedEGFP vs. YoungEGFP
Gm16638	61.7214	1.09784	0.327499	3.35218	0.000801778	0.0153312	AgedEGFP vs. YoungEGFP
Snap25	792.192	-0.862536	0.257727	-3.34671	0.000817778	0.0155726	AgedEGFP vs. YoungEGFP
Reck	242.946	0.751091	0.224487	3.34581	0.000820434	0.0155726	AgedEGFP vs. YoungEGFP
Gatsl2	126.841	-1.03353	0.308901	-3.34583	0.00082038	0.0155726	AgedEGFP vs. YoungEGFP
Edem1	273.558	-0.609671	0.182182	-3.34649	0.000818423	0.0155726	AgedEGFP vs. YoungEGFP
Tusc3	211.944	-0.958552	0.286478	-3.34598	0.000819909	0.0155726	AgedEGFP vs. YoungEGFP
Gtf2i	929.423	-0.604028	0.180556	-3.34538	0.000821712	0.0155739	AgedEGFP vs. YoungEGFP
Csnk2a2	311.862	-0.75391	0.225396	-3.34482	0.000823371	0.0155825	AgedEGFP vs. YoungEGFP
Sept4	2029.03	0.584075	0.174682	3.34364	0.000826855	0.0156255	AgedEGFP vs. YoungEGFP
Ddt	15.0593	2.20707	0.660427	3.34188	0.000832119	0.0156887	AgedEGFP vs. YoungEGFP
Nxpe4	478.742	0.741623	0.221931	3.34168	0.000832736	0.0156887	AgedEGFP vs. YoungEGFP
Riok3	457.163	-0.595196	0.178132	-3.34131	0.000833844	0.0156887	AgedEGFP vs. YoungEGFP
Papd7	72.8943	-1.0737	0.321455	-3.34015	0.000837346	0.0157316	AgedEGFP vs. YoungEGFP
Pdgfc	218.059	-0.851731	0.255203	-3.33747	0.000845448	0.0157919	AgedEGFP vs. YoungEGFP
Atp2a2	700.314	-0.538281	0.161234	-3.33852	0.000842274	0.0157919	AgedEGFP vs. YoungEGFP
Baz2a	309.775	-0.542549	0.162563	-3.33748	0.000845421	0.0157919	AgedEGFP vs. YoungEGFP
Agpat5	197.296	-0.615319	0.184345	-3.33786	0.000844267	0.0157919	AgedEGFP vs. YoungEGFP
Smad4	426.529	-0.50455	0.151244	-3.336	0.000849931	0.0158527	AgedEGFP vs. YoungEGFP
Rnf111	409.614	-0.785462	0.235612	-3.33371	0.000856967	0.0159379	AgedEGFP vs. YoungEGFP
Polr2a	243.386	0.858521	0.257514	3.33388	0.000856438	0.0159379	AgedEGFP vs. YoungEGFP
Arid1a	755.074	-0.626889	0.188093	-3.33286	0.000859577	0.0159634	AgedEGFP vs. YoungEGFP
Lmbr1	372.386	-0.569251	0.170832	-3.33223	0.000861523	0.0159766	AgedEGFP vs. YoungEGFP
2310022B05Rik	138.655	-0.809162	0.24293	-3.33085	0.000865817	0.0160331	AgedEGFP vs. YoungEGFP
Ppm1l	571.028	-0.454187	0.136417	-3.32941	0.00087031	0.0160473	AgedEGFP vs. YoungEGFP
Cd9	501.493	0.629656	0.189078	3.33015	0.000868007	0.0160473	AgedEGFP vs. YoungEGFP
Lars	362.4	-0.602417	0.180917	-3.3298	0.000869097	0.0160473	AgedEGFP vs. YoungEGFP
Gfod2	74.2046	-1.39567	0.419393	-3.32784	0.000875215	0.0160984	AgedEGFP vs. YoungEGFP
Btaf1	966.142	0.446821	0.134272	3.32773	0.000875578	0.0160984	AgedEGFP vs. YoungEGFP
Serf2	127.532	0.798123	0.240012	3.32535	0.00088309	0.0161073	AgedEGFP vs. YoungEGFP
Tpk1	285.763	0.545531	0.164017	3.32607	0.000880788	0.0161073	AgedEGFP vs. YoungEGFP
Fam13c	682.875	-0.748835	0.225187	-3.32539	0.000882946	0.0161073	AgedEGFP vs. YoungEGFP
Gabra1	124.883	-1.39459	0.419401	-3.3252	0.00088355	0.0161073	AgedEGFP vs. YoungEGFP
Ranbp9	706.577	-0.851367	0.256026	-3.32531	0.000883194	0.0161073	AgedEGFP vs. YoungEGFP
Kansl2	195.966	-0.777561	0.23383	-3.32533	0.000883145	0.0161073	AgedEGFP vs. YoungEGFP
9330175M20Rik	159.399	1.46342	0.440367	3.32318	0.000889972	0.0162015	AgedEGFP vs. YoungEGFP
Mid1ip1	58.1691	1.21976	0.367149	3.32224	0.000892985	0.0162335	AgedEGFP vs. YoungEGFP
Pebp1	113.131	0.966078	0.290827	3.32183	0.000894279	0.0162341	AgedEGFP vs. YoungEGFP
Pex1	224.123	-0.558004	0.168119	-3.31909	0.000903103	0.0163713	AgedEGFP vs. YoungEGFP
Zmynd11	639.156	-0.475201	0.143192	-3.31864	0.000904574	0.0163749	AgedEGFP vs. YoungEGFP
Pgam1	117.964	1.07793	0.324948	3.31725	0.000909078	0.0164334	AgedEGFP vs. YoungEGFP
Rpl6	149.876	0.936903	0.282756	3.31347	0.000921461	0.0165951	AgedEGFP vs. YoungEGFP
Myo9a	1763.93	-0.419926	0.12672	-3.31382	0.000920294	0.0165951	AgedEGFP vs. YoungEGFP
1110046J04Rik	84.4392	1.08718	0.328123	3.31334	0.000921881	0.0165951	AgedEGFP vs. YoungEGFP
Galnt6os	19.0202	1.69695	0.51223	3.31287	0.00092345	0.0166002	AgedEGFP vs. YoungEGFP
Mfap1b	97.4943	1.13304	0.342064	3.31238	0.00092507	0.0166062	AgedEGFP vs. YoungEGFP
Snapin	85.0695	0.843072	0.254599	3.31137	0.000928406	0.0166109	AgedEGFP vs. YoungEGFP
Lrrc49	387.46	0.598282	0.180688	3.31113	0.00092919	0.0166109	AgedEGFP vs. YoungEGFP
Epha3	87.0332	-2.28791	0.690838	-3.31179	0.000927024	0.0166109	AgedEGFP vs. YoungEGFP
Atp5d	47.8047	1.10735	0.334613	3.30933	0.000935187	0.0166719	AgedEGFP vs. YoungEGFP
Herc1	1291.35	-0.35426	0.107038	-3.30968	0.000934039	0.0166719	AgedEGFP vs. YoungEGFP
Smarca4	342.242	-0.486391	0.147097	-3.3066	0.000944371	0.0168124	AgedEGFP vs. YoungEGFP
Uggt2	161.869	-1.04513	0.316126	-3.30604	0.000946235	0.0168224	AgedEGFP vs. YoungEGFP
Ap3s1	93.5793	-1.18603	0.358877	-3.30482	0.000950357	0.0168724	AgedEGFP vs. YoungEGFP
C2cd5	640.092	-0.439912	0.133169	-3.3034	0.000955192	0.016925	AgedEGFP vs. YoungEGFP
Atox1	48.0127	1.34693	0.407768	3.30318	0.000955939	0.016925	AgedEGFP vs. YoungEGFP
Thap2	190.178	-0.821598	0.248766	-3.3027	0.000957598	0.0169311	AgedEGFP vs. YoungEGFP
Pcp4	70.8648	1.16327	0.352264	3.30228	0.000959039	0.0169334	AgedEGFP vs. YoungEGFP
Rps11	79.5985	1.17493	0.355939	3.30094	0.000963614	0.0169909	AgedEGFP vs. YoungEGFP
Mrps26	62.7374	1.15623	0.350367	3.30006	0.000966643	0.0170211	AgedEGFP vs. YoungEGFP
Thsd7b	97.2546	-2.24666	0.681016	-3.29898	0.000970374	0.0170459	AgedEGFP vs. YoungEGFP
Kdm5d	274.244	-0.544007	0.164906	-3.29889	0.000970696	0.0170459	AgedEGFP vs. YoungEGFP
Gm49012	47.3465	1.53245	0.464953	3.29593	0.000980967	0.0171405	AgedEGFP vs. YoungEGFP
Rfx7	746.622	-0.576237	0.174882	-3.295	0.000984214	0.0171405	AgedEGFP vs. YoungEGFP
4930556J24Rik	80.7175	0.887017	0.269142	3.29573	0.000981675	0.0171405	AgedEGFP vs. YoungEGFP
Mdh1	178.657	1.02556	0.311232	3.29515	0.000983701	0.0171405	AgedEGFP vs. YoungEGFP
B430319H21Rik	13.1448	2.9445	0.893715	3.29467	0.000985376	0.0171405	AgedEGFP vs. YoungEGFP
Fyttd1	269.579	-0.625289	0.189658	-3.29693	0.000977463	0.0171405	AgedEGFP vs. YoungEGFP
Neat1	9033.92	0.919584	0.279084	3.29501	0.000984193	0.0171405	AgedEGFP vs. YoungEGFP
Eif3e	201.497	-0.524083	0.159143	-3.29315	0.000990731	0.0172104	AgedEGFP vs. YoungEGFP
Pcdh7	886.714	-2.01571	0.612531	-3.29078	0.000999087	0.0173323	AgedEGFP vs. YoungEGFP
Hs2st1	349.167	-0.859833	0.261332	-3.29019	0.00100118	0.0173453	AgedEGFP vs. YoungEGFP
Ppp3ca	2717.72	-0.786419	0.239135	-3.2886	0.00100686	0.0174059	AgedEGFP vs. YoungEGFP
Fancl	146.641	-0.889234	0.270411	-3.28846	0.00100738	0.0174059	AgedEGFP vs. YoungEGFP
Ccar1	737.106	-0.542264	0.164944	-3.28756	0.00101059	0.0174382	AgedEGFP vs. YoungEGFP
Hmbox1	511.769	-0.396088	0.120513	-3.2867	0.0010137	0.0174452	AgedEGFP vs. YoungEGFP
Gm10701	468.986	0.765518	0.232896	3.28696	0.00101277	0.0174452	AgedEGFP vs. YoungEGFP
Jade3	35.7258	-1.46824	0.446903	-3.28537	0.00101848	0.017504	AgedEGFP vs. YoungEGFP
Abi2	474.18	-0.597985	0.182058	-3.28459	0.00102131	0.017506	AgedEGFP vs. YoungEGFP
Ylpm1	939.338	-0.374424	0.113988	-3.28476	0.0010207	0.017506	AgedEGFP vs. YoungEGFP
Rps13	72.4598	1.10135	0.335361	3.28408	0.00102317	0.0175147	AgedEGFP vs. YoungEGFP
Abcd3	162.461	-0.712948	0.217312	-3.28076	0.00103527	0.0176984	AgedEGFP vs. YoungEGFP
Spen	474.743	-0.649404	0.198023	-3.27944	0.00104013	0.0177579	AgedEGFP vs. YoungEGFP
Fam184a	221.126	-0.599445	0.182882	-3.27776	0.00104633	0.0178401	AgedEGFP vs. YoungEGFP
Nvl	305.538	-0.550807	0.168171	-3.27528	0.00105559	0.0179743	AgedEGFP vs. YoungEGFP
Nxpe2	25.7189	2.02449	0.618342	3.27407	0.00106012	0.0180276	AgedEGFP vs. YoungEGFP
Gm48512	325.841	1.17245	0.358155	3.2736	0.00106188	0.0180339	AgedEGFP vs. YoungEGFP
Ptges3	271.33	-0.515562	0.157513	-3.27315	0.00106357	0.0180388	AgedEGFP vs. YoungEGFP
Bicd2	237.839	-0.966407	0.29537	-3.27185	0.00106848	0.0180982	AgedEGFP vs. YoungEGFP
Rps16	70.6056	1.14134	0.34916	3.2688	0.00108003	0.0182699	AgedEGFP vs. YoungEGFP
Rnf182	20.4631	-3.07812	0.942059	-3.26744	0.00108526	0.0183343	AgedEGFP vs. YoungEGFP
Papd5	663.086	-0.769601	0.235583	-3.26679	0.00108772	0.018352	AgedEGFP vs. YoungEGFP
BC003331	157.522	-0.731567	0.224037	-3.26538	0.00109317	0.0184198	AgedEGFP vs. YoungEGFP
Vps13c	508.824	-0.549193	0.168355	-3.26211	0.00110584	0.018609	AgedEGFP vs. YoungEGFP
Rsbn1l	391.064	-0.454144	0.139268	-3.26094	0.00111043	0.0186176	AgedEGFP vs. YoungEGFP
Ubn2	1528.36	-0.450193	0.138031	-3.26153	0.00110812	0.0186176	AgedEGFP vs. YoungEGFP
Lysmd4	227.864	0.828305	0.254042	3.26051	0.00111212	0.0186176	AgedEGFP vs. YoungEGFP
Cep290	210.496	-0.857851	0.263087	-3.26071	0.00111133	0.0186176	AgedEGFP vs. YoungEGFP
Rcor1	239.795	-0.780076	0.239359	-3.25902	0.00111799	0.0186915	AgedEGFP vs. YoungEGFP
Fbxl21	15.2696	1.96019	0.601843	3.25697	0.00112609	0.0188026	AgedEGFP vs. YoungEGFP
Gm36975	393.192	0.935863	0.287548	3.25463	0.0011354	0.0189092	AgedEGFP vs. YoungEGFP
Max	178.214	-0.693415	0.213035	-3.25494	0.00113416	0.0189092	AgedEGFP vs. YoungEGFP
Ndufc1	30.4803	1.29088	0.396709	3.25397	0.00113805	0.0189266	AgedEGFP vs. YoungEGFP
Mdh2	112.923	0.809681	0.248861	3.25354	0.00113976	0.0189266	AgedEGFP vs. YoungEGFP
Galk1	23.0364	1.61893	0.497632	3.25327	0.00114085	0.0189266	AgedEGFP vs. YoungEGFP
Aes	134.302	0.649502	0.199681	3.25269	0.00114317	0.0189408	AgedEGFP vs. YoungEGFP
Acot11	82.7339	1.68826	0.519753	3.2482	0.00116139	0.0191688	AgedEGFP vs. YoungEGFP
Zfhx2	452.326	0.697647	0.214771	3.24833	0.00116086	0.0191688	AgedEGFP vs. YoungEGFP
Pip5k1b	115.501	-1.56901	0.482977	-3.24862	0.00115965	0.0191688	AgedEGFP vs. YoungEGFP
Ythdc1	537.937	-0.421374	0.12976	-3.24734	0.00116488	0.019202	AgedEGFP vs. YoungEGFP
Dnajb1	16.0343	-1.75621	0.541064	-3.24584	0.00117104	0.0192544	AgedEGFP vs. YoungEGFP
Styx	327.041	-0.616334	0.189872	-3.24604	0.00117021	0.0192544	AgedEGFP vs. YoungEGFP
Cox7a2	101.198	0.934762	0.288081	3.24479	0.00117539	0.0193012	AgedEGFP vs. YoungEGFP
Rictor	841.125	-0.352877	0.108826	-3.24258	0.00118453	0.019402	AgedEGFP vs. YoungEGFP
Pfdn5	76.6923	0.859611	0.265085	3.24278	0.00118371	0.019402	AgedEGFP vs. YoungEGFP
Slc23a2	303.071	-0.56015	0.172775	-3.24208	0.0011866	0.0194112	AgedEGFP vs. YoungEGFP
Pik3c2b	1124.44	-0.878015	0.270882	-3.24132	0.00118977	0.0194385	AgedEGFP vs. YoungEGFP
Rpl39	39.4397	1.54405	0.476516	3.24029	0.0011941	0.0194599	AgedEGFP vs. YoungEGFP
Clip1	214.046	-0.981949	0.303024	-3.2405	0.0011932	0.0194599	AgedEGFP vs. YoungEGFP
Manba	227.234	0.571861	0.176589	3.23837	0.00120214	0.0195312	AgedEGFP vs. YoungEGFP
Wdr48	175.283	-0.627562	0.193787	-3.23841	0.00120198	0.0195312	AgedEGFP vs. YoungEGFP
Spast	384.666	-0.429494	0.132635	-3.23816	0.00120301	0.0195312	AgedEGFP vs. YoungEGFP
Gm10687	105.971	1.33015	0.411116	3.23545	0.00121451	0.019693	AgedEGFP vs. YoungEGFP
Rps23	61.7844	1.06584	0.329672	3.23302	0.0012249	0.0198366	AgedEGFP vs. YoungEGFP
Gm42372	58.6112	1.0417	0.32245	3.23058	0.00123541	0.0199432	AgedEGFP vs. YoungEGFP
Sema7a	89.194	-1.05246	0.325796	-3.23041	0.00123612	0.0199432	AgedEGFP vs. YoungEGFP
Cystm1	210.104	0.694726	0.215033	3.23079	0.00123451	0.0199432	AgedEGFP vs. YoungEGFP
Fancm	107.295	-0.921922	0.285481	-3.22937	0.00124063	0.019991	AgedEGFP vs. YoungEGFP
Ccng2	37.5856	-1.08018	0.334559	-3.22866	0.0012437	0.0200156	AgedEGFP vs. YoungEGFP
Mcrip1	90.5479	0.706134	0.218952	3.22506	0.00125946	0.0202308	AgedEGFP vs. YoungEGFP
Aldh6a1	248.317	0.830825	0.257629	3.22489	0.00126022	0.0202308	AgedEGFP vs. YoungEGFP
Atp5j2	71.2639	0.968886	0.300525	3.22398	0.00126423	0.0202701	AgedEGFP vs. YoungEGFP
Rps15a	117.192	0.803952	0.249397	3.22359	0.00126595	0.0202725	AgedEGFP vs. YoungEGFP
Hmgb1	293.884	0.56863	0.176527	3.22121	0.00127649	0.0204159	AgedEGFP vs. YoungEGFP
Gopc	277.297	-0.493869	0.15344	-3.21866	0.00128793	0.0205734	AgedEGFP vs. YoungEGFP
Clasp1	558.534	-0.347768	0.108148	-3.21566	0.00130146	0.0207638	AgedEGFP vs. YoungEGFP
Cyp2j6	167.044	1.02148	0.317747	3.21478	0.00130547	0.0207873	AgedEGFP vs. YoungEGFP
Hmgn3	115.842	-1.07082	0.333109	-3.21462	0.00130615	0.0207873	AgedEGFP vs. YoungEGFP
Atxn2l	242.791	-0.721387	0.224486	-3.2135	0.00131127	0.0208174	AgedEGFP vs. YoungEGFP
Gm26733	304.348	1.11626	0.347343	3.21371	0.00131034	0.0208174	AgedEGFP vs. YoungEGFP
Etfbkmt	42.2198	1.11232	0.34629	3.21212	0.0013176	0.0208229	AgedEGFP vs. YoungEGFP
Chchd10	62.6346	1.53941	0.479195	3.21248	0.00131594	0.0208229	AgedEGFP vs. YoungEGFP
Cnot2	689.572	-0.494786	0.154002	-3.21286	0.0013142	0.0208229	AgedEGFP vs. YoungEGFP
Rpgrip1l	140.351	-0.99793	0.31073	-3.21157	0.00132013	0.0208229	AgedEGFP vs. YoungEGFP
Rplp1	130.667	1.03105	0.321019	3.21181	0.00131902	0.0208229	AgedEGFP vs. YoungEGFP
Tmem220	13.5897	2.12899	0.662965	3.21131	0.0013213	0.0208229	AgedEGFP vs. YoungEGFP
Gm12092	46.8683	1.22642	0.382003	3.2105	0.00132503	0.0208563	AgedEGFP vs. YoungEGFP
Mrfap1	77.9584	1.19965	0.373723	3.21001	0.00132732	0.020867	AgedEGFP vs. YoungEGFP
Egf	40.4899	1.36436	0.425119	3.20936	0.00133031	0.0208885	AgedEGFP vs. YoungEGFP
Cox5b	62.4338	1.32339	0.412539	3.20791	0.00133705	0.0209688	AgedEGFP vs. YoungEGFP
1500015L24Rik	129.459	1.47169	0.458827	3.2075	0.00133892	0.0209726	AgedEGFP vs. YoungEGFP
Atp11b	437.461	-0.42847	0.133599	-3.20714	0.0013406	0.0209735	AgedEGFP vs. YoungEGFP
Pvt1	1262.79	0.637539	0.19886	3.20598	0.00134606	0.0210333	AgedEGFP vs. YoungEGFP
Ahcyl2	692.583	-0.605537	0.188924	-3.20519	0.00134971	0.0210396	AgedEGFP vs. YoungEGFP
Prkd1	148.195	-1.62709	0.507628	-3.20528	0.00134933	0.0210396	AgedEGFP vs. YoungEGFP
Igip	127.515	0.854039	0.266531	3.20428	0.00135401	0.0210811	AgedEGFP vs. YoungEGFP
Poln	40.5265	1.12318	0.350626	3.20335	0.00135841	0.0211241	AgedEGFP vs. YoungEGFP
Rtl8b	33.3946	1.50883	0.471234	3.20187	0.0013654	0.0211817	AgedEGFP vs. YoungEGFP
Ube4b	522.961	-0.480269	0.149983	-3.20215	0.00136404	0.0211817	AgedEGFP vs. YoungEGFP
Pnkd	141.394	0.726138	0.226951	3.19953	0.00137652	0.0211909	AgedEGFP vs. YoungEGFP
Rufy3	975.592	-0.379105	0.118482	-3.19968	0.00137579	0.0211909	AgedEGFP vs. YoungEGFP
Syn3	281.573	-0.579094	0.181005	-3.19933	0.00137748	0.0211909	AgedEGFP vs. YoungEGFP
Chdh	266.376	-0.88909	0.277777	-3.20074	0.00137077	0.0211909	AgedEGFP vs. YoungEGFP
Dpp8	408.4	-0.511624	0.159818	-3.2013	0.00136811	0.0211909	AgedEGFP vs. YoungEGFP
Appbp2	734.991	-0.364693	0.113975	-3.19976	0.00137542	0.0211909	AgedEGFP vs. YoungEGFP
Jmjd6	91	-0.841332	0.262874	-3.20051	0.00137184	0.0211909	AgedEGFP vs. YoungEGFP
Csrp1	1075	0.703695	0.22002	3.19832	0.00138231	0.0212399	AgedEGFP vs. YoungEGFP
Fbxw4	369.039	-0.499269	0.156199	-3.19636	0.00139175	0.0213595	AgedEGFP vs. YoungEGFP
Gm10563	113.87	0.984032	0.30801	3.1948	0.00139926	0.0213984	AgedEGFP vs. YoungEGFP
Trpc1	601.162	0.452252	0.141533	3.19539	0.00139643	0.0213984	AgedEGFP vs. YoungEGFP
Zfp148	803.838	-0.432891	0.135484	-3.19514	0.00139762	0.0213984	AgedEGFP vs. YoungEGFP
Plppr5	99.3069	-1.99829	0.625627	-3.19407	0.00140282	0.021408	AgedEGFP vs. YoungEGFP
Gm2093	8.15488	2.54279	0.796117	3.19399	0.00140321	0.021408	AgedEGFP vs. YoungEGFP
Stk4	194.175	-0.804504	0.251911	-3.1936	0.00140508	0.0214113	AgedEGFP vs. YoungEGFP
Rp9	303.323	0.634573	0.198737	3.19302	0.00140792	0.0214293	AgedEGFP vs. YoungEGFP
Rpl36a	32.8185	1.19556	0.374523	3.19223	0.00141181	0.0214297	AgedEGFP vs. YoungEGFP
Ddhd2	420.574	0.499094	0.156364	3.19188	0.00141352	0.0214297	AgedEGFP vs. YoungEGFP
Gm20687	746.113	0.807008	0.252855	3.19158	0.00141495	0.0214297	AgedEGFP vs. YoungEGFP
Sucla2	227.368	-0.607028	0.190212	-3.19132	0.00141625	0.0214297	AgedEGFP vs. YoungEGFP
Rpl4	71.2367	0.936965	0.293591	3.19139	0.00141588	0.0214297	AgedEGFP vs. YoungEGFP
Scai	416.413	-0.728176	0.228203	-3.19091	0.00141824	0.0214347	AgedEGFP vs. YoungEGFP
3110021N24Rik	324.24	0.987138	0.309526	3.18919	0.00142673	0.0215378	AgedEGFP vs. YoungEGFP
Syne1	717.651	-1.06453	0.333868	-3.18848	0.00143023	0.0215654	AgedEGFP vs. YoungEGFP
Uso1	362.426	-0.669002	0.209894	-3.18733	0.00143595	0.0215842	AgedEGFP vs. YoungEGFP
Rplp0	47.2824	1.16867	0.366639	3.18751	0.00143502	0.0215842	AgedEGFP vs. YoungEGFP
Larp6	388.288	0.608845	0.191027	3.18722	0.0014365	0.0215842	AgedEGFP vs. YoungEGFP
Ints13	185.434	-0.551598	0.173102	-3.18654	0.00143985	0.0216094	AgedEGFP vs. YoungEGFP
Atl2	210.189	-0.572167	0.179612	-3.18558	0.00144463	0.0216561	AgedEGFP vs. YoungEGFP
Mtcl1	154.223	-0.816512	0.256586	-3.18222	0.00146152	0.0218839	AgedEGFP vs. YoungEGFP
Gls	851.169	-0.751391	0.2362	-3.18116	0.00146687	0.0219131	AgedEGFP vs. YoungEGFP
Dlat	174.257	-0.625899	0.19674	-3.18136	0.00146587	0.0219131	AgedEGFP vs. YoungEGFP
Gps1	45.1741	0.98551	0.310001	3.17905	0.00147756	0.0220473	AgedEGFP vs. YoungEGFP
Gm26699	137.392	1.51491	0.477233	3.17437	0.00150162	0.0223696	AgedEGFP vs. YoungEGFP
Mfap3l	30.3642	-1.95006	0.614352	-3.17418	0.00150263	0.0223696	AgedEGFP vs. YoungEGFP
Gm49375	123.395	0.96036	0.30262	3.17348	0.00150622	0.0223714	AgedEGFP vs. YoungEGFP
Mxi1	595.653	-0.568994	0.179287	-3.17365	0.00150537	0.0223714	AgedEGFP vs. YoungEGFP
T2	86.7913	1.0623	0.334811	3.17285	0.00150949	0.0223942	AgedEGFP vs. YoungEGFP
Arhgap12	397.78	-0.432825	0.136432	-3.17245	0.0015116	0.0223998	AgedEGFP vs. YoungEGFP
Numa1	502.062	-0.437696	0.138086	-3.16975	0.00152571	0.022583	AgedEGFP vs. YoungEGFP
Gtf2h2	148.086	-1.09243	0.345058	-3.16594	0.00154583	0.0228382	AgedEGFP vs. YoungEGFP
Ndufb8	53.2846	1.305	0.412217	3.16581	0.00154649	0.0228382	AgedEGFP vs. YoungEGFP
4930480K23Rik	54.1044	1.01089	0.319368	3.1653	0.00154926	0.0228528	AgedEGFP vs. YoungEGFP
Gm49003	115.773	1.06945	0.337931	3.16469	0.00155248	0.0228743	AgedEGFP vs. YoungEGFP
Rnf20	419.02	-0.630059	0.199184	-3.1632	0.00156046	0.0229656	AgedEGFP vs. YoungEGFP
Caprin1	555.27	-0.441886	0.139768	-3.16157	0.00156919	0.0230677	AgedEGFP vs. YoungEGFP
Stam	298.38	-0.463104	0.146505	-3.16102	0.00157217	0.0230853	AgedEGFP vs. YoungEGFP
Wasf1	337.835	-0.790458	0.250171	-3.15967	0.00157946	0.0231453	AgedEGFP vs. YoungEGFP
Acin1	660.115	-0.390625	0.123631	-3.1596	0.00157984	0.0231453	AgedEGFP vs. YoungEGFP
Tjp1	1526.64	-0.516246	0.163519	-3.1571	0.00159347	0.0233185	AgedEGFP vs. YoungEGFP
Aak1	868.238	-0.501732	0.158956	-3.15642	0.0015972	0.0233467	AgedEGFP vs. YoungEGFP
Macrod2	2506.81	-0.538018	0.170524	-3.15509	0.00160447	0.0234264	AgedEGFP vs. YoungEGFP
Cry2	302.608	0.771028	0.244517	3.15327	0.00161451	0.0235462	AgedEGFP vs. YoungEGFP
Nqo2	12.9412	1.86578	0.591892	3.15224	0.00162025	0.0236034	AgedEGFP vs. YoungEGFP
Gm13919	162.537	0.739411	0.234655	3.15106	0.0016268	0.023672	AgedEGFP vs. YoungEGFP
Garem2	13.3119	-1.95445	0.6207	-3.14878	0.00163953	0.0237768	AgedEGFP vs. YoungEGFP
AC163032.1	74.3192	1.18817	0.377325	3.14894	0.00163864	0.0237768	AgedEGFP vs. YoungEGFP
Nrap	48.0165	1.66618	0.529085	3.14917	0.00163737	0.0237768	AgedEGFP vs. YoungEGFP
Tulp2	22.4388	1.5143	0.481812	3.14292	0.0016727	0.0242306	AgedEGFP vs. YoungEGFP
Pan3	1177.46	-0.568603	0.180976	-3.14187	0.00167875	0.0242639	AgedEGFP vs. YoungEGFP
Zcchc14	255.624	-0.500012	0.159137	-3.14203	0.00167781	0.0242639	AgedEGFP vs. YoungEGFP
Zfp658	16.6018	-2.10805	0.6711	-3.14119	0.00168263	0.0242655	AgedEGFP vs. YoungEGFP
4933428G20Rik	84.8439	0.857728	0.273031	3.14151	0.0016808	0.0242655	AgedEGFP vs. YoungEGFP
Myo19	16.5478	-1.78281	0.567651	-3.14068	0.00168555	0.0242805	AgedEGFP vs. YoungEGFP
Sbno1	626.388	-0.572559	0.182361	-3.1397	0.00169121	0.024335	AgedEGFP vs. YoungEGFP
Sumo2	321.686	0.754857	0.240609	3.13727	0.00170529	0.0245102	AgedEGFP vs. YoungEGFP
Pdgfb	10.8744	-3.17468	1.01204	-3.13692	0.00170731	0.0245119	AgedEGFP vs. YoungEGFP
Slc2a8	35.2962	1.17309	0.374039	3.13628	0.00171107	0.0245386	AgedEGFP vs. YoungEGFP
Rgl1	126.073	-1.71061	0.545747	-3.13443	0.00172187	0.0246661	AgedEGFP vs. YoungEGFP
Lhfpl2	152.938	1.67116	0.533218	3.13409	0.00172386	0.0246672	AgedEGFP vs. YoungEGFP
Cryzl2	26.7972	1.45132	0.46328	3.13271	0.001732	0.0247563	AgedEGFP vs. YoungEGFP
Frmpd1	9.55213	-3.14252	1.00339	-3.13191	0.00173672	0.0247963	AgedEGFP vs. YoungEGFP
Pacrg	3256.07	0.765728	0.244575	3.13085	0.00174299	0.0248584	AgedEGFP vs. YoungEGFP
Rhbdd1	162.579	0.762411	0.243598	3.12979	0.00174929	0.0248658	AgedEGFP vs. YoungEGFP
Usp31	999.597	-0.625441	0.199798	-3.13036	0.00174592	0.0248658	AgedEGFP vs. YoungEGFP
Snap91	490.528	-0.860507	0.274933	-3.12988	0.00174879	0.0248658	AgedEGFP vs. YoungEGFP
Gigyf2	1004.37	-0.413269	0.132095	-3.12857	0.00175656	0.0249417	AgedEGFP vs. YoungEGFP
Emc2	254.908	-0.541418	0.173102	-3.12774	0.00176156	0.0249851	AgedEGFP vs. YoungEGFP
Mtrr	44.379	-0.975357	0.311963	-3.12652	0.0017689	0.0250616	AgedEGFP vs. YoungEGFP
Metap1	116.668	-0.696139	0.222681	-3.12617	0.00177102	0.0250619	AgedEGFP vs. YoungEGFP
Fam193b	440.594	-0.614562	0.196605	-3.12587	0.0017728	0.0250619	AgedEGFP vs. YoungEGFP
Aurkaip1	17.7547	1.61215	0.51596	3.12456	0.00178069	0.0251459	AgedEGFP vs. YoungEGFP
Nt5c2	325.079	-0.559564	0.179124	-3.1239	0.00178472	0.0251753	AgedEGFP vs. YoungEGFP
Bri3	93.3729	0.819413	0.262439	3.1223	0.00179444	0.0252847	AgedEGFP vs. YoungEGFP
Bfsp2	364.737	-0.635667	0.203627	-3.12172	0.00179797	0.0253069	AgedEGFP vs. YoungEGFP
Aff3	294.307	-1.2513	0.400953	-3.1208	0.00180357	0.0253581	AgedEGFP vs. YoungEGFP
Rs1	25.5077	1.37777	0.441656	3.11956	0.00181122	0.0254102	AgedEGFP vs. YoungEGFP
Hars2	72.1641	-0.839894	0.269231	-3.1196	0.00181099	0.0254102	AgedEGFP vs. YoungEGFP
Chst8	288.545	0.752392	0.241236	3.1189	0.00181527	0.0254364	AgedEGFP vs. YoungEGFP
Dscaml1	5806.14	-0.602621	0.193234	-3.11862	0.00181703	0.0254364	AgedEGFP vs. YoungEGFP
Ndufc2	116.417	1.06689	0.342561	3.11447	0.00184279	0.0257691	AgedEGFP vs. YoungEGFP
Fbxo36	138.851	0.70073	0.225029	3.11395	0.001846	0.025786	AgedEGFP vs. YoungEGFP
Erp44	275.852	-0.478989	0.153893	-3.11249	0.00185515	0.0258859	AgedEGFP vs. YoungEGFP
Memo1	392.072	-0.67126	0.21575	-3.11129	0.00186273	0.0259636	AgedEGFP vs. YoungEGFP
Aim2	275.879	0.722766	0.232359	3.11056	0.00186733	0.0259715	AgedEGFP vs. YoungEGFP
Mier3	159.134	-0.728186	0.234082	-3.11082	0.00186569	0.0259715	AgedEGFP vs. YoungEGFP
Arpc5	231.03	0.719009	0.231303	3.10851	0.00188033	0.0261243	AgedEGFP vs. YoungEGFP
Atp5a1	193.315	0.623286	0.200536	3.1081	0.00188296	0.0261326	AgedEGFP vs. YoungEGFP
Fam20c	54.8519	0.9897	0.318585	3.10655	0.00189286	0.0262419	AgedEGFP vs. YoungEGFP
Cct6b	35.9305	1.69996	0.547549	3.10467	0.00190491	0.0263805	AgedEGFP vs. YoungEGFP
Snap23	195.699	-0.89703	0.288992	-3.104	0.00190923	0.0264121	AgedEGFP vs. YoungEGFP
Rpl29	42.4966	1.33115	0.428926	3.10345	0.00191278	0.0264328	AgedEGFP vs. YoungEGFP
Nr4a3	27.2057	-1.62728	0.524424	-3.10299	0.00191576	0.0264457	AgedEGFP vs. YoungEGFP
5730455P16Rik	119.374	0.944654	0.304466	3.10266	0.00191793	0.0264473	AgedEGFP vs. YoungEGFP
Elovl5	554.883	-0.508547	0.163971	-3.10145	0.00192574	0.0264984	AgedEGFP vs. YoungEGFP
Crip2	26.9506	1.4001	0.451411	3.10162	0.00192468	0.0264984	AgedEGFP vs. YoungEGFP
Magi3	155.577	-1.87268	0.603882	-3.10107	0.00192821	0.0265042	AgedEGFP vs. YoungEGFP
Pex2	203.785	0.940781	0.303419	3.1006	0.00193131	0.0265137	AgedEGFP vs. YoungEGFP
Zfp846	143.651	0.593815	0.191552	3.10002	0.00193506	0.0265137	AgedEGFP vs. YoungEGFP
Lgi1	82.7285	-1.43096	0.46156	-3.10027	0.00193345	0.0265137	AgedEGFP vs. YoungEGFP
Trp53cor1	35.3272	1.67933	0.541804	3.09952	0.00193836	0.0265307	AgedEGFP vs. YoungEGFP
Rbpms	26.4171	1.69735	0.547726	3.0989	0.00194238	0.0265575	AgedEGFP vs. YoungEGFP
Mboat2	807.861	-0.615214	0.198623	-3.0974	0.00195224	0.0266641	AgedEGFP vs. YoungEGFP
Psmb3	101.034	0.810129	0.261796	3.09451	0.00197141	0.0268974	AgedEGFP vs. YoungEGFP
Ankrd17	1218.28	-0.528383	0.170802	-3.09353	0.00197788	0.0269004	AgedEGFP vs. YoungEGFP
Peak1	389.792	-0.646845	0.20909	-3.09363	0.00197725	0.0269004	AgedEGFP vs. YoungEGFP
Taf15	863.799	-0.401894	0.12991	-3.09363	0.00197723	0.0269004	AgedEGFP vs. YoungEGFP
Kctd8	103.435	-1.74544	0.564535	-3.09182	0.00198931	0.026999	AgedEGFP vs. YoungEGFP
6330403N20Rik	16.1726	2.00374	0.648014	3.09212	0.00198732	0.026999	AgedEGFP vs. YoungEGFP
Mark2	795.584	-0.539819	0.174643	-3.09098	0.00199499	0.0270476	AgedEGFP vs. YoungEGFP
Mapk3	97.2675	1.09653	0.354917	3.08954	0.00200466	0.0271502	AgedEGFP vs. YoungEGFP
Mrgpra6	19.3126	2.06936	0.670376	3.08686	0.00202282	0.0273674	AgedEGFP vs. YoungEGFP
Gpr137c	648.608	0.495733	0.160748	3.08391	0.00204302	0.0276119	AgedEGFP vs. YoungEGFP
Lmod1	21.5332	2.14733	0.69659	3.08263	0.00205179	0.0276146	AgedEGFP vs. YoungEGFP
Mtmr10	431.739	-0.43848	0.14224	-3.08267	0.0020515	0.0276146	AgedEGFP vs. YoungEGFP
Abca8a	1342.57	0.6548	0.212371	3.08328	0.0020473	0.0276146	AgedEGFP vs. YoungEGFP
Rhob	242.563	0.80437	0.260916	3.08287	0.00205015	0.0276146	AgedEGFP vs. YoungEGFP
Itsn1	267.05	-0.838643	0.272149	-3.08156	0.00205917	0.0276852	AgedEGFP vs. YoungEGFP
4930405A10Rik	14.5783	2.02525	0.657376	3.08081	0.00206438	0.0277263	AgedEGFP vs. YoungEGFP
Nkx6-2	146.378	0.786531	0.255432	3.07922	0.00207543	0.0278167	AgedEGFP vs. YoungEGFP
Btf3	110.433	0.930216	0.302079	3.07938	0.00207433	0.0278167	AgedEGFP vs. YoungEGFP
Pde1c	1588.71	0.569644	0.185021	3.07881	0.00207832	0.0278266	AgedEGFP vs. YoungEGFP
Sdccag8	570.651	-0.553257	0.179745	-3.07801	0.00208385	0.0278718	AgedEGFP vs. YoungEGFP
Bpnt1	69.1591	-0.829766	0.269653	-3.07716	0.00208981	0.0279096	AgedEGFP vs. YoungEGFP
Pim3	404.721	1.18834	0.386202	3.07699	0.002091	0.0279096	AgedEGFP vs. YoungEGFP
Spred1	728.917	-0.543838	0.176942	-3.07354	0.00211533	0.0281183	AgedEGFP vs. YoungEGFP
Slc16a2	49.3801	-1.48314	0.482528	-3.07369	0.00211429	0.0281183	AgedEGFP vs. YoungEGFP
Ccdc24	51.1124	1.12926	0.367413	3.07354	0.00211535	0.0281183	AgedEGFP vs. YoungEGFP
Gm42756	1333.88	1.06178	0.345447	3.07365	0.00211456	0.0281183	AgedEGFP vs. YoungEGFP
Rabep1	883.504	-0.552407	0.17975	-3.0732	0.00211778	0.0281215	AgedEGFP vs. YoungEGFP
Chmp2a	42.1605	1.15594	0.376207	3.07261	0.00212193	0.0281477	AgedEGFP vs. YoungEGFP
Prkaa2	243.285	-0.614211	0.199991	-3.0712	0.002132	0.0282236	AgedEGFP vs. YoungEGFP
9930012K11Rik	12.3077	2.13965	0.696707	3.07109	0.00213276	0.0282236	AgedEGFP vs. YoungEGFP
Macrod1	124.295	-0.856199	0.278811	-3.07089	0.00213421	0.0282236	AgedEGFP vs. YoungEGFP
Ift20	102.83	-0.644204	0.209811	-3.07041	0.00213766	0.0282403	AgedEGFP vs. YoungEGFP
Stat5a	27.5668	1.51528	0.493688	3.06931	0.00214553	0.0283153	AgedEGFP vs. YoungEGFP
Gm13483	327.986	0.565479	0.184299	3.06827	0.00215299	0.0283552	AgedEGFP vs. YoungEGFP
Adgrg6	54.1839	1.15571	0.376738	3.06767	0.00215734	0.0283552	AgedEGFP vs. YoungEGFP
Brip1os	131.088	0.769863	0.250955	3.06773	0.0021569	0.0283552	AgedEGFP vs. YoungEGFP
Tgfb3	81.3267	0.916974	0.298837	3.06847	0.00215156	0.0283552	AgedEGFP vs. YoungEGFP
Hectd2	64.8367	-2.24809	0.733015	-3.06691	0.00216281	0.0283982	AgedEGFP vs. YoungEGFP
Tmem132b	1574.4	0.638938	0.208453	3.06514	0.00217569	0.0285382	AgedEGFP vs. YoungEGFP
4932438A13Rik	1160.56	-0.307433	0.100341	-3.06387	0.00218494	0.0286304	AgedEGFP vs. YoungEGFP
Pter	262.579	0.780578	0.25493	3.06193	0.00219912	0.0287503	AgedEGFP vs. YoungEGFP
Ankrd26	141.214	-0.920589	0.300637	-3.06213	0.00219768	0.0287503	AgedEGFP vs. YoungEGFP
Smyd4	139.386	0.710373	0.232018	3.06171	0.00220077	0.0287503	AgedEGFP vs. YoungEGFP
Rdm1	25.2723	1.38068	0.451176	3.06017	0.0022121	0.0288459	AgedEGFP vs. YoungEGFP
Anks1	334.682	-0.591938	0.193437	-3.06011	0.00221256	0.0288459	AgedEGFP vs. YoungEGFP
Usp9x	1052.52	-0.380765	0.124462	-3.05928	0.0022187	0.0288677	AgedEGFP vs. YoungEGFP
Tmem125	26.3164	1.19598	0.390927	3.05935	0.00221819	0.0288677	AgedEGFP vs. YoungEGFP
Pacs1	154.988	-1.38989	0.454469	-3.05828	0.00222612	0.0289351	AgedEGFP vs. YoungEGFP
Tuba4a	45.2911	1.21634	0.397933	3.05665	0.00223825	0.0290052	AgedEGFP vs. YoungEGFP
Prdx4	49.4515	1.01335	0.331472	3.05712	0.00223473	0.0290052	AgedEGFP vs. YoungEGFP
Exosc3	37.7192	1.20216	0.393283	3.05674	0.00223757	0.0290052	AgedEGFP vs. YoungEGFP
Gm38394	28.0868	-1.18458	0.387758	-3.05494	0.00225102	0.0290831	AgedEGFP vs. YoungEGFP
Fam83d	58.1971	-1.49935	0.490736	-3.05532	0.00224822	0.0290831	AgedEGFP vs. YoungEGFP
Map3k2	552.732	-0.370245	0.121187	-3.05514	0.00224952	0.0290831	AgedEGFP vs. YoungEGFP
Rprm	15.9936	2.39391	0.784111	3.05302	0.00226548	0.0291557	AgedEGFP vs. YoungEGFP
Ndufs4	303.808	-0.590728	0.193455	-3.05357	0.00226138	0.0291557	AgedEGFP vs. YoungEGFP
Dyrk1a	1056.99	-0.460737	0.150913	-3.053	0.00226568	0.0291557	AgedEGFP vs. YoungEGFP
Casp7	17.8841	1.68803	0.552781	3.0537	0.0022604	0.0291557	AgedEGFP vs. YoungEGFP
Klf8	91.4863	-1.03516	0.339281	-3.05105	0.00228044	0.0292872	AgedEGFP vs. YoungEGFP
Ero1lb	70.662	-1.08253	0.354777	-3.0513	0.00227856	0.0292872	AgedEGFP vs. YoungEGFP
Mpzl1	600.28	-0.891763	0.292757	-3.04609	0.00231842	0.0297074	AgedEGFP vs. YoungEGFP
1810022K09Rik	84.2531	0.875347	0.28742	3.04553	0.00232271	0.0297074	AgedEGFP vs. YoungEGFP
Ints10	180.659	-0.723003	0.237418	-3.04528	0.00232466	0.0297074	AgedEGFP vs. YoungEGFP
Mib1	445.364	-0.642469	0.210907	-3.04623	0.00231734	0.0297074	AgedEGFP vs. YoungEGFP
Stx5a	380.614	-0.530565	0.174204	-3.04565	0.00232176	0.0297074	AgedEGFP vs. YoungEGFP
Frs2	407.077	-0.445316	0.146287	-3.04413	0.00233356	0.0297915	AgedEGFP vs. YoungEGFP
Arf5	129.347	0.547988	0.180108	3.04256	0.00234577	0.0299178	AgedEGFP vs. YoungEGFP
Gm15952	91.7742	0.990021	0.325444	3.04207	0.00234961	0.0299372	AgedEGFP vs. YoungEGFP
Noct	35.1528	-1.80084	0.592115	-3.04136	0.00235509	0.0299774	AgedEGFP vs. YoungEGFP
Sf3b5	41.2848	1.02546	0.337222	3.0409	0.00235876	0.0299879	AgedEGFP vs. YoungEGFP
Tuba1b	73.3353	1.01284	0.333099	3.04067	0.00236056	0.0299879	AgedEGFP vs. YoungEGFP
Pank2	260.805	-0.718342	0.236274	-3.04029	0.00236354	0.0299962	AgedEGFP vs. YoungEGFP
Abi1	594.054	-0.503316	0.165668	-3.03809	0.00238081	0.0301746	AgedEGFP vs. YoungEGFP
Trim3	345.999	0.622775	0.205001	3.03791	0.00238227	0.0301746	AgedEGFP vs. YoungEGFP
AC161607.1	144.139	1.177	0.387645	3.03628	0.00239513	0.0303078	AgedEGFP vs. YoungEGFP
Rps27	139.037	0.908527	0.299341	3.03509	0.00240468	0.0303988	AgedEGFP vs. YoungEGFP
Mrpl12	17.18	1.76183	0.580774	3.03359	0.00241664	0.0305202	AgedEGFP vs. YoungEGFP
Stau2	279.923	-0.81586	0.269157	-3.03117	0.00243612	0.0306761	AgedEGFP vs. YoungEGFP
Uhrf1bp1l	125.42	-1.12677	0.371718	-3.03126	0.00243537	0.0306761	AgedEGFP vs. YoungEGFP
Smc6	425.138	-0.63149	0.208299	-3.03165	0.00243224	0.0306761	AgedEGFP vs. YoungEGFP
Rsf1	973.671	-0.318859	0.10521	-3.03069	0.00243997	0.0306947	AgedEGFP vs. YoungEGFP
Atad2	30.428	-1.36117	0.449302	-3.02952	0.00244941	0.0307834	AgedEGFP vs. YoungEGFP
Negr1	1473.85	-1.78797	0.590297	-3.02894	0.00245414	0.0308128	AgedEGFP vs. YoungEGFP
Atm	246.419	-0.671402	0.221741	-3.02786	0.00246289	0.0308927	AgedEGFP vs. YoungEGFP
Cecr2	251.058	-0.647878	0.214086	-3.02626	0.00247602	0.0310272	AgedEGFP vs. YoungEGFP
Exoc5	569.232	-0.414015	0.136822	-3.02594	0.00247864	0.0310298	AgedEGFP vs. YoungEGFP
Edem3	261.322	-0.644115	0.213021	-3.02371	0.00249692	0.0311982	AgedEGFP vs. YoungEGFP
Prom1	30.4033	-2.13329	0.705498	-3.0238	0.00249621	0.0311982	AgedEGFP vs. YoungEGFP
Gm35188	417.178	0.901638	0.298295	3.02263	0.00250585	0.031259	AgedEGFP vs. YoungEGFP
Pgp	59.2743	1.21218	0.401086	3.02225	0.00250905	0.031259	AgedEGFP vs. YoungEGFP
Abcf1	148.533	-0.721253	0.238629	-3.02249	0.00250708	0.031259	AgedEGFP vs. YoungEGFP
Gnaq	1959.87	-0.447962	0.148457	-3.01745	0.00254908	0.031727	AgedEGFP vs. YoungEGFP
Eif3f	50.9446	0.994689	0.329735	3.01663	0.00255602	0.0317828	AgedEGFP vs. YoungEGFP
Csf1	344.771	0.533767	0.177069	3.01446	0.00257434	0.0319798	AgedEGFP vs. YoungEGFP
Sqstm1	208.926	0.659202	0.218715	3.01398	0.00257841	0.0319996	AgedEGFP vs. YoungEGFP
Bclaf3	212.103	-0.558305	0.185258	-3.01367	0.00258112	0.0320024	AgedEGFP vs. YoungEGFP
H1f0	37.419	1.71179	0.568196	3.01268	0.00258955	0.0320761	AgedEGFP vs. YoungEGFP
Nckap1	1328.62	-0.427978	0.142084	-3.01215	0.002594	0.0321005	AgedEGFP vs. YoungEGFP
Zfand6	812.505	-0.522996	0.173653	-3.01173	0.0025976	0.0321142	AgedEGFP vs. YoungEGFP
Slc30a9	397.686	-0.418674	0.139093	-3.01004	0.00261216	0.0322017	AgedEGFP vs. YoungEGFP
Setd1b	154.7	-0.602289	0.20006	-3.01055	0.00260778	0.0322017	AgedEGFP vs. YoungEGFP
Pcyt2	462.44	0.560975	0.18635	3.01032	0.00260969	0.0322017	AgedEGFP vs. YoungEGFP
Mtmr7	97.9585	-0.861537	0.286251	-3.00973	0.00261482	0.0322037	AgedEGFP vs. YoungEGFP
Ltbp1	17.5527	-2.48779	0.826692	-3.00933	0.00261825	0.0322152	AgedEGFP vs. YoungEGFP
Rundc1	70.3716	-0.851027	0.282945	-3.00775	0.00263193	0.0323527	AgedEGFP vs. YoungEGFP
Gm12976	11.812	1.95812	0.651431	3.00588	0.00264812	0.0325208	AgedEGFP vs. YoungEGFP
S1pr1	44.8806	-1.39425	0.464132	-3.00399	0.00266462	0.0326613	AgedEGFP vs. YoungEGFP
Tspyl1	59.2194	1.09976	0.366078	3.00418	0.00266298	0.0326613	AgedEGFP vs. YoungEGFP
Larp1b	212.431	-0.508722	0.169388	-3.00329	0.00267079	0.0327058	AgedEGFP vs. YoungEGFP
Mark3	1041.95	-0.320275	0.106668	-3.00253	0.00267742	0.0327559	AgedEGFP vs. YoungEGFP
Fam83b	11.2765	2.35412	0.784547	3.00062	0.00269434	0.0329316	AgedEGFP vs. YoungEGFP
Rb1cc1	950.908	-0.371142	0.123765	-2.99877	0.00271073	0.0330069	AgedEGFP vs. YoungEGFP
Zc3h14	244.93	-0.689193	0.229825	-2.99878	0.00271063	0.0330069	AgedEGFP vs. YoungEGFP
Slc38a1	78.3288	-1.13287	0.377707	-2.99934	0.00270561	0.0330069	AgedEGFP vs. YoungEGFP
CAAA01118383.1	136.018	0.908083	0.302818	2.99878	0.00271064	0.0330069	AgedEGFP vs. YoungEGFP
Bet1l	34.0912	1.33641	0.44587	2.9973	0.0027238	0.0331349	AgedEGFP vs. YoungEGFP
Pald1	24.7674	1.41274	0.471572	2.99581	0.00273714	0.0332657	AgedEGFP vs. YoungEGFP
Cop1	798.368	-0.395056	0.131895	-2.99524	0.00274231	0.0332972	AgedEGFP vs. YoungEGFP
Pds5a	780.489	-0.412993	0.137896	-2.99495	0.00274488	0.0332972	AgedEGFP vs. YoungEGFP
Anp32e	83.5749	0.761957	0.254532	2.99356	0.00275746	0.0334184	AgedEGFP vs. YoungEGFP
Cenpb	17.8785	1.49169	0.498349	2.99327	0.00276008	0.0334188	AgedEGFP vs. YoungEGFP
Nov	16.255	-1.79926	0.601221	-2.99268	0.0027654	0.0334517	AgedEGFP vs. YoungEGFP
Fbl	292.06	0.548426	0.183425	2.98992	0.00279052	0.033724	AgedEGFP vs. YoungEGFP
Ift88	158.418	-0.564842	0.188966	-2.98912	0.00279778	0.0337801	AgedEGFP vs. YoungEGFP
Gucd1	70.411	0.823187	0.275449	2.98853	0.00280327	0.0338148	AgedEGFP vs. YoungEGFP
Rpl17	75.3438	0.9641	0.322655	2.98802	0.00280788	0.0338387	AgedEGFP vs. YoungEGFP
Lman2l	83.9562	-0.817306	0.273588	-2.98736	0.002814	0.0338493	AgedEGFP vs. YoungEGFP
Ubac2	545.785	-0.426588	0.142791	-2.9875	0.00281268	0.0338493	AgedEGFP vs. YoungEGFP
Stim2	361.059	-0.686869	0.229968	-2.98681	0.00281909	0.0338789	AgedEGFP vs. YoungEGFP
Lrrc39	61.3589	1.42664	0.47773	2.98628	0.00282397	0.033906	AgedEGFP vs. YoungEGFP
Gpc6	259.478	-2.9103	0.974889	-2.98526	0.00283337	0.0339242	AgedEGFP vs. YoungEGFP
Cep162	159.446	-1.01915	0.341385	-2.98533	0.00283276	0.0339242	AgedEGFP vs. YoungEGFP
Rpl23	99.8594	1.05586	0.353672	2.98541	0.00283196	0.0339242	AgedEGFP vs. YoungEGFP
Pde11a	11.1531	-3.03165	1.01595	-2.98404	0.00284467	0.0340279	AgedEGFP vs. YoungEGFP
Map2k4	560.062	-0.449613	0.150689	-2.98371	0.00284781	0.0340339	AgedEGFP vs. YoungEGFP
Rnf24	130.421	-0.729873	0.244682	-2.98295	0.00285484	0.0340864	AgedEGFP vs. YoungEGFP
Prpf18	195.14	-0.543157	0.182107	-2.98262	0.00285789	0.0340913	AgedEGFP vs. YoungEGFP
Ttc21b	156.754	-0.60368	0.202429	-2.98218	0.00286202	0.034109	AgedEGFP vs. YoungEGFP
Pdlim2	36.7202	1.26527	0.424399	2.98133	0.00287	0.0341525	AgedEGFP vs. YoungEGFP
Nedd4l	455.341	-1.0714	0.359382	-2.98123	0.00287096	0.0341525	AgedEGFP vs. YoungEGFP
Tmem14a	49.544	0.901237	0.302349	2.98078	0.00287511	0.0341531	AgedEGFP vs. YoungEGFP
Uchl1	81.4148	1.49246	0.500714	2.98066	0.0028763	0.0341531	AgedEGFP vs. YoungEGFP
D1Ertd622e	720.837	0.638399	0.214203	2.98034	0.00287927	0.0341569	AgedEGFP vs. YoungEGFP
Dcaf5	454.98	-0.517521	0.173827	-2.97722	0.00290876	0.0344435	AgedEGFP vs. YoungEGFP
Pcdhb7	42.6744	1.16444	0.391111	2.97725	0.00290845	0.0344435	AgedEGFP vs. YoungEGFP
Blm	141.193	0.710751	0.23888	2.97534	0.0029266	0.0346229	AgedEGFP vs. YoungEGFP
Sobp	272.228	-1.50053	0.504459	-2.97454	0.00293427	0.0346819	AgedEGFP vs. YoungEGFP
Svep1	118.238	1.65019	0.55493	2.9737	0.00294233	0.0347454	AgedEGFP vs. YoungEGFP
Synm	198.407	1.12629	0.378997	2.97177	0.00296089	0.034924	AgedEGFP vs. YoungEGFP
Rps15	83.0046	0.895115	0.301244	2.97139	0.00296452	0.034924	AgedEGFP vs. YoungEGFP
Fam222b	389.862	-0.684127	0.230246	-2.97128	0.00296558	0.034924	AgedEGFP vs. YoungEGFP
Fabp3	45.468	1.03446	0.348254	2.97042	0.00297394	0.0349905	AgedEGFP vs. YoungEGFP
St7l	488.159	-0.461787	0.155581	-2.96815	0.00299602	0.0350905	AgedEGFP vs. YoungEGFP
Gm26787	21.1509	1.45021	0.488517	2.96859	0.00299169	0.0350905	AgedEGFP vs. YoungEGFP
Ubald1	77.8208	1.10056	0.370697	2.96889	0.00298874	0.0350905	AgedEGFP vs. YoungEGFP
Tjap1	352.056	-0.538577	0.181425	-2.96859	0.00299165	0.0350905	AgedEGFP vs. YoungEGFP
Tmem151a	853.678	0.676535	0.227925	2.96824	0.00299511	0.0350905	AgedEGFP vs. YoungEGFP
Smc1b	11.5312	1.93106	0.650763	2.96738	0.00300345	0.0351456	AgedEGFP vs. YoungEGFP
Eya1	31.2483	-1.87492	0.632366	-2.96493	0.00302752	0.0353651	AgedEGFP vs. YoungEGFP
Tubb5	105.117	0.979978	0.330525	2.96491	0.00302769	0.0353651	AgedEGFP vs. YoungEGFP
Gm15860	16.5237	1.60202	0.540821	2.96221	0.00305442	0.0356131	AgedEGFP vs. YoungEGFP
Gpr37	607.489	0.635071	0.214391	2.96221	0.00305444	0.0356131	AgedEGFP vs. YoungEGFP
Rpl37a	89.717	0.733447	0.247808	2.95974	0.00307901	0.0358672	AgedEGFP vs. YoungEGFP
Igsf8	120.014	0.656384	0.222012	2.95652	0.0031113	0.0362021	AgedEGFP vs. YoungEGFP
Wdr19	60.1605	-0.856624	0.289761	-2.95632	0.00311337	0.0362021	AgedEGFP vs. YoungEGFP
Mrps12	24.9895	1.38148	0.46741	2.9556	0.0031206	0.0362535	AgedEGFP vs. YoungEGFP
Trp53bp1	210.807	-0.747054	0.252903	-2.95392	0.00313767	0.0364074	AgedEGFP vs. YoungEGFP
B4galt1	11.5529	-3.40895	1.15421	-2.95349	0.00314201	0.0364074	AgedEGFP vs. YoungEGFP
Wwc1	35.7351	-2.49589	0.845151	-2.95319	0.00314513	0.0364074	AgedEGFP vs. YoungEGFP
2210408I21Rik	1078.9	-0.404644	0.137013	-2.95332	0.00314378	0.0364074	AgedEGFP vs. YoungEGFP
Ube2k	802.622	-0.428797	0.145245	-2.95223	0.00315489	0.0364876	AgedEGFP vs. YoungEGFP
Irs1	151.214	-0.817351	0.277067	-2.95001	0.00317761	0.0365448	AgedEGFP vs. YoungEGFP
Col6a3	51.6585	1.6124	0.54651	2.95037	0.00317398	0.0365448	AgedEGFP vs. YoungEGFP
Hsf2	123.313	-0.712604	0.241518	-2.95052	0.00317243	0.0365448	AgedEGFP vs. YoungEGFP
Tpgs1	21.6422	1.58832	0.538334	2.95043	0.00317337	0.0365448	AgedEGFP vs. YoungEGFP
Evi2a	115.884	0.765557	0.259513	2.94998	0.00317798	0.0365448	AgedEGFP vs. YoungEGFP
Gpld1	57.3157	0.96417	0.32688	2.94962	0.00318165	0.0365448	AgedEGFP vs. YoungEGFP
Oxr1	3465.33	-0.54245	0.18391	-2.94954	0.00318249	0.0365448	AgedEGFP vs. YoungEGFP
Egr1	109.558	-0.813616	0.275777	-2.95027	0.00317498	0.0365448	AgedEGFP vs. YoungEGFP
Ptgds	2206.04	1.10957	0.376263	2.94892	0.00318887	0.0365485	AgedEGFP vs. YoungEGFP
Rpl7a	53.6367	0.920367	0.312128	2.94868	0.0031913	0.0365485	AgedEGFP vs. YoungEGFP
Srsf6	356.57	-0.610151	0.206909	-2.94888	0.00318925	0.0365485	AgedEGFP vs. YoungEGFP
Stk39	1410.37	-0.448526	0.152146	-2.94801	0.00319832	0.0365639	AgedEGFP vs. YoungEGFP
Igf2bp3	87.5995	1.13334	0.384417	2.94819	0.00319637	0.0365639	AgedEGFP vs. YoungEGFP
Atp5b	218.775	0.708145	0.240353	2.94627	0.00321627	0.03667	AgedEGFP vs. YoungEGFP
Ndufb7	46.3954	1.37061	0.465241	2.94602	0.00321896	0.03667	AgedEGFP vs. YoungEGFP
Gm40578	106.14	0.92554	0.314109	2.94656	0.00321334	0.03667	AgedEGFP vs. YoungEGFP
Pik3c3	308.957	-0.496311	0.168449	-2.94636	0.0032154	0.03667	AgedEGFP vs. YoungEGFP
Acox1	611.22	0.568656	0.193109	2.94474	0.00323222	0.0367561	AgedEGFP vs. YoungEGFP
Rnf113a2	43.6997	1.44166	0.489537	2.94495	0.00323008	0.0367561	AgedEGFP vs. YoungEGFP
Gm46332	19.2339	2.47731	0.841609	2.94354	0.00324484	0.0368347	AgedEGFP vs. YoungEGFP
Srsf7	542.487	-0.585936	0.199048	-2.9437	0.00324316	0.0368347	AgedEGFP vs. YoungEGFP
R3hdm1	1879.23	-0.66738	0.226763	-2.94307	0.00324976	0.0368583	AgedEGFP vs. YoungEGFP
Tmem268	65.893	0.947218	0.321927	2.94234	0.00325742	0.0368982	AgedEGFP vs. YoungEGFP
Ppp4r4	107.811	-1.00607	0.341946	-2.94219	0.00325901	0.0368982	AgedEGFP vs. YoungEGFP
Zmym2	831.797	-0.427947	0.145557	-2.94007	0.00328137	0.0371189	AgedEGFP vs. YoungEGFP
Tpp2	422.428	-0.434117	0.147727	-2.93864	0.00329656	0.0372581	AgedEGFP vs. YoungEGFP
Mir670hg	46.9202	-1.27923	0.435689	-2.93611	0.00332359	0.0375307	AgedEGFP vs. YoungEGFP
Sltm	1298.7	-0.38341	0.130616	-2.93541	0.00333111	0.0375828	AgedEGFP vs. YoungEGFP
Per3	115.538	0.639465	0.217959	2.93387	0.00334762	0.037736	AgedEGFP vs. YoungEGFP
Slc46a2	30.7449	1.43862	0.490544	2.9327	0.00336025	0.0378123	AgedEGFP vs. YoungEGFP
Exosc1	94.9972	-0.621299	0.211844	-2.93282	0.00335903	0.0378123	AgedEGFP vs. YoungEGFP
Dner	207.464	-1.02393	0.34944	-2.9302	0.00338741	0.0378954	AgedEGFP vs. YoungEGFP
Serpini1	153.184	-1.09793	0.374623	-2.93076	0.00338129	0.0378954	AgedEGFP vs. YoungEGFP
4931406P16Rik	764.509	-0.328377	0.112069	-2.93013	0.00338819	0.0378954	AgedEGFP vs. YoungEGFP
Snx25	134.924	-0.783229	0.26718	-2.93147	0.0033736	0.0378954	AgedEGFP vs. YoungEGFP
Lpcat2	152.585	0.65261	0.222607	2.93167	0.00337142	0.0378954	AgedEGFP vs. YoungEGFP
Auh	425.907	-0.408939	0.13952	-2.93104	0.00337833	0.0378954	AgedEGFP vs. YoungEGFP
Sox11	28.7395	-1.62318	0.553866	-2.93063	0.0033828	0.0378954	AgedEGFP vs. YoungEGFP
AI480526	149.773	0.749377	0.255844	2.92903	0.00340019	0.0379386	AgedEGFP vs. YoungEGFP
Mbtd1	805.003	-0.556346	0.189928	-2.92925	0.00339776	0.0379386	AgedEGFP vs. YoungEGFP
Tfcp2	223.909	-0.68847	0.235055	-2.92897	0.00340086	0.0379386	AgedEGFP vs. YoungEGFP
Ehhadh	68.6771	1.09856	0.375588	2.92491	0.00344552	0.0384035	AgedEGFP vs. YoungEGFP
Ifi27	81.8553	0.760751	0.260265	2.92299	0.00346692	0.0386087	AgedEGFP vs. YoungEGFP
Ctnnal1	490.89	0.559897	0.191632	2.92173	0.00348096	0.0387317	AgedEGFP vs. YoungEGFP
Wnt5b	186.112	0.679452	0.232587	2.92128	0.003486	0.0387544	AgedEGFP vs. YoungEGFP
Atp5e	26.8415	1.32758	0.454651	2.92	0.00350036	0.0388804	AgedEGFP vs. YoungEGFP
Setd2	739.359	-0.36094	0.123655	-2.91892	0.00351246	0.0389814	AgedEGFP vs. YoungEGFP
Sppl3	608.592	-0.367471	0.12591	-2.91853	0.00351691	0.0389972	AgedEGFP vs. YoungEGFP
Lpo	13.682	1.68296	0.576716	2.91818	0.00352081	0.039007	AgedEGFP vs. YoungEGFP
Nup153	315.2	-0.460584	0.157866	-2.91756	0.00352778	0.0390506	AgedEGFP vs. YoungEGFP
Ubiad1	22.2012	1.36603	0.468286	2.91708	0.00353323	0.0390731	AgedEGFP vs. YoungEGFP
Cdc27	303.7	-0.47362	0.162389	-2.91658	0.00353889	0.0390731	AgedEGFP vs. YoungEGFP
Zfp236	355.236	-0.595186	0.204054	-2.9168	0.00353638	0.0390731	AgedEGFP vs. YoungEGFP
Hao1	8.08314	3.99623	1.37092	2.915	0.00355685	0.0392043	AgedEGFP vs. YoungEGFP
Traf3	101.022	-0.884752	0.303506	-2.91511	0.00355568	0.0392043	AgedEGFP vs. YoungEGFP
Lctl	50.3107	1.05479	0.3619	2.91459	0.00356159	0.0392231	AgedEGFP vs. YoungEGFP
Cox7c	121.847	0.780715	0.267932	2.91385	0.00356998	0.0392591	AgedEGFP vs. YoungEGFP
Nup155	143.681	-0.78884	0.270729	-2.91377	0.00357095	0.0392591	AgedEGFP vs. YoungEGFP
Ppat	72.6621	-1.05919	0.363768	-2.91173	0.00359431	0.0394488	AgedEGFP vs. YoungEGFP
Stxbp5	545.283	-0.44556	0.153016	-2.91185	0.003593	0.0394488	AgedEGFP vs. YoungEGFP
Usp53	192.719	-0.591385	0.203194	-2.91045	0.0036091	0.0395092	AgedEGFP vs. YoungEGFP
6530409C15Rik	209.956	0.836721	0.287499	2.91034	0.00361031	0.0395092	AgedEGFP vs. YoungEGFP
Psme3	36.9487	-1.01212	0.347732	-2.91062	0.00360713	0.0395092	AgedEGFP vs. YoungEGFP
Tmx3	324.893	-0.403762	0.138741	-2.91019	0.00361206	0.0395092	AgedEGFP vs. YoungEGFP
6230400D17Rik	37.7023	1.00868	0.346841	2.90819	0.00363532	0.0397299	AgedEGFP vs. YoungEGFP
Mphosph8	304.78	-0.497778	0.171208	-2.90744	0.00364399	0.039791	AgedEGFP vs. YoungEGFP
Brd9	234.168	-0.439073	0.151043	-2.90694	0.00364981	0.0398209	AgedEGFP vs. YoungEGFP
Acvr1	350.891	-0.495981	0.170719	-2.90524	0.00366966	0.0399528	AgedEGFP vs. YoungEGFP
Ndufa6	69.4549	0.685951	0.236118	2.90511	0.00367119	0.0399528	AgedEGFP vs. YoungEGFP
Cers5	364.266	0.460138	0.158373	2.90541	0.00366772	0.0399528	AgedEGFP vs. YoungEGFP
Usp7	424.107	-0.488903	0.16831	-2.90478	0.00367516	0.0399623	AgedEGFP vs. YoungEGFP
Cavin3	30.3718	1.39395	0.48005	2.90375	0.0036872	0.0400595	AgedEGFP vs. YoungEGFP
Desi2	556.04	-0.634393	0.218535	-2.90294	0.0036968	0.04013	AgedEGFP vs. YoungEGFP
Ybx1	232.743	-0.460502	0.158666	-2.90234	0.00370391	0.0401734	AgedEGFP vs. YoungEGFP
Gm34776	53.4618	0.934051	0.321999	2.90079	0.00372221	0.0403381	AgedEGFP vs. YoungEGFP
Cep44	105.605	-0.664522	0.229158	-2.89984	0.00373352	0.0404266	AgedEGFP vs. YoungEGFP
Dzip3	360.301	-0.619883	0.213862	-2.89852	0.00374929	0.0405634	AgedEGFP vs. YoungEGFP
Rasa2	284.015	-0.578953	0.199795	-2.89773	0.00375869	0.040631	AgedEGFP vs. YoungEGFP
Tbc1d7	77.6614	0.804582	0.277704	2.89726	0.00376432	0.0406578	AgedEGFP vs. YoungEGFP
Gm20754	222.634	-1.37369	0.474425	-2.89549	0.00378566	0.04082	AgedEGFP vs. YoungEGFP
Rps9	68.0347	0.953366	0.329241	2.89565	0.00378379	0.04082	AgedEGFP vs. YoungEGFP
8030442B05Rik	53.9478	1.1055	0.381871	2.89495	0.00379221	0.0408565	AgedEGFP vs. YoungEGFP
Helz	223.994	-0.827	0.285915	-2.89247	0.00382223	0.0411456	AgedEGFP vs. YoungEGFP
Gm26804	49.3268	1.54829	0.535625	2.89062	0.00384485	0.0413546	AgedEGFP vs. YoungEGFP
Lysmd2	60.8446	-0.843902	0.291987	-2.89021	0.00384987	0.0413741	AgedEGFP vs. YoungEGFP
Nin	122.055	-1.44481	0.50016	-2.8887	0.00386843	0.041539	AgedEGFP vs. YoungEGFP
Fndc3b	229.296	-0.529335	0.183277	-2.88817	0.00387488	0.0415391	AgedEGFP vs. YoungEGFP
Zc3h3	121.849	-0.683641	0.236684	-2.88841	0.00387193	0.0415391	AgedEGFP vs. YoungEGFP
Tmem237	57.1129	-0.791803	0.274283	-2.88681	0.0038917	0.0416847	AgedEGFP vs. YoungEGFP
Scrn1	185.933	0.534416	0.185185	2.88584	0.00390365	0.0417781	AgedEGFP vs. YoungEGFP
Crtc1	98.6414	-0.968849	0.335768	-2.88548	0.00390823	0.0417925	AgedEGFP vs. YoungEGFP
Pou3f2	17.5085	-1.721	0.596519	-2.88508	0.00391318	0.0418108	AgedEGFP vs. YoungEGFP
Cep350	728.569	-0.390308	0.135298	-2.8848	0.00391667	0.0418134	AgedEGFP vs. YoungEGFP
Tm2d3	51.9528	0.939897	0.325852	2.88443	0.00392125	0.0418277	AgedEGFP vs. YoungEGFP
Klhl36	22.8849	1.54184	0.534766	2.88321	0.00393649	0.0419492	AgedEGFP vs. YoungEGFP
Btbd7	672.786	-0.361585	0.12542	-2.88299	0.00393914	0.0419492	AgedEGFP vs. YoungEGFP
Rpl31	39.2427	1.18562	0.411575	2.88069	0.00396807	0.0421547	AgedEGFP vs. YoungEGFP
Sgk2	297.316	0.673137	0.233657	2.88087	0.00396574	0.0421547	AgedEGFP vs. YoungEGFP
Gm43376	114.307	1.17058	0.406354	2.88068	0.00396823	0.0421547	AgedEGFP vs. YoungEGFP
BC025920	14.7683	1.69981	0.590263	2.87975	0.00397994	0.0422443	AgedEGFP vs. YoungEGFP
1110032A03Rik	48.9361	0.962682	0.334435	2.87853	0.00399528	0.0423723	AgedEGFP vs. YoungEGFP
Ube2q2	257.634	-0.459939	0.159827	-2.87773	0.00400545	0.0424453	AgedEGFP vs. YoungEGFP
Gm34237	9.54317	-2.28516	0.79433	-2.87684	0.00401674	0.04253	AgedEGFP vs. YoungEGFP
Farsb	316.101	-0.585757	0.203688	-2.87575	0.00403068	0.042538	AgedEGFP vs. YoungEGFP
1110008P14Rik	20.9549	1.48926	0.517845	2.87588	0.00402906	0.042538	AgedEGFP vs. YoungEGFP
Rraga	37.7332	1.19034	0.413902	2.8759	0.00402872	0.042538	AgedEGFP vs. YoungEGFP
Cox6b1	105.091	0.959481	0.333576	2.87635	0.00402308	0.042538	AgedEGFP vs. YoungEGFP
Fut9	397.363	-0.847894	0.294915	-2.87504	0.0040397	0.0425636	AgedEGFP vs. YoungEGFP
Llgl1	227.7	0.541755	0.188429	2.87511	0.0040389	0.0425636	AgedEGFP vs. YoungEGFP
Tmsb10	43.582	1.64664	0.572886	2.87428	0.00404952	0.0426323	AgedEGFP vs. YoungEGFP
Pecr	67.8916	0.929784	0.323687	2.87248	0.0040726	0.0428054	AgedEGFP vs. YoungEGFP
Gm12146	43.307	1.13743	0.395939	2.87273	0.00406938	0.0428054	AgedEGFP vs. YoungEGFP
Ifrd1	306.122	-0.643991	0.224268	-2.87152	0.00408498	0.0429005	AgedEGFP vs. YoungEGFP
Coq7	32.678	1.1426	0.397995	2.8709	0.00409306	0.0429244	AgedEGFP vs. YoungEGFP
Foxn3	3737.88	-0.476608	0.166017	-2.87083	0.0040939	0.0429244	AgedEGFP vs. YoungEGFP
Map3k21	19.3009	1.91134	0.666006	2.86985	0.00410667	0.0430233	AgedEGFP vs. YoungEGFP
Akap13	185.386	-0.581107	0.202529	-2.86925	0.00411451	0.0430544	AgedEGFP vs. YoungEGFP
Rnf213	89.8073	0.765431	0.266784	2.86911	0.0041163	0.0430544	AgedEGFP vs. YoungEGFP
2610507B11Rik	262.386	-0.806285	0.281085	-2.86848	0.00412454	0.0431056	AgedEGFP vs. YoungEGFP
D530033B14Rik	13.6843	1.69968	0.592662	2.86787	0.00413249	0.0431335	AgedEGFP vs. YoungEGFP
Gldc	16.4756	-2.18033	0.760289	-2.86776	0.0041339	0.0431335	AgedEGFP vs. YoungEGFP
Gm4673	38.7121	0.967412	0.337419	2.86709	0.0041426	0.0431894	AgedEGFP vs. YoungEGFP
Gpx1	8.05898	2.16622	0.755631	2.86677	0.00414689	0.0431993	AgedEGFP vs. YoungEGFP
Kbtbd2	88.6343	-0.719104	0.250994	-2.86503	0.00416972	0.0434021	AgedEGFP vs. YoungEGFP
Ccser2	355.492	-0.603169	0.210577	-2.86436	0.00417857	0.0434591	AgedEGFP vs. YoungEGFP
Gm19705	92.4478	0.913077	0.318891	2.86329	0.00419262	0.0435702	AgedEGFP vs. YoungEGFP
Rps6	52.7377	0.994775	0.347491	2.86274	0.00419999	0.0436117	AgedEGFP vs. YoungEGFP
Rsbn1	406.224	-0.438182	0.153112	-2.86185	0.00421177	0.0436472	AgedEGFP vs. YoungEGFP
Gm7347	39.183	1.07726	0.376439	2.86171	0.00421356	0.0436472	AgedEGFP vs. YoungEGFP
Ripk4	13.9152	2.39338	0.836315	2.86182	0.00421219	0.0436472	AgedEGFP vs. YoungEGFP
Supt3	577.665	-0.457985	0.160097	-2.86068	0.00422734	0.0437548	AgedEGFP vs. YoungEGFP
Phlda3	51.7869	1.18254	0.413553	2.85946	0.00424362	0.0438037	AgedEGFP vs. YoungEGFP
Cenpc1	382.631	-0.430906	0.150676	-2.85982	0.00423878	0.0438037	AgedEGFP vs. YoungEGFP
Paip2	844.963	-0.506644	0.177171	-2.85963	0.00424133	0.0438037	AgedEGFP vs. YoungEGFP
Setbp1	1024.59	-0.542699	0.189801	-2.85931	0.00424564	0.0438037	AgedEGFP vs. YoungEGFP
Gm40117	45.6629	1.01506	0.355266	2.85717	0.00427431	0.0439897	AgedEGFP vs. YoungEGFP
Sfswap	726.998	-0.469914	0.164476	-2.85704	0.0042761	0.0439897	AgedEGFP vs. YoungEGFP
Osbpl3	63.6149	-1.98724	0.695516	-2.85721	0.00427382	0.0439897	AgedEGFP vs. YoungEGFP
Prkcb	1187.75	-0.404811	0.141693	-2.85695	0.0042773	0.0439897	AgedEGFP vs. YoungEGFP
Rplp2	120.137	0.704645	0.246708	2.85618	0.00428767	0.0440613	AgedEGFP vs. YoungEGFP
Aldh1l1	79.6299	1.05929	0.370954	2.85557	0.00429599	0.0441117	AgedEGFP vs. YoungEGFP
Gm43517	23.4403	-1.53027	0.536029	-2.85482	0.00430612	0.0441805	AgedEGFP vs. YoungEGFP
Tmprss12	7.277	2.72356	0.954153	2.85442	0.00431149	0.0442005	AgedEGFP vs. YoungEGFP
Mical3	872.666	-0.453026	0.15873	-2.85406	0.00431641	0.0442159	AgedEGFP vs. YoungEGFP
Pomt1	32.2719	-1.14492	0.40136	-2.85259	0.00433643	0.0443673	AgedEGFP vs. YoungEGFP
Kpna1	307.738	-0.488679	0.171333	-2.85222	0.00434151	0.0443673	AgedEGFP vs. YoungEGFP
Tbcc	14.4522	2.30559	0.808279	2.85246	0.0043382	0.0443673	AgedEGFP vs. YoungEGFP
Gm28375	287.459	0.792789	0.277996	2.8518	0.00434727	0.044391	AgedEGFP vs. YoungEGFP
Cebpz	129.381	-0.722184	0.253272	-2.85142	0.00435242	0.0444085	AgedEGFP vs. YoungEGFP
Stx17	229.293	0.662026	0.232195	2.85117	0.00435589	0.0444088	AgedEGFP vs. YoungEGFP
Adcy9	745.152	-0.42722	0.149895	-2.85013	0.0043702	0.0445194	AgedEGFP vs. YoungEGFP
Pcdh10	205.527	-0.646435	0.226852	-2.84959	0.00437752	0.0445238	AgedEGFP vs. YoungEGFP
Tdrd3	480.549	-0.393848	0.138207	-2.84969	0.00437619	0.0445238	AgedEGFP vs. YoungEGFP
Smurf1	293.784	-0.580447	0.203732	-2.84907	0.00438479	0.0445275	AgedEGFP vs. YoungEGFP
St6gal2	67.4322	-1.02654	0.360284	-2.84925	0.00438222	0.0445275	AgedEGFP vs. YoungEGFP
Cnot1	783.345	-0.295311	0.103664	-2.84873	0.00438945	0.0445398	AgedEGFP vs. YoungEGFP
Ttc37	290.59	-0.592947	0.208178	-2.84827	0.0043958	0.0445458	AgedEGFP vs. YoungEGFP
Bdkrb2	142.804	2.32982	0.818004	2.84818	0.00439695	0.0445458	AgedEGFP vs. YoungEGFP
Fam193a	1103.29	-0.398655	0.139984	-2.84786	0.00440148	0.0445567	AgedEGFP vs. YoungEGFP
Plekha8	152.988	-0.60725	0.213251	-2.84758	0.00440525	0.04456	AgedEGFP vs. YoungEGFP
Gm7854	42.7478	-0.894165	0.314138	-2.8464	0.0044216	0.044637	AgedEGFP vs. YoungEGFP
Chchd3	768.851	-0.360476	0.12664	-2.84646	0.00442079	0.044637	AgedEGFP vs. YoungEGFP
Adam18	86.9838	0.850507	0.298813	2.84629	0.00442324	0.044637	AgedEGFP vs. YoungEGFP
Mrpl16	38.3761	1.11598	0.392149	2.84582	0.00442973	0.0446676	AgedEGFP vs. YoungEGFP
Eml5	491	-0.508674	0.178793	-2.84504	0.0044406	0.0447371	AgedEGFP vs. YoungEGFP
Gspt1	325.708	-0.565313	0.198716	-2.84483	0.00444355	0.0447371	AgedEGFP vs. YoungEGFP
Bmpr2	469.476	-0.567463	0.199586	-2.84321	0.0044662	0.0449118	AgedEGFP vs. YoungEGFP
Tmod1	979.732	0.945805	0.332668	2.84309	0.00446786	0.0449118	AgedEGFP vs. YoungEGFP
Selenos	106.717	0.666893	0.234641	2.84218	0.0044806	0.0450047	AgedEGFP vs. YoungEGFP
Chrm2	55.5913	-1.52533	0.536799	-2.84154	0.00448965	0.0450606	AgedEGFP vs. YoungEGFP
Gng12	797.163	-0.556341	0.195865	-2.84043	0.0045053	0.0451618	AgedEGFP vs. YoungEGFP
Spock3	3575.97	0.680529	0.239595	2.84033	0.00450674	0.0451618	AgedEGFP vs. YoungEGFP
Plekha4	12.8879	1.6114	0.567499	2.83948	0.00451878	0.0452474	AgedEGFP vs. YoungEGFP
Gm46404	14.9836	1.62903	0.574204	2.83702	0.00455373	0.045562	AgedEGFP vs. YoungEGFP
S100a13	32.2526	1.11508	0.393093	2.83669	0.00455839	0.0455733	AgedEGFP vs. YoungEGFP
Lrig1	76.3768	-0.702535	0.24784	-2.83463	0.00458783	0.0458321	AgedEGFP vs. YoungEGFP
Gucy1b1	118.718	-0.648919	0.229028	-2.83336	0.0046061	0.0459553	AgedEGFP vs. YoungEGFP
Fam53b	132.895	0.632297	0.223168	2.83328	0.00460728	0.0459553	AgedEGFP vs. YoungEGFP
Gm15738	181.078	1.56955	0.554317	2.83151	0.00463289	0.0461692	AgedEGFP vs. YoungEGFP
Smchd1	634.675	-0.309938	0.109468	-2.8313	0.00463587	0.0461692	AgedEGFP vs. YoungEGFP
Bcas3os1	68.0914	1.02679	0.362901	2.82939	0.00466367	0.0463854	AgedEGFP vs. YoungEGFP
D16Ertd472e	525.544	-0.39899	0.14102	-2.82932	0.00466477	0.0463854	AgedEGFP vs. YoungEGFP
Abhd15	17.2425	1.53847	0.543864	2.82878	0.00467264	0.0464278	AgedEGFP vs. YoungEGFP
Lmtk2	294.604	-0.673976	0.238351	-2.82766	0.00468898	0.0465544	AgedEGFP vs. YoungEGFP
Lcorl	920.443	-0.544696	0.192678	-2.82698	0.00469892	0.0466172	AgedEGFP vs. YoungEGFP
Pcdhga12	60.4232	0.800571	0.283382	2.82506	0.00472721	0.0468618	AgedEGFP vs. YoungEGFP
Phyh	57.7827	1.10811	0.392402	2.8239	0.0047443	0.0469591	AgedEGFP vs. YoungEGFP
Socs2	35.0874	-1.5197	0.538152	-2.82393	0.0047439	0.0469591	AgedEGFP vs. YoungEGFP
Rpl14	83.279	0.754888	0.267401	2.82305	0.00475685	0.0470473	AgedEGFP vs. YoungEGFP
Cog3	372.675	-0.489493	0.173417	-2.82263	0.00476315	0.0470735	AgedEGFP vs. YoungEGFP
Fam173a	89.8322	0.748888	0.26576	2.81791	0.00483374	0.0477345	AgedEGFP vs. YoungEGFP
R3hdm2	637.149	-0.368707	0.13086	-2.81756	0.00483899	0.0477499	AgedEGFP vs. YoungEGFP
Rpl36al	28.3245	1.1172	0.396633	2.8167	0.00485204	0.0478421	AgedEGFP vs. YoungEGFP
Tox	211.584	-1.38987	0.493592	-2.81583	0.00486507	0.0479192	AgedEGFP vs. YoungEGFP
Aplp1	1099.02	0.594673	0.2112	2.81569	0.00486729	0.0479192	AgedEGFP vs. YoungEGFP
Dhdh	17.4019	1.47686	0.524673	2.81482	0.0048805	0.0480127	AgedEGFP vs. YoungEGFP
Mef2c	526.136	-0.933721	0.331781	-2.81427	0.00488888	0.0480585	AgedEGFP vs. YoungEGFP
Fgfr1op2	297.185	-0.595745	0.211717	-2.81388	0.00489481	0.0480802	AgedEGFP vs. YoungEGFP
Cstad	19.5204	1.83448	0.652105	2.81316	0.00490566	0.04815	AgedEGFP vs. YoungEGFP
Cstf3	649.814	0.449715	0.159923	2.81207	0.00492245	0.0482557	AgedEGFP vs. YoungEGFP
Phf20l1	1077.58	-0.340395	0.121052	-2.81197	0.0049239	0.0482557	AgedEGFP vs. YoungEGFP
Glrx5	25.084	1.19969	0.426766	2.81111	0.00493704	0.0483478	AgedEGFP vs. YoungEGFP
Nrgn	206.957	0.958696	0.3411	2.8106	0.00494491	0.0483881	AgedEGFP vs. YoungEGFP
Tmem56	108.492	-0.67068	0.238742	-2.80922	0.00496612	0.0485589	AgedEGFP vs. YoungEGFP
Cldn12	21.2885	-1.60755	0.57269	-2.80701	0.00500037	0.0487867	AgedEGFP vs. YoungEGFP
Pinx1	134.706	-0.600785	0.214003	-2.80736	0.00499487	0.0487867	AgedEGFP vs. YoungEGFP
Rab3c	145.273	-1.3133	0.46787	-2.80699	0.00500076	0.0487867	AgedEGFP vs. YoungEGFP
Wac	1040.76	-0.355669	0.126869	-2.80343	0.00505629	0.0492911	AgedEGFP vs. YoungEGFP
Slc6a20b	14.7648	2.00359	0.714816	2.80295	0.00506378	0.049327	AgedEGFP vs. YoungEGFP
Kpna3	432.588	-0.48918	0.17455	-2.80252	0.0050705	0.049335	AgedEGFP vs. YoungEGFP
B830012L14Rik	24.082	-2.48968	0.888407	-2.80241	0.00507225	0.049335	AgedEGFP vs. YoungEGFP
Dnm1l	408.404	-0.433435	0.154751	-2.80086	0.00509668	0.0495353	AgedEGFP vs. YoungEGFP
Arntl	140.75	-0.989099	0.353246	-2.80003	0.00510978	0.0496024	AgedEGFP vs. YoungEGFP
Serpinb6a	186.14	0.576754	0.205988	2.79994	0.00511128	0.0496024	AgedEGFP vs. YoungEGFP
Faxc	50.7212	-0.999335	0.357074	-2.79868	0.00513117	0.0497207	AgedEGFP vs. YoungEGFP
Sra1	99.118	0.717875	0.256489	2.79885	0.00512842	0.0497207	AgedEGFP vs. YoungEGFP
Gm26945	8.83533	-2.49255	0.890829	-2.79802	0.00514177	0.0497861	AgedEGFP vs. YoungEGFP
Zdbf2	30.5316	-1.76966	0.632719	-2.79691	0.00515944	0.0498629	AgedEGFP vs. YoungEGFP
Dcst1	11.1051	1.98624	0.710109	2.79709	0.00515646	0.0498629	AgedEGFP vs. YoungEGFP
Arrb1	14.5192	-2.26674	0.810548	-2.79655	0.00516516	0.0498629	AgedEGFP vs. YoungEGFP
Gm15966	17.4202	1.99842	0.714569	2.79667	0.00516315	0.0498629	AgedEGFP vs. YoungEGFP
Gm15478	405.62	2.10642	0.270017	7.80107	6.13855571434441e-15	7.30610901121272e-11	AgedEGFP vs. AgedB3GNT3
Lars2	431.751	-1.30588	0.174029	-7.5038	6.19950952879782e-14	2.39453555691482e-10	AgedEGFP vs. AgedB3GNT3
Ubb	350.633	2.26651	0.303433	7.46954	8.04750649274011e-14	2.39453555691482e-10	AgedEGFP vs. AgedB3GNT3
Fau	116.137	1.93472	0.256487	7.54315	4.58757062091315e-14	2.39453555691482e-10	AgedEGFP vs. AgedB3GNT3
Gapdh	190.771	2.12425	0.287579	7.38668	1.50544317080297e-13	3.5835569237794e-10	AgedEGFP vs. AgedB3GNT3
Cck	98.5186	2.24141	0.312347	7.176	7.17782831023679e-13	1.42384187580731e-09	AgedEGFP vs. AgedB3GNT3
Fth1	1328.45	1.93679	0.290583	6.66518	2.64340273034134e-11	4.49453989950323e-08	AgedEGFP vs. AgedB3GNT3
Rpl28	104.466	1.40092	0.210982	6.63999	3.1370282006447e-11	4.66711370550915e-08	AgedEGFP vs. AgedB3GNT3
Fabp5	89.1793	1.75933	0.266694	6.5968	4.20116818086425e-11	5.5558115209607e-08	AgedEGFP vs. AgedB3GNT3
Rpl13	146.248	1.66066	0.255382	6.50267	7.89089418575785e-11	9.39174225988899e-08	AgedEGFP vs. AgedB3GNT3
Cox4i1	132.303	2.01652	0.312234	6.45835	1.05850104412801e-10	1.1452981297465e-07	AgedEGFP vs. AgedB3GNT3
Eif1	274.293	1.68492	0.262028	6.43032	1.27338407984467e-10	1.26298477652594e-07	AgedEGFP vs. AgedB3GNT3
Sh3bgrl3	43.0752	2.38495	0.379111	6.29091	3.15609768475086e-10	2.8895288187619e-07	AgedEGFP vs. AgedB3GNT3
Tmsb4x	318.306	1.21655	0.195376	6.22672	4.76297252654245e-10	4.04920707220773e-07	AgedEGFP vs. AgedB3GNT3
Pcsk1n	126.77	1.68036	0.274133	6.12973	8.80285816357395e-10	6.98477452419048e-07	AgedEGFP vs. AgedB3GNT3
Tuba1a	232.008	1.72575	0.282137	6.11672	9.55220426101895e-10	7.10564594466547e-07	AgedEGFP vs. AgedB3GNT3
H3f3b	281.513	2.33852	0.383529	6.09736	1.07833914765459e-09	7.54964266787349e-07	AgedEGFP vs. AgedB3GNT3
Oaz1	231.109	1.60555	0.267791	5.99555	2.02798453774317e-09	1.27037220885364e-06	AgedEGFP vs. AgedB3GNT3
Ndufa11	44.2431	1.96018	0.326572	6.00229	1.94553682620478e-09	1.27037220885364e-06	AgedEGFP vs. AgedB3GNT3
Rpl41	133.79	1.38823	0.23217	5.97937	2.24007210806016e-09	1.3330669115066e-06	AgedEGFP vs. AgedB3GNT3
Ndufb9	50.8559	2.40246	0.403124	5.95962	2.52828949294658e-09	1.43293816881192e-06	AgedEGFP vs. AgedB3GNT3
Pcp4	70.8648	2.15816	0.363926	5.93021	3.0255005311472e-09	1.63679578735064e-06	AgedEGFP vs. AgedB3GNT3
Chchd2	117.594	1.99199	0.341545	5.8323	5.46700903282563e-09	2.65351598526062e-06	AgedEGFP vs. AgedB3GNT3
Aldoa	191.203	1.61065	0.276292	5.82951	5.55887484954529e-09	2.65351598526062e-06	AgedEGFP vs. AgedB3GNT3
Slc38a2	1605.6	-1.07869	0.185054	-5.82907	5.5736766620329e-09	2.65351598526062e-06	AgedEGFP vs. AgedB3GNT3
Rpl3	108.122	1.26512	0.222155	5.69475	1.23555332366912e-08	5.44650209567031e-06	AgedEGFP vs. AgedB3GNT3
Cox8a	151.528	1.91568	0.336341	5.69564	1.2290914977281e-08	5.44650209567031e-06	AgedEGFP vs. AgedB3GNT3
Gm11149	1068.83	1.22025	0.214903	5.67811	1.3619330340083e-08	5.7891882038453e-06	AgedEGFP vs. AgedB3GNT3
Rps27a	55.0697	1.52719	0.270285	5.65028	1.60187344171839e-08	6.57430955287319e-06	AgedEGFP vs. AgedB3GNT3
Rps8	175.582	1.39789	0.248251	5.63095	1.79220482304091e-08	7.11027393461095e-06	AgedEGFP vs. AgedB3GNT3
Caly	61.2257	2.11509	0.382101	5.53542	3.10475690823031e-08	1.19202634586313e-05	AgedEGFP vs. AgedB3GNT3
Nrgn	206.957	1.8896	0.344592	5.48359	4.1677174018862e-08	1.55013039116405e-05	AgedEGFP vs. AgedB3GNT3
Bsg	150.792	1.21833	0.222996	5.46348	4.66895753938718e-08	1.68393735253897e-05	AgedEGFP vs. AgedB3GNT3
St8sia3os	195.751	-1.19205	0.218457	-5.45666	4.85180441432677e-08	1.69841694527404e-05	AgedEGFP vs. AgedB3GNT3
Tmem126a	208.741	1.50766	0.278551	5.4125	6.21502666400956e-08	2.11346421014405e-05	AgedEGFP vs. AgedB3GNT3
Spcs1	32.646	2.41689	0.447116	5.40552	6.46221783851474e-08	2.1364810198334e-05	AgedEGFP vs. AgedB3GNT3
Bex2	81.5583	1.79127	0.333759	5.36697	8.00703877741097e-08	2.57566960888501e-05	AgedEGFP vs. AgedB3GNT3
Ndufa4	166.392	1.57294	0.294951	5.3329	9.6654028908243e-08	3.02730592648923e-05	AgedEGFP vs. AgedB3GNT3
H2afj	149.834	1.4659	0.277478	5.28295	1.27122055995984e-07	3.84124427330059e-05	AgedEGFP vs. AgedB3GNT3
Tpt1	185.641	1.49124	0.282425	5.28013	1.29095757798709e-07	3.84124427330059e-05	AgedEGFP vs. AgedB3GNT3
2210408I21Rik	1078.9	-0.717495	0.136173	-5.269	1.37170466045782e-07	3.98195826067535e-05	AgedEGFP vs. AgedB3GNT3
Fbn2	334.861	1.62477	0.311542	5.21525	1.83571211219412e-07	5.2020584665082e-05	AgedEGFP vs. AgedB3GNT3
Rps10	109.472	1.6715	0.320892	5.20894	1.89927142323856e-07	5.25700662311287e-05	AgedEGFP vs. AgedB3GNT3
Lpp	122.819	-1.54736	0.297379	-5.20334	1.95735094034876e-07	5.2946342936434e-05	AgedEGFP vs. AgedB3GNT3
Bmyc	82.0448	1.58772	0.306592	5.17859	2.23572500514845e-07	5.85110735973172e-05	AgedEGFP vs. AgedB3GNT3
Rpl19	93.8448	1.51666	0.292991	5.17646	2.26139252686657e-07	5.85110735973172e-05	AgedEGFP vs. AgedB3GNT3
mt-Co3	115.871	1.88246	0.364138	5.16964	2.34550235004657e-07	5.93961041920305e-05	AgedEGFP vs. AgedB3GNT3
Dynll1	130.342	1.29841	0.252535	5.14151	2.72535968741448e-07	6.75775645825148e-05	AgedEGFP vs. AgedB3GNT3
1110008P14Rik	20.9549	2.94686	0.573928	5.13456	2.82811455630306e-07	6.86943254063654e-05	AgedEGFP vs. AgedB3GNT3
Slc50a1	82.6403	1.29201	0.253101	5.10472	3.31279173497369e-07	7.88576944593137e-05	AgedEGFP vs. AgedB3GNT3
Rps3a1	123.912	1.35473	0.267161	5.07083	3.96088546176535e-07	8.97613694505733e-05	AgedEGFP vs. AgedB3GNT3
Ftl1	80.6176	1.71171	0.337614	5.07002	3.97775054858554e-07	8.97613694505733e-05	AgedEGFP vs. AgedB3GNT3
Gm30054	83.7438	1.54181	0.304159	5.0691	3.99710349595058e-07	8.97613694505733e-05	AgedEGFP vs. AgedB3GNT3
Hspa5	137.984	1.41126	0.279723	5.0452	4.53038707437104e-07	9.9853086961415e-05	AgedEGFP vs. AgedB3GNT3
Rpl18a	72.9296	1.66882	0.331828	5.02919	4.92548992006485e-07	0.000106588	AgedEGFP vs. AgedB3GNT3
Atp5o.1	50.1245	1.50486	0.301119	4.99754	5.80655097526609e-07	0.00012341	AgedEGFP vs. AgedB3GNT3
Sst	52.6792	1.97802	0.397803	4.97237	6.61402455030905e-07	0.000138105	AgedEGFP vs. AgedB3GNT3
Rpl18	69.6767	1.70082	0.34296	4.95924	7.0771094675665e-07	0.000142766	AgedEGFP vs. AgedB3GNT3
Bcas3os1	68.0914	1.8397	0.370888	4.96026	7.03993272090631e-07	0.000142766	AgedEGFP vs. AgedB3GNT3
Rpl37	95.0051	1.32403	0.267309	4.95318	7.30097191152134e-07	0.000144827	AgedEGFP vs. AgedB3GNT3
Gm43376	114.307	2.03104	0.411385	4.93709	7.92985515510567e-07	0.000154723	AgedEGFP vs. AgedB3GNT3
Scand1	39.4989	2.14292	0.436487	4.90946	9.13272490887428e-07	0.000175319	AgedEGFP vs. AgedB3GNT3
Drap1	61.0114	1.38607	0.283052	4.89687	9.7373068283006e-07	0.000183958	AgedEGFP vs. AgedB3GNT3
Manf	160.762	1.04841	0.214455	4.88873	1.01486592108059e-06	0.000188733	AgedEGFP vs. AgedB3GNT3
Msi2	1201.53	-0.488235	0.10001	-4.88184	1.05100949964246e-06	0.000191154	AgedEGFP vs. AgedB3GNT3
Actg1	287.553	1.14223	0.234057	4.88016	1.06000589551117e-06	0.000191154	AgedEGFP vs. AgedB3GNT3
Rps2	129.479	1.29254	0.2656	4.8665	1.1359043010023e-06	0.000201784	AgedEGFP vs. AgedB3GNT3
Ndufa13	72.267	1.60838	0.331165	4.85673	1.19342917253232e-06	0.000208885	AgedEGFP vs. AgedB3GNT3
Mif	72.5855	1.75851	0.362539	4.85055	1.2312106543092e-06	0.000212375	AgedEGFP vs. AgedB3GNT3
Rps4x	64.8075	1.40909	0.291091	4.84071	1.29374111544377e-06	0.000219973	AgedEGFP vs. AgedB3GNT3
Ndufb11	50.9616	1.84064	0.381273	4.82762	1.38171732513083e-06	0.000229893	AgedEGFP vs. AgedB3GNT3
Rpl21	105.059	1.24257	0.257457	4.82633	1.39071502005232e-06	0.000229893	AgedEGFP vs. AgedB3GNT3
Lrrn1	760.579	-0.720732	0.149741	-4.8132	1.48532111079844e-06	0.000242168	AgedEGFP vs. AgedB3GNT3
Rpl7	66.2289	1.7934	0.372932	4.80892	1.51749966918135e-06	0.000244071	AgedEGFP vs. AgedB3GNT3
Rpl15	74.6375	1.56885	0.326934	4.79868	1.59715530714038e-06	0.000253458	AgedEGFP vs. AgedB3GNT3
H2afz	99.9384	1.14851	0.240081	4.78383	1.71986057259869e-06	0.000265841	AgedEGFP vs. AgedB3GNT3
Sf3b5	41.2848	1.6552	0.345965	4.78429	1.715927515696e-06	0.000265841	AgedEGFP vs. AgedB3GNT3
AC161607.1	144.139	1.86627	0.3905	4.77918	1.76011780284103e-06	0.000268576	AgedEGFP vs. AgedB3GNT3
Bex3	40.5502	2.43506	0.510203	4.77272	1.8175473623399e-06	0.000273828	AgedEGFP vs. AgedB3GNT3
Adcy10	85.1885	1.34621	0.28253	4.76486	1.88989278530028e-06	0.000277698	AgedEGFP vs. AgedB3GNT3
AY036118	1444.48	0.723849	0.151907	4.76509	1.8877261184699e-06	0.000277698	AgedEGFP vs. AgedB3GNT3
Ckb	627.249	1.22368	0.257114	4.75929	1.94274673976745e-06	0.000281983	AgedEGFP vs. AgedB3GNT3
Gm13905	242.309	1.12004	0.235717	4.75161	2.01805352521144e-06	0.000288912	AgedEGFP vs. AgedB3GNT3
Prkaa1	167.047	-0.819012	0.172441	-4.74952	2.03903950276576e-06	0.000288912	AgedEGFP vs. AgedB3GNT3
Camk1d	683.647	-1.52797	0.323466	-4.72375	2.315343543041e-06	0.000320433	AgedEGFP vs. AgedB3GNT3
Rpl10a	42.4177	1.53281	0.324459	4.72421	2.31008755337252e-06	0.000320433	AgedEGFP vs. AgedB3GNT3
Sncb	58.7288	1.90639	0.40553	4.70099	2.58900606060947e-06	0.000354188	AgedEGFP vs. AgedB3GNT3
Mt3	55.8842	2.7791	0.592284	4.69218	2.70310532341925e-06	0.000365595	AgedEGFP vs. AgedB3GNT3
Tubb4b	47.9527	1.60011	0.341734	4.68232	2.83640933080706e-06	0.000372721	AgedEGFP vs. AgedB3GNT3
Cd81	470.597	1.05112	0.224747	4.67691	2.91236876217393e-06	0.000372721	AgedEGFP vs. AgedB3GNT3
Uqcrq	61.9341	1.59886	0.34159	4.68065	2.85961193482719e-06	0.000372721	AgedEGFP vs. AgedB3GNT3
Nme1	48.6487	1.71709	0.36704	4.67822	2.89382409831656e-06	0.000372721	AgedEGFP vs. AgedB3GNT3
Mien1	15.7503	2.83343	0.605801	4.67717	2.90858703909697e-06	0.000372721	AgedEGFP vs. AgedB3GNT3
Uqcr10	47.763	1.68022	0.359695	4.67124	2.99388816446667e-06	0.000379077	AgedEGFP vs. AgedB3GNT3
Nop58	149.552	-1.01509	0.217709	-4.66261	3.1221692550648e-06	0.000388327	AgedEGFP vs. AgedB3GNT3
4930544I03Rik	75.2127	-1.25367	0.268916	-4.66196	3.13219234748693e-06	0.000388327	AgedEGFP vs. AgedB3GNT3
Tmsb10	43.582	2.74659	0.590074	4.65466	3.24517645714659e-06	0.000394123	AgedEGFP vs. AgedB3GNT3
Atp5d	47.8047	1.57726	0.338748	4.65616	3.22163420607472e-06	0.000394123	AgedEGFP vs. AgedB3GNT3
Selenok	146.811	1.36925	0.29487	4.64357	3.42436639566645e-06	0.000410167	AgedEGFP vs. AgedB3GNT3
Ubl5	82.6472	1.30955	0.282093	4.64226	3.44620166801194e-06	0.000410167	AgedEGFP vs. AgedB3GNT3
Uchl1	81.4148	2.35091	0.507272	4.63442	3.57937032320461e-06	0.000421799	AgedEGFP vs. AgedB3GNT3
Pebp1	113.131	1.35178	0.291921	4.63065	3.64528160699569e-06	0.000424756	AgedEGFP vs. AgedB3GNT3
Rpl8	84.128	1.35718	0.293196	4.62892	3.67584224172266e-06	0.000424756	AgedEGFP vs. AgedB3GNT3
Mlf2	85.5364	1.18315	0.255863	4.62415	3.76130600681592e-06	0.000430453	AgedEGFP vs. AgedB3GNT3
Hspa8	278.781	1.11617	0.242331	4.60599	4.10513645090768e-06	0.000465327	AgedEGFP vs. AgedB3GNT3
Gm48370	305.08	1.3757	0.299055	4.60017	4.22147359982057e-06	0.000474	AgedEGFP vs. AgedB3GNT3
Rpl32	52.7816	1.64565	0.358349	4.59231	4.38359717436946e-06	0.000487603	AgedEGFP vs. AgedB3GNT3
Gm16599	89.7749	1.77963	0.388734	4.57801	4.69416679291542e-06	0.000512569	AgedEGFP vs. AgedB3GNT3
Dlat	174.257	-0.88611	0.193535	-4.57854	4.68223499545755e-06	0.000512569	AgedEGFP vs. AgedB3GNT3
Slc25a4	189.523	1.14503	0.250879	4.56405	5.01750802068914e-06	0.000538003	AgedEGFP vs. AgedB3GNT3
Guk1	33.6496	2.02758	0.444214	4.56441	5.00891811425968e-06	0.000538003	AgedEGFP vs. AgedB3GNT3
Arf5	129.347	0.819425	0.17998	4.55286	5.29207797734323e-06	0.000562378	AgedEGFP vs. AgedB3GNT3
Scd3	206.111	1.05144	0.231284	4.54609	5.46526104677109e-06	0.000575642	AgedEGFP vs. AgedB3GNT3
Ctdp1	99.8483	-1.10596	0.244042	-4.53184	5.84710575442585e-06	0.000610458	AgedEGFP vs. AgedB3GNT3
Rpsa	100.411	1.33275	0.294218	4.52981	5.903602018014e-06	0.000610997	AgedEGFP vs. AgedB3GNT3
Pdia6	146.287	0.926907	0.205316	4.51454	6.34536206905167e-06	0.000651056	AgedEGFP vs. AgedB3GNT3
Apoe	476.142	1.38517	0.306959	4.51255	6.40533161753058e-06	0.000651592	AgedEGFP vs. AgedB3GNT3
Uqcr11	41.388	2.43889	0.541804	4.50142	6.7502125976661e-06	0.000680856	AgedEGFP vs. AgedB3GNT3
Npy	55.0716	2.18014	0.484613	4.49871	6.83662840491017e-06	0.000683778	AgedEGFP vs. AgedB3GNT3
Hist3h2ba	33.8312	2.16121	0.480684	4.49612	6.92057199995968e-06	0.000686405	AgedEGFP vs. AgedB3GNT3
Tmem87a	514.309	-0.712074	0.158977	-4.47911	7.49546117225343e-06	0.000731238	AgedEGFP vs. AgedB3GNT3
Aurkaip1	17.7547	2.43232	0.542837	4.48076	7.4377248511108e-06	0.000731238	AgedEGFP vs. AgedB3GNT3
Cox5b	62.4338	1.86382	0.416528	4.47466	7.65317684778121e-06	0.000740554	AgedEGFP vs. AgedB3GNT3
AC154782.1	53.7581	2.47497	0.555105	4.45856	8.25107001069031e-06	0.00079197	AgedEGFP vs. AgedB3GNT3
Rpl14	83.279	1.19991	0.26969	4.44923	8.61802215961347e-06	0.000820574	AgedEGFP vs. AgedB3GNT3
Eif5b	373.433	-0.686566	0.154873	-4.43309	9.28913023160024e-06	0.000871481	AgedEGFP vs. AgedB3GNT3
Smdt1	59.5401	1.5942	0.359632	4.43286	9.29911326838857e-06	0.000871481	AgedEGFP vs. AgedB3GNT3
Mid1ip1	58.1691	1.63577	0.369497	4.42701	9.55462517560422e-06	0.000888431	AgedEGFP vs. AgedB3GNT3
Dnah14	99.4417	-1.44604	0.328838	-4.39743	1.09542632781036e-05	0.00101068	AgedEGFP vs. AgedB3GNT3
Gabarap	98.6886	1.22796	0.279673	4.39069	1.12990024103112e-05	0.00103447	AgedEGFP vs. AgedB3GNT3
Rpl27a	157.066	1.12174	0.255871	4.38399	1.16527661345081e-05	0.00105069	AgedEGFP vs. AgedB3GNT3
Haghl	71.3897	1.22426	0.279256	4.38399	1.16527034829723e-05	0.00105069	AgedEGFP vs. AgedB3GNT3
Nipa2	199.182	-0.711255	0.162621	-4.37368	1.22167516932988e-05	0.00109326	AgedEGFP vs. AgedB3GNT3
Cst3	259.569	1.53352	0.352386	4.35182	1.35012189112299e-05	0.00116264	AgedEGFP vs. AgedB3GNT3
Map1lc3a	59.0417	1.77287	0.407099	4.35487	1.33144855322973e-05	0.00116264	AgedEGFP vs. AgedB3GNT3
Chchd10	62.6346	2.10364	0.483343	4.35228	1.34730422748533e-05	0.00116264	AgedEGFP vs. AgedB3GNT3
Cox5a	121.861	1.82594	0.419239	4.35536	1.3285087240111e-05	0.00116264	AgedEGFP vs. AgedB3GNT3
Eef1a1	446.555	1.05237	0.241893	4.35057	1.35781061276153e-05	0.00116264	AgedEGFP vs. AgedB3GNT3
Cox7c	121.847	1.172	0.269016	4.35663	1.32082961855541e-05	0.00116264	AgedEGFP vs. AgedB3GNT3
Hint1	107.624	1.04872	0.241152	4.34878	1.36895054375612e-05	0.0011638	AgedEGFP vs. AgedB3GNT3
Rplp2	120.137	1.07384	0.247634	4.33641	1.44826990401743e-05	0.0012225	AgedEGFP vs. AgedB3GNT3
2310016G11Rik	25.6987	1.78047	0.411993	4.32161	1.54893269486411e-05	0.00129827	AgedEGFP vs. AgedB3GNT3
Rps20	65.9932	1.47433	0.341342	4.3192	1.56597101831111e-05	0.00130337	AgedEGFP vs. AgedB3GNT3
Rtl8a	61.3016	1.21229	0.281007	4.31411	1.60245926948019e-05	0.00132259	AgedEGFP vs. AgedB3GNT3
Elob	87.5332	1.27644	0.295959	4.3129	1.61128607987243e-05	0.00132259	AgedEGFP vs. AgedB3GNT3
Rps13	72.4598	1.44766	0.336331	4.30428	1.67532343432939e-05	0.00136573	AgedEGFP vs. AgedB3GNT3
Nup155	143.681	-1.15078	0.267465	-4.30254	1.6885403331648e-05	0.00136714	AgedEGFP vs. AgedB3GNT3
Slc25a46	171.261	-0.741063	0.172325	-4.30039	1.70499772488436e-05	0.00137114	AgedEGFP vs. AgedB3GNT3
Rpl7a	53.6367	1.34752	0.314961	4.27836	1.88275967077468e-05	0.0015027	AgedEGFP vs. AgedB3GNT3
Eef1a2	45.3977	2.23664	0.523085	4.27585	1.90405734534405e-05	0.0015027	AgedEGFP vs. AgedB3GNT3
Eif3e	201.497	-0.668644	0.156387	-4.27557	1.90646662647553e-05	0.0015027	AgedEGFP vs. AgedB3GNT3
Rpl24	115.518	1.11678	0.261602	4.26902	1.9633590992248e-05	0.00153736	AgedEGFP vs. AgedB3GNT3
S100a16	121.478	1.2337	0.289492	4.2616	2.02965787197639e-05	0.00157889	AgedEGFP vs. AgedB3GNT3
Tuba4a	45.2911	1.71343	0.402414	4.25787	2.06379944598695e-05	0.00159502	AgedEGFP vs. AgedB3GNT3
Gm12828	137.021	1.32004	0.310383	4.25296	2.10966568520919e-05	0.00160957	AgedEGFP vs. AgedB3GNT3
Mphosph8	304.78	-0.719766	0.169214	-4.25359	2.1037125083051e-05	0.00160957	AgedEGFP vs. AgedB3GNT3
Scn1b	75.7114	1.35895	0.322227	4.21736	2.47174332551727e-05	0.00186327	AgedEGFP vs. AgedB3GNT3
Rpl26	67.1344	1.47031	0.348645	4.2172	2.47349899967449e-05	0.00186327	AgedEGFP vs. AgedB3GNT3
Rpl27	65.9408	1.57466	0.374042	4.20985	2.55540939920255e-05	0.00191286	AgedEGFP vs. AgedB3GNT3
Garnl3	554.204	-1.35066	0.321715	-4.19831	2.68918065646541e-05	0.00195162	AgedEGFP vs. AgedB3GNT3
Rps5	60.9597	1.57815	0.375807	4.19937	2.67658654097454e-05	0.00195162	AgedEGFP vs. AgedB3GNT3
Ypel3	204.237	0.861471	0.205099	4.20026	2.66603107307254e-05	0.00195162	AgedEGFP vs. AgedB3GNT3
Gm45345	136.321	1.29984	0.30936	4.2017	2.64921616088861e-05	0.00195162	AgedEGFP vs. AgedB3GNT3
Pgam1	117.964	1.36559	0.325057	4.20108	2.65643254924338e-05	0.00195162	AgedEGFP vs. AgedB3GNT3
Ndufb10	53.0527	1.44128	0.344116	4.18835	2.80996053722603e-05	0.00202692	AgedEGFP vs. AgedB3GNT3
Mtmr10	431.739	-0.589037	0.140769	-4.18442	2.85900208470969e-05	0.00204987	AgedEGFP vs. AgedB3GNT3
Gpr162	20.4497	2.59951	0.623353	4.17021	3.04324064422272e-05	0.0021689	AgedEGFP vs. AgedB3GNT3
Slc13a1	521.447	1.41855	0.340501	4.16608	3.09886757408751e-05	0.00218466	AgedEGFP vs. AgedB3GNT3
Pfdn5	76.6923	1.10192	0.264512	4.16584	3.10206313446327e-05	0.00218466	AgedEGFP vs. AgedB3GNT3
Rpl36a	32.8185	1.56969	0.377147	4.16202	3.15448621272378e-05	0.00220474	AgedEGFP vs. AgedB3GNT3
Trmt11	211.392	-0.696836	0.167466	-4.16107	3.1676243534989e-05	0.00220474	AgedEGFP vs. AgedB3GNT3
Gm11437	178.407	1.31836	0.317223	4.15595	3.2393535073993e-05	0.0022286	AgedEGFP vs. AgedB3GNT3
Atp5g1	67.4268	1.83006	0.440286	4.15653	3.23115452631902e-05	0.0022286	AgedEGFP vs. AgedB3GNT3
Wdr43	202.834	-0.741703	0.178603	-4.15279	3.28443383943617e-05	0.00224663	AgedEGFP vs. AgedB3GNT3
Cops9	29.4134	1.7014	0.410619	4.14352	3.42020447876158e-05	0.00229985	AgedEGFP vs. AgedB3GNT3
Ubc	265.997	1.25366	0.302521	4.14404	3.41241004509469e-05	0.00229985	AgedEGFP vs. AgedB3GNT3
Tmem258	65.1997	1.54923	0.373697	4.14568	3.38809854224437e-05	0.00229985	AgedEGFP vs. AgedB3GNT3
Snrpn	189.722	1.23654	0.298669	4.14016	3.47063656600935e-05	0.00232065	AgedEGFP vs. AgedB3GNT3
Edf1	49.851	1.47947	0.358169	4.13066	3.61729284241354e-05	0.0024052	AgedEGFP vs. AgedB3GNT3
Atp5j	70.3813	1.30293	0.315961	4.12371	3.72825564091463e-05	0.0024652	AgedEGFP vs. AgedB3GNT3
Prpf39	631.533	-0.569313	0.138203	-4.11941	3.79847600625441e-05	0.00249776	AgedEGFP vs. AgedB3GNT3
S100b	117.098	1.06105	0.25853	4.10417	4.05774051534991e-05	0.00265358	AgedEGFP vs. AgedB3GNT3
Gm35188	417.178	1.22439	0.298425	4.10285	4.08092295109132e-05	0.00265416	AgedEGFP vs. AgedB3GNT3
Gm16189	45.6687	1.31519	0.32067	4.10137	4.10704053184356e-05	0.00265663	AgedEGFP vs. AgedB3GNT3
Rif1	757.652	-0.602265	0.146979	-4.09762	4.17424589741764e-05	0.00268551	AgedEGFP vs. AgedB3GNT3
Atp6v0b	414.03	0.947419	0.23169	4.08916	4.32935734365566e-05	0.00276106	AgedEGFP vs. AgedB3GNT3
2700097O09Rik	250.107	-0.615677	0.15058	-4.08869	4.33808072027972e-05	0.00276106	AgedEGFP vs. AgedB3GNT3
Rps21	129.417	0.966018	0.236609	4.08277	4.45028741181558e-05	0.00281741	AgedEGFP vs. AgedB3GNT3
Ssna1	59.9705	1.20785	0.296762	4.07008	4.69961690510645e-05	0.00295951	AgedEGFP vs. AgedB3GNT3
Slc22a17	275.868	0.996046	0.245593	4.05568	4.99885216244602e-05	0.00313139	AgedEGFP vs. AgedB3GNT3
Arhgdig	14.4961	2.35919	0.582051	4.05324	5.05130682599021e-05	0.00314768	AgedEGFP vs. AgedB3GNT3
Rab3a	63.0059	1.4471	0.35726	4.05055	5.10968213528914e-05	0.00316747	AgedEGFP vs. AgedB3GNT3
Echdc1	174.09	0.910984	0.225514	4.03958	5.35464231200344e-05	0.00330212	AgedEGFP vs. AgedB3GNT3
Pakap	245.949	-1.06195	0.263216	-4.0345	5.4718910558819e-05	0.00335703	AgedEGFP vs. AgedB3GNT3
1810022K09Rik	84.2531	1.15828	0.287482	4.02905	5.6001574211611e-05	0.00341811	AgedEGFP vs. AgedB3GNT3
4932443L11Rik	238.134	1.26717	0.314904	4.02399	5.72210496102494e-05	0.00344294	AgedEGFP vs. AgedB3GNT3
Cryab	511.314	1.36522	0.339091	4.02612	5.67054375647485e-05	0.00344294	AgedEGFP vs. AgedB3GNT3
Mia2	512.59	-0.821417	0.204142	-4.02376	5.72763123114771e-05	0.00344294	AgedEGFP vs. AgedB3GNT3
Jund	188.222	1.42428	0.35409	4.02236	5.76181764287742e-05	0.00344609	AgedEGFP vs. AgedB3GNT3
Slc24a5	97.695	1.79961	0.448277	4.01449	5.95735191269865e-05	0.00353557	AgedEGFP vs. AgedB3GNT3
0610012G03Rik	34.3983	1.51433	0.377265	4.01396	5.97084342737563e-05	0.00353557	AgedEGFP vs. AgedB3GNT3
Cnot1	783.345	-0.410914	0.102613	-4.00452	6.21433634797062e-05	0.0036435	AgedEGFP vs. AgedB3GNT3
Hcfc1r1	36.2398	1.43312	0.357864	4.00466	6.21055931067891e-05	0.0036435	AgedEGFP vs. AgedB3GNT3
Rpl23	99.8594	1.41849	0.354511	4.00127	6.30043231171049e-05	0.00367587	AgedEGFP vs. AgedB3GNT3
E2f3	94.5106	-1.02379	0.256004	-3.99913	6.35745620124925e-05	0.00369105	AgedEGFP vs. AgedB3GNT3
Rplp1	130.667	1.28141	0.320826	3.99408	6.49446411947322e-05	0.00375229	AgedEGFP vs. AgedB3GNT3
Washc4	358.898	-0.709608	0.178137	-3.98349	6.79092900241324e-05	0.00390462	AgedEGFP vs. AgedB3GNT3
Ints8	470.944	-0.526665	0.132431	-3.97689	6.98215608886913e-05	0.00399527	AgedEGFP vs. AgedB3GNT3
Actb	983.312	0.923233	0.23224	3.97533	7.0281369139291e-05	0.00400234	AgedEGFP vs. AgedB3GNT3
Ifi27	81.8553	1.03122	0.260134	3.9642	7.36427808396322e-05	0.00417379	AgedEGFP vs. AgedB3GNT3
Atp5g3	86.6472	1.45786	0.368581	3.95534	7.64258259329969e-05	0.00429066	AgedEGFP vs. AgedB3GNT3
6330403K07Rik	46.6447	2.10297	0.531639	3.95564	7.63291911285311e-05	0.00429066	AgedEGFP vs. AgedB3GNT3
Trak2	192.28	-0.862455	0.218185	-3.95286	7.72212136049228e-05	0.00431496	AgedEGFP vs. AgedB3GNT3
Slc25a5	40.486	1.90437	0.482682	3.94539	7.96696329909708e-05	0.00443097	AgedEGFP vs. AgedB3GNT3
Abcf1	148.533	-0.929558	0.235871	-3.94096	8.11572257930657e-05	0.00449271	AgedEGFP vs. AgedB3GNT3
Serf2	127.532	0.939429	0.238684	3.93587	8.28969234392909e-05	0.00456777	AgedEGFP vs. AgedB3GNT3
2410015M20Rik	26.9903	1.47504	0.375206	3.93128	8.4495018597226e-05	0.00462211	AgedEGFP vs. AgedB3GNT3
Prdx5	60.0763	1.47673	0.375681	3.93081	8.4659698596652e-05	0.00462211	AgedEGFP vs. AgedB3GNT3
Rhob	242.563	1.02297	0.260651	3.92468	8.68463481751773e-05	0.00471984	AgedEGFP vs. AgedB3GNT3
Rps27	139.037	1.17344	0.299265	3.92108	8.81521468947632e-05	0.00476903	AgedEGFP vs. AgedB3GNT3
Gm48742	497.042	1.09521	0.280003	3.91143	9.17496082564455e-05	0.00494119	AgedEGFP vs. AgedB3GNT3
Prrt3	16.5005	2.60277	0.665737	3.90961	9.24453945869014e-05	0.00495624	AgedEGFP vs. AgedB3GNT3
Bclaf1	1060.2	-0.364802	0.0934345	-3.90436	9.44738293955542e-05	0.00503789	AgedEGFP vs. AgedB3GNT3
Ncam2	6314.98	0.775043	0.198551	3.90349	9.48149332601711e-05	0.00503789	AgedEGFP vs. AgedB3GNT3
Brox	186.69	-0.678499	0.173988	-3.8997	9.6312889050619e-05	0.00504985	AgedEGFP vs. AgedB3GNT3
Igf2bp3	87.5995	1.50315	0.385399	3.90023	9.61014690633037e-05	0.00504985	AgedEGFP vs. AgedB3GNT3
Rps25	62.926	1.09576	0.280873	3.90126	9.56951845872144e-05	0.00504985	AgedEGFP vs. AgedB3GNT3
Rps16	70.6056	1.35492	0.348284	3.89028	0.000100129	0.00522693	AgedEGFP vs. AgedB3GNT3
Drosha	201.882	-0.601654	0.154908	-3.88395	0.000102773	0.00534152	AgedEGFP vs. AgedB3GNT3
Kcnrg	89.3914	1.12508	0.289821	3.88198	0.000103608	0.00536148	AgedEGFP vs. AgedB3GNT3
Romo1	24.5655	1.73369	0.447117	3.87748	0.000105544	0.00540784	AgedEGFP vs. AgedB3GNT3
Gm48960	29.0189	1.86192	0.480027	3.87878	0.00010498	0.00540784	AgedEGFP vs. AgedB3GNT3
Ndufb8	53.2846	1.59915	0.412498	3.87674	0.000105867	0.00540784	AgedEGFP vs. AgedB3GNT3
Ldhb	75.5417	1.52547	0.394322	3.8686	0.000109463	0.00556763	AgedEGFP vs. AgedB3GNT3
Cep295	288.05	-0.591856	0.153053	-3.867	0.000110184	0.00558047	AgedEGFP vs. AgedB3GNT3
Sppl2b	77.9812	1.00335	0.25963	3.86454	0.000111298	0.005613	AgedEGFP vs. AgedB3GNT3
Uqcrb	35.4902	1.46036	0.37908	3.85238	0.000116973	0.00587432	AgedEGFP vs. AgedB3GNT3
Chmp2a	42.1605	1.44964	0.376502	3.85028	0.000117981	0.00590006	AgedEGFP vs. AgedB3GNT3
Clk1	1107.47	-0.585114	0.152263	-3.8428	0.00012164	0.00605759	AgedEGFP vs. AgedB3GNT3
Rbm4b	112.027	0.99762	0.259704	3.84137	0.000122349	0.0060675	AgedEGFP vs. AgedB3GNT3
Ier5	41.6	1.48951	0.388237	3.83659	0.000124755	0.00616114	AgedEGFP vs. AgedB3GNT3
Ddx46	372.742	-0.858013	0.223701	-3.83553	0.000125293	0.00616214	AgedEGFP vs. AgedB3GNT3
Lamp1	387.469	0.842465	0.219731	3.83408	0.000126037	0.00617321	AgedEGFP vs. AgedB3GNT3
Gm28375	287.459	1.06557	0.277995	3.83304	0.000126569	0.00617386	AgedEGFP vs. AgedB3GNT3
Stmn1	620.985	0.570003	0.148764	3.83159	0.000127317	0.00618501	AgedEGFP vs. AgedB3GNT3
Rcor3	328.031	-0.778293	0.20325	-3.82924	0.00012854	0.00619386	AgedEGFP vs. AgedB3GNT3
Gm26981	35.4303	1.77292	0.462945	3.82966	0.000128323	0.00619386	AgedEGFP vs. AgedB3GNT3
Rps26	62.3248	1.3113	0.342686	3.82652	0.000129965	0.00621223	AgedEGFP vs. AgedB3GNT3
Mrps34	17.2144	2.3126	0.60432	3.82679	0.000129824	0.00621223	AgedEGFP vs. AgedB3GNT3
Gpi1	105.198	0.9553	0.249827	3.82385	0.000131386	0.00624599	AgedEGFP vs. AgedB3GNT3
Icam5	21.9022	3.70113	0.968066	3.82322	0.000131721	0.00624599	AgedEGFP vs. AgedB3GNT3
Gm48321	14.6249	5.58979	1.46317	3.82031	0.000133282	0.00629494	AgedEGFP vs. AgedB3GNT3
Exosc1	94.9972	-0.790797	0.207254	-3.81559	0.000135859	0.00639126	AgedEGFP vs. AgedB3GNT3
Wdr83os	19.173	2.00652	0.526996	3.80746	0.000140402	0.00657897	AgedEGFP vs. AgedB3GNT3
Atp5h	83.2092	1.26839	0.333221	3.80646	0.000140971	0.00657973	AgedEGFP vs. AgedB3GNT3
Itpka	19.2248	2.90509	0.764046	3.80225	0.000143389	0.00666647	AgedEGFP vs. AgedB3GNT3
Armcx2	18.0048	2.01954	0.531473	3.79988	0.000144764	0.00670419	AgedEGFP vs. AgedB3GNT3
Ndufs5	136.638	0.783249	0.206279	3.79703	0.000146441	0.0067556	AgedEGFP vs. AgedB3GNT3
Polk	183.235	-0.915727	0.24151	-3.79168	0.000149633	0.0068762	AgedEGFP vs. AgedB3GNT3
Jun	54.9895	1.80719	0.478035	3.78045	0.000156543	0.00716606	AgedEGFP vs. AgedB3GNT3
Gm13919	162.537	0.882626	0.233635	3.7778	0.000158219	0.00721505	AgedEGFP vs. AgedB3GNT3
Gmcl1	365.07	-0.614763	0.163355	-3.76335	0.00016765	0.00754659	AgedEGFP vs. AgedB3GNT3
Coa3	29.9597	1.75523	0.466471	3.76279	0.000168026	0.00754659	AgedEGFP vs. AgedB3GNT3
Tmem132a	57.0284	1.08097	0.28712	3.76486	0.00016664	0.00754659	AgedEGFP vs. AgedB3GNT3
Smc3	562.896	-0.556467	0.147878	-3.76301	0.000167879	0.00754659	AgedEGFP vs. AgedB3GNT3
Txndc16	1425.35	-0.471118	0.125487	-3.75432	0.000173813	0.00777717	AgedEGFP vs. AgedB3GNT3
Vkorc1	14.2294	2.10417	0.561475	3.74757	0.000178553	0.00795931	AgedEGFP vs. AgedB3GNT3
Brwd1	1099.08	-0.472583	0.126568	-3.73382	0.000188597	0.00837565	AgedEGFP vs. AgedB3GNT3
Camk2n2	18.5965	2.21825	0.59433	3.73235	0.0001897	0.00839332	AgedEGFP vs. AgedB3GNT3
Ilvbl	60.2232	1.10068	0.295116	3.72966	0.000191736	0.00845202	AgedEGFP vs. AgedB3GNT3
Gm42439	136.93	1.77563	0.476249	3.72835	0.000192734	0.00845319	AgedEGFP vs. AgedB3GNT3
Ppia	320.393	1.22926	0.329756	3.72777	0.000193183	0.00845319	AgedEGFP vs. AgedB3GNT3
Ern1	213.343	-0.732483	0.196616	-3.72546	0.000194961	0.00849972	AgedEGFP vs. AgedB3GNT3
B3galt1	5094.55	0.585477	0.157331	3.7213	0.000198201	0.00860944	AgedEGFP vs. AgedB3GNT3
Rplp0	47.2824	1.35587	0.364824	3.71651	0.000201992	0.00874221	AgedEGFP vs. AgedB3GNT3
Atp6v1f	58.953	1.62592	0.437876	3.7132	0.000204655	0.0087935	AgedEGFP vs. AgedB3GNT3
Smad4	426.529	-0.557729	0.150172	-3.71394	0.00020406	0.0087935	AgedEGFP vs. AgedB3GNT3
Angptl2	234.705	0.743349	0.200293	3.7113	0.000206194	0.00881899	AgedEGFP vs. AgedB3GNT3
Rsbn1l	391.064	-0.511943	0.137966	-3.71065	0.00020673	0.00881899	AgedEGFP vs. AgedB3GNT3
Dnajc13	572.62	-0.412241	0.111162	-3.70846	0.000208523	0.0088637	AgedEGFP vs. AgedB3GNT3
Rab24	53.0271	1.21403	0.328259	3.69838	0.000216976	0.00915762	AgedEGFP vs. AgedB3GNT3
mt-Co1	125.469	1.32538	0.358295	3.69913	0.000216338	0.00915762	AgedEGFP vs. AgedB3GNT3
Polr1b	47.9205	-1.63639	0.442625	-3.69702	0.000218149	0.0091746	AgedEGFP vs. AgedB3GNT3
Mrfap1	77.9584	1.37578	0.372534	3.69303	0.000221596	0.00928675	AgedEGFP vs. AgedB3GNT3
Glp2r	65.2405	1.5876	0.430001	3.69208	0.000222431	0.00928903	AgedEGFP vs. AgedB3GNT3
Mtrr	44.379	-1.12686	0.30587	-3.68411	0.000229506	0.00955097	AgedEGFP vs. AgedB3GNT3
Gm11655	22.6286	1.8033	0.489908	3.68089	0.000232419	0.00963852	AgedEGFP vs. AgedB3GNT3
2010107E04Rik	41.6234	1.22749	0.334556	3.66903	0.000243477	0.010062	AgedEGFP vs. AgedB3GNT3
Dennd6a	742.412	-0.618761	0.168716	-3.66746	0.000244968	0.0100886	AgedEGFP vs. AgedB3GNT3
Gm26699	137.392	1.74705	0.476985	3.66269	0.000249584	0.0102433	AgedEGFP vs. AgedB3GNT3
Arl2	108.463	0.82859	0.226578	3.65698	0.000255209	0.0104381	AgedEGFP vs. AgedB3GNT3
Spen	474.743	-0.719401	0.197272	-3.64675	0.000265583	0.0108252	AgedEGFP vs. AgedB3GNT3
Rpl29	42.4966	1.55987	0.427928	3.64517	0.000267211	0.0108462	AgedEGFP vs. AgedB3GNT3
Rps6kb1	737.816	-0.531009	0.145702	-3.64449	0.00026792	0.0108462	AgedEGFP vs. AgedB3GNT3
Cfl1	159.233	0.933424	0.256201	3.64333	0.000269136	0.0108585	AgedEGFP vs. AgedB3GNT3
Atpif1	83.6272	1.15221	0.31668	3.63841	0.000274324	0.0110304	AgedEGFP vs. AgedB3GNT3
Rps15	83.0046	1.09194	0.300244	3.63684	0.000276002	0.0110605	AgedEGFP vs. AgedB3GNT3
Epb41l1	309.236	-0.633047	0.174213	-3.63376	0.000279319	0.0111559	AgedEGFP vs. AgedB3GNT3
Tdrd9	46.3525	-1.32491	0.365139	-3.6285	0.000285068	0.0113474	AgedEGFP vs. AgedB3GNT3
Gnb2	232.116	0.632566	0.174455	3.62595	0.000287897	0.0113909	AgedEGFP vs. AgedB3GNT3
Mdh1	178.657	1.12454	0.310223	3.62494	0.000289032	0.0113909	AgedEGFP vs. AgedB3GNT3
Hist1h1c	27.7938	1.98998	0.548848	3.62575	0.000288129	0.0113909	AgedEGFP vs. AgedB3GNT3
Gm20275	184.904	1.57752	0.436182	3.61666	0.000298429	0.0117224	AgedEGFP vs. AgedB3GNT3
Dtx3	90.4772	1.00714	0.278789	3.61254	0.000303211	0.0118711	AgedEGFP vs. AgedB3GNT3
1700085D07Rik	152.268	1.06011	0.294023	3.60552	0.000311525	0.0121566	AgedEGFP vs. AgedB3GNT3
Stmn3	157.606	2.88471	0.80134	3.59986	0.000318383	0.0123836	AgedEGFP vs. AgedB3GNT3
Rprm	15.9936	2.85211	0.793087	3.59622	0.00032288	0.0125177	AgedEGFP vs. AgedB3GNT3
Eprs	324.68	-0.624226	0.173713	-3.59344	0.000326343	0.0125822	AgedEGFP vs. AgedB3GNT3
Trmt112	36.5157	1.3997	0.389543	3.59319	0.00032666	0.0125822	AgedEGFP vs. AgedB3GNT3
Xrcc6	485.068	1.00352	0.279395	3.59176	0.000328455	0.0126106	AgedEGFP vs. AgedB3GNT3
Appbp2	734.991	-0.405885	0.113159	-3.58687	0.000334673	0.0127963	AgedEGFP vs. AgedB3GNT3
Rps7	98.4866	1.14499	0.319279	3.58618	0.000335555	0.0127963	AgedEGFP vs. AgedB3GNT3
Tuba1b	73.3353	1.18954	0.331771	3.58543	0.000336519	0.0127963	AgedEGFP vs. AgedB3GNT3
4933428G20Rik	84.8439	0.969765	0.270858	3.58034	0.00034315	0.0130069	AgedEGFP vs. AgedB3GNT3
Rpl37a	89.717	0.880717	0.246074	3.57908	0.00034481	0.0130284	AgedEGFP vs. AgedB3GNT3
Slc23a2	303.071	-0.613282	0.171467	-3.57668	0.000347985	0.0131067	AgedEGFP vs. AgedB3GNT3
Rpl6	149.876	1.00502	0.281247	3.57344	0.000352323	0.0132282	AgedEGFP vs. AgedB3GNT3
Zranb2	885.858	-0.428073	0.11988	-3.57084	0.000355834	0.013318	AgedEGFP vs. AgedB3GNT3
Zzef1	753.372	-0.413268	0.115846	-3.56738	0.000360565	0.0134528	AgedEGFP vs. AgedB3GNT3
Malat1	188006	0.510895	0.143453	3.56141	0.00036887	0.0137197	AgedEGFP vs. AgedB3GNT3
Puf60	132.121	0.71439	0.200765	3.55834	0.000373208	0.0138378	AgedEGFP vs. AgedB3GNT3
Uso1	362.426	-0.74329	0.208959	-3.55712	0.000374947	0.0138591	AgedEGFP vs. AgedB3GNT3
Gm42413	455.777	0.966652	0.271851	3.55581	0.000376813	0.0138849	AgedEGFP vs. AgedB3GNT3
Ndufc2	116.417	1.2065	0.34145	3.53345	0.000410168	0.0149847	AgedEGFP vs. AgedB3GNT3
Atp5b	218.775	0.846715	0.239603	3.53383	0.000409588	0.0149847	AgedEGFP vs. AgedB3GNT3
Gm26694	1058.28	0.861225	0.243746	3.53328	0.000410435	0.0149847	AgedEGFP vs. AgedB3GNT3
Calr	105.5	0.975137	0.276534	3.52628	0.000421446	0.0153253	AgedEGFP vs. AgedB3GNT3
Rps14	103.027	0.951817	0.269964	3.52572	0.000422341	0.0153253	AgedEGFP vs. AgedB3GNT3
Mtm1	400.493	-0.550737	0.156654	-3.51563	0.000438713	0.015871	AgedEGFP vs. AgedB3GNT3
Olig2	197.535	1.87142	0.532926	3.51159	0.000445433	0.0160653	AgedEGFP vs. AgedB3GNT3
Rps3	64.8831	1.25684	0.358007	3.51064	0.000447022	0.0160739	AgedEGFP vs. AgedB3GNT3
Ppp1r14b	42.7698	1.17735	0.335614	3.50806	0.00045139	0.0161821	AgedEGFP vs. AgedB3GNT3
Gm48855	25.1065	1.62281	0.462889	3.50583	0.000455182	0.016269	AgedEGFP vs. AgedB3GNT3
Efhc2	13.2216	-2.19535	0.626712	-3.50297	0.000460099	0.016302	AgedEGFP vs. AgedB3GNT3
Gm19710	100.453	1.29349	0.369193	3.50356	0.000459089	0.016302	AgedEGFP vs. AgedB3GNT3
4930570B17Rik	12.512	2.87238	0.82	3.5029	0.000460214	0.016302	AgedEGFP vs. AgedB3GNT3
Akt1s1	31.0086	1.32483	0.378556	3.4997	0.000465778	0.0164501	AgedEGFP vs. AgedB3GNT3
Nckap5	410.299	0.865198	0.2473	3.49857	0.000467762	0.0164587	AgedEGFP vs. AgedB3GNT3
Atp11b	437.461	-0.463033	0.132464	-3.49554	0.000473103	0.0164587	AgedEGFP vs. AgedB3GNT3
Pzp	17.1385	2.49534	0.71375	3.4961	0.000472119	0.0164587	AgedEGFP vs. AgedB3GNT3
Mt1	125.017	1.39716	0.399865	3.49408	0.0004757	0.0164587	AgedEGFP vs. AgedB3GNT3
Myo5a	846.556	-0.364748	0.10439	-3.49411	0.000475649	0.0164587	AgedEGFP vs. AgedB3GNT3
Cox7a2	101.198	0.999417	0.28584	3.49642	0.000471548	0.0164587	AgedEGFP vs. AgedB3GNT3
Gm26742	28.3292	1.92575	0.551029	3.49483	0.000474367	0.0164587	AgedEGFP vs. AgedB3GNT3
Fig4	199.25	-0.618666	0.177234	-3.49068	0.000481787	0.0165729	AgedEGFP vs. AgedB3GNT3
Gm26916	90.662	1.25063	0.358225	3.49117	0.000480911	0.0165729	AgedEGFP vs. AgedB3GNT3
Arfgef2	812.483	-0.501926	0.143961	-3.48655	0.000489295	0.0167345	AgedEGFP vs. AgedB3GNT3
Cuedc2	61.2884	1.32249	0.379273	3.48692	0.000488625	0.0167345	AgedEGFP vs. AgedB3GNT3
Aqr	280.023	-0.594767	0.170995	-3.47827	0.00050467	0.0169226	AgedEGFP vs. AgedB3GNT3
Rpl39	39.4397	1.64579	0.472853	3.48056	0.000500369	0.0169226	AgedEGFP vs. AgedB3GNT3
Gdap2	148.896	-0.915177	0.262992	-3.47986	0.000501674	0.0169226	AgedEGFP vs. AgedB3GNT3
AI480526	149.773	0.885985	0.254779	3.47747	0.000506172	0.0169226	AgedEGFP vs. AgedB3GNT3
Gm26790	22.4478	2.29491	0.659887	3.47774	0.000505664	0.0169226	AgedEGFP vs. AgedB3GNT3
Mon2	692.284	-0.459198	0.131873	-3.48213	0.000497442	0.0169226	AgedEGFP vs. AgedB3GNT3
Kdm5d	274.244	-0.568865	0.163513	-3.47901	0.000503261	0.0169226	AgedEGFP vs. AgedB3GNT3
Cabyr	65.2584	1.4341	0.412255	3.47867	0.000503914	0.0169226	AgedEGFP vs. AgedB3GNT3
Atp5j2	71.2639	1.03385	0.297419	3.47609	0.000508789	0.0169577	AgedEGFP vs. AgedB3GNT3
Gm4117	27.5763	1.81778	0.523039	3.47541	0.00051007	0.0169577	AgedEGFP vs. AgedB3GNT3
Ylpm1	939.338	-0.393814	0.113395	-3.47294	0.000514798	0.0170672	AgedEGFP vs. AgedB3GNT3
Bms1	155.532	-0.896188	0.258167	-3.47135	0.00051784	0.0170824	AgedEGFP vs. AgedB3GNT3
Snu13	65.3181	1.23425	0.355567	3.47121	0.000518126	0.0170824	AgedEGFP vs. AgedB3GNT3
Nexn	30.7172	2.02582	0.583799	3.47006	0.000520344	0.0171081	AgedEGFP vs. AgedB3GNT3
Mxi1	595.653	-0.619486	0.178655	-3.46749	0.00052534	0.0172248	AgedEGFP vs. AgedB3GNT3
Eid1	207.049	0.75564	0.218084	3.4649	0.000530425	0.0173184	AgedEGFP vs. AgedB3GNT3
Fam196a	263.902	1.21879	0.351788	3.46456	0.000531105	0.0173184	AgedEGFP vs. AgedB3GNT3
Tspyl4	86.9068	1.04049	0.300912	3.4578	0.000544615	0.0177104	AgedEGFP vs. AgedB3GNT3
AC161376.2	22.8006	1.84543	0.534319	3.4538	0.000552753	0.0179261	AgedEGFP vs. AgedB3GNT3
Gm2164	229.931	-0.670318	0.194205	-3.4516	0.000557271	0.0180235	AgedEGFP vs. AgedB3GNT3
Rpl9	130.845	0.873719	0.253492	3.44673	0.000567411	0.0180354	AgedEGFP vs. AgedB3GNT3
Ppat	72.6621	-1.24213	0.360422	-3.44633	0.000568248	0.0180354	AgedEGFP vs. AgedB3GNT3
Gm49003	115.773	1.16052	0.336403	3.44979	0.000561021	0.0180354	AgedEGFP vs. AgedB3GNT3
Prr7	14.3697	2.65188	0.769078	3.44813	0.000564477	0.0180354	AgedEGFP vs. AgedB3GNT3
Ifrd1	306.122	-0.769091	0.223078	-3.44763	0.000565531	0.0180354	AgedEGFP vs. AgedB3GNT3
Togaram1	285.891	-0.65276	0.189246	-3.44926	0.000562121	0.0180354	AgedEGFP vs. AgedB3GNT3
Senp5	387.975	-0.440625	0.127778	-3.44836	0.000564	0.0180354	AgedEGFP vs. AgedB3GNT3
Baz2a	309.775	-0.555496	0.161362	-3.44255	0.000576247	0.0182407	AgedEGFP vs. AgedB3GNT3
Tubb5	105.117	1.13305	0.329403	3.43971	0.000582335	0.0183845	AgedEGFP vs. AgedB3GNT3
Hdac2	157.731	-0.720688	0.209616	-3.43813	0.000585738	0.018443	AgedEGFP vs. AgedB3GNT3
Sec23b	166.133	-0.933737	0.271769	-3.43577	0.000590873	0.0185334	AgedEGFP vs. AgedB3GNT3
Foxp1	1433.02	0.444753	0.129462	3.43538	0.000591724	0.0185334	AgedEGFP vs. AgedB3GNT3
Gm20319	38.5811	1.74423	0.508093	3.4329	0.000597165	0.0186548	AgedEGFP vs. AgedB3GNT3
Nenf	45.4881	1.11514	0.325191	3.42919	0.000605394	0.0188623	AgedEGFP vs. AgedB3GNT3
Nup153	315.2	-0.535809	0.156373	-3.42649	0.000611432	0.0190007	AgedEGFP vs. AgedB3GNT3
Rpl30	112.475	0.944667	0.27584	3.42469	0.000615506	0.0190775	AgedEGFP vs. AgedB3GNT3
Gm26733	304.348	1.18558	0.346709	3.41952	0.000627323	0.0193933	AgedEGFP vs. AgedB3GNT3
C1qtnf4	44.8967	1.8664	0.548046	3.40556	0.000660289	0.0197835	AgedEGFP vs. AgedB3GNT3
Atg13	278.231	-0.48715	0.142964	-3.40749	0.000655629	0.0197835	AgedEGFP vs. AgedB3GNT3
Cep250	161.762	-0.656105	0.192489	-3.40853	0.00065314	0.0197835	AgedEGFP vs. AgedB3GNT3
Srp72	194.145	-0.543435	0.159454	-3.4081	0.000654167	0.0197835	AgedEGFP vs. AgedB3GNT3
Sfswap	726.998	-0.558428	0.163835	-3.40847	0.000653275	0.0197835	AgedEGFP vs. AgedB3GNT3
Lrrc4	262.98	0.701685	0.206073	3.40504	0.000661555	0.0197835	AgedEGFP vs. AgedB3GNT3
Tmem147	44.1233	1.11135	0.326228	3.40666	0.00065763	0.0197835	AgedEGFP vs. AgedB3GNT3
Rps11	79.5985	1.20213	0.352999	3.40547	0.000660508	0.0197835	AgedEGFP vs. AgedB3GNT3
Ndn	19.2197	1.75484	0.515203	3.40611	0.000658946	0.0197835	AgedEGFP vs. AgedB3GNT3
Ttc23	153.207	1.53948	0.451197	3.41199	0.000644915	0.0197835	AgedEGFP vs. AgedB3GNT3
Dmxl2	564.274	-0.698287	0.204821	-3.40925	0.00065142	0.0197835	AgedEGFP vs. AgedB3GNT3
Wdr70	470.082	-0.529112	0.155226	-3.40866	0.000652828	0.0197835	AgedEGFP vs. AgedB3GNT3
Vps28	40.3469	1.63513	0.479952	3.40686	0.000657143	0.0197835	AgedEGFP vs. AgedB3GNT3
Stk4	194.175	-0.853077	0.250588	-3.4043	0.000663341	0.0197872	AgedEGFP vs. AgedB3GNT3
4930419G24Rik	1907.18	1.36813	0.402857	3.39606	0.00068363	0.0203414	AgedEGFP vs. AgedB3GNT3
Gm26724	73.3829	1.3978	0.411847	3.39399	0.000688826	0.0204449	AgedEGFP vs. AgedB3GNT3
Eps8l2	64.4337	1.15854	0.342069	3.38685	0.000707005	0.0208268	AgedEGFP vs. AgedB3GNT3
Sec24a	332.098	-0.588252	0.173755	-3.38552	0.000710442	0.0208268	AgedEGFP vs. AgedB3GNT3
Fam120a	470.267	-0.473512	0.139782	-3.3875	0.000705326	0.0208268	AgedEGFP vs. AgedB3GNT3
Cox6c	120.068	0.847878	0.250434	3.38564	0.000710134	0.0208268	AgedEGFP vs. AgedB3GNT3
Msh2	124.329	-0.72392	0.213735	-3.38699	0.00070663	0.0208268	AgedEGFP vs. AgedB3GNT3
Atp1a3	120.028	1.1855	0.350399	3.38328	0.000716265	0.0209459	AgedEGFP vs. AgedB3GNT3
Vps13d	631.385	-0.408428	0.120764	-3.38202	0.000719541	0.0209901	AgedEGFP vs. AgedB3GNT3
Atl2	210.189	-0.601412	0.177925	-3.38015	0.000724474	0.0210824	AgedEGFP vs. AgedB3GNT3
Ehmt1	903.598	-0.37181	0.110208	-3.37372	0.000741605	0.0215283	AgedEGFP vs. AgedB3GNT3
Cox14	36.7289	1.23349	0.365784	3.37219	0.000745718	0.0215515	AgedEGFP vs. AgedB3GNT3
Pak2	587.068	-0.563148	0.167003	-3.37208	0.000746028	0.0215515	AgedEGFP vs. AgedB3GNT3
Gm36849	60.0753	-1.24465	0.369422	-3.36918	0.000753926	0.0216745	AgedEGFP vs. AgedB3GNT3
Tmem158	33.0659	1.44724	0.429479	3.36976	0.000752333	0.0216745	AgedEGFP vs. AgedB3GNT3
Fam83d	58.1971	-1.64161	0.488057	-3.36356	0.000769452	0.0220675	AgedEGFP vs. AgedB3GNT3
Tpi1	39.8523	1.34436	0.400084	3.36021	0.000778836	0.0222707	AgedEGFP vs. AgedB3GNT3
Tmem216	60.2191	1.29466	0.38535	3.3597	0.000780281	0.0222707	AgedEGFP vs. AgedB3GNT3
Ndufs7	73.3327	1.05396	0.314073	3.35579	0.000791372	0.0225333	AgedEGFP vs. AgedB3GNT3
Plekhj1	60.0537	1.01999	0.304113	3.354	0.00079653	0.022626	AgedEGFP vs. AgedB3GNT3
Rprml	15.3707	3.33512	0.994637	3.3531	0.000799119	0.0226455	AgedEGFP vs. AgedB3GNT3
Stub1	77.4767	1.02253	0.305061	3.35188	0.000802658	0.0226918	AgedEGFP vs. AgedB3GNT3
Gm38505	198.615	1.1714	0.349634	3.35036	0.000807058	0.0227621	AgedEGFP vs. AgedB3GNT3
Pik3c3	308.957	-0.559178	0.167076	-3.34684	0.000817374	0.0229985	AgedEGFP vs. AgedB3GNT3
Gnb5	71.3299	1.0171	0.304211	3.34339	0.000827627	0.0232321	AgedEGFP vs. AgedB3GNT3
Krr1	86.9666	-0.937657	0.280817	-3.33903	0.000840705	0.0235048	AgedEGFP vs. AgedB3GNT3
9630041A04Rik	38.375	1.3293	0.398132	3.33884	0.000841291	0.0235048	AgedEGFP vs. AgedB3GNT3
Asns	15.8653	1.8121	0.542945	3.33755	0.000845214	0.0235097	AgedEGFP vs. AgedB3GNT3
D8Ertd738e	27.7579	1.57635	0.472319	3.33748	0.000845416	0.0235097	AgedEGFP vs. AgedB3GNT3
Desi2	556.04	-0.726163	0.217917	-3.33229	0.000861351	0.023897	AgedEGFP vs. AgedB3GNT3
Rpl34	66.2435	1.17522	0.353059	3.32869	0.000872567	0.0241519	AgedEGFP vs. AgedB3GNT3
Tm2d3	51.9528	1.07449	0.32317	3.32485	0.000884667	0.02443	AgedEGFP vs. AgedB3GNT3
Bex1	18.6039	1.90448	0.573455	3.32107	0.000896742	0.0247061	AgedEGFP vs. AgedB3GNT3
Cox6b1	105.091	1.10117	0.332376	3.31302	0.00092294	0.0253691	AgedEGFP vs. AgedB3GNT3
Mcmbp	322.085	-0.551492	0.166528	-3.3117	0.000927296	0.0254301	AgedEGFP vs. AgedB3GNT3
Rabgef1	172.984	-0.658883	0.199134	-3.30873	0.00093719	0.0256424	AgedEGFP vs. AgedB3GNT3
Rps18	54.5226	0.922752	0.279115	3.306	0.000946394	0.0258348	AgedEGFP vs. AgedB3GNT3
Mtx1	25.9421	1.48048	0.448133	3.30366	0.000954307	0.0259319	AgedEGFP vs. AgedB3GNT3
Spock3	3575.97	0.791436	0.239541	3.30396	0.00095328	0.0259319	AgedEGFP vs. AgedB3GNT3
Gm37459	832.638	0.855304	0.25906	3.30157	0.00096146	0.0260075	AgedEGFP vs. AgedB3GNT3
Ndufa6	69.4549	0.768167	0.232629	3.30211	0.000959613	0.0260075	AgedEGFP vs. AgedB3GNT3
Rb1cc1	950.908	-0.406347	0.123197	-3.29837	0.00097249	0.0260689	AgedEGFP vs. AgedB3GNT3
Hspb11	80.5034	0.882296	0.267432	3.29914	0.000969826	0.0260689	AgedEGFP vs. AgedB3GNT3
Ran	62.7939	1.10596	0.335266	3.29876	0.000971124	0.0260689	AgedEGFP vs. AgedB3GNT3
Abce1	205.54	-0.595849	0.180649	-3.29837	0.000972467	0.0260689	AgedEGFP vs. AgedB3GNT3
Tcf7l2	439.212	0.754735	0.2289	3.29723	0.000976443	0.026116	AgedEGFP vs. AgedB3GNT3
Kif3b	126.067	-0.880458	0.267392	-3.29276	0.000992098	0.0264752	AgedEGFP vs. AgedB3GNT3
Aplp1	1099.02	0.694104	0.210993	3.28971	0.00100292	0.0265262	AgedEGFP vs. AgedB3GNT3
Hhip	628.241	0.602723	0.183148	3.29091	0.000998654	0.0265262	AgedEGFP vs. AgedB3GNT3
Jam3	1248.62	-0.4278	0.13004	-3.28976	0.00100274	0.0265262	AgedEGFP vs. AgedB3GNT3
Trip11	774.095	-0.359287	0.109215	-3.28973	0.00100284	0.0265262	AgedEGFP vs. AgedB3GNT3
Tmx3	324.893	-0.451187	0.137198	-3.28857	0.00100697	0.0265741	AgedEGFP vs. AgedB3GNT3
Pdpk1	497.751	-0.443677	0.13518	-3.28212	0.0010303	0.0271296	AgedEGFP vs. AgedB3GNT3
Phf3	895.375	-0.360658	0.109927	-3.28087	0.00103487	0.0271837	AgedEGFP vs. AgedB3GNT3
Fkbp1a	385.785	0.477387	0.145572	3.27939	0.00104032	0.0271837	AgedEGFP vs. AgedB3GNT3
Rsf1os1	89.5888	1.28134	0.390796	3.27881	0.00104247	0.0271837	AgedEGFP vs. AgedB3GNT3
Tnrc6a	608.357	-0.735387	0.224309	-3.27846	0.00104377	0.0271837	AgedEGFP vs. AgedB3GNT3
Filip1l	60.5975	1.396	0.425781	3.27867	0.00104297	0.0271837	AgedEGFP vs. AgedB3GNT3
Scd2	1755.11	0.659666	0.201257	3.27773	0.00104647	0.0271945	AgedEGFP vs. AgedB3GNT3
Gm12145	50.1433	1.93052	0.589349	3.27569	0.00105404	0.0273316	AgedEGFP vs. AgedB3GNT3
Mettl23	40.9393	1.08202	0.330831	3.27062	0.00107311	0.0277656	AgedEGFP vs. AgedB3GNT3
Zfyve1	582.959	-0.57673	0.176443	-3.26865	0.00108061	0.0278989	AgedEGFP vs. AgedB3GNT3
4831440E17Rik	30.9238	1.38353	0.423413	3.26757	0.00108477	0.0279457	AgedEGFP vs. AgedB3GNT3
Lncpint	1583.92	-0.545941	0.167174	-3.26571	0.00109188	0.0280682	AgedEGFP vs. AgedB3GNT3
Fam173a	89.8322	0.860723	0.263728	3.26368	0.00109976	0.0282097	AgedEGFP vs. AgedB3GNT3
Coq10a	128.487	0.772106	0.23664	3.26279	0.00110322	0.0282378	AgedEGFP vs. AgedB3GNT3
Emc6	18.6885	1.58066	0.484972	3.25928	0.00111696	0.0285281	AgedEGFP vs. AgedB3GNT3
Bcas1os2	329.627	0.748111	0.229588	3.25849	0.00112007	0.0285462	AgedEGFP vs. AgedB3GNT3
B430010I23Rik	284.617	0.70686	0.217092	3.25604	0.00112976	0.0287317	AgedEGFP vs. AgedB3GNT3
Dnajc21	248.8	-0.624441	0.191874	-3.25442	0.00113623	0.0288345	AgedEGFP vs. AgedB3GNT3
Wdr12	119.684	-1.19146	0.366281	-3.25285	0.00114255	0.0289331	AgedEGFP vs. AgedB3GNT3
4930587E11Rik	36.0752	2.53487	0.779991	3.24987	0.00115456	0.0291136	AgedEGFP vs. AgedB3GNT3
Opalin	1617.9	0.798853	0.245775	3.25034	0.00115267	0.0291136	AgedEGFP vs. AgedB3GNT3
3110062M04Rik	27.3776	1.27964	0.393901	3.24864	0.00115957	0.029178	AgedEGFP vs. AgedB3GNT3
Kcnma1	910.416	-1.24208	0.382651	-3.24599	0.00117043	0.0293277	AgedEGFP vs. AgedB3GNT3
Bdp1	429.126	-0.612622	0.188732	-3.24599	0.00117045	0.0293277	AgedEGFP vs. AgedB3GNT3
Syt13	37.5811	1.27501	0.393095	3.2435	0.00118069	0.0294604	AgedEGFP vs. AgedB3GNT3
Nap1l5	299.545	0.600057	0.184971	3.24406	0.00117839	0.0294604	AgedEGFP vs. AgedB3GNT3
Kndc1	1577.58	-0.837604	0.258583	-3.2392	0.00119863	0.0297832	AgedEGFP vs. AgedB3GNT3
Fam91a1	227.295	-0.50379	0.155514	-3.23952	0.00119731	0.0297832	AgedEGFP vs. AgedB3GNT3
Pantr1	212.459	-0.854238	0.263975	-3.23606	0.00121191	0.0299879	AgedEGFP vs. AgedB3GNT3
Rpl23a	63.0743	1.02395	0.31637	3.23655	0.00120985	0.0299879	AgedEGFP vs. AgedB3GNT3
Gm12146	43.307	1.27122	0.393116	3.2337	0.00122199	0.0300678	AgedEGFP vs. AgedB3GNT3
Btf3	110.433	0.970035	0.299902	3.2345	0.00121854	0.0300678	AgedEGFP vs. AgedB3GNT3
Timm9	153.763	-0.736344	0.227722	-3.23353	0.00122272	0.0300678	AgedEGFP vs. AgedB3GNT3
Ost4	17.4207	1.54969	0.479652	3.23085	0.00123422	0.0302879	AgedEGFP vs. AgedB3GNT3
Fkbp2	29.0415	1.69191	0.523947	3.22917	0.00124151	0.0304022	AgedEGFP vs. AgedB3GNT3
Tnks2	685.255	-0.470101	0.145605	-3.2286	0.00124398	0.0304022	AgedEGFP vs. AgedB3GNT3
Arhgap12	397.78	-0.436573	0.135328	-3.22603	0.00125522	0.0306139	AgedEGFP vs. AgedB3GNT3
Uqcrfs1	29.2102	1.49977	0.465077	3.22477	0.00126073	0.0306855	AgedEGFP vs. AgedB3GNT3
Pcdhga12	60.4232	0.902056	0.280263	3.2186	0.00128816	0.0312892	AgedEGFP vs. AgedB3GNT3
Saraf	176.696	0.631749	0.196583	3.21365	0.00131061	0.0317695	AgedEGFP vs. AgedB3GNT3
Gm12002	56.4719	1.30252	0.405454	3.2125	0.00131587	0.0318322	AgedEGFP vs. AgedB3GNT3
mt-Atp6	57.763	1.35102	0.420663	3.21164	0.00131981	0.0318627	AgedEGFP vs. AgedB3GNT3
Casp8ap2	194.227	-0.650715	0.202754	-3.20938	0.0013302	0.0320339	AgedEGFP vs. AgedB3GNT3
4930567K12Rik	59.4424	1.14188	0.355845	3.20893	0.00133228	0.0320339	AgedEGFP vs. AgedB3GNT3
Cul4a	253.483	-0.608709	0.189821	-3.20676	0.00134241	0.0321477	AgedEGFP vs. AgedB3GNT3
Rpl38	80.3153	0.944971	0.294655	3.20705	0.00134106	0.0321477	AgedEGFP vs. AgedB3GNT3
Olig1	380.946	1.26727	0.395273	3.20607	0.0013456	0.0321594	AgedEGFP vs. AgedB3GNT3
Mitd1	91.1736	-0.782981	0.244278	-3.20529	0.00134928	0.0321665	AgedEGFP vs. AgedB3GNT3
Rdm1	25.2723	1.42134	0.443495	3.20485	0.00135131	0.0321665	AgedEGFP vs. AgedB3GNT3
Rps23	61.7844	1.0401	0.324902	3.20128	0.00136817	0.0325028	AgedEGFP vs. AgedB3GNT3
Krt10	16.5243	2.10064	0.656429	3.2001	0.00137378	0.0325713	AgedEGFP vs. AgedB3GNT3
Sys1	71.4977	1.19965	0.375057	3.19859	0.00138104	0.0326569	AgedEGFP vs. AgedB3GNT3
Got1	122.612	0.711895	0.222592	3.1982	0.00138288	0.0326569	AgedEGFP vs. AgedB3GNT3
Taf4	117.908	-1.23892	0.387788	-3.19483	0.00139913	0.032808	AgedEGFP vs. AgedB3GNT3
Leng8	565.106	0.443814	0.13891	3.19497	0.00139846	0.032808	AgedEGFP vs. AgedB3GNT3
Arhgef25	31.3108	7.5663	2.36848	3.19459	0.00140031	0.032808	AgedEGFP vs. AgedB3GNT3
Myl6	127.737	1.0922	0.341856	3.19491	0.00139876	0.032808	AgedEGFP vs. AgedB3GNT3
Dnm3os	45.2435	1.43887	0.450768	3.19204	0.00141274	0.0330341	AgedEGFP vs. AgedB3GNT3
Hras	30.5525	1.59288	0.499109	3.19144	0.00141564	0.0330372	AgedEGFP vs. AgedB3GNT3
Rpl36al	28.3245	1.25145	0.39225	3.19043	0.0014206	0.033088	AgedEGFP vs. AgedB3GNT3
Arnt	736.094	-0.321971	0.10098	-3.18847	0.00143028	0.0331672	AgedEGFP vs. AgedB3GNT3
Pfn1	73.0762	0.774058	0.242752	3.18867	0.00142927	0.0331672	AgedEGFP vs. AgedB3GNT3
Ltn1	346.474	-0.589292	0.184844	-3.18805	0.00143236	0.0331672	AgedEGFP vs. AgedB3GNT3
Swt1	439.139	-0.687271	0.215716	-3.186	0.00144254	0.0332959	AgedEGFP vs. AgedB3GNT3
Lrrc8dos	34.3113	1.40374	0.440624	3.18581	0.00144351	0.0332959	AgedEGFP vs. AgedB3GNT3
Gm32250	51.6036	2.47261	0.776274	3.18523	0.00144638	0.0332974	AgedEGFP vs. AgedB3GNT3
Ice1	342.662	-0.506271	0.159044	-3.18321	0.00145653	0.0334664	AgedEGFP vs. AgedB3GNT3
4930517O19Rik	12.5668	5.51529	1.73513	3.1786	0.00147989	0.0339377	AgedEGFP vs. AgedB3GNT3
H1fx	11.6381	2.0222	0.636773	3.1757	0.00149476	0.0342127	AgedEGFP vs. AgedB3GNT3
Calm3	143.054	0.978873	0.308996	3.16791	0.00153538	0.035075	AgedEGFP vs. AgedB3GNT3
Gm48383	57.4537	1.78751	0.564364	3.16731	0.00153858	0.0350809	AgedEGFP vs. AgedB3GNT3
Fabp3	45.468	1.08816	0.34369	3.16611	0.00154493	0.0351583	AgedEGFP vs. AgedB3GNT3
Eif3f	50.9446	1.0288	0.325132	3.16424	0.0015549	0.0353176	AgedEGFP vs. AgedB3GNT3
Tnni1	648.609	0.962984	0.304457	3.16296	0.00156175	0.0353496	AgedEGFP vs. AgedB3GNT3
Cd63	99.9999	0.967207	0.305839	3.16247	0.00156439	0.0353496	AgedEGFP vs. AgedB3GNT3
Trappc2l	24.5611	1.60749	0.508327	3.16231	0.00156522	0.0353496	AgedEGFP vs. AgedB3GNT3
Dnm1	66.4439	1.40894	0.445685	3.1613	0.00157068	0.0354057	AgedEGFP vs. AgedB3GNT3
Pias2	677.984	-0.479055	0.151817	-3.15547	0.00160239	0.0360524	AgedEGFP vs. AgedB3GNT3
Fastkd1	64.2088	-0.904703	0.286795	-3.15453	0.00160757	0.0361006	AgedEGFP vs. AgedB3GNT3
Sipa1l3	544.398	-0.549272	0.174263	-3.15197	0.00162173	0.0363499	AgedEGFP vs. AgedB3GNT3
Gm45767	79.0304	1.02682	0.326055	3.14922	0.00163707	0.0366247	AgedEGFP vs. AgedB3GNT3
Lrpprc	332.889	-0.503327	0.159856	-3.14863	0.00164039	0.0366302	AgedEGFP vs. AgedB3GNT3
Usp7	424.107	-0.526639	0.167385	-3.14627	0.00165366	0.0368574	AgedEGFP vs. AgedB3GNT3
Rpl31	39.2427	1.28099	0.407738	3.14169	0.00167974	0.0368861	AgedEGFP vs. AgedB3GNT3
Gm1673	14.2537	2.39817	0.763135	3.14252	0.00167499	0.0368861	AgedEGFP vs. AgedB3GNT3
Mrps12	24.9895	1.44804	0.460713	3.14304	0.00167202	0.0368861	AgedEGFP vs. AgedB3GNT3
Lsm4	32.8962	1.20885	0.384521	3.14378	0.00166778	0.0368861	AgedEGFP vs. AgedB3GNT3
Use1	30.7266	1.33018	0.422976	3.1448	0.001662	0.0368861	AgedEGFP vs. AgedB3GNT3
Dirc2	244.585	-0.767201	0.243988	-3.14442	0.00166418	0.0368861	AgedEGFP vs. AgedB3GNT3
Gm42418	11715	-0.960711	0.305552	-3.14418	0.0016655	0.0368861	AgedEGFP vs. AgedB3GNT3
Gm26904	287.856	0.889789	0.283203	3.14188	0.00167869	0.0368861	AgedEGFP vs. AgedB3GNT3
Pcm1	1114.52	-0.319666	0.101808	-3.1399	0.00169007	0.0370446	AgedEGFP vs. AgedB3GNT3
Itgb3bp	212.613	0.584442	0.18621	3.13861	0.00169751	0.0370796	AgedEGFP vs. AgedB3GNT3
Dync2h1	386.874	-0.469781	0.149681	-3.13854	0.0016979	0.0370796	AgedEGFP vs. AgedB3GNT3
Glrx5	25.084	1.32242	0.421625	3.13648	0.00170988	0.0372728	AgedEGFP vs. AgedB3GNT3
Als2	232.539	-0.550002	0.17546	-3.13462	0.00172077	0.0374417	AgedEGFP vs. AgedB3GNT3
Ephb1	2478.83	0.902559	0.288262	3.13104	0.00174189	0.0378321	AgedEGFP vs. AgedB3GNT3
Zfp287	246.385	-0.495136	0.158253	-3.12876	0.00175546	0.0380573	AgedEGFP vs. AgedB3GNT3
Pinx1	134.706	-0.661209	0.211576	-3.12516	0.00177706	0.0384557	AgedEGFP vs. AgedB3GNT3
Ubr5	978.182	-0.455477	0.145793	-3.12413	0.00178334	0.0385213	AgedEGFP vs. AgedB3GNT3
Cerk	817.556	-0.586625	0.187885	-3.12226	0.0017947	0.0386965	AgedEGFP vs. AgedB3GNT3
Wdr76	174.661	0.69079	0.221307	3.12141	0.00179986	0.0387376	AgedEGFP vs. AgedB3GNT3
Tars	38.9535	-1.05747	0.338996	-3.11942	0.00181205	0.0389297	AgedEGFP vs. AgedB3GNT3
Riok3	457.163	-0.553681	0.177537	-3.11867	0.00181667	0.0389585	AgedEGFP vs. AgedB3GNT3
1110065P20Rik	22.8245	1.35591	0.435045	3.1167	0.00182885	0.0390089	AgedEGFP vs. AgedB3GNT3
Ndufa5	57.1042	1.0212	0.32757	3.11751	0.00182383	0.0390089	AgedEGFP vs. AgedB3GNT3
Rps17	51.1398	1.24404	0.399086	3.11723	0.00182562	0.0390089	AgedEGFP vs. AgedB3GNT3
Ryk	301.196	-0.484865	0.155641	-3.11529	0.00183766	0.0391267	AgedEGFP vs. AgedB3GNT3
Tac1	18.3652	2.055	0.659852	3.11434	0.00184359	0.039132	AgedEGFP vs. AgedB3GNT3
Timm8b	28.3495	1.4811	0.475596	3.11419	0.00184448	0.039132	AgedEGFP vs. AgedB3GNT3
Ttc37	290.59	-0.644504	0.20706	-3.11264	0.00185422	0.0392685	AgedEGFP vs. AgedB3GNT3
Psen1	397.525	-0.376421	0.12096	-3.11195	0.00185855	0.0392903	AgedEGFP vs. AgedB3GNT3
Cplx1	41.3243	1.0932	0.35136	3.11133	0.00186247	0.0393035	AgedEGFP vs. AgedB3GNT3
Zfp706	119.777	0.652192	0.209887	3.10734	0.00188776	0.0397667	AgedEGFP vs. AgedB3GNT3
Riok1	253.17	-0.552168	0.177791	-3.10571	0.00189826	0.0399171	AgedEGFP vs. AgedB3GNT3
Ndufc1	30.4803	1.19824	0.386098	3.10347	0.00191263	0.0400844	AgedEGFP vs. AgedB3GNT3
Nedd8	134.68	0.716944	0.231017	3.10342	0.00191295	0.0400844	AgedEGFP vs. AgedB3GNT3
Gm28376	463.723	0.865043	0.278794	3.1028	0.00191696	0.0400978	AgedEGFP vs. AgedB3GNT3
Map3k4	258.274	-0.442971	0.142874	-3.10043	0.00193238	0.0403494	AgedEGFP vs. AgedB3GNT3
Gm26767	14.8696	2.46606	0.795815	3.09879	0.00194311	0.0405024	AgedEGFP vs. AgedB3GNT3
Trappc13	171.158	-0.778231	0.251225	-3.09774	0.00195003	0.0405049	AgedEGFP vs. AgedB3GNT3
Nemf	403.567	-0.44558	0.143828	-3.09802	0.00194821	0.0405049	AgedEGFP vs. AgedB3GNT3
Nutf2	54.0533	-0.984226	0.317973	-3.09531	0.00196604	0.0406247	AgedEGFP vs. AgedB3GNT3
Fbxw15	505.875	1.15732	0.373778	3.09627	0.00195974	0.0406247	AgedEGFP vs. AgedB3GNT3
Polh	78.8636	-1.1459	0.370152	-3.09576	0.00196309	0.0406247	AgedEGFP vs. AgedB3GNT3
Capza1	429.368	-0.425648	0.137574	-3.09396	0.00197503	0.0407397	AgedEGFP vs. AgedB3GNT3
Gm28529	16.3935	1.59593	0.515997	3.0929	0.0019821	0.0408148	AgedEGFP vs. AgedB3GNT3
1500011K16Rik	22.1726	1.39969	0.452773	3.09137	0.00199233	0.0409546	AgedEGFP vs. AgedB3GNT3
6530409C15Rik	209.956	0.884899	0.286385	3.0899	0.00200226	0.041017	AgedEGFP vs. AgedB3GNT3
mt-Co2	64.7869	1.43744	0.465147	3.09029	0.00199961	0.041017	AgedEGFP vs. AgedB3GNT3
Tbxas1	44.1884	0.962482	0.312214	3.08277	0.00205085	0.0417967	AgedEGFP vs. AgedB3GNT3
Ilf3	268.01	-0.533332	0.172975	-3.08329	0.00204723	0.0417967	AgedEGFP vs. AgedB3GNT3
Lars	362.4	-0.55557	0.180194	-3.08318	0.00204801	0.0417967	AgedEGFP vs. AgedB3GNT3
Tssc4	45.6341	0.904846	0.293635	3.08153	0.0020594	0.0418992	AgedEGFP vs. AgedB3GNT3
Slc30a9	397.686	-0.425133	0.137997	-3.08075	0.00206482	0.0419376	AgedEGFP vs. AgedB3GNT3
Cry1	75.7387	-1.04311	0.338671	-3.08001	0.00206993	0.0419698	AgedEGFP vs. AgedB3GNT3
Grina	114.361	0.790277	0.25668	3.07884	0.00207809	0.0420134	AgedEGFP vs. AgedB3GNT3
Cyc1	45.9465	1.01264	0.328919	3.07869	0.00207914	0.0420134	AgedEGFP vs. AgedB3GNT3
Ufsp2	141.035	-0.601255	0.195429	-3.07659	0.00209384	0.0422389	AgedEGFP vs. AgedB3GNT3
Wipf2	346.194	-0.605217	0.196781	-3.07559	0.00210086	0.0423087	AgedEGFP vs. AgedB3GNT3
Bcas3	2535.32	0.461121	0.150029	3.07355	0.00211527	0.0424825	AgedEGFP vs. AgedB3GNT3
Skiv2l2	288.668	-0.4359	0.141832	-3.07336	0.00211663	0.0424825	AgedEGFP vs. AgedB3GNT3
Scp2	41.9996	1.00024	0.32553	3.07264	0.00212175	0.0425136	AgedEGFP vs. AgedB3GNT3
Prkar2a	165.526	-0.615216	0.200288	-3.07166	0.00212869	0.0425739	AgedEGFP vs. AgedB3GNT3
Nqo2	12.9412	1.74779	0.569087	3.07121	0.00213191	0.0425739	AgedEGFP vs. AgedB3GNT3
Zfp658	16.6018	-2.04978	0.66768	-3.07	0.00214059	0.0426042	AgedEGFP vs. AgedB3GNT3
Wdhd1	53.1301	-1.12303	0.365795	-3.0701	0.00213984	0.0426042	AgedEGFP vs. AgedB3GNT3
Mcu	370.241	-0.65234	0.212598	-3.06841	0.00215198	0.0426881	AgedEGFP vs. AgedB3GNT3
Supv3l1	90.173	-0.744698	0.242672	-3.06875	0.0021496	0.0426881	AgedEGFP vs. AgedB3GNT3
Ascc2	127.186	-0.705969	0.230202	-3.06673	0.00216413	0.0428576	AgedEGFP vs. AgedB3GNT3
Glt8d1	305.921	0.478691	0.156303	3.06258	0.00219436	0.0433841	AgedEGFP vs. AgedB3GNT3
Fez1	636.127	0.637683	0.208277	3.06171	0.00220076	0.0434385	AgedEGFP vs. AgedB3GNT3
Gm26854	25.8695	2.05454	0.67116	3.06117	0.00220472	0.0434448	AgedEGFP vs. AgedB3GNT3
Pfn2	84.4153	0.86116	0.281428	3.05996	0.00221365	0.0434895	AgedEGFP vs. AgedB3GNT3
Gtf2i	929.423	-0.551591	0.180282	-3.0596	0.00221635	0.0434895	AgedEGFP vs. AgedB3GNT3
Ube2m	45.6121	1.00664	0.329056	3.05917	0.00221949	0.0434895	AgedEGFP vs. AgedB3GNT3
Mark3	1041.95	-0.324607	0.106119	-3.05889	0.00222161	0.0434895	AgedEGFP vs. AgedB3GNT3
Tagln3	53.5111	1.46664	0.479604	3.05803	0.002228	0.0435429	AgedEGFP vs. AgedB3GNT3
Deptor	91.2868	1.23698	0.404655	3.05687	0.00223664	0.0436401	AgedEGFP vs. AgedB3GNT3
Stk24	200.674	-0.538626	0.176243	-3.05616	0.00224191	0.0436714	AgedEGFP vs. AgedB3GNT3
Sh3kbp1	1291.18	0.743474	0.243391	3.05465	0.00225325	0.0436787	AgedEGFP vs. AgedB3GNT3
Gm48512	325.841	1.09099	0.357159	3.05464	0.0022533	0.0436787	AgedEGFP vs. AgedB3GNT3
Tubb4a	1318.57	0.409305	0.133969	3.05522	0.00224897	0.0436787	AgedEGFP vs. AgedB3GNT3
Snx17	48.7101	1.07497	0.352002	3.05387	0.00225909	0.0437199	AgedEGFP vs. AgedB3GNT3
Gm26936	257.343	1.12198	0.367658	3.05169	0.00227558	0.0439674	AgedEGFP vs. AgedB3GNT3
Virma	402.11	-0.419514	0.137636	-3.04799	0.0023038	0.0443431	AgedEGFP vs. AgedB3GNT3
Crip2	26.9506	1.34574	0.44151	3.04805	0.00230333	0.0443431	AgedEGFP vs. AgedB3GNT3
Smchd1	634.675	-0.330772	0.108533	-3.04767	0.0023062	0.0443431	AgedEGFP vs. AgedB3GNT3
Utp15	76.6202	-0.973989	0.31966	-3.04695	0.00231176	0.0443784	AgedEGFP vs. AgedB3GNT3
Izumo4	168.641	0.703706	0.23124	3.04318	0.00234089	0.0448318	AgedEGFP vs. AgedB3GNT3
Supt16	375.197	-0.584586	0.192113	-3.04292	0.00234292	0.0448318	AgedEGFP vs. AgedB3GNT3
Edrf1	176.612	-0.687224	0.225927	-3.0418	0.00235169	0.0448554	AgedEGFP vs. AgedB3GNT3
Rtn4r	31.1338	1.60506	0.527621	3.04207	0.00234957	0.0448554	AgedEGFP vs. AgedB3GNT3
Lrrc1	642.234	-0.762002	0.250671	-3.03985	0.00236693	0.0450738	AgedEGFP vs. AgedB3GNT3
Cmss1	769.119	-0.694058	0.228367	-3.03922	0.00237188	0.0450961	AgedEGFP vs. AgedB3GNT3
Gng3	47.511	1.20972	0.398173	3.03817	0.00238022	0.0451825	AgedEGFP vs. AgedB3GNT3
Psmb4	42.142	1.05715	0.34829	3.03525	0.00240333	0.0455485	AgedEGFP vs. AgedB3GNT3
Cwc25	81.8454	-0.880845	0.290258	-3.0347	0.00240775	0.0455596	AgedEGFP vs. AgedB3GNT3
Arpc3	96.1787	0.736377	0.242709	3.03399	0.0024134	0.045594	AgedEGFP vs. AgedB3GNT3
Map1lc3b	80.3894	0.942254	0.310708	3.03261	0.00242452	0.0456593	AgedEGFP vs. AgedB3GNT3
Dgcr6	16.6822	1.78557	0.588758	3.03277	0.00242321	0.0456593	AgedEGFP vs. AgedB3GNT3
St6galnac3	16311.2	-0.61872	0.204107	-3.03135	0.00243461	0.0457769	AgedEGFP vs. AgedB3GNT3
Rtl8b	33.3946	1.39938	0.462051	3.02862	0.00245672	0.0461185	AgedEGFP vs. AgedB3GNT3
Rbm34	114.805	-0.923662	0.305025	-3.02815	0.00246053	0.0461185	AgedEGFP vs. AgedB3GNT3
Cse1l	236.488	-0.482738	0.159489	-3.02678	0.00247177	0.0462564	AgedEGFP vs. AgedB3GNT3
Cavin3	30.3718	1.43373	0.474094	3.02414	0.00249341	0.0463282	AgedEGFP vs. AgedB3GNT3
Mrpl12	17.18	1.71504	0.566991	3.02481	0.00248787	0.0463282	AgedEGFP vs. AgedB3GNT3
Edil3	15928.4	0.484682	0.160282	3.02394	0.00249507	0.0463282	AgedEGFP vs. AgedB3GNT3
Eif3d	32.738	1.17858	0.389658	3.02464	0.00248926	0.0463282	AgedEGFP vs. AgedB3GNT3
Crebbp	1490.85	-0.437675	0.144719	-3.02431	0.00249204	0.0463282	AgedEGFP vs. AgedB3GNT3
Ccdc93	85.0513	-1.05902	0.35044	-3.02197	0.00251137	0.0463416	AgedEGFP vs. AgedB3GNT3
Abl2	537.867	-0.406026	0.134338	-3.02241	0.00250771	0.0463416	AgedEGFP vs. AgedB3GNT3
Rpl35	23.6152	1.47879	0.489165	3.02309	0.00250209	0.0463416	AgedEGFP vs. AgedB3GNT3
Ece1	37.5794	1.38791	0.459251	3.02212	0.00251009	0.0463416	AgedEGFP vs. AgedB3GNT3
Usf3	220.192	-0.491247	0.162643	-3.02041	0.00252436	0.0465091	AgedEGFP vs. AgedB3GNT3
Rs1	25.5077	1.29831	0.430283	3.01735	0.00254997	0.0467434	AgedEGFP vs. AgedB3GNT3
Nkx6-2	146.378	0.763508	0.253109	3.01652	0.00255693	0.0467434	AgedEGFP vs. AgedB3GNT3
Pxk	446.007	-0.517835	0.171718	-3.01562	0.00256456	0.0467434	AgedEGFP vs. AgedB3GNT3
Tmem256	41.0735	1.06173	0.352031	3.01602	0.0025612	0.0467434	AgedEGFP vs. AgedB3GNT3
Dtnb	906.938	-0.900787	0.298681	-3.01588	0.00256235	0.0467434	AgedEGFP vs. AgedB3GNT3
Gm47371	19.3058	2.08718	0.691571	3.01803	0.00254426	0.0467434	AgedEGFP vs. AgedB3GNT3
Eaf2	130.325	0.845525	0.280337	3.0161	0.00256051	0.0467434	AgedEGFP vs. AgedB3GNT3
Akap9	937.453	-0.454554	0.150774	-3.0148	0.00257148	0.0467978	AgedEGFP vs. AgedB3GNT3
Selenom	111.095	1.21001	0.401466	3.01398	0.00257843	0.0468527	AgedEGFP vs. AgedB3GNT3
Csnk2a2	311.862	-0.676626	0.224828	-3.00953	0.00261654	0.0474726	AgedEGFP vs. AgedB3GNT3
Psmd5	91.3095	-0.786507	0.26143	-3.00848	0.00262558	0.0474919	AgedEGFP vs. AgedB3GNT3
Lrig3	320.375	-0.622075	0.20675	-3.00883	0.00262252	0.0474919	AgedEGFP vs. AgedB3GNT3
Miga1	152.998	-0.646467	0.215618	-2.9982	0.00271579	0.0489748	AgedEGFP vs. AgedB3GNT3
Spast	384.666	-0.394656	0.131618	-2.99849	0.00271323	0.0489748	AgedEGFP vs. AgedB3GNT3
Ccdc124	12.426	1.87809	0.626532	2.9976	0.00272119	0.0489978	AgedEGFP vs. AgedB3GNT3
Rpl17	75.3438	0.955149	0.319022	2.99399	0.00275356	0.0494716	AgedEGFP vs. AgedB3GNT3
[truncated: 6 more rows]

## Sheet: ExN
genes	baseMean	log2FC	lfcSE	stat	pvalue	padj	comparison
Pitpnc1	2505.14	-1.20077	0.0908543	-13.2164	7.0567935269129e-40	1.06790456442773e-35	AgedEGFP vs. YoungEGFP
AC121788.1	397.122	-1.76839	0.165658	-10.6749	1.33355173371489e-26	1.00903191931537e-22	AgedEGFP vs. YoungEGFP
Gm48530	2538.71	1.62911	0.189898	8.5789	9.57879713928762e-18	4.83186457029465e-14	AgedEGFP vs. YoungEGFP
Ddah1	363.677	-1.37185	0.162675	-8.43306	3.36755944301867e-17	1.27403192628004e-13	AgedEGFP vs. YoungEGFP
Gm20629	154.556	2.4234	0.289534	8.37003	5.76058531471577e-17	1.74349875135187e-13	AgedEGFP vs. YoungEGFP
Thap3	575.562	1.0996	0.136557	8.05236	8.12131546635398e-16	2.04833111587225e-12	AgedEGFP vs. YoungEGFP
Samd4	1452.88	-1.22397	0.159273	-7.68475	1.53291969774893e-14	3.31395339800494e-11	AgedEGFP vs. YoungEGFP
Gm40653	123.212	2.25204	0.294961	7.63505	2.2573828333596e-14	4.27012180215385e-11	AgedEGFP vs. YoungEGFP
Prex1	1110	-1.09968	0.145413	-7.56245	3.95545538715037e-14	6.65087848597183e-11	AgedEGFP vs. YoungEGFP
Stard6	135.061	1.67218	0.224296	7.45521	8.97262378127637e-14	1.35782715682055e-10	AgedEGFP vs. YoungEGFP
Pfkfb3	581.753	-1.38556	0.186787	-7.41789	1.19001200372892e-13	1.50070430436915e-10	AgedEGFP vs. YoungEGFP
Apba3	200.265	-1.24797	0.168223	-7.41859	1.18376096120508e-13	1.50070430436915e-10	AgedEGFP vs. YoungEGFP
Baz1a	206.311	-2.06177	0.280488	-7.35067	1.97218820117364e-13	2.29577877295082e-10	AgedEGFP vs. YoungEGFP
Trib2	234.917	-1.41072	0.194301	-7.26049	3.85681887298125e-13	4.16894571463037e-10	AgedEGFP vs. YoungEGFP
Sv2c	534.054	-1.13713	0.157423	-7.22341	5.06986109106771e-13	5.11481385940851e-10	AgedEGFP vs. YoungEGFP
Phf7	94.2984	2.00489	0.278099	7.20928	5.62497102540144e-13	5.3201679079625e-10	AgedEGFP vs. YoungEGFP
Iqck	157.418	1.72165	0.252754	6.81155	9.65555363809036e-12	8.59514665913067e-09	AgedEGFP vs. YoungEGFP
Hsph1	1130.02	-1.36095	0.200847	-6.77603	1.23521658422157e-11	1.0384740316125e-08	AgedEGFP vs. YoungEGFP
Cdh7	1287.02	0.81262	0.12028	6.75607	1.41789802288325e-11	1.12931846212064e-08	AgedEGFP vs. YoungEGFP
Anks1	1664.35	-1.12182	0.167183	-6.71014	1.94439894583066e-11	1.47122946236277e-08	AgedEGFP vs. YoungEGFP
Synj2	1304.97	-0.848167	0.127492	-6.65272	2.87734242706442e-11	2.07346775946504e-08	AgedEGFP vs. YoungEGFP
Zhx2	594.676	-1.16564	0.177016	-6.58492	4.55132228398688e-11	3.13068909652606e-08	AgedEGFP vs. YoungEGFP
Spag6	309.625	1.64784	0.252523	6.52551	6.77719130076988e-11	4.45909721541524e-08	AgedEGFP vs. YoungEGFP
Gm16553	62.4756	3.08548	0.480429	6.42234	1.34193306721828e-10	8.46144712758925e-08	AgedEGFP vs. YoungEGFP
Sbk1	364.683	-1.13444	0.177419	-6.39414	1.61449399333981e-10	9.77285504048454e-08	AgedEGFP vs. YoungEGFP
Gm47096	52.6538	2.28585	0.361127	6.32978	2.45511750171839e-10	1.42897281359632e-07	AgedEGFP vs. YoungEGFP
Mir124a-1hg	4268.38	-0.498915	0.0798557	-6.24771	4.16526693638645e-10	2.33455498327171e-07	AgedEGFP vs. YoungEGFP
Epm2a	969.41	1.185	0.193699	6.11774	9.49136660030554e-10	5.12974467008656e-07	AgedEGFP vs. YoungEGFP
C030047K22Rik	303.687	1.27513	0.208865	6.10502	1.02785112706374e-09	5.36361072615708e-07	AgedEGFP vs. YoungEGFP
2900055J20Rik	1343.45	1.04907	0.17299	6.06434	1.32500586706241e-09	6.68377126208515e-07	AgedEGFP vs. YoungEGFP
Dglucy	167.134	1.09872	0.183182	5.99799	1.99779110959294e-09	9.75244285853871e-07	AgedEGFP vs. YoungEGFP
Dnajb5	640.386	-1.13558	0.189916	-5.9794	2.23961545084757e-09	1.0270333520508e-06	AgedEGFP vs. YoungEGFP
Hectd2	1780.84	-0.788992	0.131925	-5.98062	2.22290991490144e-09	1.0270333520508e-06	AgedEGFP vs. YoungEGFP
Grm4	469.836	-1.34152	0.225482	-5.94957	2.68854181793253e-09	1.19663833325803e-06	AgedEGFP vs. YoungEGFP
Prune2	1042.85	0.756955	0.12748	5.93784	2.88795955569644e-09	1.24867119875298e-06	AgedEGFP vs. YoungEGFP
Dusp11	1005.79	-1.06114	0.179677	-5.90583	3.50867477124826e-09	1.47491042536944e-06	AgedEGFP vs. YoungEGFP
1110046J04Rik	336.537	1.01682	0.172952	5.87923	4.12186262224009e-09	1.6858418124962e-06	AgedEGFP vs. YoungEGFP
Eif2s2	827.624	-0.672954	0.115432	-5.82989	5.54651947610007e-09	2.15761105290801e-06	AgedEGFP vs. YoungEGFP
Tet3	3340.14	-0.8786	0.150717	-5.82947	5.56048576378857e-09	2.15761105290801e-06	AgedEGFP vs. YoungEGFP
Krt12	364.211	1.68129	0.289318	5.81121	6.20217492881686e-09	2.34643782994464e-06	AgedEGFP vs. YoungEGFP
Noct	766.855	-0.670077	0.115704	-5.79131	6.98380754140667e-09	2.57770632985627e-06	AgedEGFP vs. YoungEGFP
Pde4a	4009.03	-0.963009	0.168493	-5.71544	1.09421865709098e-08	3.92327935680929e-06	AgedEGFP vs. YoungEGFP
Gm48913	57.2722	2.19591	0.38442	5.71227	1.11478895356373e-08	3.92327935680929e-06	AgedEGFP vs. YoungEGFP
Abcb1b	424.961	0.985856	0.172941	5.70053	1.19432720302984e-08	4.10767126442058e-06	AgedEGFP vs. YoungEGFP
Arrb2	251.123	-1.01557	0.178579	-5.68697	1.29316530165335e-08	4.34877122442671e-06	AgedEGFP vs. YoungEGFP
Spred1	4381.06	-0.773496	0.136404	-5.67064	1.42264505469942e-08	4.68019295929702e-06	AgedEGFP vs. YoungEGFP
Dyrk2	398.047	-0.758652	0.133981	-5.6624	1.49266365221004e-08	4.8060593721052e-06	AgedEGFP vs. YoungEGFP
2810049E08Rik	777.265	0.953375	0.168746	5.64976	1.60671295917657e-08	5.06549733567064e-06	AgedEGFP vs. YoungEGFP
Fbxl4	602.017	1.06742	0.18962	5.62923	1.81013704203883e-08	5.59036813411707e-06	AgedEGFP vs. YoungEGFP
4930557J02Rik	63.3487	1.85457	0.331176	5.59994	2.14430683062951e-08	6.48995905358326e-06	AgedEGFP vs. YoungEGFP
Fap	658.516	1.032	0.184416	5.59602	2.19325194605756e-08	6.50793758817433e-06	AgedEGFP vs. YoungEGFP
Lrrn2	2470.69	-0.9359	0.168058	-5.56892	2.56319269891308e-08	7.39462051566788e-06	AgedEGFP vs. YoungEGFP
Mfsd13b	56.1388	1.95845	0.351789	5.56712	2.5898029956413e-08	7.39462051566788e-06	AgedEGFP vs. YoungEGFP
Zfp326	1080.46	-0.5345	0.0967262	-5.52591	3.27784592877364e-08	9.18585971113545e-06	AgedEGFP vs. YoungEGFP
Vmn2r56	58.8114	2.20998	0.400546	5.51741	3.44036960795301e-08	9.46602059584599e-06	AgedEGFP vs. YoungEGFP
Casp7	120.025	1.92251	0.35186	5.46386	4.65903130735155e-08	1.25902001382412e-05	AgedEGFP vs. YoungEGFP
Etv5	2724.33	-0.884094	0.162301	-5.44725	5.11540038090298e-08	1.35809392919657e-05	AgedEGFP vs. YoungEGFP
Arhgap27os2	48.4098	2.45011	0.452094	5.41948	5.97738817917483e-08	1.55958302268022e-05	AgedEGFP vs. YoungEGFP
Xrcc5	676.187	0.61121	0.11302	5.408	6.37324259680956e-08	1.63468271555117e-05	AgedEGFP vs. YoungEGFP
Homer1	11321.3	-0.867531	0.16062	-5.40113	6.6221241615883e-08	1.6702100822886e-05	AgedEGFP vs. YoungEGFP
Cnot3	775.432	-0.741625	0.137657	-5.38748	7.14540699625677e-08	1.77264662416973e-05	AgedEGFP vs. YoungEGFP
Tnfrsf25	171.373	-2.45646	0.457693	-5.36706	8.002949081256e-08	1.95336497494592e-05	AgedEGFP vs. YoungEGFP
Lin28b	1569.33	0.93762	0.174906	5.3607	8.28986244428142e-08	1.99127759316366e-05	AgedEGFP vs. YoungEGFP
Ube2b	780.825	-0.763329	0.142476	-5.35761	8.43281921607238e-08	1.99396645620036e-05	AgedEGFP vs. YoungEGFP
Parpbp	39.7105	2.57679	0.482318	5.34252	9.16630980304923e-08	2.13405794230068e-05	AgedEGFP vs. YoungEGFP
Ccnd2	1223.41	-1.01594	0.1914	-5.30796	1.10861685294702e-07	2.54192406600716e-05	AgedEGFP vs. YoungEGFP
Dpp4	347.535	1.24145	0.234698	5.28956	1.22614257638744e-07	2.72870817771634e-05	AgedEGFP vs. YoungEGFP
Sil1	1619.49	0.80196	0.151572	5.29095	1.21681502672299e-07	2.72870817771634e-05	AgedEGFP vs. YoungEGFP
4933424G06Rik	176.286	1.15973	0.219531	5.28277	1.27245637375694e-07	2.79073656580633e-05	AgedEGFP vs. YoungEGFP
Stip1	762.882	-0.840295	0.159905	-5.25497	1.48048247703002e-07	3.20059161784219e-05	AgedEGFP vs. YoungEGFP
Cstad	76.6532	1.59147	0.303438	5.24477	1.56473640458134e-07	3.28877166812909e-05	AgedEGFP vs. YoungEGFP
Ubash3b	618.71	-2.08782	0.398045	-5.24519	1.56118010685524e-07	3.28877166812909e-05	AgedEGFP vs. YoungEGFP
Srcin1	5015.19	-0.75846	0.144872	-5.23539	1.64637346163588e-07	3.36692037779504e-05	AgedEGFP vs. YoungEGFP
Hivep1	1843.94	-1.03416	0.197534	-5.23538	1.64641583266261e-07	3.36692037779504e-05	AgedEGFP vs. YoungEGFP
Pantr1	1263.8	-0.732896	0.140427	-5.21907	1.79825412546271e-07	3.58065522113517e-05	AgedEGFP vs. YoungEGFP
Mast3	2341.55	-0.859956	0.164709	-5.22108	1.77886640354331e-07	3.58065522113517e-05	AgedEGFP vs. YoungEGFP
Asah2	172.707	1.38562	0.26619	5.20539	1.93588552174183e-07	3.804643584483e-05	AgedEGFP vs. YoungEGFP
Ntrk2	23572.8	-0.90049	0.173338	-5.195	2.04717186204752e-07	3.97177587030322e-05	AgedEGFP vs. YoungEGFP
Fgfr1	471.051	-1.00092	0.192893	-5.189	2.11430075056633e-07	4.05009028586333e-05	AgedEGFP vs. YoungEGFP
Spats1	97.749	1.39775	0.269771	5.18126	2.20390611486751e-07	4.16896390453626e-05	AgedEGFP vs. YoungEGFP
Gm12394	113.404	1.44857	0.280229	5.16923	2.35061521657075e-07	4.39158766325496e-05	AgedEGFP vs. YoungEGFP
9430065F17Rik	46.8289	2.12634	0.41224	5.15801	2.49588758729706e-07	4.60613010470321e-05	AgedEGFP vs. YoungEGFP
H3f3b	410.905	1.24087	0.240785	5.15341	2.55788960356744e-07	4.66367992419109e-05	AgedEGFP vs. YoungEGFP
Pcdh1	550.01	-0.95201	0.185426	-5.13419	2.83365667272201e-07	5.10496743194073e-05	AgedEGFP vs. YoungEGFP
Per2	840.805	-1.01909	0.198755	-5.12736	2.93826313186833e-07	5.23114540877217e-05	AgedEGFP vs. YoungEGFP
Bcor	1040.81	-0.992989	0.193873	-5.12185	3.0254638132631e-07	5.3237609169896e-05	AgedEGFP vs. YoungEGFP
Zfp641	225.369	1.01407	0.198193	5.11659	3.11108738437804e-07	5.4115040675624e-05	AgedEGFP vs. YoungEGFP
Tmem218	277.149	1.37421	0.268741	5.11352	3.16205796644645e-07	5.43766172798114e-05	AgedEGFP vs. YoungEGFP
Nmnat3	192.354	1.11654	0.218557	5.10871	3.2437206858141e-07	5.51541855487919e-05	AgedEGFP vs. YoungEGFP
Vmn1r90	33.0542	2.30104	0.456842	5.03684	4.73272730507187e-07	7.95781803418362e-05	AgedEGFP vs. YoungEGFP
Smim8	135.917	1.07326	0.213482	5.0274	4.97162476722232e-07	8.26764808817312e-05	AgedEGFP vs. YoungEGFP
Pdia3	861.353	-0.908646	0.181152	-5.01592	5.27798693702231e-07	8.68171481716941e-05	AgedEGFP vs. YoungEGFP
Dlgap3	3663.88	-0.786908	0.157191	-5.00606	5.55552936658032e-07	9.03998128004946e-05	AgedEGFP vs. YoungEGFP
Zmynd12	116.034	1.40467	0.281906	4.98275	6.26879248004078e-07	9.79564271054025e-05	AgedEGFP vs. YoungEGFP
Ncor2	2088.75	-0.985371	0.197769	-4.98244	6.27884320969011e-07	9.79564271054025e-05	AgedEGFP vs. YoungEGFP
Gm44040	309.944	1.60101	0.321123	4.98566	6.17506115719986e-07	9.79564271054025e-05	AgedEGFP vs. YoungEGFP
Dlg4	2594.35	-0.957671	0.192035	-4.98696	6.13365939797468e-07	9.79564271054025e-05	AgedEGFP vs. YoungEGFP
Faap100	107.234	-1.97785	0.397124	-4.98044	6.3440667436019e-07	9.79640428887016e-05	AgedEGFP vs. YoungEGFP
Atp1a4	46.1515	2.30734	0.46361	4.97691	6.46086242261725e-07	9.8759829334815e-05	AgedEGFP vs. YoungEGFP
Mccc2	875.716	0.973297	0.196136	4.96236	6.9641401769756e-07	0.000105388	AgedEGFP vs. YoungEGFP
Mapk4	5072.45	-0.711695	0.143727	-4.95171	7.35636111125031e-07	0.000110222	AgedEGFP vs. YoungEGFP
Ufc1	253.176	0.820753	0.166724	4.92283	8.53036326779306e-07	0.000124125	AgedEGFP vs. YoungEGFP
Spred2	6367.51	-1.07555	0.218474	-4.923	8.52255388776409e-07	0.000124125	AgedEGFP vs. YoungEGFP
Arhgef33	252.626	1.4468	0.293704	4.92606	8.39062743645336e-07	0.000124125	AgedEGFP vs. YoungEGFP
Gm17477	126.669	-1.10508	0.224757	-4.91678	8.79793906684257e-07	0.000126799	AgedEGFP vs. YoungEGFP
Tex26	58.8515	2.23978	0.455779	4.91418	8.91552343619426e-07	0.000127282	AgedEGFP vs. YoungEGFP
Slc5a3	298.673	-1.36958	0.279391	-4.902	9.48661723938727e-07	0.000134169	AgedEGFP vs. YoungEGFP
Anxa5	190.646	-0.779945	0.159276	-4.8968	9.74096968320589e-07	0.000136491	AgedEGFP vs. YoungEGFP
Gm26945	209.252	-1.50111	0.306928	-4.89077	1.00441749783697e-06	0.000139448	AgedEGFP vs. YoungEGFP
Sys1	171.539	1.16343	0.238121	4.88589	1.02961885336991e-06	0.000141647	AgedEGFP vs. YoungEGFP
Mttp	402.068	0.685118	0.140841	4.86449	1.14749959289982e-06	0.000156442	AgedEGFP vs. YoungEGFP
Taf4	584.853	-0.860042	0.177158	-4.85467	1.20587989663696e-06	0.000162934	AgedEGFP vs. YoungEGFP
Kcnip2	1114.96	-0.896417	0.184864	-4.84905	1.24051349835474e-06	0.00016613	AgedEGFP vs. YoungEGFP
9330159F19Rik	1264.91	-0.72408	0.149386	-4.84705	1.25313385640246e-06	0.000166348	AgedEGFP vs. YoungEGFP
Nectin1	691.29	-1.40651	0.290461	-4.84233	1.28323349004528e-06	0.000168862	AgedEGFP vs. YoungEGFP
Gm38155	172.536	1.74205	0.360176	4.83666	1.32042049712065e-06	0.000172258	AgedEGFP vs. YoungEGFP
Gldn	67.6164	1.79284	0.370903	4.83372	1.34007090320518e-06	0.000173327	AgedEGFP vs. YoungEGFP
Snrnp48	1333.16	-0.631313	0.130795	-4.82674	1.38786371379562e-06	0.000177988	AgedEGFP vs. YoungEGFP
Tnks1bp1	595.48	-0.878534	0.182117	-4.82401	1.40700596286915e-06	0.000178404	AgedEGFP vs. YoungEGFP
Sept8	1778.74	-0.886185	0.183744	-4.82292	1.41468602699333e-06	0.000178404	AgedEGFP vs. YoungEGFP
Ppp6r1	527.57	-0.88234	0.18379	-4.80081	1.58024714532572e-06	0.000197635	AgedEGFP vs. YoungEGFP
6330403K07Rik	239.085	1.8431	0.384468	4.7939	1.63568647554366e-06	0.000202892	AgedEGFP vs. YoungEGFP
Rimklb	348.98	-1.0102	0.210916	-4.78961	1.67106584059673e-06	0.000205595	AgedEGFP vs. YoungEGFP
Ndufaf5	740.917	-0.829882	0.1735	-4.7832	1.72528547890508e-06	0.000210554	AgedEGFP vs. YoungEGFP
Vwa3a	364.508	0.834781	0.174724	4.77772	1.7729251933897e-06	0.000214341	AgedEGFP vs. YoungEGFP
Kdm4d	212.266	1.332	0.278871	4.7764	1.78464044029628e-06	0.000214341	AgedEGFP vs. YoungEGFP
Zeb1	4033.13	-0.543914	0.114156	-4.76466	1.89170194305483e-06	0.0002249	AgedEGFP vs. YoungEGFP
Jak2	1808.6	-0.582407	0.122264	-4.76354	1.90228267427571e-06	0.0002249	AgedEGFP vs. YoungEGFP
Gm37229	94.3924	1.94587	0.409	4.75764	1.95868684018136e-06	0.000229774	AgedEGFP vs. YoungEGFP
Syngap1	1045.69	-0.654691	0.137701	-4.75445	1.98983748954065e-06	0.000231632	AgedEGFP vs. YoungEGFP
Prpf18	814.285	-0.562865	0.118774	-4.73894	2.14833957023545e-06	0.000246489	AgedEGFP vs. YoungEGFP
Meiob	42.6153	3.81868	0.805835	4.73878	2.15003983132564e-06	0.000246489	AgedEGFP vs. YoungEGFP
Zfp46	247.063	1.17326	0.247853	4.7337	2.20462643413782e-06	0.000248975	AgedEGFP vs. YoungEGFP
Prkd2	231.41	-1.05739	0.223344	-4.73437	2.19736887642074e-06	0.000248975	AgedEGFP vs. YoungEGFP
Kcnip3	4214.96	-1.09138	0.230806	-4.72858	2.26099345465787e-06	0.000253449	AgedEGFP vs. YoungEGFP
Lamc1	1730.69	-0.877711	0.186109	-4.71613	2.40378508076722e-06	0.000267474	AgedEGFP vs. YoungEGFP
Ankrd10	1281.77	-0.639747	0.136146	-4.69899	2.61455369684621e-06	0.000288099	AgedEGFP vs. YoungEGFP
A730017C20Rik	451.989	1.22827	0.261446	4.698	2.62721797598054e-06	0.000288099	AgedEGFP vs. YoungEGFP
Prdx4	108.935	1.54249	0.328696	4.69275	2.69558829026995e-06	0.00029347	AgedEGFP vs. YoungEGFP
Atp1a1	2754.41	-0.740321	0.157872	-4.68937	2.74042176060932e-06	0.00029622	AgedEGFP vs. YoungEGFP
Atpif1	585.456	0.775414	0.165535	4.68429	2.80929530712918e-06	0.000301511	AgedEGFP vs. YoungEGFP
Nrxn2	3352.42	-0.785049	0.167693	-4.68148	2.84814783860088e-06	0.000303528	AgedEGFP vs. YoungEGFP
Mettl24	537.034	0.75378	0.161109	4.67871	2.88684315165903e-06	0.000304265	AgedEGFP vs. YoungEGFP
Hcfc2	1010.83	-0.572183	0.122311	-4.67811	2.89526904026451e-06	0.000304265	AgedEGFP vs. YoungEGFP
Dkk3	2395.5	-0.625109	0.133688	-4.67587	2.92709457777797e-06	0.000305488	AgedEGFP vs. YoungEGFP
Rgs17	3010.54	-0.789692	0.169035	-4.67177	2.98611567334444e-06	0.000308845	AgedEGFP vs. YoungEGFP
Gramd1b	7097.52	-0.72148	0.154466	-4.67081	3.00008248655177e-06	0.000308845	AgedEGFP vs. YoungEGFP
Pcbp2	2567.57	-0.536164	0.114939	-4.66475	3.08994493298322e-06	0.000315947	AgedEGFP vs. YoungEGFP
Hs6st1	418.189	-0.791863	0.170235	-4.65158	3.29396492926923e-06	0.000334547	AgedEGFP vs. YoungEGFP
Poln	399.237	0.748611	0.161019	4.64921	3.33212073839919e-06	0.000336167	AgedEGFP vs. YoungEGFP
Zbtb40	257.101	-0.734969	0.158187	-4.6462	3.38102297137807e-06	0.000338841	AgedEGFP vs. YoungEGFP
Suclg2	279.945	0.859492	0.185458	4.63443	3.57917578763912e-06	0.000355328	AgedEGFP vs. YoungEGFP
Gm15083	385.073	-0.796818	0.171963	-4.63366	3.59249640898669e-06	0.000355328	AgedEGFP vs. YoungEGFP
Nus1	470.678	-0.557951	0.120542	-4.62868	3.68002023887877e-06	0.000359289	AgedEGFP vs. YoungEGFP
Vps37a	1072.83	-0.513207	0.11086	-4.62932	3.66861790702584e-06	0.000359289	AgedEGFP vs. YoungEGFP
Tead1	1358.48	-0.862617	0.186618	-4.62238	3.79368006008762e-06	0.000368011	AgedEGFP vs. YoungEGFP
Dusp22	776.267	0.582126	0.126041	4.61854	3.86440620757034e-06	0.000372484	AgedEGFP vs. YoungEGFP
Mrap2	145.514	1.03856	0.22497	4.61644	3.90383346258685e-06	0.000373903	AgedEGFP vs. YoungEGFP
Npcd	439.188	2.12247	0.460088	4.61318	3.96559654731456e-06	0.00037743	AgedEGFP vs. YoungEGFP
Adora1	830.941	-0.909731	0.197309	-4.61069	4.01326407633721e-06	0.000378374	AgedEGFP vs. YoungEGFP
Ptgr2	267.128	1.41255	0.306405	4.61006	4.02551671506845e-06	0.000378374	AgedEGFP vs. YoungEGFP
Fsd1l	1301.87	-0.544545	0.118182	-4.60769	4.07172714246464e-06	0.000380355	AgedEGFP vs. YoungEGFP
Stk4	920.086	-0.947912	0.206539	-4.5895	4.44306039797287e-06	0.000409981	AgedEGFP vs. YoungEGFP
Bclaf3	660.795	-0.835394	0.181998	-4.59013	4.4297143327494e-06	0.000409981	AgedEGFP vs. YoungEGFP
Samd3	43.3978	1.85099	0.403667	4.58544	4.53040049420481e-06	0.000415506	AgedEGFP vs. YoungEGFP
Wwc1	2683.01	-0.926082	0.202047	-4.58349	4.57282408782886e-06	0.000416871	AgedEGFP vs. YoungEGFP
Rbm20	449.361	0.888803	0.194101	4.57908	4.67030162723147e-06	0.000423208	AgedEGFP vs. YoungEGFP
Cbfa2t3	539.434	-1.97647	0.432409	-4.57083	4.85802573555379e-06	0.000434588	AgedEGFP vs. YoungEGFP
Prrt1	670.238	-1.42438	0.311608	-4.57106	4.85254840631146e-06	0.000434588	AgedEGFP vs. YoungEGFP
A830052D11Rik	59.3719	1.55024	0.339236	4.56979	4.88204770856787e-06	0.000434588	AgedEGFP vs. YoungEGFP
Adam19	531.313	-0.789795	0.172998	-4.56534	4.9869060103012e-06	0.000437039	AgedEGFP vs. YoungEGFP
Cacng2	2497.96	-0.910331	0.199418	-4.56495	4.99621859567849e-06	0.000437039	AgedEGFP vs. YoungEGFP
Dexi	992.46	-0.826195	0.180914	-4.56679	4.952382672904e-06	0.000437039	AgedEGFP vs. YoungEGFP
AI481877	111.175	-1.78288	0.391029	-4.55946	5.12862362478791e-06	0.000446043	AgedEGFP vs. YoungEGFP
Dpm2	334.305	0.92077	0.202822	4.5398	5.6308497010656e-06	0.000481422	AgedEGFP vs. YoungEGFP
Rims4	1280.04	-0.685626	0.151022	-4.53991	5.62785807167281e-06	0.000481422	AgedEGFP vs. YoungEGFP
Arid1a	2187.87	-0.634797	0.139807	-4.54054	5.61115036510646e-06	0.000481422	AgedEGFP vs. YoungEGFP
Smim19	142.829	1.19139	0.262564	4.53751	5.69217495168929e-06	0.000483931	AgedEGFP vs. YoungEGFP
Itgb3bp	576.653	0.770968	0.170046	4.53389	5.79063242007524e-06	0.000489551	AgedEGFP vs. YoungEGFP
Stx17	698.778	0.587694	0.130173	4.51473	6.33977546717816e-06	0.000524261	AgedEGFP vs. YoungEGFP
Rbm28	1935.07	-0.672184	0.148813	-4.51698	6.27274401743201e-06	0.000524261	AgedEGFP vs. YoungEGFP
Pde7b	6648.24	-0.860152	0.190515	-4.51487	6.33557276202166e-06	0.000524261	AgedEGFP vs. YoungEGFP
Zwilch	168.596	0.910998	0.201648	4.51777	6.24929002026269e-06	0.000524261	AgedEGFP vs. YoungEGFP
Ahctf1	1850.79	-0.435715	0.0965447	-4.51309	6.38890839310603e-06	0.000525453	AgedEGFP vs. YoungEGFP
Sipa1l3	2387.93	-0.853398	0.18922	-4.5101	6.4798184289979e-06	0.000530049	AgedEGFP vs. YoungEGFP
Ttyh3	544.76	-0.85252	0.189473	-4.49943	6.81368907241007e-06	0.000554363	AgedEGFP vs. YoungEGFP
Sgk1	2194.27	-0.709269	0.157949	-4.4905	7.1055266257128e-06	0.000575016	AgedEGFP vs. YoungEGFP
Foxo6	141.359	-0.978845	0.218087	-4.48832	7.17872341516972e-06	0.000577849	AgedEGFP vs. YoungEGFP
Hsp90b1	896.353	-1.08388	0.24159	-4.48645	7.24192294891986e-06	0.000579852	AgedEGFP vs. YoungEGFP
Sgsm1	3513.08	-1.07671	0.240138	-4.4837	7.33581945741018e-06	0.000581279	AgedEGFP vs. YoungEGFP
Epn2	2948.24	-0.509941	0.113733	-4.48368	7.33656992715231e-06	0.000581279	AgedEGFP vs. YoungEGFP
Hpcal4	463.692	-0.641788	0.143271	-4.47952	7.48093513291655e-06	0.000586575	AgedEGFP vs. YoungEGFP
Phf21b	616.187	-1.19965	0.26777	-4.48014	7.4592651228567e-06	0.000586575	AgedEGFP vs. YoungEGFP
Zranb3	581.925	0.777721	0.173784	4.47522	7.6331998562834e-06	0.000592375	AgedEGFP vs. YoungEGFP
Slc24a5	659.344	1.19114	0.266135	4.4757	7.61607038300789e-06	0.000592375	AgedEGFP vs. YoungEGFP
Tnfrsf21	1209.6	-0.651778	0.14583	-4.46944	7.84234189028866e-06	0.000605501	AgedEGFP vs. YoungEGFP
Kcnmb4	1615.31	-0.506667	0.113538	-4.46252	8.10001494616628e-06	0.000622221	AgedEGFP vs. YoungEGFP
4930452B06Rik	483.231	0.77689	0.174733	4.44615	8.74243814558603e-06	0.000667472	AgedEGFP vs. YoungEGFP
Mllt6	819.564	-0.6794	0.152836	-4.44529	8.77730756800211e-06	0.000667472	AgedEGFP vs. YoungEGFP
Gas2	1085.32	0.777678	0.175039	4.44289	8.87590211565535e-06	0.000667524	AgedEGFP vs. YoungEGFP
Reep3	1241.87	-0.419309	0.0943952	-4.44206	8.91032272929486e-06	0.000667524	AgedEGFP vs. YoungEGFP
Nxpe2	241.222	1.55023	0.348912	4.44305	8.86935527238472e-06	0.000667524	AgedEGFP vs. YoungEGFP
Otub2	148.328	-0.921062	0.207449	-4.43994	8.99838368612771e-06	0.000670801	AgedEGFP vs. YoungEGFP
Rps6ka5	2213.79	0.735182	0.165676	4.43747	9.10243746290839e-06	0.000675231	AgedEGFP vs. YoungEGFP
Bex2	513.444	0.799608	0.180299	4.43489	9.21176606822316e-06	0.000679589	AgedEGFP vs. YoungEGFP
Stk24	655.315	-0.718345	0.162009	-4.43398	9.25099781766804e-06	0.000679589	AgedEGFP vs. YoungEGFP
Zfp799	815.654	0.990692	0.223772	4.42723	9.54503660000771e-06	0.000697802	AgedEGFP vs. YoungEGFP
Pradc1	152.246	0.866297	0.196004	4.41979	9.87983522273905e-06	0.000706646	AgedEGFP vs. YoungEGFP
Stac3	143.873	-0.89448	0.202367	-4.42009	9.86581294687672e-06	0.000706646	AgedEGFP vs. YoungEGFP
Abce1	872.36	-0.527841	0.119438	-4.41936	9.8994934774466e-06	0.000706646	AgedEGFP vs. YoungEGFP
Lrch1	2643.22	-0.645988	0.146092	-4.42178	9.78910340509478e-06	0.000706646	AgedEGFP vs. YoungEGFP
Fgfbp3	78.486	1.86052	0.420748	4.42193	9.78209360385711e-06	0.000706646	AgedEGFP vs. YoungEGFP
Dnah14	399.825	0.994082	0.225064	4.41688	1.0013674397574e-05	0.000708117	AgedEGFP vs. YoungEGFP
Myh9	1313.02	-0.522705	0.118319	-4.41777	9.97227345251813e-06	0.000708117	AgedEGFP vs. YoungEGFP
Mfhas1	1890.11	-0.634385	0.143776	-4.41232	1.02269163949999e-05	0.000719832	AgedEGFP vs. YoungEGFP
Zc3h6	1592.75	0.955057	0.216531	4.41073	1.03023315582095e-05	0.000721783	AgedEGFP vs. YoungEGFP
Ddb2	1060.64	0.684376	0.155293	4.407	1.04812688057068e-05	0.000730936	AgedEGFP vs. YoungEGFP
Pcsk1	1625.82	-0.727072	0.16507	-4.40462	1.05970557904246e-05	0.000732261	AgedEGFP vs. YoungEGFP
Itpk1	698.167	-0.931644	0.211483	-4.40529	1.05644058005786e-05	0.000732261	AgedEGFP vs. YoungEGFP
Itga11	424.733	1.21278	0.275492	4.40222	1.0714894483733e-05	0.000737039	AgedEGFP vs. YoungEGFP
Fut2	79.7158	1.32723	0.301707	4.39905	1.08723865013583e-05	0.000744488	AgedEGFP vs. YoungEGFP
Ncan	1143.01	-0.595848	0.135855	-4.38591	1.15501794801662e-05	0.000787337	AgedEGFP vs. YoungEGFP
Tacc3	78.6015	1.31413	0.299839	4.38277	1.17177805410678e-05	0.000788112	AgedEGFP vs. YoungEGFP
Ubl3	1559.6	-0.557991	0.127302	-4.3832	1.16946521414006e-05	0.000788112	AgedEGFP vs. YoungEGFP
D030068K23Rik	367.642	1.11155	0.253584	4.38339	1.16849023750618e-05	0.000788112	AgedEGFP vs. YoungEGFP
Sptbn2	2942.25	-0.774362	0.176842	-4.37884	1.19314564070539e-05	0.000798932	AgedEGFP vs. YoungEGFP
B3gnt2	271.1	0.757069	0.173121	4.37307	1.22513729963306e-05	0.00081674	AgedEGFP vs. YoungEGFP
Clk1	2611.55	-0.736302	0.168509	-4.36952	1.24520051101407e-05	0.000826475	AgedEGFP vs. YoungEGFP
Agap3	1726.26	-0.859289	0.197543	-4.34989	1.36203786165843e-05	0.000900075	AgedEGFP vs. YoungEGFP
Washc2	1127.17	-0.588662	0.135418	-4.34701	1.38004109762316e-05	0.000908007	AgedEGFP vs. YoungEGFP
Uvssa	424.722	0.800873	0.184514	4.34045	1.4219236791226e-05	0.000931514	AgedEGFP vs. YoungEGFP
P4ha1	2295.14	-0.641566	0.147951	-4.33635	1.44871089075184e-05	0.000944972	AgedEGFP vs. YoungEGFP
Dscaml1	8895.44	-1.02106	0.235703	-4.33197	1.47778169360965e-05	0.000959797	AgedEGFP vs. YoungEGFP
Tesc	743.009	-0.78487	0.181262	-4.33002	1.49093109378011e-05	0.000964199	AgedEGFP vs. YoungEGFP
Naa16	1051.41	-0.929006	0.214841	-4.32416	1.53113482217407e-05	0.000985986	AgedEGFP vs. YoungEGFP
Ttll3	306.749	-0.873158	0.2024	-4.31402	1.60312803461705e-05	0.00102797	AgedEGFP vs. YoungEGFP
Susd1	1029.7	0.556263	0.12906	4.31012	1.63168822084178e-05	0.00104187	AgedEGFP vs. YoungEGFP
Tmem232	580.318	0.886074	0.205826	4.30497	1.67011721311193e-05	0.00106193	AgedEGFP vs. YoungEGFP
Smad3	2753.49	-1.09821	0.25521	-4.30317	1.68374771514849e-05	0.00106612	AgedEGFP vs. YoungEGFP
Pcdhb19	236.322	0.839668	0.195331	4.2987	1.71804772558733e-05	0.0010833	AgedEGFP vs. YoungEGFP
Dars2	366.284	0.660265	0.153696	4.2959	1.73982266640205e-05	0.00108796	AgedEGFP vs. YoungEGFP
1110032A03Rik	280.842	0.869717	0.202432	4.29634	1.7364424455427e-05	0.00108796	AgedEGFP vs. YoungEGFP
Otud5	965.966	-0.450736	0.105129	-4.28746	1.8073150404986e-05	0.00110699	AgedEGFP vs. YoungEGFP
Bex3	277.783	0.879881	0.205262	4.28662	1.81414557770075e-05	0.00110699	AgedEGFP vs. YoungEGFP
Ptchd1	1024.6	-0.554541	0.129312	-4.28839	1.79974361036514e-05	0.00110699	AgedEGFP vs. YoungEGFP
Cachd1	660.118	-1.08815	0.253763	-4.28806	1.80241121561183e-05	0.00110699	AgedEGFP vs. YoungEGFP
Bcr	1497.88	-0.774805	0.18056	-4.29112	1.77775784509263e-05	0.00110699	AgedEGFP vs. YoungEGFP
Ss18	405.948	-1.13511	0.264721	-4.28793	1.80347193040203e-05	0.00110699	AgedEGFP vs. YoungEGFP
Cttn	898.169	-0.467704	0.109171	-4.28416	1.8343095743362e-05	0.00111034	AgedEGFP vs. YoungEGFP
Banp	504.974	-0.867272	0.202411	-4.28471	1.8298035288719e-05	0.00111034	AgedEGFP vs. YoungEGFP
Rbm17	427.776	-0.595999	0.13926	-4.27976	1.87094444165052e-05	0.00112801	AgedEGFP vs. YoungEGFP
Gfod1	5810.3	-0.986116	0.230474	-4.27864	1.88038480606245e-05	0.0011292	AgedEGFP vs. YoungEGFP
Neto2	1706.93	-0.935943	0.219075	-4.27225	1.93509922388387e-05	0.00115217	AgedEGFP vs. YoungEGFP
Rhobtb2	1894.15	-0.851315	0.1993	-4.27152	1.9414098975935e-05	0.00115217	AgedEGFP vs. YoungEGFP
Zfp994	160.926	0.846236	0.198111	4.27152	1.94147691602499e-05	0.00115217	AgedEGFP vs. YoungEGFP
1700019D03Rik	449.978	0.944822	0.221264	4.27012	1.95368835435871e-05	0.00115489	AgedEGFP vs. YoungEGFP
Irf9	151.41	-1.46109	0.342633	-4.26429	2.00543315167802e-05	0.00118086	AgedEGFP vs. YoungEGFP
Cyp7b1	1336.87	0.558003	0.131003	4.25947	2.04915608844911e-05	0.00120193	AgedEGFP vs. YoungEGFP
Tap2	73.6158	1.59347	0.374536	4.25451	2.09505410463088e-05	0.00122411	AgedEGFP vs. YoungEGFP
Rgs20	1944.44	-0.737274	0.173499	-4.24945	2.14300467863312e-05	0.00122841	AgedEGFP vs. YoungEGFP
Ilf2	1044.34	0.605479	0.142413	4.25156	2.12283722905621e-05	0.00122841	AgedEGFP vs. YoungEGFP
C8b	38.943	2.52878	0.594987	4.25015	2.13628207521321e-05	0.00122841	AgedEGFP vs. YoungEGFP
Hnrnpd	1128.64	-0.564877	0.13283	-4.25263	2.11277000672106e-05	0.00122841	AgedEGFP vs. YoungEGFP
Snx9	579.399	-0.597372	0.140532	-4.25078	2.13025433771713e-05	0.00122841	AgedEGFP vs. YoungEGFP
Gm34354	294.821	1.2564	0.295793	4.24757	2.16100384849637e-05	0.00123406	AgedEGFP vs. YoungEGFP
Kmt2a	5724.18	-0.600218	0.141387	-4.24522	2.18378864858396e-05	0.00123773	AgedEGFP vs. YoungEGFP
Gm3604	121.794	1.09331	0.257493	4.24597	2.17650901110014e-05	0.00123773	AgedEGFP vs. YoungEGFP
Slc2a8	228.347	0.681615	0.160679	4.24209	2.214499541708e-05	0.00125045	AgedEGFP vs. YoungEGFP
0610040B10Rik	77.8702	1.2774	0.301303	4.23959	2.23923967261295e-05	0.00125972	AgedEGFP vs. YoungEGFP
Zfp941	326.401	0.719864	0.169852	4.23819	2.25330250727721e-05	0.00126293	AgedEGFP vs. YoungEGFP
9330175M20Rik	285.243	0.662854	0.156492	4.23569	2.27847737417252e-05	0.00126379	AgedEGFP vs. YoungEGFP
Zscan18	630.889	0.561906	0.132629	4.23669	2.26840512942714e-05	0.00126379	AgedEGFP vs. YoungEGFP
Zfp846	589.21	0.680353	0.160629	4.23555	2.27988596608719e-05	0.00126379	AgedEGFP vs. YoungEGFP
Zdhhc14	8060.93	-0.919301	0.217184	-4.23281	2.30785382157344e-05	0.00127463	AgedEGFP vs. YoungEGFP
Gm26859	275.866	-0.748554	0.176962	-4.23003	2.33662034967576e-05	0.00128582	AgedEGFP vs. YoungEGFP
Smarca2	5403.75	-0.576606	0.136453	-4.22566	2.38238136132185e-05	0.00130625	AgedEGFP vs. YoungEGFP
Gm15952	463.764	0.91084	0.215592	4.22484	2.39111217274994e-05	0.00130631	AgedEGFP vs. YoungEGFP
Tmem38a	1177.07	-0.584603	0.138402	-4.22395	2.40061319881795e-05	0.00130678	AgedEGFP vs. YoungEGFP
C920021L13Rik	289.217	0.884997	0.209708	4.22014	2.44147239505157e-05	0.00132426	AgedEGFP vs. YoungEGFP
Jdp2	1948.69	-0.63523	0.150646	-4.2167	2.47900958376455e-05	0.00133982	AgedEGFP vs. YoungEGFP
Tmem199	123.802	0.880326	0.209419	4.20366	2.6263704861444e-05	0.00141441	AgedEGFP vs. YoungEGFP
Dpysl5	342.47	-1.13067	0.269593	-4.19399	2.74095406551719e-05	0.00147088	AgedEGFP vs. YoungEGFP
Tunar	51.9101	-1.75346	0.418294	-4.19193	2.76593569066309e-05	0.00147904	AgedEGFP vs. YoungEGFP
Egr3	555.512	-1.15695	0.276158	-4.18944	2.79641992818767e-05	0.00149008	AgedEGFP vs. YoungEGFP
Kctd18	248.209	0.668254	0.159617	4.18661	2.83151136879738e-05	0.00150305	AgedEGFP vs. YoungEGFP
Maoa	353.682	0.866663	0.207084	4.18509	2.85055826827654e-05	0.00150305	AgedEGFP vs. YoungEGFP
Acot7	1276.51	-0.908473	0.217059	-4.18538	2.84691425868375e-05	0.00150305	AgedEGFP vs. YoungEGFP
D430019H16Rik	277.946	-0.776066	0.185498	-4.18369	2.86810145023596e-05	0.00150705	AgedEGFP vs. YoungEGFP
Mirg	3128.01	-0.715859	0.17149	-4.17434	2.98852480791488e-05	0.00156489	AgedEGFP vs. YoungEGFP
Zfp933	709.164	-0.564041	0.13517	-4.17282	3.00850037298855e-05	0.00156992	AgedEGFP vs. YoungEGFP
AC155255.1	139.652	1.59149	0.381497	4.1717	3.02337530506354e-05	0.00157226	AgedEGFP vs. YoungEGFP
Gprasp1	4188.04	-0.590834	0.141698	-4.16966	3.05047933400063e-05	0.00157729	AgedEGFP vs. YoungEGFP
Ddhd1	2266.58	-0.363951	0.0872908	-4.16941	3.05388691125053e-05	0.00157729	AgedEGFP vs. YoungEGFP
Taf7l	169.914	1.68859	0.405484	4.16439	3.12191955272912e-05	0.00160162	AgedEGFP vs. YoungEGFP
Coq3	539.197	0.688266	0.165275	4.16437	3.12217503789361e-05	0.00160162	AgedEGFP vs. YoungEGFP
Dhtkd1	351.32	0.599896	0.144235	4.15915	3.19434938416689e-05	0.00163311	AgedEGFP vs. YoungEGFP
Cox19	461.708	0.629739	0.15147	4.15752	3.21720975707314e-05	0.00163926	AgedEGFP vs. YoungEGFP
Numbl	892.196	-0.703699	0.169604	-4.14906	3.3384519751643e-05	0.00169234	AgedEGFP vs. YoungEGFP
Zbtb25	471.897	0.70226	0.169272	4.1487	3.34374371037283e-05	0.00169234	AgedEGFP vs. YoungEGFP
Hdgf	684.986	-0.724433	0.174942	-4.141	3.45796305251445e-05	0.00174431	AgedEGFP vs. YoungEGFP
Akr1b10	84.0547	1.13443	0.274128	4.13834	3.49833748854633e-05	0.00175299	AgedEGFP vs. YoungEGFP
Crebzf	772.206	0.633244	0.153005	4.13873	3.49236212456887e-05	0.00175299	AgedEGFP vs. YoungEGFP
Epb41l1	2904.53	-0.852947	0.206461	-4.13128	3.60752107509615e-05	0.00180174	AgedEGFP vs. YoungEGFP
Gab3	651.485	0.797154	0.193011	4.13009	3.62617667395842e-05	0.0018051	AgedEGFP vs. YoungEGFP
Atp7a	419.078	-0.684829	0.165854	-4.1291	3.64186076140558e-05	0.00180696	AgedEGFP vs. YoungEGFP
Dlk2	792.045	-0.586879	0.14223	-4.12626	3.68711135006114e-05	0.00182343	AgedEGFP vs. YoungEGFP
Zcrb1	700.806	-0.594857	0.144195	-4.12537	3.70132344188781e-05	0.0018245	AgedEGFP vs. YoungEGFP
5430403G16Rik	105.958	0.978827	0.237376	4.12352	3.73118928746922e-05	0.00183325	AgedEGFP vs. YoungEGFP
Stt3b	1792.3	-0.4658	0.113015	-4.12157	3.7630064032404e-05	0.0018429	AgedEGFP vs. YoungEGFP
Map6	2730.77	-0.724022	0.17576	-4.11937	3.79905978419829e-05	0.00184859	AgedEGFP vs. YoungEGFP
Tarbp2	203.836	1.12191	0.272328	4.1197	3.79373955530747e-05	0.00184859	AgedEGFP vs. YoungEGFP
Cacng8	1558.84	-0.811465	0.197239	-4.11411	3.88669258529593e-05	0.00188103	AgedEGFP vs. YoungEGFP
2510009E07Rik	840.569	-0.607775	0.147754	-4.11342	3.89839327673897e-05	0.00188103	AgedEGFP vs. YoungEGFP
Zfp101	551.717	0.715119	0.173862	4.11315	3.90300962972296e-05	0.00188103	AgedEGFP vs. YoungEGFP
Ltn1	1288.45	-0.641562	0.156112	-4.10963	3.96299409746858e-05	0.00190387	AgedEGFP vs. YoungEGFP
Gm15892	163.128	1.11516	0.271542	4.10676	4.01239417885644e-05	0.00192151	AgedEGFP vs. YoungEGFP
C330007P06Rik	643.357	0.693437	0.168968	4.10396	4.06140323017948e-05	0.00193274	AgedEGFP vs. YoungEGFP
Ephb2	1768.09	-0.80093	0.195149	-4.1042	4.05722870311335e-05	0.00193274	AgedEGFP vs. YoungEGFP
Lzts1	2466.78	-0.435823	0.106269	-4.10112	4.11161963410501e-05	0.00195051	AgedEGFP vs. YoungEGFP
Cyp4x1os	24.196	2.0766	0.506903	4.09664	4.19193926144932e-05	0.00197394	AgedEGFP vs. YoungEGFP
Kdm7a	2442.42	-0.593803	0.144965	-4.09619	4.20013897866828e-05	0.00197394	AgedEGFP vs. YoungEGFP
Mkx	3032.38	0.530029	0.129355	4.09748	4.1766636626849e-05	0.00197394	AgedEGFP vs. YoungEGFP
Arid3b	530.843	-1.25546	0.30741	-4.08399	4.4269277829993e-05	0.00207408	AgedEGFP vs. YoungEGFP
Gm3294	851.75	-0.700754	0.171744	-4.08023	4.49917995984606e-05	0.00208853	AgedEGFP vs. YoungEGFP
Heatr1	518.288	-0.779729	0.191071	-4.08084	4.48733816553225e-05	0.00208853	AgedEGFP vs. YoungEGFP
Trim26	230.914	0.910171	0.223044	4.08068	4.49039670427345e-05	0.00208853	AgedEGFP vs. YoungEGFP
Arid2	1806.26	-0.45274	0.110982	-4.0794	4.51518436441308e-05	0.00208955	AgedEGFP vs. YoungEGFP
Ubtf	697.87	-0.825904	0.202611	-4.0763	4.57574634611257e-05	0.00211112	AgedEGFP vs. YoungEGFP
Secisbp2l	1201.61	-0.455413	0.11178	-4.07419	4.61745776755651e-05	0.00212389	AgedEGFP vs. YoungEGFP
Gatsl2	905.298	-0.901787	0.221844	-4.06495	4.80422525444813e-05	0.00218983	AgedEGFP vs. YoungEGFP
Cdyl2	2468.09	-0.789802	0.194287	-4.06512	4.80075189656368e-05	0.00218983	AgedEGFP vs. YoungEGFP
Med20	215.792	-0.760463	0.187047	-4.06562	4.79053155222036e-05	0.00218983	AgedEGFP vs. YoungEGFP
Sik2	4211.3	-0.867376	0.213452	-4.06357	4.83280026386656e-05	0.00219624	AgedEGFP vs. YoungEGFP
Kcnj12	177.956	-0.831572	0.204754	-4.06131	4.87974169487668e-05	0.00221093	AgedEGFP vs. YoungEGFP
Rexo1	341.235	0.676647	0.16672	4.05857	4.93730840561599e-05	0.00223034	AgedEGFP vs. YoungEGFP
1700102P08Rik	42.0748	-1.60547	0.39672	-4.04685	5.19112785524561e-05	0.00233473	AgedEGFP vs. YoungEGFP
Fam151b	224.029	-1.01876	0.251765	-4.04648	5.1992508378313e-05	0.00233473	AgedEGFP vs. YoungEGFP
Cmip	7845.86	-0.832469	0.205911	-4.04286	5.28029965732737e-05	0.00235713	AgedEGFP vs. YoungEGFP
Zfp763	334.037	0.615036	0.152126	4.04295	5.27831482172049e-05	0.00235713	AgedEGFP vs. YoungEGFP
Ptpn1	1970.53	-0.495868	0.122698	-4.04136	5.31421927759057e-05	0.0023653	AgedEGFP vs. YoungEGFP
Asb11	184.653	1.28438	0.318078	4.03795	5.39207209943287e-05	0.00238773	AgedEGFP vs. YoungEGFP
Sfpq	4970.41	-0.51006	0.126322	-4.03777	5.39618278314723e-05	0.00238773	AgedEGFP vs. YoungEGFP
Rhbdd1	298.024	0.889841	0.220475	4.03602	5.43646636269632e-05	0.00239072	AgedEGFP vs. YoungEGFP
E130102H24Rik	573.986	-0.569641	0.141173	-4.03505	5.45896390258441e-05	0.00239072	AgedEGFP vs. YoungEGFP
Trappc10	784.237	-0.581728	0.144136	-4.03598	5.43752981584873e-05	0.00239072	AgedEGFP vs. YoungEGFP
Elfn2	732.576	-0.943312	0.233797	-4.03475	5.46613487627633e-05	0.00239072	AgedEGFP vs. YoungEGFP
Tsga13	32.1921	1.88882	0.468456	4.03201	5.53019866287672e-05	0.00241177	AgedEGFP vs. YoungEGFP
Tspan9	741.157	-0.781683	0.193984	-4.02963	5.58639822896442e-05	0.00242573	AgedEGFP vs. YoungEGFP
Cyp39a1	113.145	1.55847	0.386911	4.02798	5.62583841114178e-05	0.00242573	AgedEGFP vs. YoungEGFP
Pcdhb17	233.068	0.68178	0.169218	4.029	5.6014842618952e-05	0.00242573	AgedEGFP vs. YoungEGFP
Csnk1a1	6146.34	-0.486534	0.120789	-4.02796	5.62631355164235e-05	0.00242573	AgedEGFP vs. YoungEGFP
Bach2	4230.9	-0.685304	0.170221	-4.02597	5.67410622580906e-05	0.00243794	AgedEGFP vs. YoungEGFP
Shb	345.504	-0.602005	0.149551	-4.02542	5.68734973997725e-05	0.00243794	AgedEGFP vs. YoungEGFP
Sh2d4a	25.0342	2.03686	0.506163	4.02411	5.71907211784367e-05	0.00243794	AgedEGFP vs. YoungEGFP
Atp5g2	315.581	0.640594	0.159167	4.02466	5.70587355441361e-05	0.00243794	AgedEGFP vs. YoungEGFP
Dpy19l3	832.813	-0.933596	0.232239	-4.01997	5.82043668000539e-05	0.00247418	AgedEGFP vs. YoungEGFP
Mrpl40	88.578	1.15311	0.286892	4.01931	5.83692960619301e-05	0.00247424	AgedEGFP vs. YoungEGFP
Bicc1	1359.15	-0.553529	0.137808	-4.01668	5.90242834366473e-05	0.00249501	AgedEGFP vs. YoungEGFP
2900045O20Rik	23.0187	2.06614	0.515319	4.00944	6.08621175250079e-05	0.00256553	AgedEGFP vs. YoungEGFP
Gm32200	307.942	0.887043	0.221313	4.0081	6.12096806970237e-05	0.00257124	AgedEGFP vs. YoungEGFP
Clip2	1511.32	-0.538942	0.13448	-4.00761	6.13373547002595e-05	0.00257124	AgedEGFP vs. YoungEGFP
Nae1	1218.18	-0.506048	0.126374	-4.00437	6.21829405781247e-05	0.00259949	AgedEGFP vs. YoungEGFP
Nubpl	415.778	0.62204	0.155416	4.00241	6.27006544929137e-05	0.00261391	AgedEGFP vs. YoungEGFP
Kif13b	1907.49	-0.434731	0.108654	-4.00106	6.30604998142135e-05	0.00262169	AgedEGFP vs. YoungEGFP
Slc9a8	761.516	0.612339	0.153179	3.99753	6.40069337197387e-05	0.00265374	AgedEGFP vs. YoungEGFP
A930016O22Rik	68.4637	1.16385	0.291412	3.99382	6.50179124749512e-05	0.00268829	AgedEGFP vs. YoungEGFP
Gm15834	212.183	0.934835	0.234211	3.99143	6.56761906313991e-05	0.0027025	AgedEGFP vs. YoungEGFP
Sh3bgrl	370.343	1.02351	0.256436	3.99128	6.57185557046286e-05	0.0027025	AgedEGFP vs. YoungEGFP
Gng12	1566.1	-0.776776	0.194723	-3.98914	6.63130286436826e-05	0.00271955	AgedEGFP vs. YoungEGFP
Zfp507	503.974	0.472579	0.11866	3.98261	6.81618465689112e-05	0.00277283	AgedEGFP vs. YoungEGFP
B230209E15Rik	4961.79	0.946128	0.237551	3.98284	6.80958497271603e-05	0.00277283	AgedEGFP vs. YoungEGFP
Mtx3	228.548	0.817715	0.205293	3.98316	6.8006287841748e-05	0.00277283	AgedEGFP vs. YoungEGFP
Mical2	10724	-0.819129	0.205801	-3.9802	6.88579752344653e-05	0.00279364	AgedEGFP vs. YoungEGFP
Prkar1b	3108.8	-0.603351	0.151729	-3.97651	6.99329208900859e-05	0.00282966	AgedEGFP vs. YoungEGFP
Kcna1	1102.13	-0.711857	0.179104	-3.97453	7.05171511285614e-05	0.0028457	AgedEGFP vs. YoungEGFP
Lca5l	266.082	0.704228	0.177497	3.96755	7.26161908458413e-05	0.00292261	AgedEGFP vs. YoungEGFP
Dimt1	404.373	-0.695757	0.175414	-3.96637	7.29743785274052e-05	0.00292923	AgedEGFP vs. YoungEGFP
Nudt3	1523.57	-0.580582	0.146487	-3.96337	7.39001293208179e-05	0.00295855	AgedEGFP vs. YoungEGFP
Strip1	557.11	-0.534232	0.13486	-3.96137	7.45195683286712e-05	0.00297547	AgedEGFP vs. YoungEGFP
Cdk12	3231.39	0.443636	0.112011	3.96063	7.47510863579813e-05	0.00297686	AgedEGFP vs. YoungEGFP
Mpp6	2236.7	-0.786243	0.198567	-3.95959	7.50791469317432e-05	0.00298208	AgedEGFP vs. YoungEGFP
Cast	291.451	0.899627	0.227386	3.95638	7.60933284316139e-05	0.00301445	AgedEGFP vs. YoungEGFP
Gm2087	227.144	0.899869	0.227511	3.95527	7.64469099623655e-05	0.00302055	AgedEGFP vs. YoungEGFP
Bcl2l2	183.978	-0.693464	0.175411	-3.95336	7.70604913537517e-05	0.00303687	AgedEGFP vs. YoungEGFP
Zfp408	193.901	0.659443	0.166957	3.94979	7.82205946838792e-05	0.00307458	AgedEGFP vs. YoungEGFP
Sik3	6266.27	-0.740916	0.187672	-3.94792	7.88322710728052e-05	0.00309059	AgedEGFP vs. YoungEGFP
Cbarp	475.146	-0.956742	0.242434	-3.9464	7.93360043634434e-05	0.00309844	AgedEGFP vs. YoungEGFP
Mafg	1193.2	-0.591873	0.14999	-3.94608	7.94420188460747e-05	0.00309844	AgedEGFP vs. YoungEGFP
Fbn1	866.85	0.85087	0.21573	3.94414	8.00870979856906e-05	0.00309964	AgedEGFP vs. YoungEGFP
Dhx30	2088.27	0.527109	0.133604	3.94531	7.96974860664575e-05	0.00309964	AgedEGFP vs. YoungEGFP
Retreg1	1267.53	-0.484436	0.12281	-3.94461	7.99295328406904e-05	0.00309964	AgedEGFP vs. YoungEGFP
Kctd2	221.239	0.921989	0.233851	3.94263	8.05937480395899e-05	0.00311129	AgedEGFP vs. YoungEGFP
Pir	260.844	0.712772	0.181088	3.93605	8.28339954047985e-05	0.00317265	AgedEGFP vs. YoungEGFP
Bicd2	309.901	-0.884484	0.224734	-3.93569	8.2957802794715e-05	0.00317265	AgedEGFP vs. YoungEGFP
C7	203.463	1.08554	0.275832	3.93551	8.30217351689079e-05	0.00317265	AgedEGFP vs. YoungEGFP
Ago2	1330.82	-0.823839	0.209246	-3.93718	8.24451700159235e-05	0.00317265	AgedEGFP vs. YoungEGFP
Stum	1401.8	-0.891987	0.226761	-3.9336	8.36843007200062e-05	0.00318337	AgedEGFP vs. YoungEGFP
Dph6	1345.29	0.653345	0.166124	3.93288	8.3933365468702e-05	0.00318337	AgedEGFP vs. YoungEGFP
Melk	74.8154	1.93253	0.491315	3.93338	8.3759328751101e-05	0.00318337	AgedEGFP vs. YoungEGFP
AC149090.1	17390	1.89521	0.482032	3.93172	8.43396686602328e-05	0.00319078	AgedEGFP vs. YoungEGFP
Pura	1439.31	0.830769	0.211336	3.93103	8.45829674525154e-05	0.003192	AgedEGFP vs. YoungEGFP
Pip5k1b	3360.32	-0.702667	0.178831	-3.92923	8.52197149000456e-05	0.00320804	AgedEGFP vs. YoungEGFP
Dmtn	2111.61	-0.682625	0.173838	-3.92679	8.60881201121349e-05	0.00323268	AgedEGFP vs. YoungEGFP
Pik3c2b	410.306	-0.75999	0.193945	-3.91859	8.90691580040516e-05	0.00331991	AgedEGFP vs. YoungEGFP
Gm15706	148.172	1.11413	0.284293	3.91894	8.89380054666735e-05	0.00331991	AgedEGFP vs. YoungEGFP
Irs2	420.429	-1.0545	0.269075	-3.91899	8.89216840562123e-05	0.00331991	AgedEGFP vs. YoungEGFP
Uba3	447.474	-0.640078	0.163379	-3.91775	8.93811233313971e-05	0.00332335	AgedEGFP vs. YoungEGFP
Arhgap39	5654.07	-0.538472	0.137503	-3.91609	8.99971090448088e-05	0.00332989	AgedEGFP vs. YoungEGFP
Gm960	216.685	0.879232	0.224495	3.9165	8.9844741703441e-05	0.00332989	AgedEGFP vs. YoungEGFP
Tiparp	475.007	-0.970565	0.247889	-3.91532	9.02858373365272e-05	0.00333243	AgedEGFP vs. YoungEGFP
Wtip	230.398	1.02104	0.260836	3.9145	9.05918823905824e-05	0.00333559	AgedEGFP vs. YoungEGFP
Tshz2	8909.79	-0.934255	0.238735	-3.91335	9.10233588725893e-05	0.00334334	AgedEGFP vs. YoungEGFP
Stk38l	688.652	-0.600413	0.153577	-3.90951	9.24822530100701e-05	0.0033887	AgedEGFP vs. YoungEGFP
Rnd3	191.359	-1.07358	0.2747	-3.90819	9.29886256013523e-05	0.00339903	AgedEGFP vs. YoungEGFP
Car5b	78.6449	0.997695	0.255371	3.90684	9.35118681708767e-05	0.00340172	AgedEGFP vs. YoungEGFP
Nqo2	104.179	1.03877	0.265859	3.90722	9.33655752044918e-05	0.00340172	AgedEGFP vs. YoungEGFP
Rufy1	1038.94	0.52583	0.134615	3.90619	9.37623787851491e-05	0.00340265	AgedEGFP vs. YoungEGFP
Fgf1	484.337	1.6981	0.43516	3.90223	9.53103400661433e-05	0.00345055	AgedEGFP vs. YoungEGFP
Gm13963	425.041	1.14305	0.293048	3.90056	9.59695646047322e-05	0.00346613	AgedEGFP vs. YoungEGFP
Wdtc1	749.73	-0.497473	0.127617	-3.89816	9.69273964339161e-05	0.00348409	AgedEGFP vs. YoungEGFP
Zkscan3	1141.49	-0.563467	0.144545	-3.89822	9.69014420704964e-05	0.00348409	AgedEGFP vs. YoungEGFP
Ikbkb	928.949	-0.560928	0.144018	-3.89486	9.82550756316281e-05	0.00352345	AgedEGFP vs. YoungEGFP
Bpnt1	408.494	-0.624848	0.160544	-3.89207	9.93934073732976e-05	0.00354745	AgedEGFP vs. YoungEGFP
Ints2	742.498	0.623248	0.160114	3.89254	9.92013720137431e-05	0.00354745	AgedEGFP vs. YoungEGFP
Ddhd2	2263.78	0.459284	0.118067	3.89001	0.000100239	0.00356921	AgedEGFP vs. YoungEGFP
Tm6sf2	29.3592	-2.69935	0.694206	-3.88841	0.000100905	0.00357744	AgedEGFP vs. YoungEGFP
Sema7a	776.675	-0.985368	0.253418	-3.88831	0.000100943	0.00357744	AgedEGFP vs. YoungEGFP
Ide	1831.15	0.807075	0.207664	3.88645	0.00010172	0.00359655	AgedEGFP vs. YoungEGFP
Chst11	1922.04	-0.856633	0.220449	-3.88586	0.00010197	0.00359698	AgedEGFP vs. YoungEGFP
Slc7a1	773.788	-0.565625	0.145617	-3.88434	0.000102607	0.00361104	AgedEGFP vs. YoungEGFP
Nap1l3	123.925	1.12599	0.290096	3.88143	0.000103842	0.00364604	AgedEGFP vs. YoungEGFP
Pag1	905.737	-1.05401	0.2719	-3.87647	0.000105982	0.00370372	AgedEGFP vs. YoungEGFP
Galnt7	1600.14	-0.682612	0.176116	-3.87593	0.000106219	0.00370372	AgedEGFP vs. YoungEGFP
Lix1	515.569	0.751024	0.193761	3.87604	0.00010617	0.00370372	AgedEGFP vs. YoungEGFP
Gatb	459.39	0.803179	0.207363	3.8733	0.000107371	0.00371817	AgedEGFP vs. YoungEGFP
Sgcg	27.2836	3.32599	0.858667	3.87343	0.000107315	0.00371817	AgedEGFP vs. YoungEGFP
St8sia5	2620.96	-0.86365	0.222951	-3.87372	0.000107187	0.00371817	AgedEGFP vs. YoungEGFP
Snap23	819.493	-0.579896	0.149914	-3.8682	0.00010964	0.00378809	AgedEGFP vs. YoungEGFP
Map3k21	106.32	1.43543	0.371409	3.86481	0.000111175	0.00383238	AgedEGFP vs. YoungEGFP
Hao1	39.3535	2.00826	0.519815	3.86341	0.000111814	0.00384563	AgedEGFP vs. YoungEGFP
Chchd7	381.333	0.560587	0.145196	3.86091	0.000112965	0.00387641	AgedEGFP vs. YoungEGFP
Ncs1	1275.44	-0.680645	0.176337	-3.8599	0.000113432	0.00388364	AgedEGFP vs. YoungEGFP
Kdm6b	472.836	-0.875788	0.227152	-3.85552	0.000115485	0.003945	AgedEGFP vs. YoungEGFP
Suclg1	723.981	-0.653469	0.169655	-3.85175	0.000117275	0.00398813	AgedEGFP vs. YoungEGFP
Gmip	142.414	-1.28801	0.334389	-3.85182	0.000117242	0.00398813	AgedEGFP vs. YoungEGFP
Nuak1	1895.55	-0.627278	0.163043	-3.84733	0.000119414	0.00405179	AgedEGFP vs. YoungEGFP
4930552P12Rik	30.1585	2.51378	0.653511	3.84657	0.000119781	0.00405512	AgedEGFP vs. YoungEGFP
Polm	110.252	1.02218	0.265913	3.84405	0.000121021	0.00407886	AgedEGFP vs. YoungEGFP
Rrp1b	267.761	-1.06178	0.276206	-3.84417	0.00012096	0.00407886	AgedEGFP vs. YoungEGFP
Ddx50	2505.64	-0.388986	0.101347	-3.83816	0.000123957	0.00416855	AgedEGFP vs. YoungEGFP
Xpot	691.85	-0.636766	0.165979	-3.83643	0.000124835	0.00418877	AgedEGFP vs. YoungEGFP
Ankrd13d	831.087	-0.471281	0.122891	-3.83496	0.000125587	0.00420466	AgedEGFP vs. YoungEGFP
Grem1	100.832	0.850836	0.221979	3.83296	0.000126609	0.00422951	AgedEGFP vs. YoungEGFP
Tbc1d10a	206.712	-0.712054	0.185851	-3.83131	0.000127461	0.00423927	AgedEGFP vs. YoungEGFP
Wbp1l	587.27	-0.66898	0.174597	-3.83158	0.000127325	0.00423927	AgedEGFP vs. YoungEGFP
Fam241b	72.519	1.44846	0.378189	3.83	0.000128145	0.00425269	AgedEGFP vs. YoungEGFP
Ski	2515.79	-0.810314	0.211653	-3.8285	0.000128926	0.00426924	AgedEGFP vs. YoungEGFP
Znhit6	566.929	-0.651458	0.170195	-3.82771	0.000129339	0.00427356	AgedEGFP vs. YoungEGFP
2510002D24Rik	220.631	0.839384	0.219324	3.82714	0.000129643	0.00427367	AgedEGFP vs. YoungEGFP
Oacyl	314.007	1.28342	0.33539	3.82663	0.000129907	0.00427367	AgedEGFP vs. YoungEGFP
Gsg1	109.151	1.57929	0.41332	3.82099	0.000132914	0.00436311	AgedEGFP vs. YoungEGFP
Gdap2	740.666	-0.535271	0.14024	-3.81683	0.000135178	0.00442782	AgedEGFP vs. YoungEGFP
Nckap1l	44.4142	1.92354	0.504083	3.81591	0.00013568	0.00443466	AgedEGFP vs. YoungEGFP
Nefm	244.898	-0.740707	0.194159	-3.81495	0.000136213	0.00444247	AgedEGFP vs. YoungEGFP
Nek9	1248.64	0.560055	0.146989	3.81018	0.000138864	0.00451922	AgedEGFP vs. YoungEGFP
Tmem116	463.999	0.616608	0.161892	3.80875	0.000139669	0.00453563	AgedEGFP vs. YoungEGFP
Brox	729.754	-0.407192	0.10696	-3.80696	0.000140687	0.00455813	AgedEGFP vs. YoungEGFP
Rbmx	456.56	-0.698228	0.183432	-3.80647	0.000140964	0.00455813	AgedEGFP vs. YoungEGFP
Noxred1	155.521	-1.42184	0.374028	-3.80143	0.000143862	0.00464191	AgedEGFP vs. YoungEGFP
Eid1	327.7	0.807994	0.212613	3.8003	0.000144523	0.00465332	AgedEGFP vs. YoungEGFP
Skil	868.956	-0.573653	0.150984	-3.79942	0.000145035	0.00465991	AgedEGFP vs. YoungEGFP
Lrrc6	583.395	0.618593	0.162866	3.79818	0.000145764	0.00467342	AgedEGFP vs. YoungEGFP
Rai1	2957.76	-0.744761	0.196201	-3.7959	0.000147108	0.00470652	AgedEGFP vs. YoungEGFP
Efcab7	340.825	0.689338	0.181683	3.79417	0.000148136	0.0047294	AgedEGFP vs. YoungEGFP
Pxk	1484.68	-0.707513	0.186516	-3.79332	0.000148647	0.00473551	AgedEGFP vs. YoungEGFP
Eif2ak2	62.0993	1.44788	0.381743	3.79281	0.000148953	0.00473551	AgedEGFP vs. YoungEGFP
Tex29	17.9328	-2.7513	0.725727	-3.7911	0.000149984	0.0047583	AgedEGFP vs. YoungEGFP
4930558K02Rik	51.1221	1.82913	0.483619	3.78217	0.000155466	0.00491402	AgedEGFP vs. YoungEGFP
Slc35a4	59.2087	1.21924	0.322375	3.78205	0.000155542	0.00491402	AgedEGFP vs. YoungEGFP
Map3k13	1398.93	-0.73413	0.194171	-3.78084	0.000156297	0.00492759	AgedEGFP vs. YoungEGFP
Klhl10	403.128	1.22416	0.324089	3.77723	0.000158579	0.00498914	AgedEGFP vs. YoungEGFP
Prr16	7166.08	0.468367	0.124017	3.77662	0.000158971	0.00499109	AgedEGFP vs. YoungEGFP
Elk1	201.29	-0.766418	0.203031	-3.77488	0.000160082	0.0050052	AgedEGFP vs. YoungEGFP
Rph3a	2511.09	-0.67323	0.178332	-3.77515	0.000159915	0.0050052	AgedEGFP vs. YoungEGFP
Slc22a14	594.604	-0.623816	0.165285	-3.77418	0.000160535	0.00500901	AgedEGFP vs. YoungEGFP
Tmem131l	1115.82	-0.487648	0.12926	-3.7726	0.000161556	0.00503052	AgedEGFP vs. YoungEGFP
4930556J24Rik	213.665	0.929522	0.246508	3.77076	0.000162753	0.00505737	AgedEGFP vs. YoungEGFP
Cd101	35.6874	-1.61919	0.429683	-3.76834	0.000164339	0.00509619	AgedEGFP vs. YoungEGFP
Arhgap15	2785.49	0.631806	0.167906	3.76285	0.000167989	0.00519871	AgedEGFP vs. YoungEGFP
Sin3b	642.205	-1.00546	0.267324	-3.7612	0.000169099	0.00522239	AgedEGFP vs. YoungEGFP
Gm6297	45.2479	1.64154	0.436509	3.76061	0.000169502	0.00522418	AgedEGFP vs. YoungEGFP
Pgbd5	3037.42	-0.655276	0.174366	-3.75805	0.000171242	0.00526709	AgedEGFP vs. YoungEGFP
Zfp346	1078.89	0.591362	0.157454	3.75579	0.000172795	0.00530406	AgedEGFP vs. YoungEGFP
Gstt1	89.5461	1.19759	0.318907	3.75528	0.000173147	0.00530411	AgedEGFP vs. YoungEGFP
Rbmxl1	130.667	1.27606	0.33995	3.75365	0.000174277	0.00532794	AgedEGFP vs. YoungEGFP
Oprk1	162.487	1.37457	0.366271	3.75287	0.000174824	0.00533391	AgedEGFP vs. YoungEGFP
Spin1	956.945	-0.419612	0.111833	-3.75213	0.000175341	0.00533892	AgedEGFP vs. YoungEGFP
Elovl6	2309.14	-0.790507	0.210812	-3.74981	0.000176967	0.00537759	AgedEGFP vs. YoungEGFP
Lhx2	490.888	-0.904181	0.241325	-3.74674	0.00017915	0.00542216	AgedEGFP vs. YoungEGFP
Tyro3	735.203	-0.618418	0.165053	-3.74678	0.000179116	0.00542216	AgedEGFP vs. YoungEGFP
Gm15614	275.45	0.998169	0.266536	3.74497	0.000180415	0.00544954	AgedEGFP vs. YoungEGFP
Bet1l	166.619	1.02986	0.27515	3.7429	0.000181908	0.0054837	AgedEGFP vs. YoungEGFP
Gm46323	24.1983	1.98017	0.529248	3.74147	0.000182945	0.005504	AgedEGFP vs. YoungEGFP
Nrd1	3372.58	-0.579614	0.15499	-3.73969	0.000184244	0.00552111	AgedEGFP vs. YoungEGFP
Sh2d4b	435.585	-0.783795	0.209583	-3.73979	0.000184173	0.00552111	AgedEGFP vs. YoungEGFP
Tcf25	2512.99	0.555625	0.148636	3.73817	0.000185367	0.0055438	AgedEGFP vs. YoungEGFP
Lonp2	2696.42	-0.459142	0.122923	-3.73521	0.000187562	0.00558736	AgedEGFP vs. YoungEGFP
Ilf3	1477.57	-0.58324	0.156144	-3.73527	0.000187511	0.00558736	AgedEGFP vs. YoungEGFP
Fxr1	2652.13	-0.519474	0.139171	-3.73262	0.000189498	0.00563393	AgedEGFP vs. YoungEGFP
Vstm2a	1090.89	0.604254	0.161975	3.73053	0.000191081	0.00566222	AgedEGFP vs. YoungEGFP
Map2k3	498.643	-0.709686	0.190245	-3.73037	0.000191198	0.00566222	AgedEGFP vs. YoungEGFP
Swt1	1073.35	-0.953708	0.255861	-3.72745	0.000193431	0.00570601	AgedEGFP vs. YoungEGFP
Zfp462	3238.54	-0.672079	0.180286	-3.72784	0.000193126	0.00570601	AgedEGFP vs. YoungEGFP
Acvr1	2493.06	-0.545904	0.146574	-3.72442	0.000195768	0.00576374	AgedEGFP vs. YoungEGFP
Nelfa	488.41	-0.60095	0.16139	-3.72359	0.000196408	0.00577136	AgedEGFP vs. YoungEGFP
Gm28294	128.262	-1.10182	0.295997	-3.72239	0.000197343	0.00578759	AgedEGFP vs. YoungEGFP
6230400D17Rik	166.284	0.946394	0.254298	3.72159	0.000197975	0.00579488	AgedEGFP vs. YoungEGFP
Mypn	146.671	0.723326	0.194619	3.71662	0.000201902	0.00589842	AgedEGFP vs. YoungEGFP
Aaas	209.256	0.707121	0.190317	3.71549	0.000202809	0.00591351	AgedEGFP vs. YoungEGFP
Fbxo11	3994.28	-0.344885	0.0928931	-3.71271	0.000205049	0.00596731	AgedEGFP vs. YoungEGFP
Jsrp1	23.6333	1.9311	0.52024	3.71195	0.000205672	0.00597395	AgedEGFP vs. YoungEGFP
Nt5dc1	871.101	0.697038	0.187837	3.71086	0.000206556	0.00598815	AgedEGFP vs. YoungEGFP
Plod2	227.02	0.627941	0.169305	3.70894	0.000208132	0.00602231	AgedEGFP vs. YoungEGFP
Sgcb	400.743	0.50882	0.137235	3.70766	0.000209181	0.00604109	AgedEGFP vs. YoungEGFP
Pate2	195.567	0.845554	0.228346	3.70295	0.000213108	0.00614278	AgedEGFP vs. YoungEGFP
Rnf20	1178.07	-0.539934	0.145858	-3.70177	0.000214098	0.00615959	AgedEGFP vs. YoungEGFP
Gpr161	235.502	-0.986252	0.266654	-3.69862	0.000216773	0.00622472	AgedEGFP vs. YoungEGFP
Hsd17b12	725.355	-0.786399	0.212652	-3.69806	0.000217255	0.00622675	AgedEGFP vs. YoungEGFP
Dcaf17	884.861	0.438633	0.11874	3.69405	0.000220709	0.00628017	AgedEGFP vs. YoungEGFP
Mrps26	205.709	1.18646	0.321271	3.69302	0.000221609	0.00628017	AgedEGFP vs. YoungEGFP
Hipk1	1063.79	-0.3372	0.0912984	-3.69339	0.000221287	0.00628017	AgedEGFP vs. YoungEGFP
Zkscan2	637.251	0.636258	0.172285	3.69305	0.000221579	0.00628017	AgedEGFP vs. YoungEGFP
Ndfip2	2355.35	-0.37933	0.102687	-3.69404	0.000220719	0.00628017	AgedEGFP vs. YoungEGFP
Mb21d2	1526.56	-0.625596	0.169341	-3.69431	0.000220486	0.00628017	AgedEGFP vs. YoungEGFP
Cntfr	351.736	-0.636356	0.172403	-3.6911	0.000223283	0.00631577	AgedEGFP vs. YoungEGFP
Sdhaf2	561.937	-0.45656	0.123807	-3.68767	0.000226316	0.00638962	AgedEGFP vs. YoungEGFP
Lsm4	35.3964	1.35258	0.366974	3.68577	0.000228011	0.00642549	AgedEGFP vs. YoungEGFP
Usf2	534.945	-0.644711	0.175041	-3.6832	0.000230322	0.00647855	AgedEGFP vs. YoungEGFP
Gm16124	225.636	1.14506	0.311038	3.68142	0.000231939	0.00651192	AgedEGFP vs. YoungEGFP
Mgat1	266.299	-0.985696	0.267853	-3.67999	0.000233241	0.0065295	AgedEGFP vs. YoungEGFP
Pnpla3	314.883	0.892662	0.242585	3.67979	0.000233428	0.0065295	AgedEGFP vs. YoungEGFP
Gm43140	38.7169	1.57771	0.429539	3.67302	0.000239697	0.00668049	AgedEGFP vs. YoungEGFP
Rccd1	350.063	0.692685	0.188608	3.67262	0.000240072	0.00668049	AgedEGFP vs. YoungEGFP
Vstm5	273.08	0.826441	0.225032	3.67254	0.00024015	0.00668049	AgedEGFP vs. YoungEGFP
Fam111a	203.606	1.11922	0.304943	3.67025	0.000242314	0.00672833	AgedEGFP vs. YoungEGFP
Slc38a10	246.734	-0.902599	0.245988	-3.66927	0.000243241	0.00674171	AgedEGFP vs. YoungEGFP
Uchl1os	152.212	0.77126	0.210429	3.66518	0.000247162	0.00683784	AgedEGFP vs. YoungEGFP
C130071C03Rik	7216.63	0.632985	0.17299	3.65907	0.000253128	0.00699012	AgedEGFP vs. YoungEGFP
Ubr4	1042.23	-0.608194	0.166392	-3.65519	0.000256993	0.00708392	AgedEGFP vs. YoungEGFP
Spata6	177.657	0.855597	0.234259	3.65235	0.000259852	0.00714972	AgedEGFP vs. YoungEGFP
Sulf2	912.86	-0.591342	0.161947	-3.65145	0.000260764	0.00716179	AgedEGFP vs. YoungEGFP
Carf	659.41	0.488432	0.133817	3.65	0.000262241	0.00717631	AgedEGFP vs. YoungEGFP
Stk40	977.327	-0.865656	0.237155	-3.65016	0.000262076	0.00717631	AgedEGFP vs. YoungEGFP
Wnt1	40.4744	2.33072	0.638798	3.64861	0.000263663	0.00720219	AgedEGFP vs. YoungEGFP
Hook3	2994.83	-0.448702	0.12301	-3.64769	0.000264608	0.00721497	AgedEGFP vs. YoungEGFP
Pdia4	136.365	-1.55811	0.427359	-3.6459	0.000266457	0.00723931	AgedEGFP vs. YoungEGFP
Irf1	41.5736	1.39182	0.38172	3.64618	0.000266171	0.00723931	AgedEGFP vs. YoungEGFP
Cndp1	15.435	2.35713	0.646674	3.64501	0.00026738	0.00725136	AgedEGFP vs. YoungEGFP
1700001K19Rik	78.4918	1.52847	0.419422	3.64424	0.000268184	0.00726017	AgedEGFP vs. YoungEGFP
Ick	695.164	-0.447044	0.122709	-3.64312	0.000269349	0.00727868	AgedEGFP vs. YoungEGFP
Acad10	319.181	0.567688	0.155844	3.64266	0.000269836	0.00727884	AgedEGFP vs. YoungEGFP
Col20a1	182.222	-0.863813	0.237291	-3.64031	0.000272311	0.00730652	AgedEGFP vs. YoungEGFP
Cyb5r4	1009.07	-0.470847	0.129323	-3.64086	0.000271734	0.00730652	AgedEGFP vs. YoungEGFP
Galc	1156.95	0.505161	0.138762	3.64048	0.000272125	0.00730652	AgedEGFP vs. YoungEGFP
Acr	212.885	1.36138	0.374105	3.63902	0.000273675	0.00733014	AgedEGFP vs. YoungEGFP
Fam120a	2410.83	-0.475179	0.130629	-3.63762	0.00027517	0.00735715	AgedEGFP vs. YoungEGFP
Fam118b	1014.52	-0.504956	0.138853	-3.63664	0.00027622	0.00737221	AgedEGFP vs. YoungEGFP
4930567K20Rik	262.772	1.4863	0.408852	3.6353	0.000277659	0.00739757	AgedEGFP vs. YoungEGFP
Gm15813	269.603	1.65882	0.456408	3.6345	0.000278516	0.00740734	AgedEGFP vs. YoungEGFP
Cacnb1	779.794	-0.56041	0.154276	-3.63253	0.00028066	0.00744318	AgedEGFP vs. YoungEGFP
Stx5a	1411.93	-0.463939	0.127724	-3.63235	0.000280847	0.00744318	AgedEGFP vs. YoungEGFP
Serpinc1	100.983	0.966365	0.266145	3.63097	0.000282362	0.00745502	AgedEGFP vs. YoungEGFP
Fam212b	1086	-0.565307	0.155745	-3.62969	0.000283757	0.00745502	AgedEGFP vs. YoungEGFP
Mpg	140.264	0.808843	0.222821	3.63001	0.00028341	0.00745502	AgedEGFP vs. YoungEGFP
Rsad1	143.161	0.977614	0.269221	3.63127	0.000282031	0.00745502	AgedEGFP vs. YoungEGFP
Guca1b	29.0808	-1.7774	0.489633	-3.63007	0.000283346	0.00745502	AgedEGFP vs. YoungEGFP
Uap1l1	14.7047	2.40406	0.662962	3.62624	0.000287581	0.00754239	AgedEGFP vs. YoungEGFP
Tnk2	1520.88	-0.645127	0.177953	-3.62526	0.000288671	0.00755789	AgedEGFP vs. YoungEGFP
Ttll4	608.197	-0.40159	0.110886	-3.62165	0.000292725	0.00764936	AgedEGFP vs. YoungEGFP
Lemd3	1460.62	-0.471075	0.130086	-3.62126	0.000293176	0.00764936	AgedEGFP vs. YoungEGFP
Col4a4	27.3568	1.85015	0.511251	3.61886	0.000295903	0.00770722	AgedEGFP vs. YoungEGFP
Uba6	1674.29	-0.43717	0.120866	-3.61698	0.000298055	0.00774994	AgedEGFP vs. YoungEGFP
Gm15478	1022.8	1.48333	0.410332	3.61495	0.000300402	0.00779758	AgedEGFP vs. YoungEGFP
Metap1	358.128	-0.661003	0.182879	-3.61444	0.000301	0.0077997	AgedEGFP vs. YoungEGFP
Pdia6	484.256	-0.952908	0.263687	-3.61378	0.000301761	0.00780607	AgedEGFP vs. YoungEGFP
Armcx1	314.969	0.631027	0.174657	3.61296	0.000302726	0.00781767	AgedEGFP vs. YoungEGFP
Gm1715	167.516	0.82132	0.22739	3.61194	0.00030391	0.00782155	AgedEGFP vs. YoungEGFP
Mns1	114.497	0.989871	0.274026	3.61233	0.00030346	0.00782155	AgedEGFP vs. YoungEGFP
Pdpk1	2085.53	-0.435044	0.12062	-3.60675	0.000310062	0.00796632	AgedEGFP vs. YoungEGFP
Cdk16	379.566	-0.532533	0.147765	-3.60391	0.000313468	0.00802349	AgedEGFP vs. YoungEGFP
Gm48239	539.4	1.20549	0.334526	3.60357	0.000313877	0.00802349	AgedEGFP vs. YoungEGFP
Syce3	32.2869	1.74715	0.484758	3.60417	0.000313157	0.00802349	AgedEGFP vs. YoungEGFP
Tmem164	1063.62	-0.518119	0.143871	-3.60126	0.000316673	0.00808131	AgedEGFP vs. YoungEGFP
Mgst3	317.976	0.631787	0.175514	3.59964	0.000318658	0.00811827	AgedEGFP vs. YoungEGFP
Plekha8	503.094	-0.781029	0.217076	-3.59796	0.000320723	0.00815714	AgedEGFP vs. YoungEGFP
Eva1c	141.073	1.35808	0.37798	3.59298	0.000326914	0.00830065	AgedEGFP vs. YoungEGFP
Abcc5	4454.2	-0.445939	0.124236	-3.58945	0.000331375	0.00839984	AgedEGFP vs. YoungEGFP
Phf20	2011.34	-0.501517	0.139772	-3.58811	0.000333086	0.00842909	AgedEGFP vs. YoungEGFP
Gm11418	898.784	0.992434	0.276753	3.58599	0.000335797	0.0084835	AgedEGFP vs. YoungEGFP
Synpo	1239.6	-0.529564	0.147762	-3.5839	0.000338504	0.00853763	AgedEGFP vs. YoungEGFP
Baiap2	4583.6	-0.639009	0.178502	-3.57984	0.000343804	0.00865689	AgedEGFP vs. YoungEGFP
Plcg1	534.165	-0.499194	0.139477	-3.57904	0.00034486	0.00866904	AgedEGFP vs. YoungEGFP
Pcsk2os2	721.188	0.831443	0.232339	3.57857	0.000345481	0.00867026	AgedEGFP vs. YoungEGFP
Mill2	113.451	1.07298	0.299881	3.57803	0.000346194	0.00867375	AgedEGFP vs. YoungEGFP
Tmem56	849.522	-0.481712	0.134687	-3.57654	0.000348171	0.00870889	AgedEGFP vs. YoungEGFP
Uck2	1244.2	-0.606609	0.169697	-3.57467	0.000350671	0.00875695	AgedEGFP vs. YoungEGFP
5730455P16Rik	572.993	0.815968	0.228345	3.5734	0.000352379	0.00877138	AgedEGFP vs. YoungEGFP
Dnd1	22.0003	-2.15408	0.602813	-3.57338	0.000352409	0.00877138	AgedEGFP vs. YoungEGFP
Psmd13	729.39	0.548563	0.153597	3.57144	0.000355019	0.00882184	AgedEGFP vs. YoungEGFP
Itfg1	2513.45	0.557241	0.156082	3.57018	0.00035673	0.00884886	AgedEGFP vs. YoungEGFP
Mlip	6076.65	0.59466	0.166581	3.56978	0.000357276	0.00884886	AgedEGFP vs. YoungEGFP
Rint1	401.614	-0.680782	0.190892	-3.56633	0.000362018	0.00895168	AgedEGFP vs. YoungEGFP
Shisa7	1341.13	-0.48326	0.135546	-3.56529	0.000363461	0.00895806	AgedEGFP vs. YoungEGFP
Trib1	153.618	-1.09875	0.30816	-3.56551	0.000363155	0.00895806	AgedEGFP vs. YoungEGFP
Rft1	271.431	0.709373	0.199178	3.5615	0.000368742	0.00907345	AgedEGFP vs. YoungEGFP
Zfp457	79.2394	1.04607	0.293785	3.56066	0.000369923	0.00908773	AgedEGFP vs. YoungEGFP
Heatr4	35.287	1.88097	0.528433	3.55953	0.000371519	0.00911215	AgedEGFP vs. YoungEGFP
Rbm11	58.3534	1.47653	0.414941	3.55841	0.000373105	0.00913624	AgedEGFP vs. YoungEGFP
Supt20	1209.47	-0.558117	0.156881	-3.55758	0.000374287	0.00915038	AgedEGFP vs. YoungEGFP
Tmem108	6596.74	-0.746113	0.209832	-3.55577	0.000376875	0.00919878	AgedEGFP vs. YoungEGFP
Gabra3	1891.2	0.574726	0.16171	3.55405	0.000379344	0.00924416	AgedEGFP vs. YoungEGFP
Hrh1	493.492	-0.828072	0.23303	-3.5535	0.000380145	0.00924876	AgedEGFP vs. YoungEGFP
Clybl	934.485	0.525703	0.147958	3.55305	0.000380799	0.0092498	AgedEGFP vs. YoungEGFP
Fdft1	757.887	0.470744	0.132518	3.55229	0.000381893	0.00926153	AgedEGFP vs. YoungEGFP
Cap2	8925.6	-0.600752	0.16918	-3.55095	0.000383841	0.00929387	AgedEGFP vs. YoungEGFP
Diaph1	1417.71	-0.625768	0.176348	-3.54849	0.000387443	0.00936608	AgedEGFP vs. YoungEGFP
Mei1	703.444	0.855699	0.241296	3.54626	0.000390739	0.00943072	AgedEGFP vs. YoungEGFP
Olfr112	16.436	2.2421	0.632365	3.54558	0.000391754	0.00944014	AgedEGFP vs. YoungEGFP
Kit	321.041	-0.9662	0.27301	-3.53906	0.000401548	0.00966078	AgedEGFP vs. YoungEGFP
Pycard	134.532	1.41843	0.400933	3.53783	0.000403429	0.0096724	AgedEGFP vs. YoungEGFP
Acsl1	1430.44	0.512853	0.144958	3.53793	0.000403277	0.0096724	AgedEGFP vs. YoungEGFP
Sh3bp1	177.619	-0.79078	0.223543	-3.53749	0.000403949	0.0096724	AgedEGFP vs. YoungEGFP
Zfp438	562.219	0.53614	0.151597	3.53661	0.000405291	0.00968921	AgedEGFP vs. YoungEGFP
Parn	874.35	0.465279	0.131577	3.53617	0.000405969	0.0096901	AgedEGFP vs. YoungEGFP
Slc50a1	328.275	1.0757	0.304434	3.53345	0.000410173	0.00977502	AgedEGFP vs. YoungEGFP
Itga5	246.985	1.0295	0.291772	3.52845	0.000418007	0.00994608	AgedEGFP vs. YoungEGFP
Ybx1	1109.83	-0.42014	0.11916	-3.52586	0.000422108	0.0100122	AgedEGFP vs. YoungEGFP
Smap2	1851.2	-0.467279	0.132519	-3.52613	0.000421677	0.0100122	AgedEGFP vs. YoungEGFP
Tnfrsf9	54.8507	1.07622	0.30539	3.52408	0.000424961	0.0100483	AgedEGFP vs. YoungEGFP
Neurl1a	1588.62	-0.758787	0.215295	-3.5244	0.000424437	0.0100483	AgedEGFP vs. YoungEGFP
Pias2	3848.87	-0.498495	0.141517	-3.52251	0.000427477	0.0100921	AgedEGFP vs. YoungEGFP
Bdp1	2555.12	-0.547402	0.15563	-3.51734	0.000435898	0.0102748	AgedEGFP vs. YoungEGFP
Nxpe3	673.399	0.571165	0.162476	3.51538	0.000439129	0.0103342	AgedEGFP vs. YoungEGFP
Msh6	72.9602	-1.08451	0.308539	-3.51498	0.000439784	0.0103342	AgedEGFP vs. YoungEGFP
Dlat	1152.04	-0.403433	0.114793	-3.51443	0.000440696	0.0103396	AgedEGFP vs. YoungEGFP
Dalrd3	550.299	-0.433327	0.123316	-3.51395	0.000441498	0.0103424	AgedEGFP vs. YoungEGFP
Bri3	642.254	0.418013	0.118986	3.51314	0.000442845	0.0103579	AgedEGFP vs. YoungEGFP
Tex35	39.4889	1.99836	0.569274	3.51037	0.000447482	0.0104292	AgedEGFP vs. YoungEGFP
Plxna1	456.646	-0.586608	0.167121	-3.51009	0.00044796	0.0104292	AgedEGFP vs. YoungEGFP
Csnk1g2	611.203	-0.643395	0.183282	-3.5104	0.000447428	0.0104292	AgedEGFP vs. YoungEGFP
5330413P13Rik	59.9317	1.01525	0.289312	3.50918	0.000449489	0.0104487	AgedEGFP vs. YoungEGFP
Gm4450	114.079	1.05095	0.29966	3.50713	0.000452971	0.0104974	AgedEGFP vs. YoungEGFP
Gng3	279.364	1.25588	0.358061	3.50744	0.000452446	0.0104974	AgedEGFP vs. YoungEGFP
Spag1	454.648	-0.779317	0.222275	-3.50609	0.000454739	0.0105062	AgedEGFP vs. YoungEGFP
Plg	19.1789	2.5122	0.716463	3.50639	0.000454233	0.0105062	AgedEGFP vs. YoungEGFP
Spata7	2591.48	0.652865	0.186304	3.5043	0.000457802	0.0105608	AgedEGFP vs. YoungEGFP
Arhgef2	1851.17	-0.723515	0.206592	-3.50214	0.00046153	0.0106307	AgedEGFP vs. YoungEGFP
Dlgap4	5703.62	-0.673122	0.192471	-3.49726	0.000470061	0.0107801	AgedEGFP vs. YoungEGFP
D5Ertd579e	2861.28	-0.384392	0.109889	-3.49801	0.000468749	0.0107801	AgedEGFP vs. YoungEGFP
Atoh7	58.7959	1.53542	0.439043	3.49721	0.000470154	0.0107801	AgedEGFP vs. YoungEGFP
Washc4	1306.76	-0.516405	0.147818	-3.49352	0.000476701	0.0109136	AgedEGFP vs. YoungEGFP
Nasp	589.769	-0.58576	0.167718	-3.49253	0.000478463	0.0109352	AgedEGFP vs. YoungEGFP
Fcer2a	60.0435	1.75161	0.501623	3.49189	0.000479618	0.0109352	AgedEGFP vs. YoungEGFP
Mier3	538.291	-0.412589	0.11816	-3.49178	0.000479808	0.0109352	AgedEGFP vs. YoungEGFP
Ackr4	146.058	0.949958	0.272094	3.49129	0.000480701	0.010939	AgedEGFP vs. YoungEGFP
Aph1c	185.564	0.752467	0.215662	3.48911	0.000484631	0.0110119	AgedEGFP vs. YoungEGFP
Gm11290	91.5088	-1.64359	0.47144	-3.48631	0.000489724	0.0111109	AgedEGFP vs. YoungEGFP
Btf3l4	621.457	0.76229	0.218772	3.4844	0.00049324	0.011124	AgedEGFP vs. YoungEGFP
Gm28050	451.534	0.783346	0.224811	3.48447	0.000493119	0.011124	AgedEGFP vs. YoungEGFP
Rexo2	353.292	-0.722145	0.207247	-3.48447	0.000493108	0.011124	AgedEGFP vs. YoungEGFP
Ptp4a3	249.611	-0.615469	0.176591	-3.48528	0.000491613	0.011124	AgedEGFP vs. YoungEGFP
Por	823.263	-0.658709	0.189122	-3.48298	0.000495867	0.0111512	AgedEGFP vs. YoungEGFP
Lancl2	452.027	0.617995	0.177454	3.48255	0.000496658	0.0111512	AgedEGFP vs. YoungEGFP
Smc6	1946.2	-0.541935	0.155614	-3.48256	0.000496643	0.0111512	AgedEGFP vs. YoungEGFP
Gm26787	114.814	1.24923	0.358773	3.48194	0.000497792	0.0111601	AgedEGFP vs. YoungEGFP
Fam208b	1555.11	-0.550112	0.158144	-3.47856	0.000504111	0.0112851	AgedEGFP vs. YoungEGFP
Mmp17	1260.03	-0.414826	0.119335	-3.47615	0.000508665	0.0113651	AgedEGFP vs. YoungEGFP
Kdm8	118.912	0.744386	0.214158	3.47588	0.000509188	0.0113651	AgedEGFP vs. YoungEGFP
Gps1	140.091	0.848827	0.24426	3.47509	0.000510676	0.0113815	AgedEGFP vs. YoungEGFP
Pinx1	600.723	-0.613074	0.176469	-3.47411	0.000512552	0.0113898	AgedEGFP vs. YoungEGFP
Naa35	1287.71	-0.431808	0.124282	-3.47441	0.000511982	0.0113898	AgedEGFP vs. YoungEGFP
Atp11c	1214.43	-0.408282	0.117555	-3.47311	0.000514473	0.0114157	AgedEGFP vs. YoungEGFP
Gabbr1	2546.51	-0.419241	0.12077	-3.4714	0.000517757	0.011455	AgedEGFP vs. YoungEGFP
3222401L13Rik	38.4468	2.21449	0.637897	3.47154	0.000517477	0.011455	AgedEGFP vs. YoungEGFP
Rnps1	1131.72	0.396754	0.11433	3.47025	0.000519978	0.0114873	AgedEGFP vs. YoungEGFP
Ndufaf4	564.781	-0.435342	0.125467	-3.46977	0.000520895	0.0114908	AgedEGFP vs. YoungEGFP
Gm16126	404.437	0.800957	0.230882	3.46912	0.000522158	0.0115019	AgedEGFP vs. YoungEGFP
Mtcl1	4426.83	-0.580837	0.167704	-3.46346	0.000533274	0.0117297	AgedEGFP vs. YoungEGFP
Gm42161	69.9336	-1.21189	0.35015	-3.46107	0.000538028	0.0118171	AgedEGFP vs. YoungEGFP
Ten1	312.839	0.613032	0.177166	3.46021	0.00053976	0.0118366	AgedEGFP vs. YoungEGFP
Cetn3	484.195	-0.523857	0.151442	-3.45912	0.000541942	0.0118366	AgedEGFP vs. YoungEGFP
Dmgdh	58.1503	1.07817	0.31166	3.45944	0.0005413	0.0118366	AgedEGFP vs. YoungEGFP
Il6st	341.295	-0.511974	0.148009	-3.45907	0.000542043	0.0118366	AgedEGFP vs. YoungEGFP
Cspp1	4877.89	-0.482511	0.139586	-3.45673	0.000546766	0.0119225	AgedEGFP vs. YoungEGFP
Fbrsl1	1918.07	-0.483653	0.139957	-3.45572	0.000548819	0.0119329	AgedEGFP vs. YoungEGFP
Gm12216	430.284	0.863235	0.249795	3.45578	0.000548704	0.0119329	AgedEGFP vs. YoungEGFP
Trak1	2482.38	-0.59774	0.173089	-3.45336	0.000553641	0.0120204	AgedEGFP vs. YoungEGFP
Fam216a	467.729	-0.525184	0.152123	-3.45235	0.000555721	0.0120483	AgedEGFP vs. YoungEGFP
Pfkfb1	56.1461	1.3587	0.393669	3.45136	0.000557762	0.0120687	AgedEGFP vs. YoungEGFP
Setd1b	465.348	-0.60816	0.176241	-3.45074	0.000559054	0.0120687	AgedEGFP vs. YoungEGFP
Rtn4rl1	2353.61	-0.869733	0.252015	-3.45112	0.000558261	0.0120687	AgedEGFP vs. YoungEGFP
Gm10785	550.93	0.796963	0.231145	3.44789	0.000564994	0.0121796	AgedEGFP vs. YoungEGFP
Erich6	136.673	-1.05569	0.306254	-3.44711	0.000566615	0.0121798	AgedEGFP vs. YoungEGFP
Ago3	3591.66	-0.494984	0.143594	-3.44711	0.000566614	0.0121798	AgedEGFP vs. YoungEGFP
Tjap1	478.9	-0.7532	0.218549	-3.44636	0.000568186	0.0121963	AgedEGFP vs. YoungEGFP
Dusp6	198.268	-0.686957	0.199551	-3.44252	0.000576323	0.0123534	AgedEGFP vs. YoungEGFP
Thnsl1	167.887	-0.663782	0.192886	-3.44131	0.000578896	0.012391	AgedEGFP vs. YoungEGFP
Serpinb6a	1039.7	0.534624	0.155391	3.44052	0.000580605	0.0123925	AgedEGFP vs. YoungEGFP
Fance	477.642	0.543552	0.157978	3.44069	0.000580225	0.0123925	AgedEGFP vs. YoungEGFP
Trim8	280.944	-0.771572	0.224339	-3.4393	0.00058321	0.0124306	AgedEGFP vs. YoungEGFP
Hnmt	274.075	0.673388	0.195819	3.43882	0.000584246	0.0124351	AgedEGFP vs. YoungEGFP
Ppp1r3f	246.644	0.628483	0.18283	3.43752	0.000587061	0.0124602	AgedEGFP vs. YoungEGFP
Gm12371	219.243	0.91248	0.265447	3.43752	0.000587071	0.0124602	AgedEGFP vs. YoungEGFP
Ak4	488.017	-0.56456	0.164294	-3.43628	0.000589764	0.0124999	AgedEGFP vs. YoungEGFP
Crlf1	19.0031	-2.78034	0.809361	-3.43522	0.000592067	0.0125118	AgedEGFP vs. YoungEGFP
Phf2os1	167.554	0.748899	0.218017	3.43505	0.000592455	0.0125118	AgedEGFP vs. YoungEGFP
Sptlc1	914.774	-0.455146	0.132507	-3.43488	0.000592806	0.0125118	AgedEGFP vs. YoungEGFP
Bcl9	1611.34	-0.578654	0.168555	-3.43303	0.000596876	0.0125801	AgedEGFP vs. YoungEGFP
Spint2	202.094	0.878127	0.255893	3.43162	0.000599992	0.0125978	AgedEGFP vs. YoungEGFP
Gm16794	149.915	1.26178	0.367744	3.43113	0.00060107	0.0125978	AgedEGFP vs. YoungEGFP
Uba5	445.185	-0.654244	0.190654	-3.43159	0.000600063	0.0125978	AgedEGFP vs. YoungEGFP
Zfp867	109.652	0.978557	0.28523	3.43077	0.000601878	0.0125978	AgedEGFP vs. YoungEGFP
Per1	832.648	-0.480555	0.140046	-3.43141	0.000600459	0.0125978	AgedEGFP vs. YoungEGFP
Cys1	270.161	-0.638406	0.186112	-3.43022	0.000603082	0.0126056	AgedEGFP vs. YoungEGFP
Gm28376	2216.39	1.13884	0.332149	3.4287	0.000606483	0.0126592	AgedEGFP vs. YoungEGFP
Zfand4	579.198	0.496771	0.144917	3.42798	0.000608086	0.0126752	AgedEGFP vs. YoungEGFP
Sat2	91.8606	1.13423	0.331004	3.42665	0.000611074	0.0127199	AgedEGFP vs. YoungEGFP
Spock2	2233.62	-0.573898	0.167698	-3.4222	0.000621162	0.0129122	AgedEGFP vs. YoungEGFP
Gm14133	147.34	0.950402	0.278018	3.41849	0.000629704	0.0130635	AgedEGFP vs. YoungEGFP
Mn1	509.339	-0.758687	0.221949	-3.41829	0.000630169	0.0130635	AgedEGFP vs. YoungEGFP
Ryk	1599.27	-0.396047	0.115937	-3.41606	0.000635336	0.0131526	AgedEGFP vs. YoungEGFP
Mak	202.761	0.589288	0.172534	3.41548	0.000636686	0.0131625	AgedEGFP vs. YoungEGFP
Gm26533	61.141	1.04787	0.306966	3.41363	0.000641028	0.0132342	AgedEGFP vs. YoungEGFP
Mcm8	94.8595	0.998495	0.292624	3.41222	0.000644369	0.0132851	AgedEGFP vs. YoungEGFP
Csnk2a2	1734.75	-0.48159	0.141165	-3.41155	0.000645938	0.0132993	AgedEGFP vs. YoungEGFP
Cdkn2aip	131.743	0.899896	0.264219	3.40587	0.000659527	0.0135606	AgedEGFP vs. YoungEGFP
Vwa8	4094.45	0.431917	0.126833	3.40541	0.000660638	0.013565	AgedEGFP vs. YoungEGFP
Mki67	41.1694	1.35381	0.39767	3.40437	0.000663172	0.0135986	AgedEGFP vs. YoungEGFP
Zswim7	210.433	0.719528	0.211396	3.4037	0.000664786	0.0136133	AgedEGFP vs. YoungEGFP
1810041L15Rik	312.506	-1.0161	0.298735	-3.40134	0.000670572	0.0137132	AgedEGFP vs. YoungEGFP
Fan1	309.285	0.687594	0.202187	3.40078	0.000671941	0.0137226	AgedEGFP vs. YoungEGFP
Zdhhc6	709.282	0.398882	0.117309	3.40027	0.000673198	0.0137298	AgedEGFP vs. YoungEGFP
Gm27032	692.77	0.835637	0.245793	3.39976	0.000674443	0.0137367	AgedEGFP vs. YoungEGFP
Mpp1	282.076	0.629818	0.185324	3.39846	0.000677659	0.0137557	AgedEGFP vs. YoungEGFP
Znrf2	572.207	-0.533526	0.157013	-3.39797	0.000678869	0.0137557	AgedEGFP vs. YoungEGFP
Ppfia1	1548.14	-0.460124	0.135443	-3.39718	0.000680831	0.0137557	AgedEGFP vs. YoungEGFP
Plekha2	437.925	1.22421	0.360304	3.39771	0.000679532	0.0137557	AgedEGFP vs. YoungEGFP
Coil	362.776	0.73975	0.217748	3.39728	0.000680594	0.0137557	AgedEGFP vs. YoungEGFP
Hdac5	583.554	-0.557755	0.164094	-3.39899	0.000676364	0.0137557	AgedEGFP vs. YoungEGFP
Gm26711	27.554	-1.35082	0.39769	-3.39667	0.000682123	0.0137634	AgedEGFP vs. YoungEGFP
Ints8	1393.11	-0.492632	0.145078	-3.39564	0.000684684	0.0137635	AgedEGFP vs. YoungEGFP
Smyd4	425.303	0.560737	0.165107	3.3962	0.000683277	0.0137635	AgedEGFP vs. YoungEGFP
Lrch3	2174.28	-0.691013	0.203504	-3.39557	0.000684855	0.0137635	AgedEGFP vs. YoungEGFP
Olfm2	1750.18	-0.50956	0.150199	-3.39257	0.000692408	0.0138806	AgedEGFP vs. YoungEGFP
Smad4	1138.97	-0.436895	0.128782	-3.39252	0.000692518	0.0138806	AgedEGFP vs. YoungEGFP
Pak1	3594.31	-0.498227	0.146931	-3.39088	0.000696692	0.0139309	AgedEGFP vs. YoungEGFP
Map1b	11968.1	-0.556259	0.164049	-3.39081	0.000696868	0.0139309	AgedEGFP vs. YoungEGFP
Sez6l	5995.36	-0.762672	0.224961	-3.39025	0.000698298	0.0139411	AgedEGFP vs. YoungEGFP
Mms22l	279.961	0.715855	0.211247	3.3887	0.00070224	0.0139953	AgedEGFP vs. YoungEGFP
Grip1	6262.74	-0.767759	0.22658	-3.38846	0.000702861	0.0139953	AgedEGFP vs. YoungEGFP
Arhgap23	1455.07	-0.514448	0.151984	-3.38489	0.000712066	0.0141599	AgedEGFP vs. YoungEGFP
Gm44053	60.1833	-1.04045	0.307596	-3.38253	0.000718219	0.0142635	AgedEGFP vs. YoungEGFP
Lrrc1	231.487	-1.12794	0.333621	-3.38091	0.000722455	0.0143288	AgedEGFP vs. YoungEGFP
Rwdd2a	20.1149	2.24869	0.665358	3.37967	0.000725717	0.0143747	AgedEGFP vs. YoungEGFP
Casq1	98.6623	1.21143	0.358544	3.37874	0.000728201	0.014384	AgedEGFP vs. YoungEGFP
Shank2	7720.62	-0.768434	0.227414	-3.37901	0.000727471	0.014384	AgedEGFP vs. YoungEGFP
Hspa4	1740.12	-0.345102	0.102149	-3.37842	0.000729036	0.014384	AgedEGFP vs. YoungEGFP
Papd7	934.477	-0.45043	0.133386	-3.37689	0.000733093	0.0144452	AgedEGFP vs. YoungEGFP
Ninl	592.442	0.789677	0.234076	3.3736	0.000741933	0.0145625	AgedEGFP vs. YoungEGFP
Traf3ip2	601.781	0.85475	0.253317	3.37423	0.000740221	0.0145625	AgedEGFP vs. YoungEGFP
Frmd6	4666.4	-0.529256	0.156869	-3.37388	0.000741166	0.0145625	AgedEGFP vs. YoungEGFP
Gm13561	250.481	0.751996	0.222966	3.37269	0.000744369	0.0145914	AgedEGFP vs. YoungEGFP
Spata24	106.657	0.80252	0.238055	3.37116	0.000748533	0.014654	AgedEGFP vs. YoungEGFP
Itga10	99.6248	-0.858727	0.254785	-3.3704	0.000750589	0.0146753	AgedEGFP vs. YoungEGFP
Stk10	714.181	-0.526632	0.156281	-3.36978	0.000752287	0.0146895	AgedEGFP vs. YoungEGFP
Tmem241	566.88	0.555775	0.164973	3.36887	0.000754758	0.0147187	AgedEGFP vs. YoungEGFP
Gm28727	13.6563	2.93622	0.871741	3.36822	0.000756547	0.0147347	AgedEGFP vs. YoungEGFP
Wbp11	524.3	0.495424	0.147182	3.36606	0.00076251	0.0148317	AgedEGFP vs. YoungEGFP
Stard4	95.5143	0.983756	0.292371	3.36475	0.000766134	0.0148831	AgedEGFP vs. YoungEGFP
Eif2b5	208.761	0.649251	0.19302	3.36364	0.000769221	0.0149239	AgedEGFP vs. YoungEGFP
Nap1l5	492.854	0.884035	0.262872	3.36299	0.000771031	0.0149398	AgedEGFP vs. YoungEGFP
Ctnnd1	251.734	-0.495002	0.147269	-3.36121	0.000776006	0.015017	AgedEGFP vs. YoungEGFP
Ltk	443.725	0.552082	0.16427	3.36083	0.00077709	0.0150188	AgedEGFP vs. YoungEGFP
Gm47359	39.4392	1.72422	0.51341	3.35837	0.000784033	0.0151336	AgedEGFP vs. YoungEGFP
Tor1b	231.269	-0.733808	0.218685	-3.35555	0.000792077	0.0152113	AgedEGFP vs. YoungEGFP
Gm15997	771.146	0.897305	0.267409	3.35556	0.00079205	0.0152113	AgedEGFP vs. YoungEGFP
Tle3	190.906	-0.836839	0.249369	-3.35583	0.000791274	0.0152113	AgedEGFP vs. YoungEGFP
Senp6	3375.48	-0.356048	0.1061	-3.35577	0.000791453	0.0152113	AgedEGFP vs. YoungEGFP
Ankef1	155.757	0.960285	0.286275	3.35442	0.000795319	0.0152542	AgedEGFP vs. YoungEGFP
Stmn1	953.246	0.7212	0.215062	3.35345	0.000798096	0.015286	AgedEGFP vs. YoungEGFP
Sh3pxd2b	294.362	-0.595964	0.177741	-3.35299	0.000799429	0.015286	AgedEGFP vs. YoungEGFP
Ccdc88c	1521.97	-0.603881	0.180113	-3.35279	0.000800009	0.015286	AgedEGFP vs. YoungEGFP
Mlxip	1459.25	-0.417999	0.124723	-3.35142	0.000803996	0.0153428	AgedEGFP vs. YoungEGFP
Rexo4	561.367	-0.473092	0.141245	-3.34944	0.00080975	0.0154158	AgedEGFP vs. YoungEGFP
Apool	140.42	0.759322	0.226704	3.3494	0.000809858	0.0154158	AgedEGFP vs. YoungEGFP
Primpol	115.709	0.892699	0.266561	3.34895	0.000811192	0.0154218	AgedEGFP vs. YoungEGFP
Slc26a8	547.895	0.628944	0.187927	3.34674	0.00081769	0.0155259	AgedEGFP vs. YoungEGFP
Rab6b	3222.06	-0.577341	0.172576	-3.34543	0.000821555	0.0155797	AgedEGFP vs. YoungEGFP
Camkk1	924.637	-0.783144	0.234198	-3.34394	0.000825983	0.0156245	AgedEGFP vs. YoungEGFP
Gm29502	90.4219	0.85512	0.255703	3.34419	0.000825221	0.0156245	AgedEGFP vs. YoungEGFP
Agpat5	998.459	-0.331004	0.0989978	-3.34355	0.000827139	0.0156268	AgedEGFP vs. YoungEGFP
Zbtb4	690.013	-0.550411	0.164636	-3.3432	0.000828189	0.0156272	AgedEGFP vs. YoungEGFP
Arid3a	234.799	-0.646645	0.193467	-3.34241	0.000830551	0.0156522	AgedEGFP vs. YoungEGFP
Cables1	639.806	-0.759874	0.227447	-3.34089	0.000835111	0.0157186	AgedEGFP vs. YoungEGFP
Gm36640	48.4495	1.19916	0.359077	3.33957	0.00083909	0.0157543	AgedEGFP vs. YoungEGFP
Lrrk2	4182.77	-0.606949	0.181736	-3.33974	0.000838578	0.0157543	AgedEGFP vs. YoungEGFP
Per3	1163.05	0.63397	0.189932	3.33787	0.000844231	0.0158312	AgedEGFP vs. YoungEGFP
Ep300	2471.57	-0.44595	0.133677	-3.33603	0.000849854	0.0159169	AgedEGFP vs. YoungEGFP
Sucla2	831.116	-0.407683	0.122224	-3.33555	0.000851307	0.0159212	AgedEGFP vs. YoungEGFP
Gm46404	25.7622	1.7544	0.526017	3.33526	0.00085219	0.0159212	AgedEGFP vs. YoungEGFP
Jade2	526.938	-0.599484	0.179767	-3.33479	0.000853651	0.0159289	AgedEGFP vs. YoungEGFP
Ptchd4	4187.39	0.463256	0.139046	3.33168	0.000863249	0.0160881	AgedEGFP vs. YoungEGFP
Ctdsp2	531.197	-0.778248	0.233889	-3.32742	0.000876535	0.0163156	AgedEGFP vs. YoungEGFP
4930578G10Rik	365.354	0.959776	0.288476	3.32705	0.000877696	0.0163172	AgedEGFP vs. YoungEGFP
Gm47095	121.199	1.26774	0.381198	3.32568	0.000882016	0.0163774	AgedEGFP vs. YoungEGFP
Med26	707.795	-0.477458	0.143615	-3.32458	0.000885509	0.016402	AgedEGFP vs. YoungEGFP
Fbxo47	53.4747	1.15296	0.346788	3.32469	0.000885183	0.016402	AgedEGFP vs. YoungEGFP
Cyp3a57	14.3078	3.10378	0.934003	3.3231	0.000890234	0.0164693	AgedEGFP vs. YoungEGFP
Ube2ql1	1190.83	-0.717872	0.216101	-3.32193	0.000893974	0.0165183	AgedEGFP vs. YoungEGFP
Washc3	399.352	0.567476	0.170898	3.32056	0.000898384	0.0165594	AgedEGFP vs. YoungEGFP
Kcnv1	482.178	0.609629	0.183583	3.32072	0.000897857	0.0165594	AgedEGFP vs. YoungEGFP
Lrp1	2016.18	-0.506255	0.152544	-3.31874	0.000904246	0.0166269	AgedEGFP vs. YoungEGFP
Fstl1	639.848	-0.51949	0.156525	-3.3189	0.000903734	0.0166269	AgedEGFP vs. YoungEGFP
Itk	19.5101	2.01302	0.606715	3.31791	0.000906942	0.0166562	AgedEGFP vs. YoungEGFP
Pecr	196.636	0.64113	0.193382	3.31535	0.000915273	0.0167369	AgedEGFP vs. YoungEGFP
Mob2	652.2	-0.56232	0.169636	-3.31487	0.000916862	0.0167369	AgedEGFP vs. YoungEGFP
Ano8	498.086	-0.595953	0.179735	-3.31573	0.000914045	0.0167369	AgedEGFP vs. YoungEGFP
Pum2	2273.54	-0.360765	0.108831	-3.31491	0.000916715	0.0167369	AgedEGFP vs. YoungEGFP
Ctnna1	567.188	0.862317	0.260131	3.31493	0.000916666	0.0167369	AgedEGFP vs. YoungEGFP
Lrp8	1158.62	-0.569349	0.171892	-3.31225	0.000925495	0.0168341	AgedEGFP vs. YoungEGFP
Hps4	527.605	-0.693111	0.209244	-3.31245	0.000924827	0.0168341	AgedEGFP vs. YoungEGFP
Gm10097	106.219	1.49252	0.450622	3.31214	0.000925857	0.0168341	AgedEGFP vs. YoungEGFP
Tcta	83.2393	1.03974	0.313941	3.3119	0.000926636	0.0168341	AgedEGFP vs. YoungEGFP
Scpep1	359.515	0.52041	0.157221	3.31005	0.000932789	0.0169255	AgedEGFP vs. YoungEGFP
Zc3h3	715.267	-0.583955	0.176527	-3.30803	0.000939548	0.0170084	AgedEGFP vs. YoungEGFP
Rabl3	163.888	0.947213	0.286339	3.30801	0.000939604	0.0170084	AgedEGFP vs. YoungEGFP
Ptch1	750.024	-0.930692	0.28149	-3.30631	0.00094534	0.0170918	AgedEGFP vs. YoungEGFP
Crocc	939.906	-0.742765	0.224731	-3.30513	0.000949329	0.017123	AgedEGFP vs. YoungEGFP
Eif2s3y	2087.93	-0.327949	0.099224	-3.30514	0.000949304	0.017123	AgedEGFP vs. YoungEGFP
Ildr2	4063.39	-0.475144	0.143812	-3.30393	0.0009534	0.0171431	AgedEGFP vs. YoungEGFP
Gm43660	114.92	1.69149	0.511943	3.30406	0.000952955	0.0171431	AgedEGFP vs. YoungEGFP
P4ha2	281.58	-0.72931	0.220768	-3.30351	0.000954838	0.0171431	AgedEGFP vs. YoungEGFP
Gm38604	519.115	0.716259	0.21682	3.30347	0.000954977	0.0171431	AgedEGFP vs. YoungEGFP
Gpr155	1167.16	0.328397	0.099469	3.3015	0.000961692	0.0172432	AgedEGFP vs. YoungEGFP
Sh3glb1	1337.8	-0.380658	0.115373	-3.29938	0.000968982	0.0173534	AgedEGFP vs. YoungEGFP
Gm15860	101.364	1.20177	0.364447	3.29751	0.000975474	0.017449	AgedEGFP vs. YoungEGFP
Gli3	21.6796	-4.70679	1.42766	-3.29686	0.000977717	0.0174685	AgedEGFP vs. YoungEGFP
1700081B01Rik	50.5362	1.43798	0.43644	3.29479	0.000984952	0.0175356	AgedEGFP vs. YoungEGFP
2810454H06Rik	53.2236	1.1528	0.349823	3.29537	0.000982931	0.0175356	AgedEGFP vs. YoungEGFP
Sntb1	133.053	-1.14716	0.348152	-3.295	0.000984229	0.0175356	AgedEGFP vs. YoungEGFP
Tanc1	2664.99	-0.761965	0.231304	-3.29421	0.000986973	0.017551	AgedEGFP vs. YoungEGFP
Gm36388	541.038	0.503047	0.152757	3.29313	0.000990791	0.0175982	AgedEGFP vs. YoungEGFP
Ppard	776.947	-0.614748	0.186706	-3.2926	0.000992662	0.0176107	AgedEGFP vs. YoungEGFP
Nipsnap2	993.394	0.501079	0.152253	3.2911	0.000997971	0.0176842	AgedEGFP vs. YoungEGFP
Cmss1	1900.29	-0.582147	0.17693	-3.29026	0.00100096	0.0177163	AgedEGFP vs. YoungEGFP
Hibch	469.344	0.584563	0.177768	3.28835	0.00100778	0.0178162	AgedEGFP vs. YoungEGFP
Slc35a1	531.309	0.694691	0.211382	3.28643	0.00101465	0.0179168	AgedEGFP vs. YoungEGFP
Zfp112	558.583	0.514025	0.156461	3.28532	0.00101865	0.0179664	AgedEGFP vs. YoungEGFP
Csnk2a1	1539.16	-0.445754	0.135714	-3.2845	0.00102165	0.0179775	AgedEGFP vs. YoungEGFP
Arhgef18	1032.63	-0.469581	0.142964	-3.28461	0.00102125	0.0179775	AgedEGFP vs. YoungEGFP
Anxa7	650.017	-0.486203	0.148065	-3.28372	0.00102447	0.0180061	AgedEGFP vs. YoungEGFP
Cnep1r1	661.707	0.557059	0.169705	3.2825	0.0010289	0.018063	AgedEGFP vs. YoungEGFP
Prc1	91.2647	1.89263	0.576859	3.28093	0.00103466	0.0181431	AgedEGFP vs. YoungEGFP
Brd1	1398.2	-0.378282	0.11531	-3.28058	0.00103594	0.0181446	AgedEGFP vs. YoungEGFP
Cwc22	953.399	0.51425	0.156853	3.27856	0.0010434	0.0182119	AgedEGFP vs. YoungEGFP
Nfxl1	508.204	-0.407296	0.124224	-3.27873	0.00104276	0.0182119	AgedEGFP vs. YoungEGFP
Fam193b	1821.74	-0.468089	0.142765	-3.27875	0.00104269	0.0182119	AgedEGFP vs. YoungEGFP
Tssc4	83.8232	1.07435	0.327817	3.27729	0.00104808	0.0182726	AgedEGFP vs. YoungEGFP
Trim23	1074.16	0.542271	0.165483	3.2769	0.00104953	0.0182769	AgedEGFP vs. YoungEGFP
Gm19265	125.49	-0.924911	0.282499	-3.27403	0.00106026	0.0184425	AgedEGFP vs. YoungEGFP
Arl13a	23.5496	1.84026	0.562481	3.27169	0.00106908	0.0184996	AgedEGFP vs. YoungEGFP
Aebp2	1217.85	-0.349659	0.106852	-3.27238	0.00106648	0.0184996	AgedEGFP vs. YoungEGFP
Ncbp3	754.212	-0.339717	0.103833	-3.27175	0.00106884	0.0184996	AgedEGFP vs. YoungEGFP
Fam19a5	3392.4	-0.686704	0.209903	-3.27153	0.00106966	0.0184996	AgedEGFP vs. YoungEGFP
Gm17382	182.796	0.760492	0.232377	3.27266	0.0010654	0.0184996	AgedEGFP vs. YoungEGFP
Dnah17	115.398	0.998965	0.305403	3.27097	0.00107178	0.0185151	AgedEGFP vs. YoungEGFP
Spdya	174.734	0.698509	0.213578	3.27051	0.00107355	0.0185246	AgedEGFP vs. YoungEGFP
Rbm34	329.193	-0.676454	0.206859	-3.27012	0.00107503	0.018529	AgedEGFP vs. YoungEGFP
Mrpl38	318.673	0.739674	0.226297	3.2686	0.0010808	0.018544	AgedEGFP vs. YoungEGFP
Smad5	135.272	-1.2696	0.388354	-3.26917	0.00107863	0.018544	AgedEGFP vs. YoungEGFP
Aldh6a1	252.625	0.71846	0.219797	3.26874	0.00108027	0.018544	AgedEGFP vs. YoungEGFP
Pcdhb16	244.278	0.640545	0.195961	3.26875	0.00108026	0.018544	AgedEGFP vs. YoungEGFP
Prr14l	1072.96	-0.44764	0.137	-3.26744	0.00108526	0.0185994	AgedEGFP vs. YoungEGFP
Ppp1r9b	374.377	-0.622099	0.190461	-3.26629	0.00108968	0.0186118	AgedEGFP vs. YoungEGFP
AC139347.1	107.941	1.12972	0.345862	3.26639	0.00108927	0.0186118	AgedEGFP vs. YoungEGFP
Cebpz	722.315	-0.55195	0.168975	-3.26646	0.001089	0.0186118	AgedEGFP vs. YoungEGFP
Dact3	364.806	-0.482606	0.14779	-3.26548	0.00109278	0.0186438	AgedEGFP vs. YoungEGFP
Sft2d1	597.35	-0.489468	0.149918	-3.26491	0.00109499	0.0186605	AgedEGFP vs. YoungEGFP
Dot1l	2087.06	-0.416318	0.127563	-3.26364	0.00109992	0.0186937	AgedEGFP vs. YoungEGFP
Aktip	557.241	0.424426	0.13005	3.26355	0.00110024	0.0186937	AgedEGFP vs. YoungEGFP
Rfng	233.592	-0.68981	0.211374	-3.26345	0.00110064	0.0186937	AgedEGFP vs. YoungEGFP
Hist1h2be	481.698	-0.416927	0.127774	-3.26301	0.00110235	0.0187017	AgedEGFP vs. YoungEGFP
Tmem209	241.936	0.595552	0.182666	3.26034	0.00111279	0.0188576	AgedEGFP vs. YoungEGFP
Rdh10	300.031	-0.768644	0.23579	-3.25986	0.00111467	0.0188646	AgedEGFP vs. YoungEGFP
Gm26790	149.736	1.21679	0.373293	3.2596	0.0011157	0.0188646	AgedEGFP vs. YoungEGFP
Ptcd3	1008.26	-0.396068	0.121553	-3.25841	0.00112038	0.0189227	AgedEGFP vs. YoungEGFP
Gm14320	136.74	1.08409	0.332871	3.25679	0.0011268	0.0189857	AgedEGFP vs. YoungEGFP
Sars2	126.389	0.666887	0.204805	3.2562	0.00112913	0.0189857	AgedEGFP vs. YoungEGFP
Pla2g3	197.021	1.00505	0.308631	3.25649	0.00112799	0.0189857	AgedEGFP vs. YoungEGFP
Cxxc5	577.218	-0.843662	0.259092	-3.25622	0.00112905	0.0189857	AgedEGFP vs. YoungEGFP
4930480K23Rik	173.212	0.69228	0.212751	3.25394	0.00113815	0.0190949	AgedEGFP vs. YoungEGFP
BC004004	403.022	0.66567	0.204559	3.25417	0.00113725	0.0190949	AgedEGFP vs. YoungEGFP
Mark4	640.321	-0.479737	0.147612	-3.24999	0.0011541	0.0193411	AgedEGFP vs. YoungEGFP
Chuk	2022.16	-0.532492	0.163886	-3.24916	0.00115748	0.0193762	AgedEGFP vs. YoungEGFP
Gfod2	689.067	-0.556829	0.171488	-3.24705	0.00116609	0.0194988	AgedEGFP vs. YoungEGFP
Gm9856	151.047	0.724837	0.223255	3.24668	0.00116761	0.0195027	AgedEGFP vs. YoungEGFP
Ctc1	243.023	0.585674	0.180438	3.24585	0.001171	0.0195377	AgedEGFP vs. YoungEGFP
Egf	152.053	0.749654	0.231038	3.24472	0.00117568	0.0195942	AgedEGFP vs. YoungEGFP
Mxi1	1141.7	-0.604743	0.186455	-3.24337	0.00118125	0.0196655	AgedEGFP vs. YoungEGFP
Plec	1946.27	-0.749376	0.231088	-3.24282	0.00118353	0.0196816	AgedEGFP vs. YoungEGFP
Lipt1	22.6475	1.54563	0.476897	3.24102	0.00119105	0.0197633	AgedEGFP vs. YoungEGFP
Zfp239	376.61	0.553155	0.17067	3.24108	0.00119077	0.0197633	AgedEGFP vs. YoungEGFP
Chd9	9072.83	-0.462877	0.142983	-3.23729	0.00120669	0.0200009	AgedEGFP vs. YoungEGFP
Rif1	882.971	-0.541529	0.167383	-3.23527	0.00121527	0.0201211	AgedEGFP vs. YoungEGFP
Kcnk13	272.024	-1.02571	0.317172	-3.23392	0.00122102	0.0201943	AgedEGFP vs. YoungEGFP
Gm28055	59.3538	1.2019	0.371843	3.23228	0.00122808	0.0202446	AgedEGFP vs. YoungEGFP
2210016L21Rik	315.505	0.624459	0.193179	3.23255	0.00122692	0.0202446	AgedEGFP vs. YoungEGFP
Zfhx2	1572.83	-0.523895	0.162062	-3.23267	0.00122638	0.0202446	AgedEGFP vs. YoungEGFP
Tra2a	3642.3	-0.703982	0.218101	-3.22778	0.00124756	0.0205231	AgedEGFP vs. YoungEGFP
Gm15943	176.587	0.592117	0.183446	3.22775	0.00124769	0.0205231	AgedEGFP vs. YoungEGFP
Madd	2705.2	-0.432648	0.13406	-3.22729	0.00124971	0.020534	AgedEGFP vs. YoungEGFP
Rtca	573.545	0.658118	0.204019	3.22577	0.00125635	0.0206208	AgedEGFP vs. YoungEGFP
Gm45062	389.425	0.95942	0.297469	3.22527	0.00125852	0.0206341	AgedEGFP vs. YoungEGFP
Slc25a43	33.5664	1.3129	0.407259	3.22374	0.00126527	0.0207222	AgedEGFP vs. YoungEGFP
Unkl	853.868	-0.397269	0.123304	-3.22186	0.0012736	0.020836	AgedEGFP vs. YoungEGFP
Ttc38	167.337	0.689702	0.214267	3.21889	0.00128688	0.0210306	AgedEGFP vs. YoungEGFP
Zfp810	814.98	0.723029	0.22483	3.21589	0.00130042	0.0212289	AgedEGFP vs. YoungEGFP
Sdhb	548.754	0.466622	0.145129	3.21522	0.00130346	0.0212556	AgedEGFP vs. YoungEGFP
Crybb3	65.2527	-1.03274	0.321309	-3.21416	0.00130825	0.0213108	AgedEGFP vs. YoungEGFP
Gm37306	37.6081	1.17377	0.365312	3.21306	0.0013133	0.0213307	AgedEGFP vs. YoungEGFP
Zyg11b	1874.04	-0.36157	0.112525	-3.21325	0.00131241	0.0213307	AgedEGFP vs. YoungEGFP
Dcps	315.958	-0.782631	0.243585	-3.21297	0.0013137	0.0213307	AgedEGFP vs. YoungEGFP
4930570G19Rik	576.699	0.442258	0.137666	3.21255	0.00131562	0.021339	AgedEGFP vs. YoungEGFP
Slc38a1	1745.2	-0.487275	0.151709	-3.2119	0.00131862	0.0213647	AgedEGFP vs. YoungEGFP
1700086P04Rik	23.9985	1.47507	0.459393	3.2109	0.00132319	0.0213929	AgedEGFP vs. YoungEGFP
Dbn1	1560.75	-0.437083	0.136116	-3.21111	0.00132222	0.0213929	AgedEGFP vs. YoungEGFP
Gm26848	3721.7	0.912863	0.28447	3.209	0.00133199	0.0215123	AgedEGFP vs. YoungEGFP
Zswim4	209.729	-0.562655	0.17537	-3.20838	0.00133483	0.0215352	AgedEGFP vs. YoungEGFP
Glra2	413.336	0.799692	0.249308	3.20765	0.00133826	0.0215676	AgedEGFP vs. YoungEGFP
Nup153	1245.59	-0.30758	0.0959272	-3.20639	0.00134411	0.0216387	AgedEGFP vs. YoungEGFP
Gm14342	87.1229	0.982762	0.306597	3.20539	0.00134879	0.0216819	AgedEGFP vs. YoungEGFP
Fundc2	95.9366	0.956581	0.298446	3.20521	0.00134965	0.0216819	AgedEGFP vs. YoungEGFP
Xrra1	52.8892	1.32511	0.413696	3.2031	0.00135955	0.0218177	AgedEGFP vs. YoungEGFP
Gpx7	15.5426	1.81708	0.567763	3.20042	0.00137226	0.0219983	AgedEGFP vs. YoungEGFP
Trp53rkb	54.2591	1.26049	0.394017	3.19908	0.00137869	0.0220731	AgedEGFP vs. YoungEGFP
Prag1	718.801	-0.923464	0.288687	-3.19884	0.00137984	0.0220731	AgedEGFP vs. YoungEGFP
Cd34	390.293	0.657046	0.205448	3.19812	0.00138327	0.0221046	AgedEGFP vs. YoungEGFP
Tes	107.362	0.943052	0.295005	3.19674	0.00138992	0.0221875	AgedEGFP vs. YoungEGFP
Mrnip	424.139	0.984945	0.308231	3.19548	0.00139598	0.0222606	AgedEGFP vs. YoungEGFP
Bcl11a	11760.9	-0.462067	0.144702	-3.19323	0.0014069	0.0223641	AgedEGFP vs. YoungEGFP
Gm12279	14.878	1.80498	0.56516	3.19375	0.00140439	0.0223641	AgedEGFP vs. YoungEGFP
Churc1	104.637	0.906452	0.283844	3.19349	0.00140566	0.0223641	AgedEGFP vs. YoungEGFP
Elf2	839.731	-0.744232	0.233152	-3.19205	0.00141267	0.0224323	AgedEGFP vs. YoungEGFP
Ccdc93	825.088	-0.594221	0.186233	-3.19075	0.00141905	0.0225099	AgedEGFP vs. YoungEGFP
Crmp1	1730.07	-0.548663	0.171975	-3.19036	0.00142096	0.0225167	AgedEGFP vs. YoungEGFP
Irf2	3757.54	-0.49467	0.155088	-3.18961	0.00142465	0.0225514	AgedEGFP vs. YoungEGFP
Dcx	1881.86	0.544626	0.170818	3.18835	0.00143089	0.0225858	AgedEGFP vs. YoungEGFP
Adam15	425.864	-0.787862	0.247124	-3.18813	0.00143198	0.0225858	AgedEGFP vs. YoungEGFP
Tmtc1	4412.84	0.527834	0.165571	3.18796	0.00143278	0.0225858	AgedEGFP vs. YoungEGFP
Ppargc1b	1897.2	-0.580555	0.182101	-3.18809	0.00143215	0.0225858	AgedEGFP vs. YoungEGFP
Mpp3	466.279	-0.572399	0.17957	-3.18761	0.00143451	0.0225895	AgedEGFP vs. YoungEGFP
E230001N04Rik	29.0874	1.24016	0.38912	3.18709	0.0014371	0.0226067	AgedEGFP vs. YoungEGFP
Rpn2	459.683	-0.616167	0.193447	-3.1852	0.00144653	0.0227169	AgedEGFP vs. YoungEGFP
Armcx5	312.335	0.827037	0.259659	3.18509	0.00144711	0.0227169	AgedEGFP vs. YoungEGFP
Zfp335os	316.478	0.666934	0.209483	3.18372	0.00145398	0.0227304	AgedEGFP vs. YoungEGFP
Usp33	2420.83	-0.309435	0.0971882	-3.18387	0.00145318	0.0227304	AgedEGFP vs. YoungEGFP
Gm35315	30.641	1.86248	0.584915	3.18419	0.00145162	0.0227304	AgedEGFP vs. YoungEGFP
Alox8	27.2761	1.88251	0.591169	3.18439	0.0014506	0.0227304	AgedEGFP vs. YoungEGFP
Ptprj	10472	-0.52201	0.164261	-3.17793	0.00148332	0.0229797	AgedEGFP vs. YoungEGFP
Umad1	113.081	0.955894	0.300608	3.17987	0.00147342	0.0229797	AgedEGFP vs. YoungEGFP
Slc17a7	2788.98	-0.427299	0.134442	-3.17832	0.0014813	0.0229797	AgedEGFP vs. YoungEGFP
Zmiz1	2024.27	-0.641611	0.201759	-3.18008	0.00147233	0.0229797	AgedEGFP vs. YoungEGFP
Oxa1l	358.405	0.693031	0.218041	3.17844	0.00148071	0.0229797	AgedEGFP vs. YoungEGFP
9630015K15Rik	88.6148	0.954761	0.300448	3.1778	0.00148399	0.0229797	AgedEGFP vs. YoungEGFP
Birc3	38.1823	1.31941	0.415186	3.17789	0.0014835	0.0229797	AgedEGFP vs. YoungEGFP
Coro2b	1940.54	-0.622037	0.195668	-3.17905	0.0014776	0.0229797	AgedEGFP vs. YoungEGFP
Prkca	15107.8	-0.538493	0.169466	-3.17758	0.00148511	0.0229797	AgedEGFP vs. YoungEGFP
Sufu	525.838	-0.555206	0.174716	-3.17776	0.00148416	0.0229797	AgedEGFP vs. YoungEGFP
Tmem201	612.598	-0.533884	0.168065	-3.17665	0.00148988	0.0230299	AgedEGFP vs. YoungEGFP
C230088H06Rik	115.631	1.17802	0.370942	3.17576	0.00149443	0.0230446	AgedEGFP vs. YoungEGFP
Bhlhe40	638.711	-0.373067	0.11748	-3.17558	0.00149539	0.0230446	AgedEGFP vs. YoungEGFP
Dusp14	709.721	-0.534132	0.168178	-3.176	0.00149321	0.0230446	AgedEGFP vs. YoungEGFP
Ccdc66	567.109	-0.691272	0.21805	-3.17024	0.00152312	0.0234242	AgedEGFP vs. YoungEGFP
Lrfn2	5678.6	-0.681541	0.214979	-3.17028	0.00152294	0.0234242	AgedEGFP vs. YoungEGFP
Gm21985	107.182	0.750665	0.236859	3.16925	0.00152834	0.0234567	AgedEGFP vs. YoungEGFP
Zmynd8	8473.56	-0.577436	0.182192	-3.16938	0.00152765	0.0234567	AgedEGFP vs. YoungEGFP
Srf	162.607	-0.559822	0.176678	-3.1686	0.00153176	0.0234854	AgedEGFP vs. YoungEGFP
Acap3	466.009	-0.602242	0.19009	-3.16819	0.00153392	0.0234948	AgedEGFP vs. YoungEGFP
Dennd4c	1611.58	0.293076	0.09255	3.16668	0.0015419	0.0235083	AgedEGFP vs. YoungEGFP
Gramd1a	590.664	-0.591731	0.186808	-3.16758	0.00153711	0.0235083	AgedEGFP vs. YoungEGFP
A530021J07Rik	17.5957	1.89378	0.598057	3.16655	0.00154257	0.0235083	AgedEGFP vs. YoungEGFP
Gm16754	47.1724	1.04794	0.330915	3.16678	0.00154136	0.0235083	AgedEGFP vs. YoungEGFP
Ankrd33b	6226.79	-0.689474	0.217724	-3.16674	0.0015416	0.0235083	AgedEGFP vs. YoungEGFP
Acat2	330.293	0.694424	0.219342	3.16594	0.00154585	0.0235345	AgedEGFP vs. YoungEGFP
Nfix	2847.51	-0.650646	0.205542	-3.16551	0.00154813	0.0235455	AgedEGFP vs. YoungEGFP
Gm15939	58.5417	0.95987	0.303295	3.16481	0.00155184	0.0235783	AgedEGFP vs. YoungEGFP
Sorbs1	8536.91	-0.566602	0.179077	-3.164	0.00155615	0.0236201	AgedEGFP vs. YoungEGFP
Txnl1	769.037	-0.340404	0.107603	-3.16351	0.00155877	0.0236362	AgedEGFP vs. YoungEGFP
Anapc10	1130.55	-0.486149	0.153765	-3.16163	0.00156887	0.0237655	AgedEGFP vs. YoungEGFP
Mylk3	109.847	1.20058	0.379771	3.16133	0.00157051	0.0237665	AgedEGFP vs. YoungEGFP
Gtf2h2	715.777	-0.562669	0.178006	-3.16095	0.00157253	0.0237733	AgedEGFP vs. YoungEGFP
Klf13	1563.12	-0.467678	0.147999	-3.16001	0.00157763	0.0238266	AgedEGFP vs. YoungEGFP
Vegfd	118.665	0.667069	0.211142	3.15934	0.00158129	0.0238343	AgedEGFP vs. YoungEGFP
Mir124-2hg	2154.13	0.57668	0.182527	3.15943	0.00158078	0.0238343	AgedEGFP vs. YoungEGFP
Marf1	1453.35	-0.490531	0.155317	-3.15826	0.00158712	0.0238984	AgedEGFP vs. YoungEGFP
Ube4bos1	312.994	1.05243	0.333343	3.1572	0.00159293	0.0239621	AgedEGFP vs. YoungEGFP
Ptpn12	2874.15	-0.476827	0.151062	-3.1565	0.00159673	0.0239953	AgedEGFP vs. YoungEGFP
Polr3c	336.483	0.568356	0.180083	3.15607	0.0015991	0.0240072	AgedEGFP vs. YoungEGFP
Arhgef25	1907.83	-0.490165	0.155331	-3.15562	0.00160158	0.0240205	AgedEGFP vs. YoungEGFP
Pfkp	5103.72	-0.441291	0.139875	-3.1549	0.00160554	0.024056	AgedEGFP vs. YoungEGFP
Gpc1	153.166	-0.799337	0.253489	-3.15334	0.00161414	0.0241216	AgedEGFP vs. YoungEGFP
Gm42439	1002.01	1.12338	0.356292	3.15298	0.00161614	0.0241216	AgedEGFP vs. YoungEGFP
Gm44696	99.689	0.993485	0.3151	3.15292	0.00161649	0.0241216	AgedEGFP vs. YoungEGFP
Ccpg1	201.683	-0.630175	0.199904	-3.15239	0.00161942	0.0241216	AgedEGFP vs. YoungEGFP
Ankrd34c	58.1822	1.10995	0.352128	3.15211	0.00162095	0.0241216	AgedEGFP vs. YoungEGFP
Selenoo	233.233	0.622415	0.197399	3.15308	0.00161557	0.0241216	AgedEGFP vs. YoungEGFP
Riok3	1728.13	-0.366261	0.116196	-3.15209	0.00162107	0.0241216	AgedEGFP vs. YoungEGFP
E2f3	1456.35	-0.495456	0.157208	-3.15159	0.00162382	0.0241388	AgedEGFP vs. YoungEGFP
Atp2a2	4828.03	-0.364674	0.115727	-3.15115	0.0016263	0.0241519	AgedEGFP vs. YoungEGFP
Parp12	149.651	0.892806	0.283382	3.15054	0.00162968	0.0241784	AgedEGFP vs. YoungEGFP
Hspb3	26.8613	1.71579	0.544804	3.14936	0.00163626	0.0242523	AgedEGFP vs. YoungEGFP
Dnase1l1	20.5031	1.51827	0.482167	3.14884	0.0016392	0.0242721	AgedEGFP vs. YoungEGFP
Aox2	24.214	1.67517	0.532095	3.14825	0.00164252	0.0242868	AgedEGFP vs. YoungEGFP
Mfap1b	234.598	0.843032	0.267792	3.14809	0.00164341	0.0242868	AgedEGFP vs. YoungEGFP
Trp53i11	189.982	-0.989466	0.314414	-3.14702	0.00164946	0.0243287	AgedEGFP vs. YoungEGFP
Txlng	1740.76	-0.467287	0.148484	-3.14705	0.00164927	0.0243287	AgedEGFP vs. YoungEGFP
Mia2	1599.95	-0.47565	0.151215	-3.14552	0.00165793	0.0244298	AgedEGFP vs. YoungEGFP
Grm3	6628.75	0.575075	0.182864	3.14483	0.00166183	0.0244397	AgedEGFP vs. YoungEGFP
Slc45a4	541.304	-0.573514	0.182366	-3.14484	0.00166176	0.0244397	AgedEGFP vs. YoungEGFP
Rc3h1	1869.52	-0.318909	0.101448	-3.14356	0.00166905	0.0245106	AgedEGFP vs. YoungEGFP
Orc3	1289.21	0.490778	0.156129	3.14342	0.00166989	0.0245106	AgedEGFP vs. YoungEGFP
Gm7467	36.1557	1.14805	0.36528	3.14293	0.00167268	0.0245278	AgedEGFP vs. YoungEGFP
Wdr12	775.967	-0.578355	0.18404	-3.14255	0.00167482	0.0245353	AgedEGFP vs. YoungEGFP
Slitrk1	960.784	0.457705	0.145676	3.14194	0.00167833	0.024563	AgedEGFP vs. YoungEGFP
Ankrd6	946.046	-0.739793	0.235581	-3.14029	0.00168778	0.0246537	AgedEGFP vs. YoungEGFP
Ccl17	27.1611	2.28517	0.727651	3.14048	0.00168672	0.0246537	AgedEGFP vs. YoungEGFP
Cbln2	137.483	-0.990116	0.315326	-3.13998	0.00168962	0.0246567	AgedEGFP vs. YoungEGFP
Zmym1	186.727	-0.866135	0.275894	-3.13937	0.00169309	0.0246754	AgedEGFP vs. YoungEGFP
Prdm15	838.013	-0.57128	0.181983	-3.13919	0.00169416	0.0246754	AgedEGFP vs. YoungEGFP
Dap	167.41	1.09224	0.348066	3.13802	0.00170093	0.0247501	AgedEGFP vs. YoungEGFP
Capn6	185.783	0.589624	0.188108	3.1345	0.00172146	0.0250248	AgedEGFP vs. YoungEGFP
Ammecr1	1295.54	0.524457	0.167413	3.1327	0.00173205	0.0251173	AgedEGFP vs. YoungEGFP
Dap3	653.63	-0.430806	0.137525	-3.13258	0.0017328	0.0251173	AgedEGFP vs. YoungEGFP
Lepr	146.842	0.720513	0.229969	3.13308	0.00172982	0.0251173	AgedEGFP vs. YoungEGFP
A730060N03Rik	535.601	-0.773761	0.247057	-3.13191	0.00173673	0.0251502	AgedEGFP vs. YoungEGFP
Anp32a	937.831	-0.442648	0.141527	-3.12766	0.00176203	0.0254922	AgedEGFP vs. YoungEGFP
Ppfia4	404.047	-0.559612	0.178956	-3.12709	0.00176544	0.025517	AgedEGFP vs. YoungEGFP
Eif4e2	461.158	-0.418313	0.133827	-3.12577	0.00177338	0.0255403	AgedEGFP vs. YoungEGFP
Olfr539	47.5739	1.67014	0.534235	3.12623	0.00177064	0.0255403	AgedEGFP vs. YoungEGFP
Gm45904	184.382	1.24367	0.397886	3.1257	0.0017738	0.0255403	AgedEGFP vs. YoungEGFP
Safb2	1255.53	-0.528256	0.168967	-3.12639	0.00176965	0.0255403	AgedEGFP vs. YoungEGFP
Sec11a	1017.01	-0.387375	0.12396	-3.125	0.00177805	0.0255771	AgedEGFP vs. YoungEGFP
Dcaf8	1777.83	0.418133	0.133836	3.12423	0.00178272	0.0256201	AgedEGFP vs. YoungEGFP
Lcmt1	565.209	-0.437711	0.140156	-3.12302	0.00179008	0.0256771	AgedEGFP vs. YoungEGFP
Ddx46	1774.55	-0.52267	0.167349	-3.12323	0.00178876	0.0256771	AgedEGFP vs. YoungEGFP
Rraga	58.5819	1.71415	0.548971	3.12247	0.00179341	0.0257004	AgedEGFP vs. YoungEGFP
Gm15398	1550.02	0.967651	0.310134	3.1201	0.0018079	0.0258836	AgedEGFP vs. YoungEGFP
Lrrc23	65.9788	1.08173	0.347017	3.11723	0.00182561	0.0261003	AgedEGFP vs. YoungEGFP
Gnao1	6954.92	-0.630163	0.202164	-3.11709	0.00182649	0.0261003	AgedEGFP vs. YoungEGFP
Ccdc85c	113.621	-1.48222	0.475679	-3.11602	0.00183309	0.0261608	AgedEGFP vs. YoungEGFP
Tcte1	65.0561	1.31529	0.422128	3.11585	0.00183418	0.0261608	AgedEGFP vs. YoungEGFP
Wscd2	1884.11	-0.643958	0.206717	-3.11517	0.00183839	0.0261715	AgedEGFP vs. YoungEGFP
Rab40b	1717.89	0.484144	0.155414	3.11519	0.00183827	0.0261715	AgedEGFP vs. YoungEGFP
Erg28	451.896	0.372551	0.119617	3.11452	0.00184243	0.0262044	AgedEGFP vs. YoungEGFP
Slc1a6	202.851	0.744293	0.239011	3.11405	0.00184538	0.0262217	AgedEGFP vs. YoungEGFP
Tub	2289.03	-0.448649	0.144108	-3.11328	0.00185018	0.0262407	AgedEGFP vs. YoungEGFP
Dpf3	317.818	-1.17311	0.376791	-3.11341	0.00184936	0.0262407	AgedEGFP vs. YoungEGFP
Hps5	655.118	-0.612139	0.196652	-3.11281	0.00185318	0.0262586	AgedEGFP vs. YoungEGFP
C1s1	56.5036	1.46374	0.470401	3.11168	0.00186026	0.0263343	AgedEGFP vs. YoungEGFP
Fosl2	283.309	-0.885155	0.284517	-3.11108	0.00186407	0.0263635	AgedEGFP vs. YoungEGFP
Paxip1	535.803	-0.419282	0.134799	-3.11042	0.00186821	0.0263695	AgedEGFP vs. YoungEGFP
Nagk	456.695	0.428727	0.137826	3.11064	0.00186682	0.0263695	AgedEGFP vs. YoungEGFP
Dnajb11	297.774	-0.683499	0.219762	-3.11018	0.00186972	0.0263695	AgedEGFP vs. YoungEGFP
Nmt2	2833.46	-0.398622	0.128179	-3.10989	0.00187155	0.0263707	AgedEGFP vs. YoungEGFP
Hivep2	28998	-0.530942	0.170776	-3.109	0.00187723	0.0263771	AgedEGFP vs. YoungEGFP
Snx14	1104.27	-0.553639	0.178072	-3.10907	0.00187678	0.0263771	AgedEGFP vs. YoungEGFP
AC168220.3	45.3492	1.15945	0.372897	3.1093	0.0018753	0.0263771	AgedEGFP vs. YoungEGFP
Kansl2	623.29	-0.549969	0.176941	-3.1082	0.00188232	0.0264241	AgedEGFP vs. YoungEGFP
Gfra4	75.2501	0.887204	0.285507	3.10747	0.00188693	0.0264642	AgedEGFP vs. YoungEGFP
Cbx7	344.884	0.504849	0.162477	3.1072	0.0018887	0.0264645	AgedEGFP vs. YoungEGFP
Gnb2	840.517	-0.510241	0.164312	-3.10533	0.00190069	0.0266079	AgedEGFP vs. YoungEGFP
Papd5	2246.89	-0.420932	0.135585	-3.10456	0.00190566	0.0266527	AgedEGFP vs. YoungEGFP
Ric1	1562.63	-0.387475	0.124881	-3.10275	0.00191734	0.0267915	AgedEGFP vs. YoungEGFP
Sptb	1306.19	-0.399974	0.128946	-3.10188	0.00192297	0.0268453	AgedEGFP vs. YoungEGFP
1810022K09Rik	242.035	0.837818	0.270156	3.10123	0.00192717	0.0268792	AgedEGFP vs. YoungEGFP
BC003331	514.536	-0.563471	0.181765	-3.1	0.00193522	0.0269665	AgedEGFP vs. YoungEGFP
Ppp2r5a	1268.68	-0.360987	0.116516	-3.09818	0.00194716	0.027108	AgedEGFP vs. YoungEGFP
Lrp3	231.389	-0.545484	0.176086	-3.09782	0.00194952	0.0271159	AgedEGFP vs. YoungEGFP
Snx25	1458.11	-0.398322	0.1287	-3.09496	0.00196838	0.0273029	AgedEGFP vs. YoungEGFP
Chtf8	155.431	-0.852216	0.275351	-3.09501	0.00196805	0.0273029	AgedEGFP vs. YoungEGFP
Spink10	1056.94	-1.0838	0.350173	-3.09504	0.00196789	0.0273029	AgedEGFP vs. YoungEGFP
Epdr1	631.387	-0.454194	0.146768	-3.09464	0.0019705	0.0273073	AgedEGFP vs. YoungEGFP
Med14	1788.78	-0.469109	0.151612	-3.09415	0.0019738	0.027328	AgedEGFP vs. YoungEGFP
Uap1	462.387	-0.464805	0.150278	-3.09296	0.0019817	0.0274123	AgedEGFP vs. YoungEGFP
Spen	1539	-0.450529	0.145746	-3.0912	0.00199349	0.0275502	AgedEGFP vs. YoungEGFP
Gtdc1	8100.09	0.582773	0.188574	3.09042	0.00199876	0.0275727	AgedEGFP vs. YoungEGFP
Nipal2	1391.23	0.523774	0.169475	3.09056	0.00199779	0.0275727	AgedEGFP vs. YoungEGFP
Mdrl	44.0289	1.15545	0.37442	3.08596	0.00202896	0.0278371	AgedEGFP vs. YoungEGFP
Kcnd3	7794	-0.726909	0.235462	-3.08716	0.00202077	0.0278371	AgedEGFP vs. YoungEGFP
Gm43192	136.439	1.27208	0.412176	3.08625	0.00202701	0.0278371	AgedEGFP vs. YoungEGFP
Pusl1	73.3666	0.814491	0.263892	3.08645	0.00202561	0.0278371	AgedEGFP vs. YoungEGFP
Sumf1	815.863	0.480818	0.1558	3.08612	0.00202787	0.0278371	AgedEGFP vs. YoungEGFP
Pik3c3	625.046	-0.449415	0.145622	-3.08617	0.00202752	0.0278371	AgedEGFP vs. YoungEGFP
Ahdc1	1320.68	-0.704494	0.228327	-3.08546	0.00203239	0.0278588	AgedEGFP vs. YoungEGFP
Skint11	33.6891	1.37788	0.446744	3.08426	0.00204057	0.0279073	AgedEGFP vs. YoungEGFP
Hnrnpul1	896.193	-0.422024	0.136852	-3.08379	0.00204379	0.0279073	AgedEGFP vs. YoungEGFP
Gpld1	281.33	0.748117	0.242603	3.0837	0.00204441	0.0279073	AgedEGFP vs. YoungEGFP
Gpd1	216.326	-0.628919	0.203956	-3.0836	0.00204515	0.0279073	AgedEGFP vs. YoungEGFP
Neurl1b	386.175	-0.953105	0.309047	-3.08402	0.00204226	0.0279073	AgedEGFP vs. YoungEGFP
Csgalnact2	419.694	-0.566194	0.183684	-3.08244	0.00205313	0.0279443	AgedEGFP vs. YoungEGFP
Cemip	1047.56	-0.589564	0.191239	-3.08287	0.00205017	0.0279443	AgedEGFP vs. YoungEGFP
Cabyr	236.978	1.05056	0.340825	3.0824	0.00205339	0.0279443	AgedEGFP vs. YoungEGFP
Rrp9	141.122	-0.700953	0.22747	-3.08151	0.00205953	0.0280026	AgedEGFP vs. YoungEGFP
Gm37679	1028.35	1.00511	0.326293	3.08038	0.00206738	0.0280841	AgedEGFP vs. YoungEGFP
Atl2	848.877	-0.388976	0.126294	-3.07993	0.00207047	0.0281008	AgedEGFP vs. YoungEGFP
Gm12224	141.692	0.988487	0.321023	3.07918	0.00207573	0.0281469	AgedEGFP vs. YoungEGFP
Pcnx4	483.05	0.405694	0.131776	3.07867	0.00207929	0.02817	AgedEGFP vs. YoungEGFP
Gm28375	1062.53	0.808964	0.262812	3.07811	0.00208316	0.0281723	AgedEGFP vs. YoungEGFP
C1qtnf4	482.621	0.511234	0.166087	3.07811	0.00208318	0.0281723	AgedEGFP vs. YoungEGFP
Smad1	1179.85	-0.341512	0.110963	-3.07771	0.00208601	0.0281853	AgedEGFP vs. YoungEGFP
Usp39	326.92	-0.469728	0.152677	-3.07662	0.00209359	0.0282626	AgedEGFP vs. YoungEGFP
Fam229b	270.801	0.531708	0.172868	3.07581	0.00209934	0.0283149	AgedEGFP vs. YoungEGFP
Gm4673	102.192	0.845582	0.274944	3.07547	0.0021017	0.0283215	AgedEGFP vs. YoungEGFP
Cbx3	637.144	0.392042	0.127515	3.07447	0.00210874	0.0283911	AgedEGFP vs. YoungEGFP
Atxn2	5226.87	-0.401063	0.130503	-3.07322	0.00211762	0.0284347	AgedEGFP vs. YoungEGFP
Gm49324	93.2817	-0.837116	0.272352	-3.07365	0.00211457	0.0284347	AgedEGFP vs. YoungEGFP
Slc35f4	8637.85	0.572804	0.186376	3.07338	0.00211647	0.0284347	AgedEGFP vs. YoungEGFP
Slc7a15	33.1508	1.77764	0.57894	3.07051	0.00213693	0.0286686	AgedEGFP vs. YoungEGFP
Snx12	584.174	-0.468046	0.152485	-3.06946	0.00214443	0.0287183	AgedEGFP vs. YoungEGFP
Utp3	75.6257	1.05563	0.343887	3.06968	0.00214285	0.0287183	AgedEGFP vs. YoungEGFP
2610301B20Rik	497.689	0.563993	0.18378	3.06885	0.00214883	0.0287517	AgedEGFP vs. YoungEGFP
4933432I09Rik	29.2152	-1.39681	0.455758	-3.06481	0.00217812	0.0290922	AgedEGFP vs. YoungEGFP
Crtac1	1680.95	-0.713948	0.232937	-3.06498	0.00217682	0.0290922	AgedEGFP vs. YoungEGFP
Mvb12b	1370.66	-0.505465	0.165046	-3.06257	0.00219444	0.0292843	AgedEGFP vs. YoungEGFP
4930445E18Rik	98.1265	1.13033	0.369169	3.06182	0.00219998	0.0293324	AgedEGFP vs. YoungEGFP
Rpgrip1l	1207.81	-0.640963	0.209369	-3.0614	0.00220302	0.029347	AgedEGFP vs. YoungEGFP
Gm13052	692.526	-0.666309	0.217685	-3.06088	0.00220685	0.0293673	AgedEGFP vs. YoungEGFP
Oxld1	49.2963	1.0797	0.352765	3.06067	0.00220842	0.0293673	AgedEGFP vs. YoungEGFP
Pgp	79.225	1.26524	0.413515	3.05973	0.00221537	0.029408	AgedEGFP vs. YoungEGFP
Slc22a30	19.4232	2.03684	0.665666	3.05984	0.00221453	0.029408	AgedEGFP vs. YoungEGFP
P4htm	884.525	0.440342	0.143972	3.05854	0.0022242	0.0294995	AgedEGFP vs. YoungEGFP
Camsap2	2227.3	-0.392798	0.128473	-3.05744	0.00223238	0.0295613	AgedEGFP vs. YoungEGFP
Zdhhc5	403.234	-0.66767	0.218379	-3.05738	0.00223278	0.0295613	AgedEGFP vs. YoungEGFP
P3h1	225.743	-0.614685	0.201086	-3.05682	0.00223697	0.0295909	AgedEGFP vs. YoungEGFP
Acrbp	198.465	-0.946172	0.309668	-3.05544	0.00224732	0.0296945	AgedEGFP vs. YoungEGFP
Nudt18	33.3655	1.42783	0.467335	3.05525	0.00224872	0.0296945	AgedEGFP vs. YoungEGFP
Rgs8	482.069	-0.474985	0.155547	-3.05365	0.00226074	0.0297235	AgedEGFP vs. YoungEGFP
Mapre3	1963.16	-0.583909	0.191163	-3.05451	0.00225432	0.0297235	AgedEGFP vs. YoungEGFP
Trappc6a	63.6043	1.18729	0.388719	3.05436	0.00225544	0.0297235	AgedEGFP vs. YoungEGFP
Tmem104	257.108	-0.806912	0.264231	-3.05382	0.0022595	0.0297235	AgedEGFP vs. YoungEGFP
Fzd6	52.0931	2.63772	0.863713	3.05393	0.00225863	0.0297235	AgedEGFP vs. YoungEGFP
Sec23ip	759.556	-0.334404	0.109521	-3.05334	0.00226309	0.0297286	AgedEGFP vs. YoungEGFP
Uso1	1252.83	-0.490622	0.16072	-3.05266	0.00226826	0.0297706	AgedEGFP vs. YoungEGFP
Tmlhe	854.657	0.424235	0.139029	3.05141	0.00227769	0.0298685	AgedEGFP vs. YoungEGFP
Edem3	1151.03	-0.457622	0.149995	-3.05092	0.00228139	0.0298912	AgedEGFP vs. YoungEGFP
Lhfp	3469.9	-0.41633	0.1365	-3.05003	0.00228815	0.029902	AgedEGFP vs. YoungEGFP
Asic1	412.092	-0.540594	0.177236	-3.05014	0.00228737	0.029902	AgedEGFP vs. YoungEGFP
Stambpl1	772.896	-0.417187	0.136774	-3.0502	0.00228686	0.029902	AgedEGFP vs. YoungEGFP
Leng8	1811.63	0.48263	0.158278	3.04925	0.00229412	0.0299542	AgedEGFP vs. YoungEGFP
Gm37245	156.794	1.16512	0.382229	3.04823	0.00230196	0.0300306	AgedEGFP vs. YoungEGFP
Gle1	779.219	0.472851	0.155147	3.04776	0.00230551	0.030051	AgedEGFP vs. YoungEGFP
Bmyc	206.538	1.26641	0.415865	3.04524	0.00232495	0.0301764	AgedEGFP vs. YoungEGFP
Dcun1d1	1118.85	-0.382985	0.125786	-3.04473	0.00232886	0.0301764	AgedEGFP vs. YoungEGFP
Rad18	464.596	0.47728	0.156766	3.04453	0.00233046	0.0301764	AgedEGFP vs. YoungEGFP
Far2os1	196.486	0.683447	0.224445	3.04505	0.00232639	0.0301764	AgedEGFP vs. YoungEGFP
D830036C21Rik	119.342	0.891575	0.292774	3.04527	0.00232473	0.0301764	AgedEGFP vs. YoungEGFP
Timp2	244.652	-1.22579	0.402453	-3.04579	0.00232069	0.0301764	AgedEGFP vs. YoungEGFP
Tmed9	796.82	0.47129	0.154767	3.04515	0.00232565	0.0301764	AgedEGFP vs. YoungEGFP
Pcdhb9	26.528	1.3508	0.443694	3.04445	0.00233108	0.0301764	AgedEGFP vs. YoungEGFP
AC124490.1	714.622	-1.10546	0.363244	-3.0433	0.00234001	0.0302446	AgedEGFP vs. YoungEGFP
Abcf1	737.951	-0.559591	0.183879	-3.04325	0.00234035	0.0302446	AgedEGFP vs. YoungEGFP
N4bp2l1	1838.64	-0.635496	0.208993	-3.04075	0.00235991	0.0303678	AgedEGFP vs. YoungEGFP
Micu1	2385.57	-0.440068	0.144718	-3.04087	0.00235897	0.0303678	AgedEGFP vs. YoungEGFP
Metap2	1562.96	-0.367244	0.120748	-3.0414	0.00235477	0.0303678	AgedEGFP vs. YoungEGFP
Vat1l	457.108	-1.13507	0.373277	-3.04081	0.00235939	0.0303678	AgedEGFP vs. YoungEGFP
Sf1	977.246	-0.414897	0.136441	-3.04086	0.00235901	0.0303678	AgedEGFP vs. YoungEGFP
Vps45	975.831	-0.431623	0.141976	-3.04011	0.00236496	0.0304068	AgedEGFP vs. YoungEGFP
Gm12531	16.8832	1.74262	0.573452	3.03883	0.00237501	0.0305102	AgedEGFP vs. YoungEGFP
Pld5	1417	0.769061	0.25331	3.03605	0.00239703	0.0307148	AgedEGFP vs. YoungEGFP
Dnaja1	1101.75	-0.455063	0.149869	-3.03639	0.00239426	0.0307148	AgedEGFP vs. YoungEGFP
Atad5	482.127	0.526858	0.173531	3.03611	0.00239649	0.0307148	AgedEGFP vs. YoungEGFP
Trmt11	788.341	-0.662384	0.218328	-3.03389	0.00241419	0.0309086	AgedEGFP vs. YoungEGFP
Cfp	160.748	-0.679867	0.224114	-3.03357	0.00241676	0.0309154	AgedEGFP vs. YoungEGFP
Gm26858	36.2743	1.44395	0.476243	3.03196	0.00242969	0.0310545	AgedEGFP vs. YoungEGFP
Parva	279.146	-0.739046	0.243944	-3.02958	0.00244897	0.0312744	AgedEGFP vs. YoungEGFP
Raver2	1326.73	-0.91493	0.302095	-3.02861	0.00245678	0.031329	AgedEGFP vs. YoungEGFP
Gclc	1007.21	-0.359644	0.118751	-3.02854	0.00245738	0.031329	AgedEGFP vs. YoungEGFP
Arhgap42	1308.58	0.465538	0.153797	3.02696	0.00247023	0.0314398	AgedEGFP vs. YoungEGFP
Fkbp10	19.7616	1.96255	0.648332	3.02708	0.00246929	0.0314398	AgedEGFP vs. YoungEGFP
Eif2d	605.961	-0.401001	0.132503	-3.02634	0.00247533	0.0314684	AgedEGFP vs. YoungEGFP
Gm33206	59.1203	1.58188	0.522776	3.02593	0.00247871	0.0314684	AgedEGFP vs. YoungEGFP
Actr1a	931.429	0.358479	0.118467	3.02597	0.00247839	0.0314684	AgedEGFP vs. YoungEGFP
Catip	27.311	1.55582	0.51457	3.02352	0.0024985	0.0315757	AgedEGFP vs. YoungEGFP
Tchh	42.8019	1.48562	0.491296	3.02388	0.00249554	0.0315757	AgedEGFP vs. YoungEGFP
Rp9	1520.17	0.442757	0.146444	3.02338	0.00249968	0.0315757	AgedEGFP vs. YoungEGFP
Gm12027	147.746	1.10894	0.366741	3.02376	0.00249653	0.0315757	AgedEGFP vs. YoungEGFP
4933427D14Rik	1641.86	-0.476022	0.157385	-3.02457	0.00248989	0.0315757	AgedEGFP vs. YoungEGFP
Net1	177.029	0.990079	0.327416	3.02391	0.00249528	0.0315757	AgedEGFP vs. YoungEGFP
Jund	156.335	0.990379	0.327721	3.02201	0.00251099	0.031692	AgedEGFP vs. YoungEGFP
Dok3	158.229	-1.2531	0.414781	-3.02112	0.0025184	0.0317592	AgedEGFP vs. YoungEGFP
Gm10563	400.37	0.7847	0.259832	3.02003	0.0025275	0.0318473	AgedEGFP vs. YoungEGFP
Slc16a4	228.634	1.40397	0.465217	3.01788	0.00254552	0.0320211	AgedEGFP vs. YoungEGFP
Zc3h14	1831.45	-0.25074	0.083082	-3.01798	0.00254467	0.0320211	AgedEGFP vs. YoungEGFP
Lrtm1	1320.04	1.07352	0.356124	3.01446	0.00257436	0.0323423	AgedEGFP vs. YoungEGFP
Cby1	197.385	0.691858	0.229522	3.01435	0.00257533	0.0323423	AgedEGFP vs. YoungEGFP
Gm1141	24.3511	-1.55923	0.517571	-3.01259	0.00259033	0.0324322	AgedEGFP vs. YoungEGFP
Mtf1	575.496	-0.503527	0.167143	-3.01255	0.0025906	0.0324322	AgedEGFP vs. YoungEGFP
Slc25a4	365.721	0.731354	0.242757	3.01271	0.00258929	0.0324322	AgedEGFP vs. YoungEGFP
Senp3	479.117	-0.587365	0.194976	-3.0125	0.00259106	0.0324322	AgedEGFP vs. YoungEGFP
Gm26578	24.4031	1.39935	0.465177	3.00822	0.00262782	0.0328652	AgedEGFP vs. YoungEGFP
Ilkap	636.809	-0.492813	0.164	-3.00496	0.00265613	0.0331917	AgedEGFP vs. YoungEGFP
Txnrd1	512.178	-0.478735	0.159399	-3.00337	0.0026701	0.0333213	AgedEGFP vs. YoungEGFP
Cd2ap	2727.37	0.513296	0.170912	3.00328	0.0026709	0.0333213	AgedEGFP vs. YoungEGFP
Gm26766	17.9267	1.63327	0.543876	3.00302	0.00267312	0.0333215	AgedEGFP vs. YoungEGFP
Auh	1924.89	-0.322127	0.107303	-3.00202	0.00268192	0.0333782	AgedEGFP vs. YoungEGFP
Wdcp	238.203	-0.560858	0.186828	-3.00201	0.00268207	0.0333782	AgedEGFP vs. YoungEGFP
Ccdc15	299.357	0.440657	0.146811	3.00153	0.00268629	0.0334031	AgedEGFP vs. YoungEGFP
Rbms1	2474.03	-0.418541	0.13949	-3.0005	0.00269541	0.033489	AgedEGFP vs. YoungEGFP
Ccsap	745.339	-0.3331	0.111031	-3.00007	0.0026992	0.0335087	AgedEGFP vs. YoungEGFP
Zfp637	132.983	0.594609	0.198245	2.99936	0.00270547	0.0335465	AgedEGFP vs. YoungEGFP
Rxrb	177.811	0.607031	0.202396	2.99922	0.00270668	0.0335465	AgedEGFP vs. YoungEGFP
Ywhaz	2917.81	-0.323801	0.107992	-2.99838	0.00271418	0.0336118	AgedEGFP vs. YoungEGFP
Gm31513	20.8819	2.2263	0.742775	2.99727	0.00272405	0.033679	AgedEGFP vs. YoungEGFP
Dync1h1	2739.04	-0.465895	0.155431	-2.99744	0.00272256	0.033679	AgedEGFP vs. YoungEGFP
Clvs1	4469.39	-0.508084	0.169549	-2.99669	0.00272931	0.0337164	AgedEGFP vs. YoungEGFP
Zfp335	142.801	-0.620486	0.207285	-2.9934	0.00275887	0.0339707	AgedEGFP vs. YoungEGFP
Adam8	70.0546	-1.10029	0.367532	-2.99371	0.00275603	0.0339707	AgedEGFP vs. YoungEGFP
Prickle1	20437.5	-0.46249	0.154493	-2.99359	0.00275713	0.0339707	AgedEGFP vs. YoungEGFP
2610020C07Rik	1071.79	0.701605	0.234326	2.99414	0.00275223	0.0339707	AgedEGFP vs. YoungEGFP
Higd2a	100.266	1.06308	0.355348	2.99167	0.00277454	0.0341082	AgedEGFP vs. YoungEGFP
Ccdc94	137.458	0.919078	0.3072	2.99179	0.00277348	0.0341082	AgedEGFP vs. YoungEGFP
Gm12681	14.265	2.11872	0.708448	2.99064	0.00278389	0.0341676	AgedEGFP vs. YoungEGFP
Gk5	478.97	0.632467	0.211467	2.99085	0.002782	0.0341676	AgedEGFP vs. YoungEGFP
Sdf4	658.746	0.360181	0.120476	2.98964	0.00279308	0.0342031	AgedEGFP vs. YoungEGFP
Gm49355	95.1009	0.808925	0.270581	2.98959	0.00279357	0.0342031	AgedEGFP vs. YoungEGFP
Zdhhc3	525.768	-0.464501	0.15535	-2.99004	0.00278941	0.0342031	AgedEGFP vs. YoungEGFP
Txndc11	1687.82	-0.257305	0.0860906	-2.98877	0.002801	0.0342664	AgedEGFP vs. YoungEGFP
Gabpa	300	-0.502446	0.168184	-2.98748	0.00281291	0.0343843	AgedEGFP vs. YoungEGFP
D630045J12Rik	3515.83	-0.480014	0.160692	-2.98717	0.00281575	0.0343913	AgedEGFP vs. YoungEGFP
Gm27151	48.9511	1.10242	0.369109	2.98672	0.00281992	0.0344144	AgedEGFP vs. YoungEGFP
Copg2	2678.43	0.44865	0.150229	2.98645	0.0028224	0.034417	AgedEGFP vs. YoungEGFP
Them4	280.416	0.592778	0.198536	2.98575	0.00282886	0.0344679	AgedEGFP vs. YoungEGFP
Ptprn	3833.88	-0.490416	0.164294	-2.98499	0.00283586	0.0345254	AgedEGFP vs. YoungEGFP
2810402E24Rik	40.3765	1.25574	0.421161	2.98161	0.00286738	0.034881	AgedEGFP vs. YoungEGFP
Mrpl52	101.037	0.705054	0.236489	2.98134	0.00286993	0.034884	AgedEGFP vs. YoungEGFP
Dnajc3	566.183	-0.657124	0.220443	-2.98092	0.00287385	0.0349037	AgedEGFP vs. YoungEGFP
Sp3os	247.39	0.506078	0.169852	2.97952	0.00288703	0.0350033	AgedEGFP vs. YoungEGFP
Sltm	4472.4	-0.36462	0.122394	-2.97906	0.0028913	0.0350033	AgedEGFP vs. YoungEGFP
Zfp286	357.17	0.635861	0.213439	2.97913	0.00289071	0.0350033	AgedEGFP vs. YoungEGFP
Wdyhv1	319.141	0.448215	0.150453	2.9791	0.00289101	0.0350033	AgedEGFP vs. YoungEGFP
Lingo1	4375.56	-0.625547	0.210014	-2.9786	0.00289566	0.035028	AgedEGFP vs. YoungEGFP
Ndufaf7	914.51	0.503018	0.168916	2.97791	0.00290218	0.0350788	AgedEGFP vs. YoungEGFP
Aftph	2386.95	-0.31055	0.104341	-2.97629	0.00291761	0.0352372	AgedEGFP vs. YoungEGFP
Lynx1	282.399	0.774107	0.260441	2.97229	0.00295584	0.0356704	AgedEGFP vs. YoungEGFP
Rybp	928.024	-0.798346	0.268622	-2.97201	0.00295861	0.0356754	AgedEGFP vs. YoungEGFP
Mapkapk2	749.577	-0.542374	0.18258	-2.97061	0.00297205	0.035752	AgedEGFP vs. YoungEGFP
Coq5	619.58	0.5691	0.191565	2.97079	0.00297033	0.035752	AgedEGFP vs. YoungEGFP
Pvt1	2144.81	-0.455998	0.153481	-2.97105	0.00296785	0.035752	AgedEGFP vs. YoungEGFP
Gm12963	96.4724	0.851388	0.286629	2.97035	0.00297463	0.0357547	AgedEGFP vs. YoungEGFP
Pla2g4c	19.1698	-1.87381	0.631385	-2.96778	0.00299958	0.0359973	AgedEGFP vs. YoungEGFP
Hells	232.102	-0.545381	0.183757	-2.96795	0.00299791	0.0359973	AgedEGFP vs. YoungEGFP
Mfap1a	337.569	0.745788	0.2514	2.96654	0.00301176	0.0361148	AgedEGFP vs. YoungEGFP
Lifr	684.031	-0.339776	0.114604	-2.96477	0.00302906	0.0362935	AgedEGFP vs. YoungEGFP
Ceacam2	235.238	1.09043	0.368001	2.96311	0.00304544	0.036449	AgedEGFP vs. YoungEGFP
Pprc1	254.432	-1.03889	0.350626	-2.96297	0.00304685	0.036449	AgedEGFP vs. YoungEGFP
Gm14703	280.339	0.730357	0.246532	2.96252	0.00305129	0.0364733	AgedEGFP vs. YoungEGFP
Prkag2	7333.52	-0.656872	0.221786	-2.96174	0.00305905	0.0365083	AgedEGFP vs. YoungEGFP
Gm46440	97.9738	0.698732	0.235919	2.96175	0.00305898	0.0365083	AgedEGFP vs. YoungEGFP
Arrdc1	142.469	0.584254	0.197342	2.96062	0.00307025	0.0366132	AgedEGFP vs. YoungEGFP
Sh2d5	493.104	-0.43095	0.145606	-2.95969	0.00307949	0.0366818	AgedEGFP vs. YoungEGFP
Pabpn1	1448.26	-0.613015	0.207161	-2.95912	0.00308516	0.0366818	AgedEGFP vs. YoungEGFP
Wdfy2	1089.66	-0.463504	0.156664	-2.95859	0.00309055	0.0366818	AgedEGFP vs. YoungEGFP
AC121517.1	125.236	0.949985	0.321076	2.95875	0.00308886	0.0366818	AgedEGFP vs. YoungEGFP
Igf2bp2	55.6577	-1.3273	0.448504	-2.95939	0.00308252	0.0366818	AgedEGFP vs. YoungEGFP
Gm15337	51.6933	1.47365	0.498067	2.95875	0.00308893	0.0366818	AgedEGFP vs. YoungEGFP
Echs1	214.993	0.542278	0.183348	2.95764	0.00310004	0.0367656	AgedEGFP vs. YoungEGFP
Tmem67	644.683	-0.469636	0.158856	-2.95636	0.00311297	0.0368036	AgedEGFP vs. YoungEGFP
Tcaf1	3652.15	-0.327482	0.110747	-2.95704	0.00310611	0.0368036	AgedEGFP vs. YoungEGFP
Hnrnpl	1992.22	-0.411756	0.139268	-2.95657	0.00311078	0.0368036	AgedEGFP vs. YoungEGFP
Socs7	1968.42	-0.344298	0.116457	-2.95644	0.00311218	0.0368036	AgedEGFP vs. YoungEGFP
Nr4a3	890.041	-1.09925	0.371863	-2.95605	0.00311602	0.0368109	AgedEGFP vs. YoungEGFP
Gm15965	159.313	1.19056	0.402798	2.95573	0.00311931	0.0368209	AgedEGFP vs. YoungEGFP
Zfp956	503.689	0.634652	0.214782	2.95487	0.003128	0.0368948	AgedEGFP vs. YoungEGFP
Prmt8	3005.6	-0.346134	0.117169	-2.95415	0.0031353	0.0369521	AgedEGFP vs. YoungEGFP
Col15a1	88.8503	-0.845855	0.286597	-2.95137	0.00316364	0.037257	AgedEGFP vs. YoungEGFP
CT030190.1	280.288	0.430836	0.146002	2.9509	0.00316854	0.0372858	AgedEGFP vs. YoungEGFP
Trat1	145.206	0.691974	0.234517	2.95064	0.00317119	0.037288	AgedEGFP vs. YoungEGFP
Gm45721	21.2592	1.51481	0.513689	2.94889	0.0031892	0.0374706	AgedEGFP vs. YoungEGFP
Ercc6	1176.07	-0.450578	0.152838	-2.94808	0.00319754	0.0375395	AgedEGFP vs. YoungEGFP
Gm15867	23.8497	1.43642	0.487391	2.94715	0.00320716	0.037565	AgedEGFP vs. YoungEGFP
Cntln	2639.8	0.394846	0.133961	2.94748	0.00320377	0.037565	AgedEGFP vs. YoungEGFP
Fhad1	204.517	0.859952	0.291788	2.94717	0.00320692	0.037565	AgedEGFP vs. YoungEGFP
Olfm1	2921.26	-0.616606	0.20931	-2.9459	0.0032202	0.0376013	AgedEGFP vs. YoungEGFP
Cul1	2406.87	-0.361237	0.122621	-2.94595	0.00321966	0.0376013	AgedEGFP vs. YoungEGFP
Zfp777	489.711	0.615134	0.208764	2.94655	0.00321343	0.0376013	AgedEGFP vs. YoungEGFP
Fam222b	2513.01	-0.303874	0.103136	-2.94635	0.00321548	0.0376013	AgedEGFP vs. YoungEGFP
Scarb1	678.661	-0.440641	0.149594	-2.94557	0.00322355	0.0376114	AgedEGFP vs. YoungEGFP
Ttyh1	1209.92	-0.44379	0.15071	-2.94466	0.00323315	0.0376653	AgedEGFP vs. YoungEGFP
Tmem192	222.62	0.642451	0.218159	2.94488	0.00323082	0.0376653	AgedEGFP vs. YoungEGFP
Osbpl11	917.936	-0.30755	0.104466	-2.94402	0.00323974	0.0377131	AgedEGFP vs. YoungEGFP
Sel1l	1691.28	-0.371707	0.126303	-2.94298	0.00325066	0.0378111	AgedEGFP vs. YoungEGFP
Fibcd1	53.9455	-0.972129	0.330402	-2.94226	0.00325826	0.0378645	AgedEGFP vs. YoungEGFP
Zkscan16	1268.36	0.759796	0.258252	2.94207	0.00326025	0.0378645	AgedEGFP vs. YoungEGFP
Shq1	446.239	-0.482733	0.164115	-2.94144	0.00326695	0.0379029	AgedEGFP vs. YoungEGFP
Pskh1	403.011	0.54989	0.186956	2.94128	0.00326857	0.0379029	AgedEGFP vs. YoungEGFP
Gm17231	514.513	-0.735046	0.249951	-2.94076	0.00327413	0.0379383	AgedEGFP vs. YoungEGFP
Fam71e1	56.8008	0.933389	0.317448	2.94029	0.00327909	0.0379505	AgedEGFP vs. YoungEGFP
Pcnx3	369.099	-0.394941	0.134325	-2.94018	0.0032802	0.0379505	AgedEGFP vs. YoungEGFP
C2cd3	867.559	-0.725789	0.246879	-2.93986	0.00328365	0.0379614	AgedEGFP vs. YoungEGFP
BC031181	250.456	0.810378	0.275702	2.93933	0.00328926	0.0379972	AgedEGFP vs. YoungEGFP
Armc4	87.3498	0.817132	0.278038	2.93893	0.00329352	0.0380174	AgedEGFP vs. YoungEGFP
Rad54l	77.6972	1.05843	0.360353	2.93719	0.00331197	0.0381189	AgedEGFP vs. YoungEGFP
Il5ra	37.8364	1.25688	0.42796	2.93692	0.0033149	0.0381189	AgedEGFP vs. YoungEGFP
Ccm2	619.421	-0.399983	0.136183	-2.93711	0.00331285	0.0381189	AgedEGFP vs. YoungEGFP
Plcl2	6681.12	-0.443202	0.150881	-2.93742	0.00330955	0.0381189	AgedEGFP vs. YoungEGFP
Haus1	82.5694	0.837091	0.284956	2.93761	0.0033075	0.0381189	AgedEGFP vs. YoungEGFP
Get4	165.16	0.874467	0.297789	2.93653	0.00331907	0.0381378	AgedEGFP vs. YoungEGFP
Ankrd61	104.366	1.1713	0.398926	2.93612	0.00332344	0.038159	AgedEGFP vs. YoungEGFP
Map7d1	663.976	-0.445328	0.151727	-2.93506	0.00333487	0.0382613	AgedEGFP vs. YoungEGFP
4930579G18Rik	155.079	-0.638864	0.217694	-2.93469	0.00333877	0.0382613	AgedEGFP vs. YoungEGFP
Lrrc63	16.7792	2.06634	0.704133	2.93459	0.00333993	0.0382613	AgedEGFP vs. YoungEGFP
Gm44257	559.408	-0.697458	0.237714	-2.93402	0.00334606	0.0383025	AgedEGFP vs. YoungEGFP
6330403N20Rik	22.8186	1.64921	0.562275	2.93311	0.00335586	0.0383857	AgedEGFP vs. YoungEGFP
Psmc6	906.067	-0.324114	0.110535	-2.93222	0.00336553	0.0384672	AgedEGFP vs. YoungEGFP
Blm	463.731	0.575643	0.196394	2.93106	0.00337806	0.0385405	AgedEGFP vs. YoungEGFP
Ralbp1	1354.81	-0.335007	0.114283	-2.93139	0.0033745	0.0385405	AgedEGFP vs. YoungEGFP
Tmem178	4633.34	-0.495744	0.169143	-2.93092	0.00337958	0.0385405	AgedEGFP vs. YoungEGFP
Atpaf1	1052.24	0.323345	0.110357	2.92999	0.00338975	0.0386235	AgedEGFP vs. YoungEGFP
Gm46400	23.5166	1.43564	0.490015	2.92978	0.00339197	0.0386235	AgedEGFP vs. YoungEGFP
Adgra3	99.3917	-1.115	0.380712	-2.92872	0.0034036	0.0387268	AgedEGFP vs. YoungEGFP
Tmco3	572.309	0.485773	0.16588	2.92847	0.0034064	0.0387296	AgedEGFP vs. YoungEGFP
Zcchc8	948.829	-0.496401	0.169566	-2.92748	0.00341719	0.0387658	AgedEGFP vs. YoungEGFP
Lsm3	130.996	-0.689035	0.235356	-2.92763	0.0034156	0.0387658	AgedEGFP vs. YoungEGFP
Siah3	363.888	-0.614911	0.210065	-2.92724	0.00341984	0.0387658	AgedEGFP vs. YoungEGFP
Spsb3	137.812	0.899429	0.307242	2.92743	0.00341774	0.0387658	AgedEGFP vs. YoungEGFP
Dedd	241.802	-0.666629	0.227765	-2.92683	0.00342436	0.038788	AgedEGFP vs. YoungEGFP
Nmnat2	6209.59	-0.472278	0.161375	-2.92659	0.00342705	0.0387895	AgedEGFP vs. YoungEGFP
Polk	423.554	-0.711896	0.243341	-2.92552	0.00343886	0.0388941	AgedEGFP vs. YoungEGFP
Hnrnpa2b1	2042.51	-0.496946	0.169957	-2.92396	0.00345611	0.0389719	AgedEGFP vs. YoungEGFP
Tspyl4	253.887	0.764747	0.261509	2.92436	0.00345167	0.0389719	AgedEGFP vs. YoungEGFP
Gm47728	107.208	-0.89647	0.306576	-2.92413	0.00345417	0.0389719	AgedEGFP vs. YoungEGFP
Dcaf13	701.186	-0.345795	0.118272	-2.92373	0.00345862	0.0389719	AgedEGFP vs. YoungEGFP
Gm26854	594.018	1.12042	0.38315	2.92423	0.00345306	0.0389719	AgedEGFP vs. YoungEGFP
Gm28982	15.4141	1.86524	0.638093	2.92315	0.00346514	0.0389892	AgedEGFP vs. YoungEGFP
Bcl2	1826.73	-0.480389	0.164341	-2.92313	0.00346531	0.0389892	AgedEGFP vs. YoungEGFP
Pcolce2	656.569	0.566532	0.193878	2.9221	0.0034768	0.0390895	AgedEGFP vs. YoungEGFP
Agap1	4616.66	-0.525258	0.179808	-2.92121	0.00348669	0.0391716	AgedEGFP vs. YoungEGFP
Ajap1	1552.65	-0.625188	0.214109	-2.91995	0.00350091	0.0393022	AgedEGFP vs. YoungEGFP
Arsj	274.477	-0.833819	0.285703	-2.91849	0.00351737	0.0394576	AgedEGFP vs. YoungEGFP
Nck2	1863.21	-0.455331	0.156148	-2.91601	0.00354535	0.039742	AgedEGFP vs. YoungEGFP
Ypel5	259.809	0.583101	0.199999	2.91552	0.00355096	0.0397755	AgedEGFP vs. YoungEGFP
BB365896	56.7332	1.20136	0.41217	2.91473	0.00355999	0.0398471	AgedEGFP vs. YoungEGFP
Aplf	135.894	-0.785734	0.269747	-2.91285	0.00358148	0.0399989	AgedEGFP vs. YoungEGFP
Gm49353	1896.56	-0.487038	0.167183	-2.9132	0.0035775	0.0399989	AgedEGFP vs. YoungEGFP
Cep192	542.582	-0.650486	0.223316	-2.91285	0.00358143	0.0399989	AgedEGFP vs. YoungEGFP
Hmgb2	17.8831	1.99584	0.685267	2.9125	0.00358551	0.0400144	AgedEGFP vs. YoungEGFP
Rprm	47.8496	2.32353	0.798016	2.91163	0.00359551	0.0400964	AgedEGFP vs. YoungEGFP
Disp3	606.984	-0.573188	0.196914	-2.91085	0.00360445	0.0401541	AgedEGFP vs. YoungEGFP
Ankrd13a	669.909	-0.530016	0.182094	-2.91067	0.00360651	0.0401541	AgedEGFP vs. YoungEGFP
Acsl6	1611.59	-0.363104	0.124757	-2.91049	0.00360864	0.0401541	AgedEGFP vs. YoungEGFP
Il16	93.4217	-0.917149	0.315281	-2.90899	0.00362601	0.0403177	AgedEGFP vs. YoungEGFP
Zdbf2	715.447	-0.516684	0.177662	-2.90824	0.00363464	0.0403544	AgedEGFP vs. YoungEGFP
Mdn1	2337.07	-0.555564	0.191019	-2.90842	0.00363256	0.0403544	AgedEGFP vs. YoungEGFP
Nsmce3	134.962	0.786343	0.270466	2.90736	0.0036449	0.0404387	AgedEGFP vs. YoungEGFP
Prkar1a	1171.94	-0.471507	0.16219	-2.90713	0.00364763	0.0404393	AgedEGFP vs. YoungEGFP
Gm10634	36.2784	1.50004	0.516034	2.90687	0.0036507	0.0404437	AgedEGFP vs. YoungEGFP
Fam171a1	2679.89	-0.531409	0.182925	-2.90507	0.00367176	0.0406473	AgedEGFP vs. YoungEGFP
Vwc2l	2101.73	-0.549624	0.189213	-2.90479	0.00367503	0.0406536	AgedEGFP vs. YoungEGFP
Nrip1	1572.99	-0.356233	0.122653	-2.90439	0.00367968	0.0406754	AgedEGFP vs. YoungEGFP
Ino80dos	838.022	0.422837	0.145655	2.903	0.0036961	0.0408219	AgedEGFP vs. YoungEGFP
4831440E17Rik	143.689	0.915143	0.315311	2.90235	0.00370373	0.0408219	AgedEGFP vs. YoungEGFP
Ino80e	154.325	-0.621921	0.214257	-2.90269	0.00369978	0.0408219	AgedEGFP vs. YoungEGFP
L3mbtl3	1040.29	-0.451218	0.155464	-2.9024	0.00370318	0.0408219	AgedEGFP vs. YoungEGFP
Dnajb14	696.993	-0.293241	0.101052	-2.90189	0.00370922	0.0408527	AgedEGFP vs. YoungEGFP
Ipo7	953.227	-0.319621	0.110181	-2.90086	0.00372141	0.0409571	AgedEGFP vs. YoungEGFP
Nyap2	7168.29	0.483827	0.166898	2.89894	0.00374423	0.0410888	AgedEGFP vs. YoungEGFP
Alpk3	62.3581	1.26421	0.436	2.89956	0.00373692	0.0410888	AgedEGFP vs. YoungEGFP
Acox2	50.0867	1.35513	0.467387	2.89937	0.00373919	0.0410888	AgedEGFP vs. YoungEGFP
Azi2	614.447	-0.379176	0.13079	-2.89913	0.00374203	0.0410888	AgedEGFP vs. YoungEGFP
Gm9866	1301.36	0.512361	0.176793	2.89809	0.00375442	0.0411708	AgedEGFP vs. YoungEGFP
Gm21954	263.435	1.24331	0.429091	2.89754	0.00376096	0.0412126	AgedEGFP vs. YoungEGFP
Rap1gap	1901.85	-0.459528	0.158715	-2.89531	0.00378783	0.0414771	AgedEGFP vs. YoungEGFP
Ikbkg	206.584	0.588523	0.20346	2.89257	0.00382099	0.0417796	AgedEGFP vs. YoungEGFP
2410018L13Rik	81.545	-0.81882	0.283073	-2.89261	0.00382058	0.0417796	AgedEGFP vs. YoungEGFP
G2e3	654.174	-0.47378	0.163815	-2.89216	0.00382606	0.0418049	AgedEGFP vs. YoungEGFP
Grik5	2969.43	-0.36878	0.127534	-2.89162	0.0038326	0.0418461	AgedEGFP vs. YoungEGFP
Fam13b	2467.21	-0.378349	0.130861	-2.89123	0.00383733	0.0418676	AgedEGFP vs. YoungEGFP
Cars2	386.185	-0.523374	0.181208	-2.88825	0.00387398	0.0421049	AgedEGFP vs. YoungEGFP
2810455O05Rik	194.391	-0.668776	0.231553	-2.88822	0.00387429	0.0421049	AgedEGFP vs. YoungEGFP
Nprl3	527.095	0.489763	0.16955	2.88861	0.00386953	0.0421049	AgedEGFP vs. YoungEGFP
Dhx8	554.831	-0.457856	0.158532	-2.8881	0.00387577	0.0421049	AgedEGFP vs. YoungEGFP
Ccl28	91.0399	0.888592	0.307587	2.88891	0.0038658	0.0421049	AgedEGFP vs. YoungEGFP
Tmem181a	1239.77	0.424726	0.147047	2.88838	0.00387237	0.0421049	AgedEGFP vs. YoungEGFP
Cct6b	31.8906	1.50611	0.521546	2.88779	0.00387961	0.0421164	AgedEGFP vs. YoungEGFP
Mmd	1207.26	-0.372623	0.129046	-2.88753	0.00388281	0.0421208	AgedEGFP vs. YoungEGFP
Lrpprc	2162.09	-0.337715	0.116976	-2.88704	0.00388882	0.0421558	AgedEGFP vs. YoungEGFP
Pm20d2	47.9936	1.22912	0.425867	2.88615	0.0038998	0.0422446	AgedEGFP vs. YoungEGFP
Rrp12	195.298	-0.612604	0.212309	-2.88543	0.00390877	0.0423114	AgedEGFP vs. YoungEGFP
Hmgcll1	3634.99	0.427054	0.148036	2.88481	0.00391655	0.0423654	AgedEGFP vs. YoungEGFP
Nudt19	79.5421	0.800519	0.277639	2.88331	0.00393521	0.0425368	AgedEGFP vs. YoungEGFP
Adamts2	554.633	-0.804181	0.278953	-2.88285	0.00394091	0.042568	AgedEGFP vs. YoungEGFP
Ubiad1	105.947	0.745163	0.25855	2.88209	0.00395048	0.0426271	AgedEGFP vs. YoungEGFP
4930473D10Rik	268.895	0.965023	0.334849	2.88197	0.00395202	0.0426271	AgedEGFP vs. YoungEGFP
Gpat4	368.036	-0.573795	0.199126	-2.88157	0.00395699	0.0426503	AgedEGFP vs. YoungEGFP
Arl5a	510.254	-0.445532	0.154636	-2.88117	0.00396205	0.0426607	AgedEGFP vs. YoungEGFP
Gm49361	93.3162	1.20894	0.419683	2.8806	0.00396923	0.0426607	AgedEGFP vs. YoungEGFP
Ptpn9	2858.88	-0.446111	0.154865	-2.88064	0.00396868	0.0426607	AgedEGFP vs. YoungEGFP
Igip	384.439	0.572056	0.198577	2.88078	0.00396687	0.0426607	AgedEGFP vs. YoungEGFP
Papolb	47.7378	-1.01366	0.351984	-2.87986	0.00397852	0.0427014	AgedEGFP vs. YoungEGFP
Arel1	1125.86	-0.354134	0.12297	-2.87985	0.00397865	0.0427014	AgedEGFP vs. YoungEGFP
Faah	1930.33	-0.492616	0.171093	-2.87923	0.00398649	0.0427249	AgedEGFP vs. YoungEGFP
Trim9	13310.1	-0.487056	0.169159	-2.87928	0.00398584	0.0427249	AgedEGFP vs. YoungEGFP
Gm45609	91.8872	0.728707	0.253137	2.8787	0.00399315	0.042766	AgedEGFP vs. YoungEGFP
B230369F24Rik	86.3725	0.648042	0.225203	2.87759	0.00400722	0.0427955	AgedEGFP vs. YoungEGFP
Rapgef4os1	813.733	0.780441	0.271186	2.87787	0.00400364	0.0427955	AgedEGFP vs. YoungEGFP
Fam98b	374.96	-0.387343	0.134588	-2.87798	0.00400227	0.0427955	AgedEGFP vs. YoungEGFP
Dpysl2	3398.57	-0.360532	0.125281	-2.87779	0.00400467	0.0427955	AgedEGFP vs. YoungEGFP
Klhdc9	25.3877	1.4598	0.507397	2.87703	0.00401438	0.0427975	AgedEGFP vs. YoungEGFP
Nol6	153.537	-0.625637	0.217468	-2.87691	0.00401588	0.0427975	AgedEGFP vs. YoungEGFP
Rnf165	2866.1	-0.613605	0.213255	-2.87733	0.00401053	0.0427975	AgedEGFP vs. YoungEGFP
Atxn7l3	258.412	-0.76386	0.265627	-2.87569	0.00403145	0.0429331	AgedEGFP vs. YoungEGFP
Sord	172.981	0.645363	0.224582	2.87362	0.00405797	0.0429435	AgedEGFP vs. YoungEGFP
Sirpa	1668.02	-0.480872	0.167262	-2.87497	0.00404069	0.0429435	AgedEGFP vs. YoungEGFP
Rnf113a1	15.9559	2.11582	0.73606	2.87453	0.00404633	0.0429435	AgedEGFP vs. YoungEGFP
Tmem38b	393.135	-0.398925	0.138805	-2.87399	0.00405324	0.0429435	AgedEGFP vs. YoungEGFP
4932443L11Rik	524.941	0.941435	0.327451	2.87504	0.00403972	0.0429435	AgedEGFP vs. YoungEGFP
Gm46348	24.3996	1.40639	0.489387	2.87377	0.00405603	0.0429435	AgedEGFP vs. YoungEGFP
Gm49356	419.384	0.63394	0.220556	2.87428	0.00404952	0.0429435	AgedEGFP vs. YoungEGFP
Rpl3	140.562	1.28818	0.448203	2.87409	0.00405193	0.0429435	AgedEGFP vs. YoungEGFP
Ctdp1	460.566	-0.378103	0.131543	-2.87438	0.00404824	0.0429435	AgedEGFP vs. YoungEGFP
Morn1	618.299	0.441013	0.15355	2.87211	0.00407741	0.0431191	AgedEGFP vs. YoungEGFP
Vsig10	17.8277	2.07058	0.720995	2.87183	0.00408097	0.0431266	AgedEGFP vs. YoungEGFP
Gm14280	38.134	1.10422	0.384584	2.87121	0.00408905	0.0431819	AgedEGFP vs. YoungEGFP
Tmem87a	1512.95	-0.347022	0.120922	-2.8698	0.00410725	0.0433346	AgedEGFP vs. YoungEGFP
Elp6	163.881	0.842799	0.293694	2.86965	0.00410924	0.0433346	AgedEGFP vs. YoungEGFP
Specc1	5177.95	-0.521722	0.181821	-2.86942	0.00411221	0.0433357	AgedEGFP vs. YoungEGFP
Naa25	852.074	-0.393905	0.137345	-2.86799	0.00413094	0.0435028	AgedEGFP vs. YoungEGFP
March11	1442.14	-0.546381	0.190578	-2.86697	0.00414416	0.0435814	AgedEGFP vs. YoungEGFP
Kazald1	36.672	1.4483	0.505143	2.86712	0.00414229	0.0435814	AgedEGFP vs. YoungEGFP
Cds1	1779.6	-0.449634	0.156861	-2.86645	0.00415103	0.0436233	AgedEGFP vs. YoungEGFP
Pcyox1	253.338	0.875481	0.305479	2.86593	0.00415783	0.0436644	AgedEGFP vs. YoungEGFP
Zfp784	25.4159	1.22284	0.427039	2.86354	0.00418935	0.043965	AgedEGFP vs. YoungEGFP
Dab2ip	1827.22	-0.498428	0.174109	-2.86273	0.00420007	0.0440468	AgedEGFP vs. YoungEGFP
4930592A05Rik	86.4291	0.954336	0.333451	2.862	0.0042098	0.0441183	AgedEGFP vs. YoungEGFP
Msi2	4551.3	-0.348294	0.121713	-2.86159	0.00421526	0.044145	AgedEGFP vs. YoungEGFP
Abcb8	283.246	0.452604	0.158243	2.86018	0.00423397	0.0443103	AgedEGFP vs. YoungEGFP
Sh2d3c	183.751	0.730063	0.255368	2.85887	0.00425154	0.0444059	AgedEGFP vs. YoungEGFP
Supt5	1093.09	-0.484806	0.169606	-2.85844	0.00425735	0.0444059	AgedEGFP vs. YoungEGFP
Canx	1129.26	-0.525107	0.183684	-2.85876	0.00425305	0.0444059	AgedEGFP vs. YoungEGFP
Gm48383	731.755	1.08538	0.379606	2.85924	0.0042466	0.0444059	AgedEGFP vs. YoungEGFP
Ly6e	438.817	0.666922	0.23332	2.8584	0.00425778	0.0444059	AgedEGFP vs. YoungEGFP
Gstt2	30.6476	1.48225	0.518709	2.85758	0.00426882	0.0444904	AgedEGFP vs. YoungEGFP
4921504A21Rik	205.348	0.753948	0.263911	2.85683	0.004279	0.0445351	AgedEGFP vs. YoungEGFP
Homer2	1544.58	-0.508398	0.177951	-2.85696	0.00427719	0.0445351	AgedEGFP vs. YoungEGFP
Usp24	2760.09	-0.29996	0.105062	-2.85507	0.00430274	0.0447514	AgedEGFP vs. YoungEGFP
Asb8	280.571	0.537899	0.188472	2.854	0.00431726	0.0448717	AgedEGFP vs. YoungEGFP
Gse1	374.054	-0.572907	0.200772	-2.85352	0.00432379	0.0449087	AgedEGFP vs. YoungEGFP
Irs1	772.786	-0.385257	0.135149	-2.8506	0.00436363	0.0452913	AgedEGFP vs. YoungEGFP
Dok5	1736.03	-0.563499	0.197755	-2.84948	0.00437908	0.0454205	AgedEGFP vs. YoungEGFP
Arrb1	836.883	-0.491267	0.172425	-2.84915	0.00438356	0.0454359	AgedEGFP vs. YoungEGFP
Fen1	18.044	1.54211	0.54158	2.84744	0.00440727	0.0456503	AgedEGFP vs. YoungEGFP
Cpsf4l	162.987	-0.643236	0.225929	-2.84707	0.00441231	0.0456713	AgedEGFP vs. YoungEGFP
Uchl3	836.836	-0.816121	0.286747	-2.84614	0.0044253	0.0457744	AgedEGFP vs. YoungEGFP
2900026A02Rik	1637.25	-0.563937	0.198244	-2.84466	0.00444586	0.0459557	AgedEGFP vs. YoungEGFP
E130311K13Rik	111.766	0.665383	0.234045	2.84296	0.00446961	0.0459804	AgedEGFP vs. YoungEGFP
Pdp1	679.004	-0.371205	0.130609	-2.84211	0.00448167	0.0459804	AgedEGFP vs. YoungEGFP
Gm26582	208.229	0.652626	0.229594	2.84252	0.00447581	0.0459804	AgedEGFP vs. YoungEGFP
Smurf1	2937.59	-0.532289	0.187202	-2.84339	0.00446364	0.0459804	AgedEGFP vs. YoungEGFP
Mios	853.458	0.415368	0.146137	2.84233	0.00447852	0.0459804	AgedEGFP vs. YoungEGFP
Ptprh	30.6869	1.17864	0.414554	2.84314	0.00446708	0.0459804	AgedEGFP vs. YoungEGFP
1810019N24Rik	52.5119	0.980649	0.344955	2.84283	0.00447146	0.0459804	AgedEGFP vs. YoungEGFP
Nudcd3	2323.47	-0.327366	0.115159	-2.84274	0.00447281	0.0459804	AgedEGFP vs. YoungEGFP
Rara	204.15	-0.721444	0.253823	-2.84232	0.00447869	0.0459804	AgedEGFP vs. YoungEGFP
Csnk1e	720.309	-0.641215	0.225463	-2.84399	0.00445522	0.0459804	AgedEGFP vs. YoungEGFP
Eaf2	482.082	0.668958	0.2353	2.843	0.00446904	0.0459804	AgedEGFP vs. YoungEGFP
Cenpc1	1336.3	-0.407382	0.143406	-2.84076	0.00450065	0.0461439	AgedEGFP vs. YoungEGFP
Tex2	1456.65	-0.384432	0.135338	-2.84053	0.00450391	0.046146	AgedEGFP vs. YoungEGFP
Robo3	475.37	-0.479307	0.168757	-2.84021	0.00450837	0.0461605	AgedEGFP vs. YoungEGFP
Gm26823	82.7341	1.1639	0.40984	2.83989	0.00451293	0.0461759	AgedEGFP vs. YoungEGFP
Gm46332	62.9521	1.37247	0.483616	2.83793	0.00454068	0.0464284	AgedEGFP vs. YoungEGFP
Pml	258.278	0.496968	0.175189	2.83676	0.00455741	0.0465534	AgedEGFP vs. YoungEGFP
Sik1	167.949	-1.02791	0.362369	-2.83664	0.00455905	0.0465534	AgedEGFP vs. YoungEGFP
Smc3	1675.63	-0.456818	0.161055	-2.83642	0.00456229	0.046555	AgedEGFP vs. YoungEGFP
Slc35d1	640.908	-0.543739	0.191792	-2.83505	0.00458187	0.0467233	AgedEGFP vs. YoungEGFP
Clptm1l	200.132	-0.554219	0.195641	-2.83283	0.0046138	0.0470173	AgedEGFP vs. YoungEGFP
Elovl5	472.518	-0.478638	0.168989	-2.83236	0.00462056	0.0470544	AgedEGFP vs. YoungEGFP
Bcar1	418.104	-0.827416	0.292167	-2.832	0.00462585	0.0470766	AgedEGFP vs. YoungEGFP
Chordc1	1157.61	-0.390133	0.137785	-2.83146	0.00463359	0.0471238	AgedEGFP vs. YoungEGFP
Usp13	1288.82	-0.287829	0.101709	-2.82991	0.00465604	0.0473202	AgedEGFP vs. YoungEGFP
Tmem130	724.911	0.591623	0.209134	2.82891	0.00467063	0.0474367	AgedEGFP vs. YoungEGFP
Olfr267	26.1385	-1.26896	0.44882	-2.82732	0.004694	0.047642	AgedEGFP vs. YoungEGFP
Lmo4	2895.18	0.332106	0.117499	2.82647	0.00470643	0.0477362	AgedEGFP vs. YoungEGFP
Vps13a	7374.1	-0.473019	0.167447	-2.82489	0.00472965	0.0479396	AgedEGFP vs. YoungEGFP
Nostrin	44.1139	1.19636	0.423582	2.82438	0.00473727	0.0479847	AgedEGFP vs. YoungEGFP
Ttc21b	1353.84	-0.457834	0.162116	-2.82411	0.00474121	0.0479925	AgedEGFP vs. YoungEGFP
Ube2i	675.975	0.549197	0.194567	2.82267	0.0047626	0.0481767	AgedEGFP vs. YoungEGFP
Zfp420	168.871	-0.932517	0.330525	-2.82132	0.0047827	0.0483155	AgedEGFP vs. YoungEGFP
Bcap29	704.255	0.408418	0.144751	2.82153	0.00477952	0.0483155	AgedEGFP vs. YoungEGFP
Phyh	197.497	0.735299	0.260696	2.82052	0.00479459	0.0483853	AgedEGFP vs. YoungEGFP
Fam160a2	876.153	-0.418253	0.148317	-2.82	0.0048024	0.0483853	AgedEGFP vs. YoungEGFP
Cyp4f18	36.9469	1.06812	0.378757	2.82008	0.00480119	0.0483853	AgedEGFP vs. YoungEGFP
Abra	83.4685	1.26495	0.448558	2.82003	0.00480189	0.0483853	AgedEGFP vs. YoungEGFP
5031439G07Rik	1475.16	-0.335296	0.118968	-2.81837	0.00482677	0.0485985	AgedEGFP vs. YoungEGFP
Pik3cd	316.167	-0.584315	0.207374	-2.81768	0.00483716	0.0486384	AgedEGFP vs. YoungEGFP
Igsf11	726.067	-1.02986	0.365483	-2.81781	0.00483522	0.0486384	AgedEGFP vs. YoungEGFP
Asb14	53.1858	1.44712	0.513777	2.81664	0.00485293	0.0487645	AgedEGFP vs. YoungEGFP
Kcnt2	11887.5	0.535517	0.190205	2.81547	0.00487057	0.0489093	AgedEGFP vs. YoungEGFP
Taf1d	1272.73	-0.3936	0.139869	-2.81407	0.00489188	0.0490907	AgedEGFP vs. YoungEGFP
Nudcd2	235.777	0.594217	0.211196	2.81358	0.00489939	0.0491335	AgedEGFP vs. YoungEGFP
Cep250	559.418	-0.584012	0.207614	-2.81297	0.00490864	0.0491702	AgedEGFP vs. YoungEGFP
Mef2d	1868.78	-0.397704	0.141385	-2.81291	0.00490955	0.0491702	AgedEGFP vs. YoungEGFP
Krit1	2447.24	-0.369774	0.131482	-2.81235	0.00491807	0.049223	AgedEGFP vs. YoungEGFP
Dusp4	85.9784	-0.683844	0.243229	-2.81152	0.00493084	0.0493182	AgedEGFP vs. YoungEGFP
Hgf	511.39	0.504232	0.179379	2.811	0.00493884	0.0493656	AgedEGFP vs. YoungEGFP
Zc3h13	2181.7	-0.350953	0.124868	-2.81058	0.00494519	0.0493964	AgedEGFP vs. YoungEGFP
Exo5	51.5771	0.810191	0.288288	2.81035	0.00494872	0.0493991	AgedEGFP vs. YoungEGFP
Ift57	1224.14	-0.358851	0.127701	-2.81008	0.00495293	0.0494085	AgedEGFP vs. YoungEGFP
Tmx2	150.75	0.792224	0.282068	2.80863	0.00497522	0.0495655	AgedEGFP vs. YoungEGFP
E2f6	341.538	-0.761871	0.271245	-2.8088	0.00497273	0.0495655	AgedEGFP vs. YoungEGFP
Gm10138	61.7076	1.13347	0.403819	2.80687	0.00500259	0.0497706	AgedEGFP vs. YoungEGFP
Sipa1l2	595.285	-0.44726	0.159352	-2.80674	0.00500452	0.0497706	AgedEGFP vs. YoungEGFP
Garem1	2730.3	-0.586147	0.208841	-2.80667	0.00500568	0.0497706	AgedEGFP vs. YoungEGFP
Trbc1	29.8923	1.2581	0.448367	2.80595	0.00501682	0.0498465	AgedEGFP vs. YoungEGFP
Hmg20a	2280.64	-0.343879	0.122562	-2.80575	0.0050199	0.0498465	AgedEGFP vs. YoungEGFP
Rbm41	581.321	-0.632534	0.225527	-2.8047	0.00503641	0.049945	AgedEGFP vs. YoungEGFP
Wdr78	855.117	-0.623039	0.222129	-2.80486	0.00503389	0.049945	AgedEGFP vs. YoungEGFP
Chchd2	72.1712	6.06997	0.899762	6.7462	1.51767173104853e-11	2.17467182341944e-07	AgedEGFP vs. AgedB3GNT3
H3f3b	410.905	1.60999	0.24306	6.62386	3.49948423559798e-11	2.50720548059417e-07	AgedEGFP vs. AgedB3GNT3
Gm37229	94.3924	2.64461	0.422388	6.26109	3.82293694225813e-10	1.82596211485389e-06	AgedEGFP vs. AgedB3GNT3
Gm46102	801.054	-1.27919	0.208018	-6.14943	7.77614349853479e-10	2.78560900476263e-06	AgedEGFP vs. AgedB3GNT3
Sbk1	364.683	-1.08195	0.178253	-6.06976	1.28099447613651e-09	3.67107396971201e-06	AgedEGFP vs. AgedB3GNT3
Mthfd1l	1150.32	-0.620556	0.104385	-5.94487	2.76679630113368e-09	6.60757069982408e-06	AgedEGFP vs. AgedB3GNT3
Gm44040	309.944	1.85664	0.323186	5.7448	9.20307371956013e-09	1.88386919039396e-05	AgedEGFP vs. AgedB3GNT3
Ypel3	357.397	1.26981	0.224693	5.6513	1.59240775801429e-08	2.85220134557335e-05	AgedEGFP vs. AgedB3GNT3
Ccnd2	1223.41	-1.07601	0.191537	-5.61776	1.93446894277558e-08	3.07988949789237e-05	AgedEGFP vs. AgedB3GNT3
Gm48877	51.9736	-2.01285	0.368075	-5.46858	4.53659254065645e-08	6.50048345150663e-05	AgedEGFP vs. AgedB3GNT3
Atpif1	585.456	0.908213	0.166646	5.44994	5.03864608042985e-08	6.56352360786176e-05	AgedEGFP vs. AgedB3GNT3
1700121C08Rik	111.499	-1.42129	0.265	-5.36337	8.16819987806566e-08	9.00324123483099e-05	AgedEGFP vs. AgedB3GNT3
2900055J20Rik	1343.45	0.928916	0.173126	5.36556	8.07000694421842e-08	9.00324123483099e-05	AgedEGFP vs. AgedB3GNT3
Sec23ip	759.556	-0.576749	0.109448	-5.26963	1.36696179923224e-07	0.000130705	AgedEGFP vs. AgedB3GNT3
Tmem191c	1407.22	0.64543	0.122485	5.26946	1.36825630354753e-07	0.000130705	AgedEGFP vs. AgedB3GNT3
Myh9	1313.02	-0.622277	0.118483	-5.25203	1.50432541743902e-07	0.000134722	AgedEGFP vs. AgedB3GNT3
Gm27032	692.77	1.26746	0.247075	5.12984	2.89983873983466e-07	0.000230843	AgedEGFP vs. AgedB3GNT3
Sema5a	1308.76	1.09442	0.213126	5.13507	2.8203527785181e-07	0.000230843	AgedEGFP vs. AgedB3GNT3
Rpl38	68.0995	4.56629	0.892553	5.11599	3.12098715180129e-07	0.000235372	AgedEGFP vs. AgedB3GNT3
Cox5b	53.8512	4.64909	0.920311	5.05165	4.3800041922217e-07	0.000298862	AgedEGFP vs. AgedB3GNT3
Per2	840.805	-1.0055	0.199037	-5.05181	4.37651688773469e-07	0.000298862	AgedEGFP vs. AgedB3GNT3
Gm15478	1022.8	2.06065	0.411188	5.01146	5.40184352675614e-07	0.000351832	AgedEGFP vs. AgedB3GNT3
Haghl	173.199	1.55912	0.313136	4.97906	6.38929325564945e-07	0.000398053	AgedEGFP vs. AgedB3GNT3
Krt10	33.7285	3.62261	0.729455	4.96619	6.82818274318862e-07	0.000407671	AgedEGFP vs. AgedB3GNT3
Hmcn1	74.5844	-1.39432	0.281424	-4.95451	7.25122236788439e-07	0.000415611	AgedEGFP vs. AgedB3GNT3
Glra2	413.336	1.23266	0.251399	4.90321	9.42831834149541e-07	0.0005018	AgedEGFP vs. AgedB3GNT3
Ctxn1	127.077	1.68281	0.343245	4.90265	9.45537861636481e-07	0.0005018	AgedEGFP vs. AgedB3GNT3
Rims4	1280.04	-0.732887	0.15121	-4.84683	1.25451548886681e-06	0.000562024	AgedEGFP vs. AgedB3GNT3
1810022K09Rik	242.035	1.32707	0.273808	4.84673	1.25513039364985e-06	0.000562024	AgedEGFP vs. AgedB3GNT3
Trbc1	29.8923	2.40306	0.494273	4.8618	1.16321137667247e-06	0.000562024	AgedEGFP vs. AgedB3GNT3
Ccdc124	38.1995	2.25459	0.463229	4.86711	1.13242034589974e-06	0.000562024	AgedEGFP vs. AgedB3GNT3
Higd2a	100.266	1.77198	0.365345	4.85016	1.23360395326321e-06	0.000562024	AgedEGFP vs. AgedB3GNT3
Pcdh1	550.01	-0.899853	0.18597	-4.83869	1.30695910258927e-06	0.000567497	AgedEGFP vs. AgedB3GNT3
Celf3	1903.16	0.634771	0.131529	4.82608	1.39244325886971e-06	0.000586833	AgedEGFP vs. AgedB3GNT3
Gm11418	898.784	1.33055	0.277533	4.79421	1.63317096549571e-06	0.00066862	AgedEGFP vs. AgedB3GNT3
Crebzf	772.206	0.734296	0.153794	4.77454	1.80119465478415e-06	0.000716926	AgedEGFP vs. AgedB3GNT3
Oprm1	1397.36	1.21613	0.255467	4.76042	1.93189356361222e-06	0.000748165	AgedEGFP vs. AgedB3GNT3
Bri3	642.254	-0.553708	0.116456	-4.75466	1.98778066679759e-06	0.00074955	AgedEGFP vs. AgedB3GNT3
Grm4	469.836	-1.07343	0.226399	-4.74132	2.12332308368002e-06	0.000780131	AgedEGFP vs. AgedB3GNT3
Slc24a5	659.344	1.23901	0.266669	4.64627	3.3799081065852e-06	0.00111443	AgedEGFP vs. AgedB3GNT3
Glt8d1	657.621	0.695353	0.149219	4.65996	3.16270547783079e-06	0.00111443	AgedEGFP vs. AgedB3GNT3
6330403K07Rik	239.085	1.79045	0.385272	4.64723	3.3642350459384e-06	0.00111443	AgedEGFP vs. AgedB3GNT3
Rpl27	82.6187	1.88777	0.406521	4.64371	3.42208526340813e-06	0.00111443	AgedEGFP vs. AgedB3GNT3
Fgf1	484.337	2.02646	0.436362	4.64399	3.41745238531665e-06	0.00111443	AgedEGFP vs. AgedB3GNT3
Rapgef4os1	813.733	1.26218	0.272246	4.63617	3.54922750459149e-06	0.00113015	AgedEGFP vs. AgedB3GNT3
1110046J04Rik	336.537	0.797706	0.172927	4.61297	3.96963969484026e-06	0.00123654	AgedEGFP vs. AgedB3GNT3
9530036O11Rik	474.268	-0.70501	0.153222	-4.60125	4.19968739233152e-06	0.00125412	AgedEGFP vs. AgedB3GNT3
Mn1	509.339	-1.01899	0.22187	-4.59273	4.37488301264299e-06	0.00125412	AgedEGFP vs. AgedB3GNT3
Ncan	1143.01	-0.625386	0.136117	-4.59448	4.33827321192172e-06	0.00125412	AgedEGFP vs. AgedB3GNT3
Tgfbr2	35.7815	1.96172	0.427142	4.59267	4.37615841650021e-06	0.00125412	AgedEGFP vs. AgedB3GNT3
A430027H14Rik	31.972	2.7662	0.603348	4.58474	4.54551545523439e-06	0.00126443	AgedEGFP vs. AgedB3GNT3
Pdxp	85.2058	1.82305	0.397805	4.58277	4.58861601105684e-06	0.00126443	AgedEGFP vs. AgedB3GNT3
Anks1	1664.35	-0.766985	0.167612	-4.57596	4.74049345072292e-06	0.00128163	AgedEGFP vs. AgedB3GNT3
Rab24	200.104	1.50667	0.330315	4.56133	5.08317871623399e-06	0.00134883	AgedEGFP vs. AgedB3GNT3
Gm35040	157.838	-1.11777	0.245678	-4.54972	5.3717615669101e-06	0.00139949	AgedEGFP vs. AgedB3GNT3
Tmsb4x	262.512	2.33739	0.516461	4.52579	6.01702320605972e-06	0.00152357	AgedEGFP vs. AgedB3GNT3
Flt3	599.256	-0.575042	0.127102	-4.52426	6.06066780200731e-06	0.00152357	AgedEGFP vs. AgedB3GNT3
4930567K20Rik	262.772	1.85466	0.411173	4.51067	6.46235525492814e-06	0.00159654	AgedEGFP vs. AgedB3GNT3
Noct	766.855	-0.523505	0.116589	-4.49016	7.11681501170173e-06	0.00172842	AgedEGFP vs. AgedB3GNT3
Gfra4	75.2501	1.32311	0.295584	4.47626	7.5963020172089e-06	0.00181412	AgedEGFP vs. AgedB3GNT3
D430019H16Rik	277.946	-0.830664	0.186152	-4.4623	8.1085322082354e-06	0.00190471	AgedEGFP vs. AgedB3GNT3
Lrrn2	2470.69	-0.746997	0.168264	-4.43945	9.01905469802986e-06	0.00208442	AgedEGFP vs. AgedB3GNT3
Echdc2	204.187	0.72382	0.163207	4.43497	9.20845952126216e-06	0.00209441	AgedEGFP vs. AgedB3GNT3
Fth1	192.013	8.85838	1.99942	4.43047	9.40271426683215e-06	0.00210518	AgedEGFP vs. AgedB3GNT3
Bex3	277.783	0.911668	0.206618	4.41233	1.02265354391032e-05	0.0022544	AgedEGFP vs. AgedB3GNT3
Gm5149	330.599	1.15214	0.261637	4.40357	1.06484132631436e-05	0.00227733	AgedEGFP vs. AgedB3GNT3
Ppat	436.829	-0.704251	0.159824	-4.40641	1.05097524075516e-05	0.00227733	AgedEGFP vs. AgedB3GNT3
Osbpl2	1036.67	-0.412812	0.0939688	-4.39307	1.11760212388362e-05	0.00235502	AgedEGFP vs. AgedB3GNT3
Eif2s2	827.624	-0.509747	0.116294	-4.38327	1.16912319479082e-05	0.00237072	AgedEGFP vs. AgedB3GNT3
Wnt5a	114.316	-1.02575	0.234237	-4.3791	1.19170169976334e-05	0.00237072	AgedEGFP vs. AgedB3GNT3
Slc22a17	1010.36	0.652065	0.148668	4.38605	1.15429049548797e-05	0.00237072	AgedEGFP vs. AgedB3GNT3
Selenom	46.9054	3.92949	0.897277	4.37935	1.19035434350831e-05	0.00237072	AgedEGFP vs. AgedB3GNT3
Csnk2b	66.8513	2.20117	0.50299	4.37618	1.20777819019291e-05	0.00237072	AgedEGFP vs. AgedB3GNT3
Ier5	189.543	1.83368	0.419787	4.36811	1.25325457769233e-05	0.00242674	AgedEGFP vs. AgedB3GNT3
Gm15398	1550.02	1.35028	0.310572	4.34773	1.3755340989562e-05	0.002628	AgedEGFP vs. AgedB3GNT3
Gm26848	3721.7	1.23184	0.284642	4.32767	1.50695176012174e-05	0.0028412	AgedEGFP vs. AgedB3GNT3
Cox8a	204.691	2.19884	0.508748	4.32206	1.54578942054116e-05	0.00287657	AgedEGFP vs. AgedB3GNT3
Gm13389	88.6749	1.54869	0.361367	4.28563	1.82219597211838e-05	0.00326378	AgedEGFP vs. AgedB3GNT3
Slc25a25	1022.71	-0.59934	0.13969	-4.29049	1.78279794922494e-05	0.00326378	AgedEGFP vs. AgedB3GNT3
Krt12	364.211	1.23653	0.288472	4.28646	1.8153966456431e-05	0.00326378	AgedEGFP vs. AgedB3GNT3
4930570B17Rik	666.148	1.37263	0.321056	4.27536	1.908326491948e-05	0.00337585	AgedEGFP vs. AgedB3GNT3
Prex1	1110	-0.623096	0.146325	-4.2583	2.05986996964615e-05	0.0035995	AgedEGFP vs. AgedB3GNT3
Tnks1bp1	595.48	-0.776899	0.182733	-4.25155	2.12295200805604e-05	0.00364389	AgedEGFP vs. AgedB3GNT3
Gm48765	308.843	1.20886	0.284427	4.25016	2.13613752999577e-05	0.00364389	AgedEGFP vs. AgedB3GNT3
Hrh3	257.111	-0.930002	0.219348	-4.23985	2.23667811911846e-05	0.00375869	AgedEGFP vs. AgedB3GNT3
Tmem38a	1177.07	-0.58775	0.138688	-4.23793	2.25589664989513e-05	0.00375869	AgedEGFP vs. AgedB3GNT3
Adora1	830.941	-0.835574	0.19768	-4.22691	2.36922876850592e-05	0.00377175	AgedEGFP vs. AgedB3GNT3
Gpr155	1167.16	-0.415764	0.0983284	-4.22832	2.35438642591745e-05	0.00377175	AgedEGFP vs. AgedB3GNT3
Dap3	653.63	-0.580973	0.137686	-4.21954	2.44799291818539e-05	0.00377175	AgedEGFP vs. AgedB3GNT3
Sigmar1	267.74	0.642607	0.152014	4.2273	2.36516758874657e-05	0.00377175	AgedEGFP vs. AgedB3GNT3
Washc2	1127.17	-0.573593	0.135749	-4.22539	2.38522390858489e-05	0.00377175	AgedEGFP vs. AgedB3GNT3
Gm48321	666.149	1.53235	0.363093	4.22027	2.44006675219469e-05	0.00377175	AgedEGFP vs. AgedB3GNT3
Ahsa1	171.14	0.915151	0.216859	4.22004	2.44264323104842e-05	0.00377175	AgedEGFP vs. AgedB3GNT3
Hs6st1	418.189	-0.720833	0.171088	-4.21323	2.51745768453519e-05	0.00383752	AgedEGFP vs. AgedB3GNT3
Foxo6	141.359	-0.921407	0.21989	-4.1903	2.7858182121415e-05	0.00415677	AgedEGFP vs. AgedB3GNT3
Bhlhe40	638.711	-0.493192	0.117762	-4.18803	2.81392263223947e-05	0.00415677	AgedEGFP vs. AgedB3GNT3
Arhgdig	86.6696	1.67068	0.398689	4.19044	2.78410075547166e-05	0.00415677	AgedEGFP vs. AgedB3GNT3
9630041A04Rik	58.7917	1.51684	0.362769	4.18129	2.89855246624022e-05	0.00419529	AgedEGFP vs. AgedB3GNT3
Malat1	613012	0.684221	0.16362	4.18178	2.89239412696098e-05	0.00419529	AgedEGFP vs. AgedB3GNT3
Slc7a1	773.788	-0.608939	0.145951	-4.17221	3.01663030182095e-05	0.00425923	AgedEGFP vs. AgedB3GNT3
Gm14330	383.85	1.69051	0.405199	4.17204	3.01881427836672e-05	0.00425923	AgedEGFP vs. AgedB3GNT3
Gm48960	143.73	1.25139	0.300017	4.17106	3.03190065010528e-05	0.00425923	AgedEGFP vs. AgedB3GNT3
Dkk3	2395.5	-0.557571	0.133883	-4.16463	3.11859217042935e-05	0.00433848	AgedEGFP vs. AgedB3GNT3
Tmem147	71.4832	2.55399	0.613788	4.16103	3.16809836850159e-05	0.00434426	AgedEGFP vs. AgedB3GNT3
Dalrd3	550.299	0.531603	0.127807	4.15943	3.19047778572031e-05	0.00434426	AgedEGFP vs. AgedB3GNT3
Elfn2	732.576	-0.972513	0.234023	-4.15562	3.24402159058391e-05	0.00434426	AgedEGFP vs. AgedB3GNT3
Tomm22	66.2552	2.38586	0.57409	4.15589	3.24022736738581e-05	0.00434426	AgedEGFP vs. AgedB3GNT3
Bcor	1040.81	-0.806213	0.194291	-4.14952	3.33168326512938e-05	0.00442034	AgedEGFP vs. AgedB3GNT3
A330008L17Rik	2834.08	-0.628553	0.15166	-4.14448	3.405877359113e-05	0.00447732	AgedEGFP vs. AgedB3GNT3
Sptb	1306.19	-0.533986	0.129055	-4.13766	3.50869929952794e-05	0.00457056	AgedEGFP vs. AgedB3GNT3
Ddx11	26.6055	-1.9538	0.472469	-4.1353	3.54489926553057e-05	0.00457611	AgedEGFP vs. AgedB3GNT3
Apba3	200.265	-0.713787	0.172791	-4.13093	3.61305030503818e-05	0.00458154	AgedEGFP vs. AgedB3GNT3
Tle4	3281.78	0.72	0.17422	4.13271	3.58516027544628e-05	0.00458154	AgedEGFP vs. AgedB3GNT3
Lsm4	35.3964	1.56581	0.379293	4.12824	3.65544374567274e-05	0.00459464	AgedEGFP vs. AgedB3GNT3
Synj2	1304.97	-0.528774	0.128188	-4.125	3.70732646900953e-05	0.00461933	AgedEGFP vs. AgedB3GNT3
Zfp811	267.376	-0.589953	0.143178	-4.12042	3.78179187589903e-05	0.00467149	AgedEGFP vs. AgedB3GNT3
Mrpl40	88.578	1.19555	0.290334	4.11785	3.82427780460285e-05	0.0046836	AgedEGFP vs. AgedB3GNT3
Snu13	143.088	0.951	0.231168	4.1139	3.89029596591708e-05	0.00472407	AgedEGFP vs. AgedB3GNT3
Isca2	146.314	1.12491	0.273677	4.11035	3.95064324770562e-05	0.00475704	AgedEGFP vs. AgedB3GNT3
Pfkfb3	581.753	-0.773092	0.188373	-4.10406	4.05970348117462e-05	0.00480251	AgedEGFP vs. AgedB3GNT3
Sh2d4b	435.585	-0.860712	0.209904	-4.10051	4.12246598646277e-05	0.00480251	AgedEGFP vs. AgedB3GNT3
Stk24	655.315	-0.667344	0.162549	-4.10551	4.03427655601401e-05	0.00480251	AgedEGFP vs. AgedB3GNT3
Cystm1	931.82	-0.549571	0.133998	-4.10135	4.10748264782615e-05	0.00480251	AgedEGFP vs. AgedB3GNT3
Gm16036	68.6577	2.01965	0.493259	4.0945	4.23075410094576e-05	0.00488891	AgedEGFP vs. AgedB3GNT3
Ddost	76.7995	1.4645	0.358192	4.08859	4.34010569713158e-05	0.00497515	AgedEGFP vs. AgedB3GNT3
Ski	2515.79	-0.863263	0.211718	-4.07742	4.55383024422537e-05	0.00513794	AgedEGFP vs. AgedB3GNT3
Rpl3	140.562	1.84864	0.453267	4.07847	4.53334161347268e-05	0.00513794	AgedEGFP vs. AgedB3GNT3
Mphosph8	1392.38	-0.532256	0.130695	-4.07249	4.65136627509649e-05	0.00520699	AgedEGFP vs. AgedB3GNT3
Rxrb	177.811	0.838409	0.206045	4.06905	4.72053361056596e-05	0.00524345	AgedEGFP vs. AgedB3GNT3
Pcsk2os2	721.188	0.946766	0.232965	4.06399	4.82417865769103e-05	0.00531736	AgedEGFP vs. AgedB3GNT3
Gm13944	665.558	1.786	0.43974	4.0615	4.87585626177251e-05	0.00533329	AgedEGFP vs. AgedB3GNT3
Bex2	513.444	0.733529	0.180787	4.05741	4.96204517959227e-05	0.00538645	AgedEGFP vs. AgedB3GNT3
Tet3	3340.14	-0.610069	0.150924	-4.04223	5.29452213787608e-05	0.00561965	AgedEGFP vs. AgedB3GNT3
Arhgap27os2	48.4098	1.78482	0.441205	4.04534	5.22480304656554e-05	0.00561965	AgedEGFP vs. AgedB3GNT3
Dcc	19064.6	0.775453	0.19178	4.04345	5.26702757080242e-05	0.00561965	AgedEGFP vs. AgedB3GNT3
Rab3a	122.567	1.80189	0.447118	4.03001	5.57735520768865e-05	0.00581985	AgedEGFP vs. AgedB3GNT3
Mettl23	63.0266	1.5203	0.377281	4.02962	5.58673780807222e-05	0.00581985	AgedEGFP vs. AgedB3GNT3
Lynx1	282.399	1.05798	0.262602	4.02885	5.6049888653487e-05	0.00581985	AgedEGFP vs. AgedB3GNT3
4930545L23Rik	601.604	1.73237	0.430535	4.02376	5.7276374096018e-05	0.00590441	AgedEGFP vs. AgedB3GNT3
Mdh1	810.442	0.650609	0.162355	4.00732	6.14128961350487e-05	0.00628561	AgedEGFP vs. AgedB3GNT3
Ncor2	2088.75	-0.792966	0.197976	-4.00536	6.19230654507518e-05	0.00629288	AgedEGFP vs. AgedB3GNT3
Ncam2	20791.3	0.714579	0.178496	4.00332	6.24595622503962e-05	0.0063027	AgedEGFP vs. AgedB3GNT3
C1qtnf4	482.621	0.669346	0.167418	3.99804	6.38686772551153e-05	0.00639982	AgedEGFP vs. AgedB3GNT3
Ilf3	1477.57	-0.624487	0.15631	-3.99519	6.46434223347358e-05	0.00643247	AgedEGFP vs. AgedB3GNT3
Gm37459	1040.18	1.50761	0.377726	3.99128	6.57178774242726e-05	0.00647531	AgedEGFP vs. AgedB3GNT3
Gm14329	101.119	1.90475	0.477471	3.98925	6.62824857679606e-05	0.00647531	AgedEGFP vs. AgedB3GNT3
Nectin1	691.29	-1.1604	0.29092	-3.98872	6.64296167787071e-05	0.00647531	AgedEGFP vs. AgedB3GNT3
Slitrk1	960.784	0.58319	0.146361	3.9846	6.75947733133911e-05	0.00654436	AgedEGFP vs. AgedB3GNT3
Ncbp1	936.459	-0.501818	0.126173	-3.97724	6.97201897978092e-05	0.00666014	AgedEGFP vs. AgedB3GNT3
Leng8	1811.63	0.630977	0.158641	3.97739	6.96763983548205e-05	0.00666014	AgedEGFP vs. AgedB3GNT3
Puf60	196.058	1.0682	0.268776	3.9743	7.05869691617807e-05	0.00669828	AgedEGFP vs. AgedB3GNT3
Tmsb10	71.5209	3.57092	0.900334	3.96621	7.30234544922142e-05	0.00683891	AgedEGFP vs. AgedB3GNT3
Trim71	176.787	-0.943517	0.237795	-3.96778	7.25467418413517e-05	0.00683891	AgedEGFP vs. AgedB3GNT3
Fam212b	1086	-0.616667	0.155959	-3.95404	7.68410790331959e-05	0.00708292	AgedEGFP vs. AgedB3GNT3
Mterf1b	67.6477	1.26067	0.318984	3.95214	7.74541060467828e-05	0.00708292	AgedEGFP vs. AgedB3GNT3
Foxo3	2082.92	-0.620467	0.157014	-3.95167	7.76061588560068e-05	0.00708292	AgedEGFP vs. AgedB3GNT3
Eef1a1	313.175	1.79615	0.45407	3.95566	7.63235431459265e-05	0.00708292	AgedEGFP vs. AgedB3GNT3
Map2k3	498.643	-0.751884	0.190636	-3.94407	8.01088028222175e-05	0.00726506	AgedEGFP vs. AgedB3GNT3
Sulf1	1235.5	0.783265	0.199222	3.93162	8.43751289867439e-05	0.00742295	AgedEGFP vs. AgedB3GNT3
Por	823.263	-0.744282	0.189303	-3.9317	8.43478894055281e-05	0.00742295	AgedEGFP vs. AgedB3GNT3
Marcks	208.876	0.902533	0.229681	3.92951	8.51189341899611e-05	0.00742295	AgedEGFP vs. AgedB3GNT3
Gramd1b	7097.52	-0.607223	0.154531	-3.92946	8.51384776888084e-05	0.00742295	AgedEGFP vs. AgedB3GNT3
Cox5a	374.835	1.10754	0.281633	3.93258	8.40377658306184e-05	0.00742295	AgedEGFP vs. AgedB3GNT3
Fancm	627.009	-0.498666	0.126855	-3.93099	8.45965120053112e-05	0.00742295	AgedEGFP vs. AgedB3GNT3
Map3k4	1289.17	-0.415979	0.105887	-3.9285	8.54761051912107e-05	0.00742295	AgedEGFP vs. AgedB3GNT3
Mapkapk2	749.577	-0.715186	0.18265	-3.91562	9.01737253271356e-05	0.00760058	AgedEGFP vs. AgedB3GNT3
Foxp2	3020.88	1.12159	0.286334	3.91706	8.96366906023048e-05	0.00760058	AgedEGFP vs. AgedB3GNT3
Pvr	268.577	-0.790175	0.201703	-3.91751	8.94686567466827e-05	0.00760058	AgedEGFP vs. AgedB3GNT3
Gm10635	607.81	1.47947	0.377835	3.91564	9.01628397332455e-05	0.00760058	AgedEGFP vs. AgedB3GNT3
Map3k13	1398.93	-0.76145	0.19432	-3.91854	8.90874530366096e-05	0.00760058	AgedEGFP vs. AgedB3GNT3
Dguok	328.321	0.715815	0.183165	3.90804	9.30473324666257e-05	0.00779693	AgedEGFP vs. AgedB3GNT3
Zbtb4	690.013	-0.643996	0.164872	-3.90605	9.38184903824506e-05	0.00781584	AgedEGFP vs. AgedB3GNT3
Trim8	280.944	-0.876522	0.224709	-3.90069	9.59186940506833e-05	0.00794462	AgedEGFP vs. AgedB3GNT3
Pak7	10376.4	0.650251	0.166895	3.89617	9.77239904414736e-05	0.00801671	AgedEGFP vs. AgedB3GNT3
Jdp2	1948.69	-0.58764	0.150842	-3.89572	9.790806862023e-05	0.00801671	AgedEGFP vs. AgedB3GNT3
Bcl9l	240.884	-0.703931	0.18079	-3.89364	9.87496999245622e-05	0.00803968	AgedEGFP vs. AgedB3GNT3
Gm37679	1028.35	1.27087	0.326792	3.88892	0.000100692	0.00815154	AgedEGFP vs. AgedB3GNT3
Gm47523	425.952	1.22501	0.315185	3.88664	0.000101643	0.00818229	AgedEGFP vs. AgedB3GNT3
Numbl	892.196	-0.659721	0.169975	-3.88129	0.000103906	0.00831768	AgedEGFP vs. AgedB3GNT3
Gm42439	1002.01	1.38401	0.356776	3.87921	0.000104795	0.0083423	AgedEGFP vs. AgedB3GNT3
Cd81	103.9	7.21552	1.86449	3.86996	0.000108852	0.00861739	AgedEGFP vs. AgedB3GNT3
Scarb1	678.661	-0.578145	0.149766	-3.86033	0.000113234	0.00889958	AgedEGFP vs. AgedB3GNT3
Gm16286	281.154	0.741265	0.192067	3.85941	0.000113659	0.00889958	AgedEGFP vs. AgedB3GNT3
Gm26854	594.018	1.48079	0.384085	3.85537	0.000115554	0.00899877	AgedEGFP vs. AgedB3GNT3
Gm28375	1062.53	1.01376	0.263294	3.85029	0.000117978	0.00907593	AgedEGFP vs. AgedB3GNT3
Rps11	61.0191	3.14756	0.817969	3.84802	0.000119078	0.00907593	AgedEGFP vs. AgedB3GNT3
Sf3b5	46.9842	2.46722	0.641155	3.84809	0.000119044	0.00907593	AgedEGFP vs. AgedB3GNT3
Tmem158	87.1423	1.73223	0.449881	3.85041	0.000117919	0.00907593	AgedEGFP vs. AgedB3GNT3
Arid3a	234.799	-0.745363	0.194014	-3.84181	0.000122132	0.00921637	AgedEGFP vs. AgedB3GNT3
Gclc	1007.21	-0.45706	0.118975	-3.84166	0.000122207	0.00921637	AgedEGFP vs. AgedB3GNT3
Rab26	313.686	0.858135	0.223571	3.83831	0.000123884	0.00929389	AgedEGFP vs. AgedB3GNT3
Gm11817	285.321	1.42587	0.371682	3.83626	0.000124924	0.00932312	AgedEGFP vs. AgedB3GNT3
Hcfc2	1010.83	-0.469725	0.122879	-3.82268	0.000132009	0.0098008	AgedEGFP vs. AgedB3GNT3
Srcin1	5015.19	-0.554048	0.144998	-3.82108	0.000132866	0.0098136	AgedEGFP vs. AgedB3GNT3
Ttc39c	980.202	-0.57711	0.151444	-3.81072	0.000138564	0.0101718	AgedEGFP vs. AgedB3GNT3
Rbm4b	548.65	1.08507	0.284819	3.8097	0.000139136	0.0101718	AgedEGFP vs. AgedB3GNT3
Txnrd1	512.178	-0.607797	0.159633	-3.80746	0.000140401	0.0102122	AgedEGFP vs. AgedB3GNT3
Dhx30	2088.27	0.508363	0.133804	3.79932	0.000145093	0.0103952	AgedEGFP vs. AgedB3GNT3
Gm45605	47.0229	1.41134	0.371412	3.79994	0.000144728	0.0103952	AgedEGFP vs. AgedB3GNT3
Cox7c	267.813	1.08676	0.28602	3.79961	0.000144924	0.0103952	AgedEGFP vs. AgedB3GNT3
Smim8	135.917	0.807778	0.212896	3.79425	0.000148092	0.0105573	AgedEGFP vs. AgedB3GNT3
Sema7a	776.675	-0.96089	0.253671	-3.78795	0.000151898	0.010775	AgedEGFP vs. AgedB3GNT3
Diexf	580.764	-0.509414	0.13472	-3.78129	0.000156019	0.0110128	AgedEGFP vs. AgedB3GNT3
Ak4	488.017	-0.621059	0.164727	-3.77024	0.000163091	0.0113996	AgedEGFP vs. AgedB3GNT3
Atp23	192.744	-0.621615	0.164869	-3.77035	0.000163019	0.0113996	AgedEGFP vs. AgedB3GNT3
Gm6994	592.717	0.966136	0.256638	3.76459	0.00016682	0.0116037	AgedEGFP vs. AgedB3GNT3
Pusl1	73.3666	1.01818	0.270576	3.76301	0.00016788	0.011621	AgedEGFP vs. AgedB3GNT3
Ufc1	253.176	0.627398	0.166863	3.75995	0.000169947	0.0116602	AgedEGFP vs. AgedB3GNT3
Entpd6	825.57	-0.515336	0.137066	-3.75976	0.000170073	0.0116602	AgedEGFP vs. AgedB3GNT3
Ppfia4	404.047	-0.672906	0.179264	-3.75372	0.000174228	0.0117229	AgedEGFP vs. AgedB3GNT3
Hsph1	1130.02	-0.756756	0.201604	-3.75368	0.00017426	0.0117229	AgedEGFP vs. AgedB3GNT3
Atp6v1f	51.7404	2.89355	0.770592	3.75497	0.000173362	0.0117229	AgedEGFP vs. AgedB3GNT3
Slc25a4	365.721	0.91656	0.24415	3.75409	0.00017397	0.0117229	AgedEGFP vs. AgedB3GNT3
Arf5	494.46	0.592445	0.157996	3.74974	0.000177016	0.0118526	AgedEGFP vs. AgedB3GNT3
Rhobtb2	1894.15	-0.747153	0.19948	-3.7455	0.000180037	0.0119988	AgedEGFP vs. AgedB3GNT3
Zfpl1	75.5578	1.27323	0.340476	3.73956	0.000184341	0.0122288	AgedEGFP vs. AgedB3GNT3
Jund	156.335	1.23573	0.330779	3.73582	0.000187106	0.012355	AgedEGFP vs. AgedB3GNT3
Rplp1	52.4485	6.26653	1.67847	3.73348	0.000188851	0.0124131	AgedEGFP vs. AgedB3GNT3
Sv2c	534.054	-0.594432	0.159336	-3.73069	0.000190957	0.0124942	AgedEGFP vs. AgedB3GNT3
Tssc4	83.8232	1.23911	0.332526	3.72634	0.000194278	0.0126537	AgedEGFP vs. AgedB3GNT3
Dmpk	61.5576	2.78256	0.747108	3.72445	0.000195745	0.0126915	AgedEGFP vs. AgedB3GNT3
Stum	1401.8	-0.843903	0.226936	-3.71868	0.000200263	0.012926	AgedEGFP vs. AgedB3GNT3
Pcbp1	88.6975	1.74008	0.468428	3.71472	0.000203432	0.0130717	AgedEGFP vs. AgedB3GNT3
Disp3	606.984	-0.730984	0.197021	-3.71018	0.000207109	0.0131313	AgedEGFP vs. AgedB3GNT3
Pde4a	4009.03	-0.625882	0.168668	-3.71074	0.000206656	0.0131313	AgedEGFP vs. AgedB3GNT3
Rpl19	95.6398	2.52284	0.679898	3.71062	0.000206754	0.0131313	AgedEGFP vs. AgedB3GNT3
H2afz	361.333	0.977149	0.263475	3.7087	0.000208324	0.0131501	AgedEGFP vs. AgedB3GNT3
Cntfr	351.736	-0.641448	0.17315	-3.70459	0.000211733	0.0132175	AgedEGFP vs. AgedB3GNT3
Med26	707.795	-0.533251	0.143963	-3.70408	0.000212159	0.0132175	AgedEGFP vs. AgedB3GNT3
Gm45435	132.73	1.26546	0.341514	3.70544	0.000211026	0.0132175	AgedEGFP vs. AgedB3GNT3
Nuak1	1895.55	-0.603361	0.163213	-3.69678	0.000218349	0.0135442	AgedEGFP vs. AgedB3GNT3
Sdk1	4711.8	0.779991	0.211124	3.69447	0.00022035	0.0135684	AgedEGFP vs. AgedB3GNT3
Prkd1	1600.97	0.73667	0.199416	3.69414	0.000220632	0.0135684	AgedEGFP vs. AgedB3GNT3
Cfap100	163.958	-0.834686	0.226019	-3.69299	0.000221636	0.0135719	AgedEGFP vs. AgedB3GNT3
Kcnj12	177.956	-0.76097	0.206393	-3.68699	0.000226926	0.0138367	AgedEGFP vs. AgedB3GNT3
B3galt2	549.261	0.777363	0.211015	3.68392	0.000229679	0.0138495	AgedEGFP vs. AgedB3GNT3
Zfp326	1080.46	-0.359558	0.0975583	-3.68557	0.000228194	0.0138495	AgedEGFP vs. AgedB3GNT3
Samd4	1452.88	-0.589583	0.16006	-3.68352	0.000230035	0.0138495	AgedEGFP vs. AgedB3GNT3
Gm3294	851.75	-0.633522	0.172162	-3.6798	0.000233418	0.013936	AgedEGFP vs. AgedB3GNT3
Heatr5b	1155.62	-0.458282	0.124535	-3.67995	0.000233279	0.013936	AgedEGFP vs. AgedB3GNT3
Rpl26	50.1066	3.78349	1.02852	3.67859	0.000234529	0.0139443	AgedEGFP vs. AgedB3GNT3
Ndufb11	22.4549	4.92173	1.34011	3.67262	0.000240073	0.0142149	AgedEGFP vs. AgedB3GNT3
Aox2	24.214	2.02427	0.551492	3.67052	0.000242055	0.0142733	AgedEGFP vs. AgedB3GNT3
Pcdhb14	288.879	-0.648192	0.17688	-3.66459	0.000247738	0.0145485	AgedEGFP vs. AgedB3GNT3
Tmx2	150.75	1.04568	0.285562	3.66182	0.000250429	0.0146465	AgedEGFP vs. AgedB3GNT3
Sipa1l2	595.285	-0.5839	0.159537	-3.65996	0.000252251	0.0146612	AgedEGFP vs. AgedB3GNT3
Ccm2	619.421	-0.499482	0.13649	-3.65948	0.000252727	0.0146612	AgedEGFP vs. AgedB3GNT3
Rtn4rl1	2353.61	-0.920582	0.252073	-3.65204	0.000260163	0.0150317	AgedEGFP vs. AgedB3GNT3
Gm43672	32.5091	1.55463	0.425902	3.65021	0.000262022	0.0150784	AgedEGFP vs. AgedB3GNT3
Bpnt1	408.494	-0.586429	0.161382	-3.63379	0.000279291	0.0155793	AgedEGFP vs. AgedB3GNT3
4930473D10Rik	268.895	1.22322	0.336635	3.63366	0.000279425	0.0155793	AgedEGFP vs. AgedB3GNT3
Pla2g3	197.021	1.12852	0.310493	3.6346	0.000278414	0.0155793	AgedEGFP vs. AgedB3GNT3
Gm12027	147.746	1.34363	0.369685	3.63453	0.000278488	0.0155793	AgedEGFP vs. AgedB3GNT3
1700015H07Rik	56.3441	1.94122	0.533917	3.63582	0.000277101	0.0155793	AgedEGFP vs. AgedB3GNT3
4933411O13Rik	320.873	1.79955	0.494688	3.63775	0.000275028	0.0155793	AgedEGFP vs. AgedB3GNT3
Unkl	853.868	-0.450105	0.123651	-3.64012	0.000272514	0.0155793	AgedEGFP vs. AgedB3GNT3
Gm26859	275.866	-0.648203	0.178336	-3.63473	0.000278277	0.0155793	AgedEGFP vs. AgedB3GNT3
Gm11417	484.45	0.877857	0.241846	3.62982	0.000283615	0.0157516	AgedEGFP vs. AgedB3GNT3
Gm15813	269.603	1.65862	0.457151	3.62816	0.000285443	0.0157919	AgedEGFP vs. AgedB3GNT3
Mrpl12	30.0624	2.67714	0.738126	3.62694	0.000286794	0.0158057	AgedEGFP vs. AgedB3GNT3
Gm48383	731.755	1.37831	0.380264	3.62461	0.000289393	0.0158878	AgedEGFP vs. AgedB3GNT3
Hrk	275.479	-0.81571	0.225507	-3.61723	0.000297775	0.0162855	AgedEGFP vs. AgedB3GNT3
P2ry14	1125.07	1.3835	0.383334	3.60913	0.000307225	0.0166122	AgedEGFP vs. AgedB3GNT3
Slc45a4	541.304	-0.65928	0.182654	-3.60945	0.000306844	0.0166122	AgedEGFP vs. AgedB3GNT3
BC031181	250.456	1.00178	0.277566	3.60917	0.000307184	0.0166122	AgedEGFP vs. AgedB3GNT3
Ap5s1	19.5376	2.62252	0.727295	3.60585	0.000311131	0.0166558	AgedEGFP vs. AgedB3GNT3
Nrgn	2253.61	0.566794	0.157153	3.60663	0.000310195	0.0166558	AgedEGFP vs. AgedB3GNT3
Lsmem1	109.302	-1.11938	0.310463	-3.60553	0.000311519	0.0166558	AgedEGFP vs. AgedB3GNT3
Dlc1	7497.63	0.576527	0.16002	3.60284	0.000314758	0.0167664	AgedEGFP vs. AgedB3GNT3
Uck2	1244.2	-0.611755	0.169915	-3.60036	0.000317779	0.0168173	AgedEGFP vs. AgedB3GNT3
4430402I18Rik	823.501	1.01791	0.282744	3.60013	0.000318061	0.0168173	AgedEGFP vs. AgedB3GNT3
Cpa6	513.563	1.3876	0.386904	3.58641	0.000335257	0.0176369	AgedEGFP vs. AgedB3GNT3
Tmem199	123.802	0.754552	0.210427	3.58582	0.000336024	0.0176369	AgedEGFP vs. AgedB3GNT3
B230217C12Rik	150.526	1.11187	0.310368	3.58242	0.000340429	0.0177382	AgedEGFP vs. AgedB3GNT3
Cerk	680.033	-0.387024	0.108026	-3.58268	0.000340083	0.0177382	AgedEGFP vs. AgedB3GNT3
Neurod6	638.875	0.912337	0.254862	3.57973	0.00034395	0.0178567	AgedEGFP vs. AgedB3GNT3
Ost4	39.0767	1.37471	0.384405	3.57621	0.000348612	0.0180335	AgedEGFP vs. AgedB3GNT3
Lamc1	1730.69	-0.665481	0.186393	-3.57032	0.000356547	0.0183232	AgedEGFP vs. AgedB3GNT3
Trak1	2482.38	-0.618296	0.173189	-3.57007	0.000356892	0.0183232	AgedEGFP vs. AgedB3GNT3
Mpp2	892.558	-0.555131	0.155533	-3.56922	0.000358051	0.0183232	AgedEGFP vs. AgedB3GNT3
Muc15	137.965	2.09608	0.587568	3.56738	0.000360574	0.0183867	AgedEGFP vs. AgedB3GNT3
Cntnap4	1952.71	0.979566	0.274668	3.56637	0.000361962	0.018392	AgedEGFP vs. AgedB3GNT3
Slc50a1	328.275	1.08777	0.305203	3.56409	0.000365114	0.0184216	AgedEGFP vs. AgedB3GNT3
Agap3	1726.26	-0.704938	0.197774	-3.56436	0.000364741	0.0184216	AgedEGFP vs. AgedB3GNT3
Smad1	1179.85	-0.395908	0.111243	-3.55895	0.000372345	0.0187205	AgedEGFP vs. AgedB3GNT3
Gm12905	474.33	-0.45307	0.127342	-3.5579	0.00037383	0.0187294	AgedEGFP vs. AgedB3GNT3
Arid1a	2187.87	-0.497887	0.140061	-3.55479	0.000378285	0.0188758	AgedEGFP vs. AgedB3GNT3
Tmem256	64.6277	1.55038	0.436232	3.55402	0.000379387	0.0188758	AgedEGFP vs. AgedB3GNT3
Nxpe2	241.222	1.23702	0.348477	3.5498	0.000385529	0.019115	AgedEGFP vs. AgedB3GNT3
Cntnap3	220.911	1.89188	0.533414	3.54674	0.000390029	0.0191993	AgedEGFP vs. AgedB3GNT3
Acp1	1129.52	0.979237	0.276026	3.54762	0.000388724	0.0191993	AgedEGFP vs. AgedB3GNT3
Ctdp1	460.566	-0.46807	0.132003	-3.54592	0.000391249	0.0191993	AgedEGFP vs. AgedB3GNT3
Paqr9	626.636	-0.661696	0.186733	-3.54355	0.000394777	0.0193064	AgedEGFP vs. AgedB3GNT3
Tarbp2	203.836	0.966019	0.272684	3.54264	0.000396149	0.0193075	AgedEGFP vs. AgedB3GNT3
Gm43507	284.909	1.1371	0.321345	3.53857	0.000402297	0.0194814	AgedEGFP vs. AgedB3GNT3
Tpt1	149.602	2.23795	0.63246	3.53848	0.000402435	0.0194814	AgedEGFP vs. AgedB3GNT3
4930407I19Rik	20.0082	1.92149	0.54332	3.53658	0.000405344	0.0195562	AgedEGFP vs. AgedB3GNT3
Oprk1	162.487	1.29772	0.367133	3.53473	0.000408189	0.0196273	AgedEGFP vs. AgedB3GNT3
Glb1	825.846	-0.486391	0.137782	-3.53016	0.000415308	0.019843	AgedEGFP vs. AgedB3GNT3
Gps1	140.091	0.869723	0.246375	3.53007	0.000415443	0.019843	AgedEGFP vs. AgedB3GNT3
Gm28376	2216.39	1.17217	0.332268	3.52779	0.000419037	0.01986	AgedEGFP vs. AgedB3GNT3
Mast3	2341.55	-0.581794	0.164985	-3.52634	0.000421345	0.01986	AgedEGFP vs. AgedB3GNT3
Mrpl57	43.3125	2.80018	0.794072	3.52636	0.00042132	0.01986	AgedEGFP vs. AgedB3GNT3
Patz1	455.586	-0.719766	0.204041	-3.52756	0.000419405	0.01986	AgedEGFP vs. AgedB3GNT3
Ube4bos1	312.994	1.17887	0.334464	3.52464	0.000424058	0.0199224	AgedEGFP vs. AgedB3GNT3
Dnajb5	640.386	-0.672257	0.191094	-3.51794	0.000434918	0.0201421	AgedEGFP vs. AgedB3GNT3
Ankrd13a	669.909	-0.641342	0.182283	-3.51839	0.000434169	0.0201421	AgedEGFP vs. AgedB3GNT3
3110062M04Rik	49.8106	1.95715	0.556417	3.51742	0.000435762	0.0201421	AgedEGFP vs. AgedB3GNT3
Prkd2	231.41	-0.792465	0.22527	-3.51785	0.000435065	0.0201421	AgedEGFP vs. AgedB3GNT3
Smad3	2753.49	-0.898923	0.255332	-3.5206	0.000430572	0.0201421	AgedEGFP vs. AgedB3GNT3
Adar	3347.19	-0.545038	0.155009	-3.51617	0.000437829	0.0201725	AgedEGFP vs. AgedB3GNT3
Rpl32	30.2384	7.37109	2.0972	3.51473	0.000440207	0.0202171	AgedEGFP vs. AgedB3GNT3
Ahdc1	1320.68	-0.802305	0.228412	-3.51254	0.00044384	0.0202337	AgedEGFP vs. AgedB3GNT3
Capn7	1157.31	-0.334112	0.0951143	-3.51274	0.00044351	0.0202337	AgedEGFP vs. AgedB3GNT3
Mrps22	141.169	-0.720709	0.205215	-3.51197	0.000444806	0.0202337	AgedEGFP vs. AgedB3GNT3
Fam216a	467.729	-0.535869	0.152755	-3.50802	0.000451448	0.0204325	AgedEGFP vs. AgedB3GNT3
Shank3	2163.21	-0.400554	0.114193	-3.50768	0.000452027	0.0204325	AgedEGFP vs. AgedB3GNT3
Ccdc93	825.088	-0.653449	0.186455	-3.50459	0.000457313	0.0206064	AgedEGFP vs. AgedB3GNT3
Rasa3	1377.29	-0.571922	0.163263	-3.50307	0.000459922	0.020659	AgedEGFP vs. AgedB3GNT3
Ubr4	1042.23	-0.58369	0.166695	-3.50153	0.000462587	0.0207138	AgedEGFP vs. AgedB3GNT3
B4galnt4	814.385	-0.614808	0.175667	-3.49986	0.000465503	0.0207794	AgedEGFP vs. AgedB3GNT3
Aldob	102.937	-0.946582	0.270588	-3.49824	0.000468342	0.0208412	AgedEGFP vs. AgedB3GNT3
Plec	1946.27	-0.808333	0.231162	-3.49682	0.000470836	0.0208873	AgedEGFP vs. AgedB3GNT3
Gsr	603.401	-0.692904	0.198257	-3.49498	0.000474099	0.0209672	AgedEGFP vs. AgedB3GNT3
Cmas	435.768	-0.506672	0.145126	-3.49125	0.000480761	0.021167	AgedEGFP vs. AgedB3GNT3
Gm48006	174.877	1.13837	0.326106	3.4908	0.000481573	0.021167	AgedEGFP vs. AgedB3GNT3
Rexo1	341.235	0.583056	0.167333	3.4844	0.000493246	0.0215094	AgedEGFP vs. AgedB3GNT3
Cmip	7845.86	-0.717367	0.205955	-3.48313	0.00049558	0.0215094	AgedEGFP vs. AgedB3GNT3
Ezh1	802.058	-0.454626	0.13051	-3.48345	0.000494989	0.0215094	AgedEGFP vs. AgedB3GNT3
Pcdhb11	86.4267	-0.999246	0.286938	-3.48244	0.000496868	0.0215094	AgedEGFP vs. AgedB3GNT3
Neurl1a	1588.62	-0.750854	0.215435	-3.48529	0.000491605	0.0215094	AgedEGFP vs. AgedB3GNT3
Gm10785	550.93	0.805928	0.231687	3.47852	0.0005042	0.0217611	AgedEGFP vs. AgedB3GNT3
4930471C04Rik	28.2178	-1.58524	0.455856	-3.4775	0.000506114	0.0217781	AgedEGFP vs. AgedB3GNT3
Emx2os	136.457	-0.822713	0.236672	-3.47617	0.000508629	0.0218208	AgedEGFP vs. AgedB3GNT3
E2f6	341.538	-0.94273	0.271327	-3.47452	0.000511763	0.0218897	AgedEGFP vs. AgedB3GNT3
Pebp1	248.271	1.55783	0.449677	3.46434	0.000531541	0.022668	AgedEGFP vs. AgedB3GNT3
Gm43598	149.018	-0.944598	0.272901	-3.46132	0.000537529	0.0228554	AgedEGFP vs. AgedB3GNT3
Orai2	424.439	-0.586604	0.169559	-3.45959	0.000541005	0.0228674	AgedEGFP vs. AgedB3GNT3
Uqcrq	71.0933	4.25476	1.22984	3.4596	0.000540978	0.0228674	AgedEGFP vs. AgedB3GNT3
Zfp664	1137.71	-0.381704	0.110431	-3.45648	0.000547271	0.0230643	AgedEGFP vs. AgedB3GNT3
Ccdc34	687.5	-0.427499	0.12377	-3.45399	0.000552359	0.0231425	AgedEGFP vs. AgedB3GNT3
Ube2ql1	1190.83	-0.747097	0.216257	-3.45467	0.000550961	0.0231425	AgedEGFP vs. AgedB3GNT3
Cops9	31.3476	3.4198	0.991126	3.45042	0.000559709	0.0233821	AgedEGFP vs. AgedB3GNT3
Lhfpl2	128.315	-0.853571	0.247617	-3.44714	0.000566556	0.0235993	AgedEGFP vs. AgedB3GNT3
Plch2	752.528	-0.430233	0.124845	-3.44615	0.000568645	0.0236177	AgedEGFP vs. AgedB3GNT3
Lhx2	490.888	-0.831394	0.241836	-3.43784	0.000586364	0.0242494	AgedEGFP vs. AgedB3GNT3
Gm16189	236.149	1.42325	0.414044	3.43744	0.000587238	0.0242494	AgedEGFP vs. AgedB3GNT3
Slc39a2	198.167	0.704339	0.204977	3.43619	0.000589966	0.024292	AgedEGFP vs. AgedB3GNT3
Fam229b	270.801	0.599344	0.174564	3.43338	0.000596116	0.024405	AgedEGFP vs. AgedB3GNT3
Mrc2	164.052	-0.804533	0.234285	-3.434	0.00059475	0.024405	AgedEGFP vs. AgedB3GNT3
Gm6297	45.2479	1.50318	0.438023	3.43174	0.000599728	0.0244247	AgedEGFP vs. AgedB3GNT3
Smim20	117.594	0.741975	0.216275	3.4307	0.000602033	0.0244247	AgedEGFP vs. AgedB3GNT3
Gm29266	81.359	-1.45137	0.42313	-3.43007	0.000603416	0.0244247	AgedEGFP vs. AgedB3GNT3
2510009E07Rik	840.569	-0.508846	0.148311	-3.43094	0.000601494	0.0244247	AgedEGFP vs. AgedB3GNT3
4932443L11Rik	524.941	1.12344	0.328221	3.42281	0.000619771	0.0249458	AgedEGFP vs. AgedB3GNT3
1700085D07Rik	536.45	1.16139	0.339287	3.42303	0.000619282	0.0249458	AgedEGFP vs. AgedB3GNT3
Tnxb	87.8646	-1.12254	0.328118	-3.42115	0.000623569	0.0250283	AgedEGFP vs. AgedB3GNT3
Zfhx2	1572.83	-0.554665	0.162224	-3.41914	0.000628197	0.0251437	AgedEGFP vs. AgedB3GNT3
Rassf5	356.542	-0.625045	0.183064	-3.41436	0.000639329	0.025518	AgedEGFP vs. AgedB3GNT3
Cry2	2081.1	-0.371442	0.108869	-3.41182	0.000645297	0.0256846	AgedEGFP vs. AgedB3GNT3
Ndufaf5	740.917	-0.5936	0.174255	-3.40649	0.00065803	0.0259222	AgedEGFP vs. AgedB3GNT3
Taf4	584.853	-0.606443	0.178128	-3.40454	0.000662748	0.0259222	AgedEGFP vs. AgedB3GNT3
Gm12394	113.404	0.94296	0.276984	3.40438	0.000663144	0.0259222	AgedEGFP vs. AgedB3GNT3
Slc37a3	694.76	-0.462161	0.135875	-3.40136	0.000670519	0.0259222	AgedEGFP vs. AgedB3GNT3
Dpf1	505.242	-0.517064	0.15191	-3.40376	0.000664647	0.0259222	AgedEGFP vs. AgedB3GNT3
D830024N08Rik	708.001	0.834661	0.245301	3.40259	0.000667492	0.0259222	AgedEGFP vs. AgedB3GNT3
Adra1a	471.502	0.72698	0.213795	3.40036	0.000672974	0.0259222	AgedEGFP vs. AgedB3GNT3
Jade2	526.938	-0.612889	0.180232	-3.40055	0.000672514	0.0259222	AgedEGFP vs. AgedB3GNT3
Sept9	931.139	-0.832428	0.244279	-3.40769	0.000655146	0.0259222	AgedEGFP vs. AgedB3GNT3
Crip2	84.0052	1.24335	0.365383	3.40288	0.000666798	0.0259222	AgedEGFP vs. AgedB3GNT3
Zfp994	160.926	0.676358	0.198512	3.40714	0.000656479	0.0259222	AgedEGFP vs. AgedB3GNT3
Abcg1	596.39	-0.467659	0.137518	-3.40071	0.000672121	0.0259222	AgedEGFP vs. AgedB3GNT3
Tnk2	1520.88	-0.604762	0.17816	-3.39449	0.000687576	0.0264136	AgedEGFP vs. AgedB3GNT3
Ogt	6343.38	0.493429	0.145486	3.39159	0.000694878	0.0266228	AgedEGFP vs. AgedB3GNT3
Cyp7b1	1336.87	0.444722	0.131168	3.39048	0.000697694	0.0266594	AgedEGFP vs. AgedB3GNT3
Rprml	260.564	1.19253	0.351895	3.38888	0.000701781	0.0267442	AgedEGFP vs. AgedB3GNT3
Ano3	11191.8	0.530202	0.156632	3.38502	0.000711725	0.0268996	AgedEGFP vs. AgedB3GNT3
Sema3a	1309.47	0.594616	0.175749	3.38332	0.000716153	0.0268996	AgedEGFP vs. AgedB3GNT3
Gm42817	51.7086	1.28958	0.381147	3.38341	0.000715923	0.0268996	AgedEGFP vs. AgedB3GNT3
Igf2bp3	731.982	0.941141	0.278062	3.38464	0.000712718	0.0268996	AgedEGFP vs. AgedB3GNT3
Wdpcp	1673.32	0.503009	0.148689	3.38295	0.000717122	0.0268996	AgedEGFP vs. AgedB3GNT3
Akap1	413.374	-0.506583	0.149719	-3.38356	0.000715526	0.0268996	AgedEGFP vs. AgedB3GNT3
Hcfc1r1	50.7233	1.89182	0.559542	3.38102	0.000722184	0.0270187	AgedEGFP vs. AgedB3GNT3
Gm16351	736.065	0.974429	0.288281	3.38013	0.000724519	0.0270355	AgedEGFP vs. AgedB3GNT3
Cdh18	18777.5	0.565461	0.167371	3.37849	0.000728849	0.0271264	AgedEGFP vs. AgedB3GNT3
Rilpl1	1226.83	-0.667537	0.197771	-3.3753	0.000737352	0.0273011	AgedEGFP vs. AgedB3GNT3
Fgfr1op	672.69	-0.426757	0.126426	-3.37554	0.000736721	0.0273011	AgedEGFP vs. AgedB3GNT3
Rcor3	1342.77	-0.51935	0.153904	-3.3745	0.000739493	0.0273098	AgedEGFP vs. AgedB3GNT3
Arhgap15	2785.49	0.565993	0.168	3.36901	0.000754381	0.0277106	AgedEGFP vs. AgedB3GNT3
4930587E11Rik	824.139	1.39978	0.415654	3.36766	0.000758082	0.0277106	AgedEGFP vs. AgedB3GNT3
Eid2	25.4223	2.23716	0.664034	3.36904	0.000754306	0.0277106	AgedEGFP vs. AgedB3GNT3
Naa35	1287.71	-0.419663	0.124603	-3.368	0.000757162	0.0277106	AgedEGFP vs. AgedB3GNT3
Mrps26	205.709	1.08367	0.321859	3.36693	0.000760107	0.0277139	AgedEGFP vs. AgedB3GNT3
Bckdk	63.7117	0.936191	0.278284	3.36416	0.000767766	0.0277811	AgedEGFP vs. AgedB3GNT3
Trappc2l	29.2675	2.72573	0.810192	3.3643	0.000767382	0.0277811	AgedEGFP vs. AgedB3GNT3
Srebf1	27.3484	3.80995	1.13228	3.36485	0.000765842	0.0277811	AgedEGFP vs. AgedB3GNT3
Pcdhb21	186.322	-1.12502	0.334708	-3.3612	0.000776056	0.0280103	AgedEGFP vs. AgedB3GNT3
Gm26787	114.814	1.20993	0.36028	3.35832	0.000784174	0.0282323	AgedEGFP vs. AgedB3GNT3
Gm26858	36.2743	1.6268	0.485256	3.35246	0.000800981	0.0286931	AgedEGFP vs. AgedB3GNT3
Kcnk12	662.013	-0.598035	0.178376	-3.35266	0.00080038	0.0286931	AgedEGFP vs. AgedB3GNT3
Mir9-3hg	3137.47	-0.527376	0.157399	-3.35058	0.000806437	0.0287246	AgedEGFP vs. AgedB3GNT3
Papd5	2246.89	-0.454675	0.135721	-3.35008	0.000807874	0.0287246	AgedEGFP vs. AgedB3GNT3
Emc6	19.8981	2.57205	0.767675	3.35044	0.000806841	0.0287246	AgedEGFP vs. AgedB3GNT3
Trappc10	784.237	-0.484206	0.144746	-3.3452	0.000822238	0.0287496	AgedEGFP vs. AgedB3GNT3
Gm10248	24.6005	-1.74587	0.521728	-3.34632	0.000818914	0.0287496	AgedEGFP vs. AgedB3GNT3
Spag7	76.1043	0.980196	0.292945	3.346	0.000819855	0.0287496	AgedEGFP vs. AgedB3GNT3
Cacnb1	779.794	-0.517647	0.154749	-3.34506	0.000822635	0.0287496	AgedEGFP vs. AgedB3GNT3
Mier3	538.291	-0.398143	0.118965	-3.34672	0.000817737	0.0287496	AgedEGFP vs. AgedB3GNT3
Gm49191	45.1626	1.2113	0.362116	3.34507	0.000822613	0.0287496	AgedEGFP vs. AgedB3GNT3
E230001N04Rik	29.0874	1.33352	0.39859	3.3456	0.000821033	0.0287496	AgedEGFP vs. AgedB3GNT3
Ppargc1b	1897.2	-0.609416	0.18222	-3.34439	0.000824628	0.0287496	AgedEGFP vs. AgedB3GNT3
Grm8	14309.2	0.669385	0.200249	3.34275	0.000829518	0.0287873	AgedEGFP vs. AgedB3GNT3
Ryr1	399.347	-0.784964	0.234831	-3.34268	0.000829728	0.0287873	AgedEGFP vs. AgedB3GNT3
Gm14092	20.0903	2.5685	0.768703	3.34134	0.000833753	0.0287984	AgedEGFP vs. AgedB3GNT3
Xpc	428.212	-0.536566	0.160592	-3.34117	0.000834249	0.0287984	AgedEGFP vs. AgedB3GNT3
1700024B18Rik	568.113	1.42521	0.426637	3.34057	0.000836077	0.0287984	AgedEGFP vs. AgedB3GNT3
Gm49003	419.454	1.41063	0.422541	3.33844	0.000842498	0.02895	AgedEGFP vs. AgedB3GNT3
Olfm3	4684.22	0.708312	0.212325	3.33598	0.00084999	0.0291117	AgedEGFP vs. AgedB3GNT3
Slc6a6	3789.45	-0.379006	0.113626	-3.33556	0.000851267	0.0291117	AgedEGFP vs. AgedB3GNT3
Coro1c	878.115	-0.582587	0.174702	-3.33475	0.000853748	0.029127	AgedEGFP vs. AgedB3GNT3
Ndn	20.2188	2.1133	0.634438	3.33098	0.000865407	0.0294547	AgedEGFP vs. AgedB3GNT3
Mxi1	1141.7	-0.621463	0.18666	-3.32938	0.000870389	0.029554	AgedEGFP vs. AgedB3GNT3
9430060I03Rik	62.4289	1.04452	0.313908	3.32748	0.000876353	0.0296162	AgedEGFP vs. AgedB3GNT3
Gng4	446.384	-0.588556	0.176857	-3.32787	0.000875134	0.0296162	AgedEGFP vs. AgedB3GNT3
Eprs	1729.63	-0.491084	0.147646	-3.32609	0.00088073	0.0296697	AgedEGFP vs. AgedB3GNT3
Lysmd4	779.774	0.930825	0.279891	3.32566	0.000882079	0.0296697	AgedEGFP vs. AgedB3GNT3
Zgpat	418.458	0.568224	0.170925	3.3244	0.000886087	0.0297347	AgedEGFP vs. AgedB3GNT3
Zfp799	815.654	0.74346	0.223721	3.32316	0.000890047	0.0297978	AgedEGFP vs. AgedB3GNT3
Itgb3bp	576.653	0.564949	0.170076	3.32175	0.000894543	0.0298786	AgedEGFP vs. AgedB3GNT3
St8sia1	1083.45	-0.435745	0.131241	-3.32018	0.000899599	0.029908	AgedEGFP vs. AgedB3GNT3
Cacng2	2497.96	-0.662891	0.199616	-3.32082	0.000897519	0.029908	AgedEGFP vs. AgedB3GNT3
Gm43376	951.575	1.05289	0.317254	3.31875	0.000904217	0.029992	AgedEGFP vs. AgedB3GNT3
Adprhl2	164.949	0.689767	0.207958	3.31686	0.000910361	0.0300566	AgedEGFP vs. AgedB3GNT3
Rasl10a	132.941	0.742809	0.223908	3.31747	0.000908364	0.0300566	AgedEGFP vs. AgedB3GNT3
Golgb1	2153.78	-0.459736	0.138636	-3.31615	0.000912684	0.030064	AgedEGFP vs. AgedB3GNT3
Mgat3	1105.21	-0.411908	0.124238	-3.31547	0.0009149	0.0300679	AgedEGFP vs. AgedB3GNT3
Pitrm1	543.71	-0.615015	0.185567	-3.31425	0.000918885	0.0301298	AgedEGFP vs. AgedB3GNT3
4831440E17Rik	143.689	1.05248	0.317828	3.31149	0.000928017	0.0303597	AgedEGFP vs. AgedB3GNT3
Gfod1	5810.3	-0.762888	0.230543	-3.30909	0.00093601	0.0305515	AgedEGFP vs. AgedB3GNT3
Serpinc1	100.983	0.885563	0.267696	3.30809	0.000939339	0.0305904	AgedEGFP vs. AgedB3GNT3
Tceal8	24.2784	1.74816	0.52876	3.30615	0.000945862	0.0306527	AgedEGFP vs. AgedB3GNT3
Casp8ap2	420.001	-0.896009	0.270984	-3.3065	0.000944696	0.0306527	AgedEGFP vs. AgedB3GNT3
Ifi27	35.569	2.43633	0.737027	3.30562	0.00094767	0.0306527	AgedEGFP vs. AgedB3GNT3
Asb6	97.5955	0.877382	0.26556	3.30389	0.000953522	0.0307323	AgedEGFP vs. AgedB3GNT3
[truncated: 264 more rows]

## Sheet: InN
genes	baseMean	log2FC	lfcSE	stat	pvalue	padj	comparison
[truncated: 674 more rows]

[truncated: 1 more sheets: Microglia]
